# Supplementary material for: A nematode-specific ribonucleoprotein complex mediates interactions between the major nematode spliced leader snRNP and its target pre-mRNAs
Source: Nucleic Acids Res. 2024 Apr 27;52(12):7245–60. doi: 10.1093/nar/gkae321 (PMC11229312; doi:10.1093/nar/gkae321)
Supplement: gkae321_Supplemental_Files [file gkae321_supplemental_files.zip]

Archive with 7 entries (7 files):
- Eijlers et al Supplemental Table 5.xlsx
- Eijlers et al Supplementary Table 1.xlsx
- Eijlers et al Supplementary Table 2.xlsx
- Eijlers et al Supplementary Table 3 R2.xlsx
- Eijlers et al Supplementary Table 4.xlsx
- Eijlers et al Supplementary Table 6.xlsx
- Eijlers et al Supplementary_Methods_Data_Legends.docx
