# Supplementary material for: A nematode-specific ribonucleoprotein complex mediates interactions between the major nematode spliced leader snRNP and its target pre-mRNAs
Source: Nucleic Acids Res. 2024 Apr 27;52(12):7245–60. doi: 10.1093/nar/gkae321 (PMC11229312; doi:10.1093/nar/gkae321)
Supplement: gkae321_Supplemental_Files [file gkae321_supplemental_files.zip › Eijlers et al Supplemental Table 5.xlsx]

## Sheet: Legend
Supplemental Table 5
Genomic coordinates of transcription start sites (TSSs) and SNA-3 and SUT-1 RIP-Seq read peak clusters in WBcel235 assembly
Sheet "TSS": Coordinates of TSSs obtained from four studies in GFF format:								Kruesi,W.S., Core,L.J., Waters,C.T., Lis,J.T. and Meyer,B.J. (2013) Condensin controls recruitment of RNA polymerase II to achieve nematode X-chromosome dosage compensation. Elife, 2, e00808.
								Gu,W., Lee,H.-C., Chaves,D., Youngman,E.M., Pazour,G.J., Conte, Jr, Darryl and Mello,C.C. (2012) CapSeq and CIP-TAP Identify Pol II Start Sites and Reveal Capped Small RNAs as C. elegans piRNA Precursors. Cell, 151, 1488–1500.
								Chen,R.A.-J., Down,T.A., Stempor,P., Chen,Q.B., Egelhofer,T.A., Hillier,L.W., Jeffers,T.E. and Ahringer,J. (2013) The landscape of RNA polymerase II transcription initiation in C. elegans reveals promoter and enhancer architectures. Genome Res., 23, 1339–1347.
								Saito,T.L., Hashimoto,S.-I., Gu,S.G., Morton,J.J., Stadler,M., Blumenthal,T., Fire,A. and Morishita,S. (2013) The transcription start site landscape of C. elegans. Genome Res., 23, 1348–1361.
Sheets "SNA-3 peaks" and "SUT-1 peaks": Raw read peaks obtained from MACS2, in BED format
Sheets "SNA-3" and "SUT-1": Full analysis results for all genes where RIP-Seq peaks and transcription start sites (TSSs) were available.
Column		Explanation
WBGene		Wormbase gene ID
Chr		Chromosome name
Gene.Start		Position of 5' end of gene (bp)
Strand		Strand
Gene.Length		Gene length (bp)
TSS.Start		Position of transcription start site (bp)
Transcript		Transcript ID
mRNA.Start		Position of 5' end of transcript (bp)
CDS.Start		Position of 5' end of first transcript CDS (bp)
CDS.Length		Length of first transcript CDS
RIP.Peak		Position of SNA-3 RIP-Seq peak summit (bp)
RIP.PeakID		RIP-Seq peak ID
RIP.Score		RIP-Seq peak score (MACS2)
RIP.Reads		RIP-Seq peak normalised read depth (MACS2)
RIP.Peakwidth		RIP-Seq peak width (bp)
TSSvsGene		Distance between transcription start site and 5' gene end (bp)								negative distance: upstream
TSSvsmRNA		Distance between transcription start site and 5' transcript end (bp)								positive distance: downstream
TSSvsCDS		Distance between transcription start site and 5' CDS end (bp)
RIPvsGene		Distance between SNA-3 RIP-Seq peak and 5' gene end (bp)
RIPvsmRNA		Distance between SNA-3 RIP-Seq peak and 5' transcript end (bp)
RIPvsCDS		Distance between SNA-3 RIP-Seq peak and 5' CDS end (bp)
RIPvsTSS		Distance between SNA-3 RIP-Seq peak and transcription start site (bp)

## Sheet: TSSs
I	WormBase	TSS	15806	15807	.	+	.	ID=TSS_WBGene00022276;Parent=gene:WBGene00022276;Name=WBGene00022276;geneID=WBGene00022276
I	WormBase	TSS	20327	20328	.	-	.	ID=TSS_WBGene00022278;Parent=gene:WBGene00022278;Name=WBGene00022278;geneID=WBGene00022278
I	WormBase	TSS	72512	72513	.	+	.	ID=TSS_WBGene00000812;Parent=gene:WBGene00000812;Name=WBGene00000812;geneID=WBGene00000812
I	WormBase	TSS	93065	93066	.	+	.	ID=TSS_WBGene00021676;Parent=gene:WBGene00021676;Name=WBGene00021676;geneID=WBGene00021676
I	WormBase	TSS	108299	108300	.	-	.	ID=TSS_WBGene00021681;Parent=gene:WBGene00021681;Name=WBGene00021681;geneID=WBGene00021681
I	WormBase	TSS	110092	110093	.	-	.	ID=TSS_WBGene00004274;Parent=gene:WBGene00004274;Name=WBGene00004274;geneID=WBGene00004274
I	WormBase	TSS	110471	110472	.	+	.	ID=TSS_WBGene00199597;Parent=gene:WBGene00199597;Name=WBGene00199597;geneID=WBGene00199597
I	WormBase	TSS	110658	110659	.	-	.	ID=TSS_WBGene00199899;Parent=gene:WBGene00199899;Name=WBGene00199899;geneID=WBGene00199899
I	WormBase	TSS	134349	134350	.	+	.	ID=TSS_WBGene00018772;Parent=gene:WBGene00018772;Name=WBGene00018772;geneID=WBGene00018772
I	WormBase	TSS	166958	166959	.	-	.	ID=TSS_WBGene00004225;Parent=gene:WBGene00004225;Name=WBGene00004225;geneID=WBGene00004225
I	WormBase	TSS	178455	178456	.	-	.	ID=TSS_WBGene00201018;Parent=gene:WBGene00201018;Name=WBGene00201018;geneID=WBGene00201018
I	WormBase	TSS	178567	178568	.	+	.	ID=TSS_WBGene00018957;Parent=gene:WBGene00018957;Name=WBGene00018957;geneID=WBGene00018957
I	WormBase	TSS	183325	183326	.	+	.	ID=TSS_WBGene00000227;Parent=gene:WBGene00000227;Name=WBGene00000227;geneID=WBGene00000227
I	WormBase	TSS	209287	209288	.	+	.	ID=TSS_WBGene00021666;Parent=gene:WBGene00021666;Name=WBGene00021666;geneID=WBGene00021666
I	WormBase	TSS	240456	240457	.	+	.	ID=TSS_WBGene00021668;Parent=gene:WBGene00021668;Name=WBGene00021668;geneID=WBGene00021668
I	WormBase	TSS	289098	289099	.	-	.	ID=TSS_WBGene00016905;Parent=gene:WBGene00016905;Name=WBGene00016905;geneID=WBGene00016905
I	WormBase	TSS	293342	293343	.	+	.	ID=TSS_WBGene00016902;Parent=gene:WBGene00016902;Name=WBGene00016902;geneID=WBGene00016902
I	WormBase	TSS	310951	310952	.	-	.	ID=TSS_WBGene00016906;Parent=gene:WBGene00016906;Name=WBGene00016906;geneID=WBGene00016906
I	WormBase	TSS	315176	315177	.	-	.	ID=TSS_WBGene00002077;Parent=gene:WBGene00002077;Name=WBGene00002077;geneID=WBGene00002077
I	WormBase	TSS	347512	347513	.	+	.	ID=TSS_WBGene00021658;Parent=gene:WBGene00021658;Name=WBGene00021658;geneID=WBGene00021658
I	WormBase	TSS	348386	348387	.	-	.	ID=TSS_WBGene00021661;Parent=gene:WBGene00021661;Name=WBGene00021661;geneID=WBGene00021661
I	WormBase	TSS	348496	348497	.	+	.	ID=TSS_WBGene00021657;Parent=gene:WBGene00021657;Name=WBGene00021657;geneID=WBGene00021657
I	WormBase	TSS	459989	459990	.	+	.	ID=TSS_WBGene00006593;Parent=gene:WBGene00006593;Name=WBGene00006593;geneID=WBGene00006593
I	WormBase	TSS	477570	477571	.	+	.	ID=TSS_WBGene00021025;Parent=gene:WBGene00021025;Name=WBGene00021025;geneID=WBGene00021025
I	WormBase	TSS	490002	490003	.	+	.	ID=TSS_WBGene00001814;Parent=gene:WBGene00001814;Name=WBGene00001814;geneID=WBGene00001814
I	WormBase	TSS	516402	516403	.	-	.	ID=TSS_WBGene00022037;Parent=gene:WBGene00022037;Name=WBGene00022037;geneID=WBGene00022037
I	WormBase	TSS	521396	521397	.	-	.	ID=TSS_WBGene00022038;Parent=gene:WBGene00022038;Name=WBGene00022038;geneID=WBGene00022038
I	WormBase	TSS	526226	526227	.	-	.	ID=TSS_WBGene00195369;Parent=gene:WBGene00195369;Name=WBGene00195369;geneID=WBGene00195369
I	WormBase	TSS	530454	530455	.	-	.	ID=TSS_WBGene00200577;Parent=gene:WBGene00200577;Name=WBGene00200577;geneID=WBGene00200577
I	WormBase	TSS	531789	531790	.	+	.	ID=TSS_WBGene00022033;Parent=gene:WBGene00022033;Name=WBGene00022033;geneID=WBGene00022033
I	WormBase	TSS	534383	534384	.	+	.	ID=TSS_WBGene00022043;Parent=gene:WBGene00022043;Name=WBGene00022043;geneID=WBGene00022043
I	WormBase	TSS	536270	536271	.	+	.	ID=TSS_WBGene00022042;Parent=gene:WBGene00022042;Name=WBGene00022042;geneID=WBGene00022042
I	WormBase	TSS	536961	536962	.	+	.	ID=TSS_WBGene00007009;Parent=gene:WBGene00007009;Name=WBGene00007009;geneID=WBGene00007009
I	WormBase	TSS	557459	557460	.	+	.	ID=TSS_WBGene00002393;Parent=gene:WBGene00002393;Name=WBGene00002393;geneID=WBGene00002393
I	WormBase	TSS	566407	566408	.	-	.	ID=TSS_WBGene00000434;Parent=gene:WBGene00000434;Name=WBGene00000434;geneID=WBGene00000434
I	WormBase	TSS	575124	575125	.	-	.	ID=TSS_WBGene00001725;Parent=gene:WBGene00001725;Name=WBGene00001725;geneID=WBGene00001725
I	WormBase	TSS	606645	606646	.	-	.	ID=TSS_WBGene00002040;Parent=gene:WBGene00002040;Name=WBGene00002040;geneID=WBGene00002040
I	WormBase	TSS	636868	636869	.	+	.	ID=TSS_WBGene00022027;Parent=gene:WBGene00022027;Name=WBGene00022027;geneID=WBGene00022027
I	WormBase	TSS	641642	641643	.	+	.	ID=TSS_WBGene00022026;Parent=gene:WBGene00022026;Name=WBGene00022026;geneID=WBGene00022026
I	WormBase	TSS	654099	654100	.	+	.	ID=TSS_WBGene00022025;Parent=gene:WBGene00022025;Name=WBGene00022025;geneID=WBGene00022025
I	WormBase	TSS	663571	663572	.	-	.	ID=TSS_WBGene00022031;Parent=gene:WBGene00022031;Name=WBGene00022031;geneID=WBGene00022031
I	WormBase	TSS	672952	672953	.	-	.	ID=TSS_WBGene00044461;Parent=gene:WBGene00044461;Name=WBGene00044461;geneID=WBGene00044461
I	WormBase	TSS	719705	719706	.	-	.	ID=TSS_WBGene00004332;Parent=gene:WBGene00004332;Name=WBGene00004332;geneID=WBGene00004332
I	WormBase	TSS	720037	720038	.	+	.	ID=TSS_WBGene00004028;Parent=gene:WBGene00004028;Name=WBGene00004028;geneID=WBGene00004028
I	WormBase	TSS	756951	756952	.	-	.	ID=TSS_WBGene00021213;Parent=gene:WBGene00021213;Name=WBGene00021213;geneID=WBGene00021213
I	WormBase	TSS	763627	763628	.	+	.	ID=TSS_WBGene00020283;Parent=gene:WBGene00020283;Name=WBGene00020283;geneID=WBGene00020283
I	WormBase	TSS	770947	770948	.	+	.	ID=TSS_WBGene00020281;Parent=gene:WBGene00020281;Name=WBGene00020281;geneID=WBGene00020281
I	WormBase	TSS	881815	881816	.	-	.	ID=TSS_WBGene00022389;Parent=gene:WBGene00022389;Name=WBGene00022389;geneID=WBGene00022389
I	WormBase	TSS	883200	883201	.	+	.	ID=TSS_WBGene00022386;Parent=gene:WBGene00022386;Name=WBGene00022386;geneID=WBGene00022386
I	WormBase	TSS	938500	938501	.	+	.	ID=TSS_WBGene00003548;Parent=gene:WBGene00003548;Name=WBGene00003548;geneID=WBGene00003548
I	WormBase	TSS	957390	957391	.	-	.	ID=TSS_WBGene00003238;Parent=gene:WBGene00003238;Name=WBGene00003238;geneID=WBGene00003238
I	WormBase	TSS	969403	969404	.	-	.	ID=TSS_WBGene00018787;Parent=gene:WBGene00018787;Name=WBGene00018787;geneID=WBGene00018787
I	WormBase	TSS	973139	973140	.	-	.	ID=TSS_WBGene00018788;Parent=gene:WBGene00018788;Name=WBGene00018788;geneID=WBGene00018788
I	WormBase	TSS	1014362	1014363	.	-	.	ID=TSS_WBGene00016930;Parent=gene:WBGene00016930;Name=WBGene00016930;geneID=WBGene00016930
I	WormBase	TSS	1034459	1034460	.	+	.	ID=TSS_WBGene00021329;Parent=gene:WBGene00021329;Name=WBGene00021329;geneID=WBGene00021329
I	WormBase	TSS	1053738	1053739	.	-	.	ID=TSS_WBGene00021333;Parent=gene:WBGene00021333;Name=WBGene00021333;geneID=WBGene00021333
I	WormBase	TSS	1062334	1062335	.	+	.	ID=TSS_WBGene00021328;Parent=gene:WBGene00021328;Name=WBGene00021328;geneID=WBGene00021328
I	WormBase	TSS	1067108	1067109	.	-	.	ID=TSS_WBGene00021334;Parent=gene:WBGene00021334;Name=WBGene00021334;geneID=WBGene00021334
I	WormBase	TSS	1068586	1068587	.	+	.	ID=TSS_WBGene00001745;Parent=gene:WBGene00001745;Name=WBGene00001745;geneID=WBGene00001745
I	WormBase	TSS	1110716	1110717	.	+	.	ID=TSS_WBGene00022838;Parent=gene:WBGene00022838;Name=WBGene00022838;geneID=WBGene00022838
I	WormBase	TSS	1128385	1128386	.	+	.	ID=TSS_WBGene00022837;Parent=gene:WBGene00022837;Name=WBGene00022837;geneID=WBGene00022837
I	WormBase	TSS	1150033	1150034	.	-	.	ID=TSS_WBGene00021689;Parent=gene:WBGene00021689;Name=WBGene00021689;geneID=WBGene00021689
I	WormBase	TSS	1156227	1156228	.	+	.	ID=TSS_WBGene00195424;Parent=gene:WBGene00195424;Name=WBGene00195424;geneID=WBGene00195424
I	WormBase	TSS	1175839	1175840	.	-	.	ID=TSS_WBGene00001816;Parent=gene:WBGene00001816;Name=WBGene00001816;geneID=WBGene00001816
I	WormBase	TSS	1217333	1217334	.	-	.	ID=TSS_WBGene00195068;Parent=gene:WBGene00195068;Name=WBGene00195068;geneID=WBGene00195068
I	WormBase	TSS	1219006	1219007	.	-	.	ID=TSS_WBGene00021690;Parent=gene:WBGene00021690;Name=WBGene00021690;geneID=WBGene00021690
I	WormBase	TSS	1229295	1229296	.	-	.	ID=TSS_WBGene00021691;Parent=gene:WBGene00021691;Name=WBGene00021691;geneID=WBGene00021691
I	WormBase	TSS	1229529	1229530	.	+	.	ID=TSS_WBGene00021685;Parent=gene:WBGene00021685;Name=WBGene00021685;geneID=WBGene00021685
I	WormBase	TSS	1251575	1251576	.	-	.	ID=TSS_WBGene00201777;Parent=gene:WBGene00201777;Name=WBGene00201777;geneID=WBGene00201777
I	WormBase	TSS	1256330	1256331	.	+	.	ID=TSS_WBGene00021692;Parent=gene:WBGene00021692;Name=WBGene00021692;geneID=WBGene00021692
I	WormBase	TSS	1261616	1261617	.	-	.	ID=TSS_WBGene00001707;Parent=gene:WBGene00001707;Name=WBGene00001707;geneID=WBGene00001707
I	WormBase	TSS	1313820	1313821	.	+	.	ID=TSS_WBGene00003400;Parent=gene:WBGene00003400;Name=WBGene00003400;geneID=WBGene00003400
I	WormBase	TSS	1335349	1335350	.	+	.	ID=TSS_WBGene00019674;Parent=gene:WBGene00019674;Name=WBGene00019674;geneID=WBGene00019674
I	WormBase	TSS	1336870	1336871	.	+	.	ID=TSS_WBGene00045052;Parent=gene:WBGene00045052;Name=WBGene00045052;geneID=WBGene00045052
I	WormBase	TSS	1340582	1340583	.	+	.	ID=TSS_WBGene00004888;Parent=gene:WBGene00004888;Name=WBGene00004888;geneID=WBGene00004888
I	WormBase	TSS	1348668	1348669	.	+	.	ID=TSS_WBGene00022363;Parent=gene:WBGene00022363;Name=WBGene00022363;geneID=WBGene00022363
I	WormBase	TSS	1365579	1365580	.	+	.	ID=TSS_WBGene00022366;Parent=gene:WBGene00022366;Name=WBGene00022366;geneID=WBGene00022366
I	WormBase	TSS	1392910	1392911	.	-	.	ID=TSS_WBGene00022367;Parent=gene:WBGene00022367;Name=WBGene00022367;geneID=WBGene00022367
I	WormBase	TSS	1415934	1415935	.	-	.	ID=TSS_WBGene00022368;Parent=gene:WBGene00022368;Name=WBGene00022368;geneID=WBGene00022368
I	WormBase	TSS	1420313	1420314	.	+	.	ID=TSS_WBGene00022369;Parent=gene:WBGene00022369;Name=WBGene00022369;geneID=WBGene00022369
I	WormBase	TSS	1440725	1440726	.	+	.	ID=TSS_WBGene00022373;Parent=gene:WBGene00022373;Name=WBGene00022373;geneID=WBGene00022373
I	WormBase	TSS	1444158	1444159	.	-	.	ID=TSS_WBGene00018159;Parent=gene:WBGene00018159;Name=WBGene00018159;geneID=WBGene00018159
I	WormBase	TSS	1451741	1451742	.	+	.	ID=TSS_WBGene00004969;Parent=gene:WBGene00004969;Name=WBGene00004969;geneID=WBGene00004969
I	WormBase	TSS	1471280	1471281	.	+	.	ID=TSS_WBGene00018579;Parent=gene:WBGene00018579;Name=WBGene00018579;geneID=WBGene00018579
I	WormBase	TSS	1514564	1514565	.	-	.	ID=TSS_WBGene00022361;Parent=gene:WBGene00022361;Name=WBGene00022361;geneID=WBGene00022361
I	WormBase	TSS	1519708	1519709	.	+	.	ID=TSS_WBGene00022360;Parent=gene:WBGene00022360;Name=WBGene00022360;geneID=WBGene00022360
I	WormBase	TSS	1549598	1549599	.	+	.	ID=TSS_WBGene00022358;Parent=gene:WBGene00022358;Name=WBGene00022358;geneID=WBGene00022358
I	WormBase	TSS	1610245	1610246	.	+	.	ID=TSS_WBGene00044440;Parent=gene:WBGene00044440;Name=WBGene00044440;geneID=WBGene00044440
I	WormBase	TSS	1634751	1634752	.	+	.	ID=TSS_WBGene00022274;Parent=gene:WBGene00022274;Name=WBGene00022274;geneID=WBGene00022274
I	WormBase	TSS	1651381	1651382	.	-	.	ID=TSS_WBGene00003111;Parent=gene:WBGene00003111;Name=WBGene00003111;geneID=WBGene00003111
I	WormBase	TSS	1669203	1669204	.	+	.	ID=TSS_WBGene00022155;Parent=gene:WBGene00022155;Name=WBGene00022155;geneID=WBGene00022155
I	WormBase	TSS	1676602	1676603	.	-	.	ID=TSS_WBGene00185098;Parent=gene:WBGene00185098;Name=WBGene00185098;geneID=WBGene00185098
I	WormBase	TSS	1691128	1691129	.	-	.	ID=TSS_WBGene00044348;Parent=gene:WBGene00044348;Name=WBGene00044348;geneID=WBGene00044348
I	WormBase	TSS	1691548	1691549	.	+	.	ID=TSS_WBGene00200707;Parent=gene:WBGene00200707;Name=WBGene00200707;geneID=WBGene00200707
I	WormBase	TSS	1698179	1698180	.	+	.	ID=TSS_WBGene00006702;Parent=gene:WBGene00006702;Name=WBGene00006702;geneID=WBGene00006702
I	WormBase	TSS	1701958	1701959	.	+	.	ID=TSS_WBGene00022153;Parent=gene:WBGene00022153;Name=WBGene00022153;geneID=WBGene00022153
I	WormBase	TSS	1738654	1738655	.	+	.	ID=TSS_WBGene00006771;Parent=gene:WBGene00006771;Name=WBGene00006771;geneID=WBGene00006771
I	WormBase	TSS	1763667	1763668	.	+	.	ID=TSS_WBGene00022149;Parent=gene:WBGene00022149;Name=WBGene00022149;geneID=WBGene00022149
I	WormBase	TSS	1777670	1777671	.	+	.	ID=TSS_WBGene00022148;Parent=gene:WBGene00022148;Name=WBGene00022148;geneID=WBGene00022148
I	WormBase	TSS	1780139	1780140	.	-	.	ID=TSS_WBGene00022161;Parent=gene:WBGene00022161;Name=WBGene00022161;geneID=WBGene00022161
I	WormBase	TSS	1800312	1800313	.	+	.	ID=TSS_WBGene00022145;Parent=gene:WBGene00022145;Name=WBGene00022145;geneID=WBGene00022145
I	WormBase	TSS	1808100	1808101	.	+	.	ID=TSS_WBGene00022144;Parent=gene:WBGene00022144;Name=WBGene00022144;geneID=WBGene00022144
I	WormBase	TSS	1816147	1816148	.	+	.	ID=TSS_WBGene00022142;Parent=gene:WBGene00022142;Name=WBGene00022142;geneID=WBGene00022142
I	WormBase	TSS	1823369	1823370	.	+	.	ID=TSS_WBGene00022141;Parent=gene:WBGene00022141;Name=WBGene00022141;geneID=WBGene00022141
I	WormBase	TSS	1832621	1832622	.	-	.	ID=TSS_WBGene00044746;Parent=gene:WBGene00044746;Name=WBGene00044746;geneID=WBGene00044746
I	WormBase	TSS	1832743	1832744	.	+	.	ID=TSS_WBGene00016907;Parent=gene:WBGene00016907;Name=WBGene00016907;geneID=WBGene00016907
I	WormBase	TSS	1834950	1834951	.	+	.	ID=TSS_WBGene00004441;Parent=gene:WBGene00004441;Name=WBGene00004441;geneID=WBGene00004441
I	WormBase	TSS	1835721	1835722	.	+	.	ID=TSS_WBGene00001196;Parent=gene:WBGene00001196;Name=WBGene00001196;geneID=WBGene00001196
I	WormBase	TSS	1840889	1840890	.	-	.	ID=TSS_WBGene00202110;Parent=gene:WBGene00202110;Name=WBGene00202110;geneID=WBGene00202110
I	WormBase	TSS	1843390	1843391	.	+	.	ID=TSS_WBGene00003750;Parent=gene:WBGene00003750;Name=WBGene00003750;geneID=WBGene00003750
I	WormBase	TSS	1845178	1845179	.	+	.	ID=TSS_WBGene00006461;Parent=gene:WBGene00006461;Name=WBGene00006461;geneID=WBGene00006461
I	WormBase	TSS	1874068	1874069	.	+	.	ID=TSS_WBGene00022139;Parent=gene:WBGene00022139;Name=WBGene00022139;geneID=WBGene00022139
I	WormBase	TSS	1895191	1895192	.	+	.	ID=TSS_WBGene00022138;Parent=gene:WBGene00022138;Name=WBGene00022138;geneID=WBGene00022138
I	WormBase	TSS	1913938	1913939	.	-	.	ID=TSS_WBGene00021768;Parent=gene:WBGene00021768;Name=WBGene00021768;geneID=WBGene00021768
I	WormBase	TSS	1941523	1941524	.	+	.	ID=TSS_WBGene00021765;Parent=gene:WBGene00021765;Name=WBGene00021765;geneID=WBGene00021765
I	WormBase	TSS	1958496	1958497	.	-	.	ID=TSS_WBGene00021771;Parent=gene:WBGene00021771;Name=WBGene00021771;geneID=WBGene00021771
I	WormBase	TSS	1978023	1978024	.	+	.	ID=TSS_WBGene00021763;Parent=gene:WBGene00021763;Name=WBGene00021763;geneID=WBGene00021763
I	WormBase	TSS	2026470	2026471	.	+	.	ID=TSS_WBGene00021237;Parent=gene:WBGene00021237;Name=WBGene00021237;geneID=WBGene00021237
I	WormBase	TSS	2050126	2050127	.	-	.	ID=TSS_WBGene00044435;Parent=gene:WBGene00044435;Name=WBGene00044435;geneID=WBGene00044435
I	WormBase	TSS	2064003	2064004	.	-	.	ID=TSS_WBGene00021346;Parent=gene:WBGene00021346;Name=WBGene00021346;geneID=WBGene00021346
I	WormBase	TSS	2064915	2064916	.	+	.	ID=TSS_WBGene00021348;Parent=gene:WBGene00021348;Name=WBGene00021348;geneID=WBGene00021348
I	WormBase	TSS	2065693	2065694	.	+	.	ID=TSS_WBGene00021349;Parent=gene:WBGene00021349;Name=WBGene00021349;geneID=WBGene00021349
I	WormBase	TSS	2070984	2070985	.	+	.	ID=TSS_WBGene00004014;Parent=gene:WBGene00004014;Name=WBGene00004014;geneID=WBGene00004014
I	WormBase	TSS	2118555	2118556	.	-	.	ID=TSS_WBGene00021354;Parent=gene:WBGene00021354;Name=WBGene00021354;geneID=WBGene00021354
I	WormBase	TSS	2118652	2118653	.	+	.	ID=TSS_WBGene00003799;Parent=gene:WBGene00003799;Name=WBGene00003799;geneID=WBGene00003799
I	WormBase	TSS	2197955	2197956	.	+	.	ID=TSS_WBGene00021009;Parent=gene:WBGene00021009;Name=WBGene00021009;geneID=WBGene00021009
I	WormBase	TSS	2291132	2291133	.	-	.	ID=TSS_WBGene00000408;Parent=gene:WBGene00000408;Name=WBGene00000408;geneID=WBGene00000408
I	WormBase	TSS	2292975	2292976	.	+	.	ID=TSS_WBGene00021469;Parent=gene:WBGene00021469;Name=WBGene00021469;geneID=WBGene00021469
I	WormBase	TSS	2299419	2299420	.	-	.	ID=TSS_WBGene00021470;Parent=gene:WBGene00021470;Name=WBGene00021470;geneID=WBGene00021470
I	WormBase	TSS	2299889	2299890	.	+	.	ID=TSS_WBGene00021468;Parent=gene:WBGene00021468;Name=WBGene00021468;geneID=WBGene00021468
I	WormBase	TSS	2306893	2306894	.	-	.	ID=TSS_WBGene00002047;Parent=gene:WBGene00002047;Name=WBGene00002047;geneID=WBGene00002047
I	WormBase	TSS	2306962	2306963	.	+	.	ID=TSS_WBGene00021467;Parent=gene:WBGene00021467;Name=WBGene00021467;geneID=WBGene00021467
I	WormBase	TSS	2312395	2312396	.	+	.	ID=TSS_WBGene00021475;Parent=gene:WBGene00021475;Name=WBGene00021475;geneID=WBGene00021475
I	WormBase	TSS	2313184	2313185	.	+	.	ID=TSS_WBGene00021466;Parent=gene:WBGene00021466;Name=WBGene00021466;geneID=WBGene00021466
I	WormBase	TSS	2321916	2321917	.	-	.	ID=TSS_WBGene00003156;Parent=gene:WBGene00003156;Name=WBGene00003156;geneID=WBGene00003156
I	WormBase	TSS	2342325	2342326	.	+	.	ID=TSS_WBGene00021463;Parent=gene:WBGene00021463;Name=WBGene00021463;geneID=WBGene00021463
I	WormBase	TSS	2357875	2357876	.	+	.	ID=TSS_WBGene00021461;Parent=gene:WBGene00021461;Name=WBGene00021461;geneID=WBGene00021461
I	WormBase	TSS	2393409	2393410	.	-	.	ID=TSS_WBGene00021474;Parent=gene:WBGene00021474;Name=WBGene00021474;geneID=WBGene00021474
I	WormBase	TSS	2420376	2420377	.	-	.	ID=TSS_WBGene00017734;Parent=gene:WBGene00017734;Name=WBGene00017734;geneID=WBGene00017734
I	WormBase	TSS	2421823	2421824	.	-	.	ID=TSS_WBGene00017735;Parent=gene:WBGene00017735;Name=WBGene00017735;geneID=WBGene00017735
I	WormBase	TSS	2433697	2433698	.	-	.	ID=TSS_WBGene00017738;Parent=gene:WBGene00017738;Name=WBGene00017738;geneID=WBGene00017738
I	WormBase	TSS	2433792	2433793	.	+	.	ID=TSS_WBGene00017733;Parent=gene:WBGene00017733;Name=WBGene00017733;geneID=WBGene00017733
I	WormBase	TSS	2445760	2445761	.	+	.	ID=TSS_WBGene00023273;Parent=gene:WBGene00023273;Name=WBGene00023273;geneID=WBGene00023273
I	WormBase	TSS	2464686	2464687	.	-	.	ID=TSS_WBGene00002141;Parent=gene:WBGene00002141;Name=WBGene00002141;geneID=WBGene00002141
I	WormBase	TSS	2485380	2485381	.	-	.	ID=TSS_WBGene00022281;Parent=gene:WBGene00022281;Name=WBGene00022281;geneID=WBGene00022281
I	WormBase	TSS	2485715	2485716	.	+	.	ID=TSS_WBGene00001232;Parent=gene:WBGene00001232;Name=WBGene00001232;geneID=WBGene00001232
I	WormBase	TSS	2548354	2548355	.	-	.	ID=TSS_WBGene00021279;Parent=gene:WBGene00021279;Name=WBGene00021279;geneID=WBGene00021279
I	WormBase	TSS	2553036	2553037	.	+	.	ID=TSS_WBGene00021272;Parent=gene:WBGene00021272;Name=WBGene00021272;geneID=WBGene00021272
I	WormBase	TSS	2586278	2586279	.	-	.	ID=TSS_WBGene00001404;Parent=gene:WBGene00001404;Name=WBGene00001404;geneID=WBGene00001404
I	WormBase	TSS	2589153	2589154	.	-	.	ID=TSS_WBGene00004226;Parent=gene:WBGene00004226;Name=WBGene00004226;geneID=WBGene00004226
I	WormBase	TSS	2603859	2603860	.	+	.	ID=TSS_WBGene00201499;Parent=gene:WBGene00201499;Name=WBGene00201499;geneID=WBGene00201499
I	WormBase	TSS	2605352	2605353	.	-	.	ID=TSS_WBGene00201331;Parent=gene:WBGene00201331;Name=WBGene00201331;geneID=WBGene00201331
I	WormBase	TSS	2620457	2620458	.	-	.	ID=TSS_WBGene00195445;Parent=gene:WBGene00195445;Name=WBGene00195445;geneID=WBGene00195445
I	WormBase	TSS	2620557	2620558	.	+	.	ID=TSS_WBGene00021270;Parent=gene:WBGene00021270;Name=WBGene00021270;geneID=WBGene00021270
I	WormBase	TSS	2623084	2623085	.	+	.	ID=TSS_WBGene00021269;Parent=gene:WBGene00021269;Name=WBGene00021269;geneID=WBGene00021269
I	WormBase	TSS	2628266	2628267	.	-	.	ID=TSS_WBGene00000800;Parent=gene:WBGene00000800;Name=WBGene00000800;geneID=WBGene00000800
I	WormBase	TSS	2642514	2642515	.	+	.	ID=TSS_WBGene00018230;Parent=gene:WBGene00018230;Name=WBGene00018230;geneID=WBGene00018230
I	WormBase	TSS	2657242	2657243	.	-	.	ID=TSS_WBGene00018232;Parent=gene:WBGene00018232;Name=WBGene00018232;geneID=WBGene00018232
I	WormBase	TSS	2679339	2679340	.	-	.	ID=TSS_WBGene00017980;Parent=gene:WBGene00017980;Name=WBGene00017980;geneID=WBGene00017980
I	WormBase	TSS	2689446	2689447	.	-	.	ID=TSS_WBGene00000788;Parent=gene:WBGene00000788;Name=WBGene00000788;geneID=WBGene00000788
I	WormBase	TSS	2707337	2707338	.	+	.	ID=TSS_WBGene00003006;Parent=gene:WBGene00003006;Name=WBGene00003006;geneID=WBGene00003006
I	WormBase	TSS	2726696	2726697	.	-	.	ID=TSS_WBGene00022128;Parent=gene:WBGene00022128;Name=WBGene00022128;geneID=WBGene00022128
I	WormBase	TSS	2726795	2726796	.	+	.	ID=TSS_WBGene00004920;Parent=gene:WBGene00004920;Name=WBGene00004920;geneID=WBGene00004920
I	WormBase	TSS	2740085	2740086	.	+	.	ID=TSS_WBGene00198026;Parent=gene:WBGene00198026;Name=WBGene00198026;geneID=WBGene00198026
I	WormBase	TSS	2741212	2741213	.	-	.	ID=TSS_WBGene00022129;Parent=gene:WBGene00022129;Name=WBGene00022129;geneID=WBGene00022129
I	WormBase	TSS	2742418	2742419	.	+	.	ID=TSS_WBGene00201019;Parent=gene:WBGene00201019;Name=WBGene00201019;geneID=WBGene00201019
I	WormBase	TSS	2761018	2761019	.	-	.	ID=TSS_WBGene00022130;Parent=gene:WBGene00022130;Name=WBGene00022130;geneID=WBGene00022130
I	WormBase	TSS	2775113	2775114	.	+	.	ID=TSS_WBGene00022125;Parent=gene:WBGene00022125;Name=WBGene00022125;geneID=WBGene00022125
I	WormBase	TSS	2818779	2818780	.	+	.	ID=TSS_WBGene00044796;Parent=gene:WBGene00044796;Name=WBGene00044796;geneID=WBGene00044796
I	WormBase	TSS	2824387	2824388	.	-	.	ID=TSS_WBGene00004077;Parent=gene:WBGene00004077;Name=WBGene00004077;geneID=WBGene00004077
I	WormBase	TSS	2831459	2831460	.	-	.	ID=TSS_WBGene00199081;Parent=gene:WBGene00199081;Name=WBGene00199081;geneID=WBGene00199081
I	WormBase	TSS	2831664	2831665	.	+	.	ID=TSS_WBGene00196235;Parent=gene:WBGene00196235;Name=WBGene00196235;geneID=WBGene00196235
I	WormBase	TSS	2835382	2835383	.	-	.	ID=TSS_WBGene00199417;Parent=gene:WBGene00199417;Name=WBGene00199417;geneID=WBGene00199417
I	WormBase	TSS	2835500	2835501	.	+	.	ID=TSS_WBGene00202063;Parent=gene:WBGene00202063;Name=WBGene00202063;geneID=WBGene00202063
I	WormBase	TSS	2853843	2853844	.	-	.	ID=TSS_WBGene00021127;Parent=gene:WBGene00021127;Name=WBGene00021127;geneID=WBGene00021127
I	WormBase	TSS	2864098	2864099	.	-	.	ID=TSS_WBGene00200294;Parent=gene:WBGene00200294;Name=WBGene00200294;geneID=WBGene00200294
I	WormBase	TSS	2876841	2876842	.	+	.	ID=TSS_WBGene00022114;Parent=gene:WBGene00022114;Name=WBGene00022114;geneID=WBGene00022114
I	WormBase	TSS	2888771	2888772	.	-	.	ID=TSS_WBGene00000199;Parent=gene:WBGene00000199;Name=WBGene00000199;geneID=WBGene00000199
I	WormBase	TSS	2890755	2890756	.	+	.	ID=TSS_WBGene00022111;Parent=gene:WBGene00022111;Name=WBGene00022111;geneID=WBGene00022111
I	WormBase	TSS	2901048	2901049	.	-	.	ID=TSS_WBGene00022119;Parent=gene:WBGene00022119;Name=WBGene00022119;geneID=WBGene00022119
I	WormBase	TSS	2901144	2901145	.	+	.	ID=TSS_WBGene00001791;Parent=gene:WBGene00001791;Name=WBGene00001791;geneID=WBGene00001791
I	WormBase	TSS	2904141	2904142	.	+	.	ID=TSS_WBGene00022110;Parent=gene:WBGene00022110;Name=WBGene00022110;geneID=WBGene00022110
I	WormBase	TSS	2925232	2925233	.	+	.	ID=TSS_WBGene00022107;Parent=gene:WBGene00022107;Name=WBGene00022107;geneID=WBGene00022107
I	WormBase	TSS	2928258	2928259	.	+	.	ID=TSS_WBGene00022122;Parent=gene:WBGene00022122;Name=WBGene00022122;geneID=WBGene00022122
I	WormBase	TSS	2929817	2929818	.	+	.	ID=TSS_WBGene00003836;Parent=gene:WBGene00003836;Name=WBGene00003836;geneID=WBGene00003836
I	WormBase	TSS	2945867	2945868	.	+	.	ID=TSS_WBGene00022121;Parent=gene:WBGene00022121;Name=WBGene00022121;geneID=WBGene00022121
I	WormBase	TSS	2985174	2985175	.	-	.	ID=TSS_WBGene00022123;Parent=gene:WBGene00022123;Name=WBGene00022123;geneID=WBGene00022123
I	WormBase	TSS	2996444	2996445	.	+	.	ID=TSS_WBGene00001046;Parent=gene:WBGene00001046;Name=WBGene00001046;geneID=WBGene00001046
I	WormBase	TSS	3004161	3004162	.	+	.	ID=TSS_WBGene00021838;Parent=gene:WBGene00021838;Name=WBGene00021838;geneID=WBGene00021838
I	WormBase	TSS	3010376	3010377	.	-	.	ID=TSS_WBGene00003186;Parent=gene:WBGene00003186;Name=WBGene00003186;geneID=WBGene00003186
I	WormBase	TSS	3015543	3015544	.	+	.	ID=TSS_WBGene00021843;Parent=gene:WBGene00021843;Name=WBGene00021843;geneID=WBGene00021843
I	WormBase	TSS	3032857	3032858	.	-	.	ID=TSS_WBGene00021845;Parent=gene:WBGene00021845;Name=WBGene00021845;geneID=WBGene00021845
I	WormBase	TSS	3032991	3032992	.	+	.	ID=TSS_WBGene00021841;Parent=gene:WBGene00021841;Name=WBGene00021841;geneID=WBGene00021841
I	WormBase	TSS	3037977	3037978	.	-	.	ID=TSS_WBGene00003387;Parent=gene:WBGene00003387;Name=WBGene00003387;geneID=WBGene00003387
I	WormBase	TSS	3059149	3059150	.	-	.	ID=TSS_WBGene00021846;Parent=gene:WBGene00021846;Name=WBGene00021846;geneID=WBGene00021846
I	WormBase	TSS	3059239	3059240	.	+	.	ID=TSS_WBGene00021840;Parent=gene:WBGene00021840;Name=WBGene00021840;geneID=WBGene00021840
I	WormBase	TSS	3069982	3069983	.	-	.	ID=TSS_WBGene00000205;Parent=gene:WBGene00000205;Name=WBGene00000205;geneID=WBGene00000205
I	WormBase	TSS	3095065	3095066	.	-	.	ID=TSS_WBGene00019698;Parent=gene:WBGene00019698;Name=WBGene00019698;geneID=WBGene00019698
I	WormBase	TSS	3147862	3147863	.	-	.	ID=TSS_WBGene00003062;Parent=gene:WBGene00003062;Name=WBGene00003062;geneID=WBGene00003062
I	WormBase	TSS	3147979	3147980	.	+	.	ID=TSS_WBGene00019595;Parent=gene:WBGene00019595;Name=WBGene00019595;geneID=WBGene00019595
I	WormBase	TSS	3162526	3162527	.	-	.	ID=TSS_WBGene00006888;Parent=gene:WBGene00006888;Name=WBGene00006888;geneID=WBGene00006888
I	WormBase	TSS	3192731	3192732	.	-	.	ID=TSS_WBGene00021831;Parent=gene:WBGene00021831;Name=WBGene00021831;geneID=WBGene00021831
I	WormBase	TSS	3194854	3194855	.	-	.	ID=TSS_WBGene00021832;Parent=gene:WBGene00021832;Name=WBGene00021832;geneID=WBGene00021832
I	WormBase	TSS	3214235	3214236	.	+	.	ID=TSS_WBGene00001481;Parent=gene:WBGene00001481;Name=WBGene00001481;geneID=WBGene00001481
I	WormBase	TSS	3218875	3218876	.	-	.	ID=TSS_WBGene00004404;Parent=gene:WBGene00004404;Name=WBGene00004404;geneID=WBGene00004404
I	WormBase	TSS	3228059	3228060	.	-	.	ID=TSS_WBGene00000413;Parent=gene:WBGene00000413;Name=WBGene00000413;geneID=WBGene00000413
I	WormBase	TSS	3246291	3246292	.	-	.	ID=TSS_WBGene00021834;Parent=gene:WBGene00021834;Name=WBGene00021834;geneID=WBGene00021834
I	WormBase	TSS	3248319	3248320	.	-	.	ID=TSS_WBGene00200442;Parent=gene:WBGene00200442;Name=WBGene00200442;geneID=WBGene00200442
I	WormBase	TSS	3266723	3266724	.	-	.	ID=TSS_WBGene00021552;Parent=gene:WBGene00021552;Name=WBGene00021552;geneID=WBGene00021552
I	WormBase	TSS	3266840	3266841	.	+	.	ID=TSS_WBGene00020915;Parent=gene:WBGene00020915;Name=WBGene00020915;geneID=WBGene00020915
I	WormBase	TSS	3269675	3269676	.	-	.	ID=TSS_WBGene00004154;Parent=gene:WBGene00004154;Name=WBGene00004154;geneID=WBGene00004154
I	WormBase	TSS	3293329	3293330	.	-	.	ID=TSS_WBGene00020917;Parent=gene:WBGene00020917;Name=WBGene00020917;geneID=WBGene00020917
I	WormBase	TSS	3307571	3307572	.	-	.	ID=TSS_WBGene00000036;Parent=gene:WBGene00000036;Name=WBGene00000036;geneID=WBGene00000036
I	WormBase	TSS	3328763	3328764	.	-	.	ID=TSS_WBGene00021549;Parent=gene:WBGene00021549;Name=WBGene00021549;geneID=WBGene00021549
I	WormBase	TSS	3338526	3338527	.	+	.	ID=TSS_WBGene00021547;Parent=gene:WBGene00021547;Name=WBGene00021547;geneID=WBGene00021547
I	WormBase	TSS	3350005	3350006	.	-	.	ID=TSS_WBGene00021551;Parent=gene:WBGene00021551;Name=WBGene00021551;geneID=WBGene00021551
I	WormBase	TSS	3386502	3386503	.	-	.	ID=TSS_WBGene00021036;Parent=gene:WBGene00021036;Name=WBGene00021036;geneID=WBGene00021036
I	WormBase	TSS	3409958	3409959	.	+	.	ID=TSS_WBGene00019362;Parent=gene:WBGene00019362;Name=WBGene00019362;geneID=WBGene00019362
I	WormBase	TSS	3419642	3419643	.	+	.	ID=TSS_WBGene00019361;Parent=gene:WBGene00019361;Name=WBGene00019361;geneID=WBGene00019361
I	WormBase	TSS	3466821	3466822	.	-	.	ID=TSS_WBGene00021640;Parent=gene:WBGene00021640;Name=WBGene00021640;geneID=WBGene00021640
I	WormBase	TSS	3466951	3466952	.	+	.	ID=TSS_WBGene00004978;Parent=gene:WBGene00004978;Name=WBGene00004978;geneID=WBGene00004978
I	WormBase	TSS	3499727	3499728	.	-	.	ID=TSS_WBGene00021643;Parent=gene:WBGene00021643;Name=WBGene00021643;geneID=WBGene00021643
I	WormBase	TSS	3516519	3516520	.	+	.	ID=TSS_WBGene00021636;Parent=gene:WBGene00021636;Name=WBGene00021636;geneID=WBGene00021636
I	WormBase	TSS	3533978	3533979	.	+	.	ID=TSS_WBGene00021635;Parent=gene:WBGene00021635;Name=WBGene00021635;geneID=WBGene00021635
I	WormBase	TSS	3546999	3547000	.	-	.	ID=TSS_WBGene00004389;Parent=gene:WBGene00004389;Name=WBGene00004389;geneID=WBGene00004389
I	WormBase	TSS	3547128	3547129	.	+	.	ID=TSS_WBGene00021634;Parent=gene:WBGene00021634;Name=WBGene00021634;geneID=WBGene00021634
I	WormBase	TSS	3553461	3553462	.	-	.	ID=TSS_WBGene00021646;Parent=gene:WBGene00021646;Name=WBGene00021646;geneID=WBGene00021646
I	WormBase	TSS	3560059	3560060	.	-	.	ID=TSS_WBGene00021647;Parent=gene:WBGene00021647;Name=WBGene00021647;geneID=WBGene00021647
I	WormBase	TSS	3603390	3603391	.	+	.	ID=TSS_WBGene00044436;Parent=gene:WBGene00044436;Name=WBGene00044436;geneID=WBGene00044436
I	WormBase	TSS	3605730	3605731	.	-	.	ID=TSS_WBGene00021648;Parent=gene:WBGene00021648;Name=WBGene00021648;geneID=WBGene00021648
I	WormBase	TSS	3608328	3608329	.	-	.	ID=TSS_WBGene00021649;Parent=gene:WBGene00021649;Name=WBGene00021649;geneID=WBGene00021649
I	WormBase	TSS	3608482	3608483	.	+	.	ID=TSS_WBGene00002144;Parent=gene:WBGene00002144;Name=WBGene00002144;geneID=WBGene00002144
I	WormBase	TSS	3620554	3620555	.	+	.	ID=TSS_WBGene00044437;Parent=gene:WBGene00044437;Name=WBGene00044437;geneID=WBGene00044437
I	WormBase	TSS	3636651	3636652	.	-	.	ID=TSS_WBGene00020902;Parent=gene:WBGene00020902;Name=WBGene00020902;geneID=WBGene00020902
I	WormBase	TSS	3646922	3646923	.	-	.	ID=TSS_WBGene00000368;Parent=gene:WBGene00000368;Name=WBGene00000368;geneID=WBGene00000368
I	WormBase	TSS	3680928	3680929	.	-	.	ID=TSS_WBGene00001501;Parent=gene:WBGene00001501;Name=WBGene00001501;geneID=WBGene00001501
I	WormBase	TSS	3684616	3684617	.	-	.	ID=TSS_WBGene00004272;Parent=gene:WBGene00004272;Name=WBGene00004272;geneID=WBGene00004272
I	WormBase	TSS	3684704	3684705	.	+	.	ID=TSS_WBGene00017025;Parent=gene:WBGene00017025;Name=WBGene00017025;geneID=WBGene00017025
I	WormBase	TSS	3698127	3698128	.	+	.	ID=TSS_WBGene00002042;Parent=gene:WBGene00002042;Name=WBGene00002042;geneID=WBGene00002042
I	WormBase	TSS	3709232	3709233	.	-	.	ID=TSS_WBGene00017651;Parent=gene:WBGene00017651;Name=WBGene00017651;geneID=WBGene00017651
I	WormBase	TSS	3712518	3712519	.	+	.	ID=TSS_WBGene00017650;Parent=gene:WBGene00017650;Name=WBGene00017650;geneID=WBGene00017650
I	WormBase	TSS	3721334	3721335	.	-	.	ID=TSS_WBGene00003040;Parent=gene:WBGene00003040;Name=WBGene00003040;geneID=WBGene00003040
I	WormBase	TSS	3740425	3740426	.	-	.	ID=TSS_WBGene00004147;Parent=gene:WBGene00004147;Name=WBGene00004147;geneID=WBGene00004147
I	WormBase	TSS	3751459	3751460	.	-	.	ID=TSS_WBGene00002135;Parent=gene:WBGene00002135;Name=WBGene00002135;geneID=WBGene00002135
I	WormBase	TSS	3759069	3759070	.	-	.	ID=TSS_WBGene00002134;Parent=gene:WBGene00002134;Name=WBGene00002134;geneID=WBGene00002134
I	WormBase	TSS	3774712	3774713	.	+	.	ID=TSS_WBGene00016324;Parent=gene:WBGene00016324;Name=WBGene00016324;geneID=WBGene00016324
I	WormBase	TSS	3781571	3781572	.	-	.	ID=TSS_WBGene00004368;Parent=gene:WBGene00004368;Name=WBGene00004368;geneID=WBGene00004368
I	WormBase	TSS	3781962	3781963	.	+	.	ID=TSS_WBGene00016323;Parent=gene:WBGene00016323;Name=WBGene00016323;geneID=WBGene00016323
I	WormBase	TSS	3786585	3786586	.	+	.	ID=TSS_WBGene00016321;Parent=gene:WBGene00016321;Name=WBGene00016321;geneID=WBGene00016321
I	WormBase	TSS	3787815	3787816	.	+	.	ID=TSS_WBGene00004425;Parent=gene:WBGene00004425;Name=WBGene00004425;geneID=WBGene00004425
I	WormBase	TSS	3805700	3805701	.	-	.	ID=TSS_WBGene00006751;Parent=gene:WBGene00006751;Name=WBGene00006751;geneID=WBGene00006751
I	WormBase	TSS	3817960	3817961	.	+	.	ID=TSS_WBGene00003797;Parent=gene:WBGene00003797;Name=WBGene00003797;geneID=WBGene00003797
I	WormBase	TSS	3822414	3822415	.	+	.	ID=TSS_WBGene00006833;Parent=gene:WBGene00006833;Name=WBGene00006833;geneID=WBGene00006833
I	WormBase	TSS	3829510	3829511	.	+	.	ID=TSS_WBGene00018764;Parent=gene:WBGene00018764;Name=WBGene00018764;geneID=WBGene00018764
I	WormBase	TSS	3837789	3837790	.	-	.	ID=TSS_WBGene00018763;Parent=gene:WBGene00018763;Name=WBGene00018763;geneID=WBGene00018763
I	WormBase	TSS	3853844	3853845	.	+	.	ID=TSS_WBGene00020192;Parent=gene:WBGene00020192;Name=WBGene00020192;geneID=WBGene00020192
I	WormBase	TSS	3856526	3856527	.	-	.	ID=TSS_WBGene00020189;Parent=gene:WBGene00020189;Name=WBGene00020189;geneID=WBGene00020189
I	WormBase	TSS	3862053	3862054	.	-	.	ID=TSS_WBGene00020190;Parent=gene:WBGene00020190;Name=WBGene00020190;geneID=WBGene00020190
I	WormBase	TSS	3866013	3866014	.	-	.	ID=TSS_WBGene00001832;Parent=gene:WBGene00001832;Name=WBGene00001832;geneID=WBGene00001832
I	WormBase	TSS	3867435	3867436	.	+	.	ID=TSS_WBGene00020185;Parent=gene:WBGene00020185;Name=WBGene00020185;geneID=WBGene00020185
I	WormBase	TSS	3874022	3874023	.	+	.	ID=TSS_WBGene00020184;Parent=gene:WBGene00020184;Name=WBGene00020184;geneID=WBGene00020184
I	WormBase	TSS	3876903	3876904	.	-	.	ID=TSS_WBGene00020193;Parent=gene:WBGene00020193;Name=WBGene00020193;geneID=WBGene00020193
I	WormBase	TSS	3877249	3877250	.	+	.	ID=TSS_WBGene00016837;Parent=gene:WBGene00016837;Name=WBGene00016837;geneID=WBGene00016837
I	WormBase	TSS	3891534	3891535	.	-	.	ID=TSS_WBGene00016838;Parent=gene:WBGene00016838;Name=WBGene00016838;geneID=WBGene00016838
I	WormBase	TSS	3899792	3899793	.	-	.	ID=TSS_WBGene00001430;Parent=gene:WBGene00001430;Name=WBGene00001430;geneID=WBGene00001430
I	WormBase	TSS	3901363	3901364	.	-	.	ID=TSS_WBGene00016840;Parent=gene:WBGene00016840;Name=WBGene00016840;geneID=WBGene00016840
I	WormBase	TSS	3908680	3908681	.	+	.	ID=TSS_WBGene00003950;Parent=gene:WBGene00003950;Name=WBGene00003950;geneID=WBGene00003950
I	WormBase	TSS	3915958	3915959	.	+	.	ID=TSS_WBGene00023142;Parent=gene:WBGene00023142;Name=WBGene00023142;geneID=WBGene00023142
I	WormBase	TSS	3930640	3930641	.	+	.	ID=TSS_WBGene00020653;Parent=gene:WBGene00020653;Name=WBGene00020653;geneID=WBGene00020653
I	WormBase	TSS	3977256	3977257	.	-	.	ID=TSS_WBGene00017909;Parent=gene:WBGene00017909;Name=WBGene00017909;geneID=WBGene00017909
I	WormBase	TSS	3982990	3982991	.	+	.	ID=TSS_WBGene00000197;Parent=gene:WBGene00000197;Name=WBGene00000197;geneID=WBGene00000197
I	WormBase	TSS	3987946	3987947	.	+	.	ID=TSS_WBGene00000779;Parent=gene:WBGene00000779;Name=WBGene00000779;geneID=WBGene00000779
I	WormBase	TSS	4008224	4008225	.	-	.	ID=TSS_WBGene00006805;Parent=gene:WBGene00006805;Name=WBGene00006805;geneID=WBGene00006805
I	WormBase	TSS	4046979	4046980	.	+	.	ID=TSS_WBGene00006820;Parent=gene:WBGene00006820;Name=WBGene00006820;geneID=WBGene00006820
I	WormBase	TSS	4126060	4126061	.	+	.	ID=TSS_WBGene00003029;Parent=gene:WBGene00003029;Name=WBGene00003029;geneID=WBGene00003029
I	WormBase	TSS	4132245	4132246	.	-	.	ID=TSS_WBGene00002696;Parent=gene:WBGene00002696;Name=WBGene00002696;geneID=WBGene00002696
I	WormBase	TSS	4132373	4132374	.	+	.	ID=TSS_WBGene00017085;Parent=gene:WBGene00017085;Name=WBGene00017085;geneID=WBGene00017085
I	WormBase	TSS	4136934	4136935	.	-	.	ID=TSS_WBGene00017087;Parent=gene:WBGene00017087;Name=WBGene00017087;geneID=WBGene00017087
I	WormBase	TSS	4139175	4139176	.	-	.	ID=TSS_WBGene00017088;Parent=gene:WBGene00017088;Name=WBGene00017088;geneID=WBGene00017088
I	WormBase	TSS	4139526	4139527	.	+	.	ID=TSS_WBGene00017084;Parent=gene:WBGene00017084;Name=WBGene00017084;geneID=WBGene00017084
I	WormBase	TSS	4142724	4142725	.	-	.	ID=TSS_WBGene00017089;Parent=gene:WBGene00017089;Name=WBGene00017089;geneID=WBGene00017089
I	WormBase	TSS	4149432	4149433	.	-	.	ID=TSS_WBGene00020040;Parent=gene:WBGene00020040;Name=WBGene00020040;geneID=WBGene00020040
I	WormBase	TSS	4149988	4149989	.	+	.	ID=TSS_WBGene00020039;Parent=gene:WBGene00020039;Name=WBGene00020039;geneID=WBGene00020039
I	WormBase	TSS	4154441	4154442	.	-	.	ID=TSS_WBGene00020033;Parent=gene:WBGene00020033;Name=WBGene00020033;geneID=WBGene00020033
I	WormBase	TSS	4161143	4161144	.	-	.	ID=TSS_WBGene00002137;Parent=gene:WBGene00002137;Name=WBGene00002137;geneID=WBGene00002137
I	WormBase	TSS	4162058	4162059	.	+	.	ID=TSS_WBGene00002138;Parent=gene:WBGene00002138;Name=WBGene00002138;geneID=WBGene00002138
I	WormBase	TSS	4175117	4175118	.	+	.	ID=TSS_WBGene00004464;Parent=gene:WBGene00004464;Name=WBGene00004464;geneID=WBGene00004464
I	WormBase	TSS	4178554	4178555	.	-	.	ID=TSS_WBGene00020038;Parent=gene:WBGene00020038;Name=WBGene00020038;geneID=WBGene00020038
I	WormBase	TSS	4178656	4178657	.	+	.	ID=TSS_WBGene00020031;Parent=gene:WBGene00020031;Name=WBGene00020031;geneID=WBGene00020031
I	WormBase	TSS	4198837	4198838	.	+	.	ID=TSS_WBGene00015974;Parent=gene:WBGene00015974;Name=WBGene00015974;geneID=WBGene00015974
I	WormBase	TSS	4210869	4210870	.	+	.	ID=TSS_WBGene00015971;Parent=gene:WBGene00015971;Name=WBGene00015971;geneID=WBGene00015971
I	WormBase	TSS	4233122	4233123	.	+	.	ID=TSS_WBGene00003516;Parent=gene:WBGene00003516;Name=WBGene00003516;geneID=WBGene00003516
I	WormBase	TSS	4242526	4242527	.	-	.	ID=TSS_WBGene00003584;Parent=gene:WBGene00003584;Name=WBGene00003584;geneID=WBGene00003584
I	WormBase	TSS	4247559	4247560	.	-	.	ID=TSS_WBGene00016606;Parent=gene:WBGene00016606;Name=WBGene00016606;geneID=WBGene00016606
I	WormBase	TSS	4247913	4247914	.	+	.	ID=TSS_WBGene00007001;Parent=gene:WBGene00007001;Name=WBGene00007001;geneID=WBGene00007001
I	WormBase	TSS	4254260	4254261	.	+	.	ID=TSS_WBGene00016603;Parent=gene:WBGene00016603;Name=WBGene00016603;geneID=WBGene00016603
I	WormBase	TSS	4270803	4270804	.	+	.	ID=TSS_WBGene00016601;Parent=gene:WBGene00016601;Name=WBGene00016601;geneID=WBGene00016601
I	WormBase	TSS	4298273	4298274	.	+	.	ID=TSS_WBGene00021629;Parent=gene:WBGene00021629;Name=WBGene00021629;geneID=WBGene00021629
I	WormBase	TSS	4304070	4304071	.	+	.	ID=TSS_WBGene00021628;Parent=gene:WBGene00021628;Name=WBGene00021628;geneID=WBGene00021628
I	WormBase	TSS	4311833	4311834	.	+	.	ID=TSS_WBGene00199036;Parent=gene:WBGene00199036;Name=WBGene00199036;geneID=WBGene00199036
I	WormBase	TSS	4320973	4320974	.	+	.	ID=TSS_WBGene00000140;Parent=gene:WBGene00000140;Name=WBGene00000140;geneID=WBGene00000140
I	WormBase	TSS	4368103	4368104	.	+	.	ID=TSS_WBGene00022832;Parent=gene:WBGene00022832;Name=WBGene00022832;geneID=WBGene00022832
I	WormBase	TSS	4375562	4375563	.	+	.	ID=TSS_WBGene00022831;Parent=gene:WBGene00022831;Name=WBGene00022831;geneID=WBGene00022831
I	WormBase	TSS	4381816	4381817	.	-	.	ID=TSS_WBGene00022836;Parent=gene:WBGene00022836;Name=WBGene00022836;geneID=WBGene00022836
I	WormBase	TSS	4389448	4389449	.	+	.	ID=TSS_WBGene00000962;Parent=gene:WBGene00000962;Name=WBGene00000962;geneID=WBGene00000962
I	WormBase	TSS	4424076	4424077	.	+	.	ID=TSS_WBGene00015704;Parent=gene:WBGene00015704;Name=WBGene00015704;geneID=WBGene00015704
I	WormBase	TSS	4436798	4436799	.	-	.	ID=TSS_WBGene00016562;Parent=gene:WBGene00016562;Name=WBGene00016562;geneID=WBGene00016562
I	WormBase	TSS	4444426	4444427	.	-	.	ID=TSS_WBGene00016562;Parent=gene:WBGene00016562;Name=WBGene00016562;geneID=WBGene00016562
I	WormBase	TSS	4444506	4444507	.	+	.	ID=TSS_WBGene00001231;Parent=gene:WBGene00001231;Name=WBGene00001231;geneID=WBGene00001231
I	WormBase	TSS	4451081	4451082	.	-	.	ID=TSS_WBGene00016564;Parent=gene:WBGene00016564;Name=WBGene00016564;geneID=WBGene00016564
I	WormBase	TSS	4462732	4462733	.	+	.	ID=TSS_WBGene00016561;Parent=gene:WBGene00016561;Name=WBGene00016561;geneID=WBGene00016561
I	WormBase	TSS	4496956	4496957	.	+	.	ID=TSS_WBGene00020131;Parent=gene:WBGene00020131;Name=WBGene00020131;geneID=WBGene00020131
I	WormBase	TSS	4515994	4515995	.	-	.	ID=TSS_WBGene00022471;Parent=gene:WBGene00022471;Name=WBGene00022471;geneID=WBGene00022471
I	WormBase	TSS	4564046	4564047	.	+	.	ID=TSS_WBGene00004113;Parent=gene:WBGene00004113;Name=WBGene00004113;geneID=WBGene00004113
I	WormBase	TSS	4566508	4566509	.	+	.	ID=TSS_WBGene00017009;Parent=gene:WBGene00017009;Name=WBGene00017009;geneID=WBGene00017009
I	WormBase	TSS	4602596	4602597	.	-	.	ID=TSS_WBGene00017004;Parent=gene:WBGene00017004;Name=WBGene00017004;geneID=WBGene00017004
I	WormBase	TSS	4603100	4603101	.	+	.	ID=TSS_WBGene00017011;Parent=gene:WBGene00017011;Name=WBGene00017011;geneID=WBGene00017011
I	WormBase	TSS	4636486	4636487	.	-	.	ID=TSS_WBGene00016655;Parent=gene:WBGene00016655;Name=WBGene00016655;geneID=WBGene00016655
I	WormBase	TSS	4644045	4644046	.	-	.	ID=TSS_WBGene00022466;Parent=gene:WBGene00022466;Name=WBGene00022466;geneID=WBGene00022466
I	WormBase	TSS	4644457	4644458	.	+	.	ID=TSS_WBGene00015008;Parent=gene:WBGene00015008;Name=WBGene00015008;geneID=WBGene00015008
I	WormBase	TSS	4647198	4647199	.	-	.	ID=TSS_WBGene00004415;Parent=gene:WBGene00004415;Name=WBGene00004415;geneID=WBGene00004415
I	WormBase	TSS	4647322	4647323	.	+	.	ID=TSS_WBGene00015011;Parent=gene:WBGene00015011;Name=WBGene00015011;geneID=WBGene00015011
I	WormBase	TSS	4652991	4652992	.	-	.	ID=TSS_WBGene00015010;Parent=gene:WBGene00015010;Name=WBGene00015010;geneID=WBGene00015010
I	WormBase	TSS	4654313	4654314	.	+	.	ID=TSS_WBGene00015007;Parent=gene:WBGene00015007;Name=WBGene00015007;geneID=WBGene00015007
I	WormBase	TSS	4671807	4671808	.	-	.	ID=TSS_WBGene00006961;Parent=gene:WBGene00006961;Name=WBGene00006961;geneID=WBGene00006961
I	WormBase	TSS	4679711	4679712	.	+	.	ID=TSS_WBGene00020212;Parent=gene:WBGene00020212;Name=WBGene00020212;geneID=WBGene00020212
I	WormBase	TSS	4703188	4703189	.	-	.	ID=TSS_WBGene00007053;Parent=gene:WBGene00007053;Name=WBGene00007053;geneID=WBGene00007053
I	WormBase	TSS	4721191	4721192	.	+	.	ID=TSS_WBGene00015695;Parent=gene:WBGene00015695;Name=WBGene00015695;geneID=WBGene00015695
I	WormBase	TSS	4732194	4732195	.	+	.	ID=TSS_WBGene00015692;Parent=gene:WBGene00015692;Name=WBGene00015692;geneID=WBGene00015692
I	WormBase	TSS	4745450	4745451	.	-	.	ID=TSS_WBGene00195426;Parent=gene:WBGene00195426;Name=WBGene00195426;geneID=WBGene00195426
I	WormBase	TSS	4747632	4747633	.	+	.	ID=TSS_WBGene00015691;Parent=gene:WBGene00015691;Name=WBGene00015691;geneID=WBGene00015691
I	WormBase	TSS	4749948	4749949	.	+	.	ID=TSS_WBGene00201765;Parent=gene:WBGene00201765;Name=WBGene00201765;geneID=WBGene00201765
I	WormBase	TSS	4765894	4765895	.	+	.	ID=TSS_WBGene00019768;Parent=gene:WBGene00019768;Name=WBGene00019768;geneID=WBGene00019768
I	WormBase	TSS	4769372	4769373	.	+	.	ID=TSS_WBGene00019767;Parent=gene:WBGene00019767;Name=WBGene00019767;geneID=WBGene00019767
I	WormBase	TSS	4773061	4773062	.	-	.	ID=TSS_WBGene00019770;Parent=gene:WBGene00019770;Name=WBGene00019770;geneID=WBGene00019770
I	WormBase	TSS	4789062	4789063	.	+	.	ID=TSS_WBGene00023067;Parent=gene:WBGene00023067;Name=WBGene00023067;geneID=WBGene00023067
I	WormBase	TSS	4790098	4790099	.	+	.	ID=TSS_WBGene00023068;Parent=gene:WBGene00023068;Name=WBGene00023068;geneID=WBGene00023068
I	WormBase	TSS	4792489	4792490	.	-	.	ID=TSS_WBGene00006984;Parent=gene:WBGene00006984;Name=WBGene00006984;geneID=WBGene00006984
I	WormBase	TSS	4805553	4805554	.	+	.	ID=TSS_WBGene00018797;Parent=gene:WBGene00018797;Name=WBGene00018797;geneID=WBGene00018797
I	WormBase	TSS	4835452	4835453	.	+	.	ID=TSS_WBGene00019011;Parent=gene:WBGene00019011;Name=WBGene00019011;geneID=WBGene00019011
I	WormBase	TSS	4895991	4895992	.	+	.	ID=TSS_WBGene00017674;Parent=gene:WBGene00017674;Name=WBGene00017674;geneID=WBGene00017674
I	WormBase	TSS	4900973	4900974	.	-	.	ID=TSS_WBGene00006774;Parent=gene:WBGene00006774;Name=WBGene00006774;geneID=WBGene00006774
I	WormBase	TSS	4906841	4906842	.	+	.	ID=TSS_WBGene00017671;Parent=gene:WBGene00017671;Name=WBGene00017671;geneID=WBGene00017671
I	WormBase	TSS	4917781	4917782	.	+	.	ID=TSS_WBGene00017676;Parent=gene:WBGene00017676;Name=WBGene00017676;geneID=WBGene00017676
I	WormBase	TSS	4926473	4926474	.	-	.	ID=TSS_WBGene00002075;Parent=gene:WBGene00002075;Name=WBGene00002075;geneID=WBGene00002075
I	WormBase	TSS	4926671	4926672	.	+	.	ID=TSS_WBGene00017886;Parent=gene:WBGene00017886;Name=WBGene00017886;geneID=WBGene00017886
I	WormBase	TSS	4930504	4930505	.	+	.	ID=TSS_WBGene00017888;Parent=gene:WBGene00017888;Name=WBGene00017888;geneID=WBGene00017888
I	WormBase	TSS	4936476	4936477	.	+	.	ID=TSS_WBGene00017885;Parent=gene:WBGene00017885;Name=WBGene00017885;geneID=WBGene00017885
I	WormBase	TSS	4941949	4941950	.	+	.	ID=TSS_WBGene00017885;Parent=gene:WBGene00017885;Name=WBGene00017885;geneID=WBGene00017885
I	WormBase	TSS	4952345	4952346	.	-	.	ID=TSS_WBGene00001860;Parent=gene:WBGene00001860;Name=WBGene00001860;geneID=WBGene00001860
I	WormBase	TSS	4958310	4958311	.	-	.	ID=TSS_WBGene00044431;Parent=gene:WBGene00044431;Name=WBGene00044431;geneID=WBGene00044431
I	WormBase	TSS	4967194	4967195	.	-	.	ID=TSS_WBGene00000155;Parent=gene:WBGene00000155;Name=WBGene00000155;geneID=WBGene00000155
I	WormBase	TSS	4982631	4982632	.	+	.	ID=TSS_WBGene00004900;Parent=gene:WBGene00004900;Name=WBGene00004900;geneID=WBGene00004900
I	WormBase	TSS	4994632	4994633	.	-	.	ID=TSS_WBGene00001117;Parent=gene:WBGene00001117;Name=WBGene00001117;geneID=WBGene00001117
I	WormBase	TSS	4996743	4996744	.	+	.	ID=TSS_WBGene00003221;Parent=gene:WBGene00003221;Name=WBGene00003221;geneID=WBGene00003221
I	WormBase	TSS	5015828	5015829	.	-	.	ID=TSS_WBGene00018791;Parent=gene:WBGene00018791;Name=WBGene00018791;geneID=WBGene00018791
I	WormBase	TSS	5020089	5020090	.	-	.	ID=TSS_WBGene00003934;Parent=gene:WBGene00003934;Name=WBGene00003934;geneID=WBGene00003934
I	WormBase	TSS	5028157	5028158	.	+	.	ID=TSS_WBGene00002979;Parent=gene:WBGene00002979;Name=WBGene00002979;geneID=WBGene00002979
I	WormBase	TSS	5043068	5043069	.	-	.	ID=TSS_WBGene00016731;Parent=gene:WBGene00016731;Name=WBGene00016731;geneID=WBGene00016731
I	WormBase	TSS	5045736	5045737	.	-	.	ID=TSS_WBGene00016732;Parent=gene:WBGene00016732;Name=WBGene00016732;geneID=WBGene00016732
I	WormBase	TSS	5048020	5048021	.	-	.	ID=TSS_WBGene00016733;Parent=gene:WBGene00016733;Name=WBGene00016733;geneID=WBGene00016733
I	WormBase	TSS	5054874	5054875	.	-	.	ID=TSS_WBGene00016734;Parent=gene:WBGene00016734;Name=WBGene00016734;geneID=WBGene00016734
I	WormBase	TSS	5065317	5065318	.	-	.	ID=TSS_WBGene00016735;Parent=gene:WBGene00016735;Name=WBGene00016735;geneID=WBGene00016735
I	WormBase	TSS	5082435	5082436	.	-	.	ID=TSS_WBGene00016258;Parent=gene:WBGene00016258;Name=WBGene00016258;geneID=WBGene00016258
I	WormBase	TSS	5086626	5086627	.	+	.	ID=TSS_WBGene00002213;Parent=gene:WBGene00002213;Name=WBGene00002213;geneID=WBGene00002213
I	WormBase	TSS	5100761	5100762	.	+	.	ID=TSS_WBGene00022465;Parent=gene:WBGene00022465;Name=WBGene00022465;geneID=WBGene00022465
I	WormBase	TSS	5104961	5104962	.	-	.	ID=TSS_WBGene00000502;Parent=gene:WBGene00000502;Name=WBGene00000502;geneID=WBGene00000502
I	WormBase	TSS	5105068	5105069	.	+	.	ID=TSS_WBGene00201165;Parent=gene:WBGene00201165;Name=WBGene00201165;geneID=WBGene00201165
I	WormBase	TSS	5106165	5106166	.	-	.	ID=TSS_WBGene00003924;Parent=gene:WBGene00003924;Name=WBGene00003924;geneID=WBGene00003924
I	WormBase	TSS	5106276	5106277	.	+	.	ID=TSS_WBGene00022460;Parent=gene:WBGene00022460;Name=WBGene00022460;geneID=WBGene00022460
I	WormBase	TSS	5111159	5111160	.	-	.	ID=TSS_WBGene00045212;Parent=gene:WBGene00045212;Name=WBGene00045212;geneID=WBGene00045212
I	WormBase	TSS	5118891	5118892	.	-	.	ID=TSS_WBGene00022463;Parent=gene:WBGene00022463;Name=WBGene00022463;geneID=WBGene00022463
I	WormBase	TSS	5119260	5119261	.	+	.	ID=TSS_WBGene00022459;Parent=gene:WBGene00022459;Name=WBGene00022459;geneID=WBGene00022459
I	WormBase	TSS	5129428	5129429	.	+	.	ID=TSS_WBGene00022458;Parent=gene:WBGene00022458;Name=WBGene00022458;geneID=WBGene00022458
I	WormBase	TSS	5129756	5129757	.	+	.	ID=TSS_WBGene00022457;Parent=gene:WBGene00022457;Name=WBGene00022457;geneID=WBGene00022457
I	WormBase	TSS	5131270	5131271	.	+	.	ID=TSS_WBGene00022456;Parent=gene:WBGene00022456;Name=WBGene00022456;geneID=WBGene00022456
I	WormBase	TSS	5134700	5134701	.	+	.	ID=TSS_WBGene00003475;Parent=gene:WBGene00003475;Name=WBGene00003475;geneID=WBGene00003475
I	WormBase	TSS	5138152	5138153	.	+	.	ID=TSS_WBGene00022455;Parent=gene:WBGene00022455;Name=WBGene00022455;geneID=WBGene00022455
I	WormBase	TSS	5164966	5164967	.	-	.	ID=TSS_WBGene00002804;Parent=gene:WBGene00002804;Name=WBGene00002804;geneID=WBGene00002804
I	WormBase	TSS	5165098	5165099	.	+	.	ID=TSS_WBGene00001833;Parent=gene:WBGene00001833;Name=WBGene00001833;geneID=WBGene00001833
I	WormBase	TSS	5175414	5175415	.	-	.	ID=TSS_WBGene00004955;Parent=gene:WBGene00004955;Name=WBGene00004955;geneID=WBGene00004955
I	WormBase	TSS	5176496	5176497	.	+	.	ID=TSS_WBGene00003792;Parent=gene:WBGene00003792;Name=WBGene00003792;geneID=WBGene00003792
I	WormBase	TSS	5186970	5186971	.	+	.	ID=TSS_WBGene00000272;Parent=gene:WBGene00000272;Name=WBGene00000272;geneID=WBGene00000272
I	WormBase	TSS	5203432	5203433	.	-	.	ID=TSS_WBGene00016329;Parent=gene:WBGene00016329;Name=WBGene00016329;geneID=WBGene00016329
I	WormBase	TSS	5211209	5211210	.	-	.	ID=TSS_WBGene00004771;Parent=gene:WBGene00004771;Name=WBGene00004771;geneID=WBGene00004771
I	WormBase	TSS	5274250	5274251	.	-	.	ID=TSS_WBGene00015312;Parent=gene:WBGene00015312;Name=WBGene00015312;geneID=WBGene00015312
I	WormBase	TSS	5290771	5290772	.	-	.	ID=TSS_WBGene00001333;Parent=gene:WBGene00001333;Name=WBGene00001333;geneID=WBGene00001333
I	WormBase	TSS	5311113	5311114	.	-	.	ID=TSS_WBGene00002717;Parent=gene:WBGene00002717;Name=WBGene00002717;geneID=WBGene00002717
I	WormBase	TSS	5313350	5313351	.	-	.	ID=TSS_WBGene00002717;Parent=gene:WBGene00002717;Name=WBGene00002717;geneID=WBGene00002717
I	WormBase	TSS	5319295	5319296	.	-	.	ID=TSS_WBGene00018599;Parent=gene:WBGene00018599;Name=WBGene00018599;geneID=WBGene00018599
I	WormBase	TSS	5344410	5344411	.	-	.	ID=TSS_WBGene00000150;Parent=gene:WBGene00000150;Name=WBGene00000150;geneID=WBGene00000150
I	WormBase	TSS	5344465	5344466	.	+	.	ID=TSS_WBGene00195485;Parent=gene:WBGene00195485;Name=WBGene00195485;geneID=WBGene00195485
I	WormBase	TSS	5345281	5345282	.	-	.	ID=TSS_WBGene00200300;Parent=gene:WBGene00200300;Name=WBGene00200300;geneID=WBGene00200300
I	WormBase	TSS	5354007	5354008	.	+	.	ID=TSS_WBGene00000966;Parent=gene:WBGene00000966;Name=WBGene00000966;geneID=WBGene00000966
I	WormBase	TSS	5357581	5357582	.	-	.	ID=TSS_WBGene00197234;Parent=gene:WBGene00197234;Name=WBGene00197234;geneID=WBGene00197234
I	WormBase	TSS	5379817	5379818	.	-	.	ID=TSS_WBGene00004131;Parent=gene:WBGene00004131;Name=WBGene00004131;geneID=WBGene00004131
I	WormBase	TSS	5409712	5409713	.	-	.	ID=TSS_WBGene00198102;Parent=gene:WBGene00198102;Name=WBGene00198102;geneID=WBGene00198102
I	WormBase	TSS	5420470	5420471	.	-	.	ID=TSS_WBGene00016278;Parent=gene:WBGene00016278;Name=WBGene00016278;geneID=WBGene00016278
I	WormBase	TSS	5422235	5422236	.	-	.	ID=TSS_WBGene00017855;Parent=gene:WBGene00017855;Name=WBGene00017855;geneID=WBGene00017855
I	WormBase	TSS	5422514	5422515	.	+	.	ID=TSS_WBGene00017854;Parent=gene:WBGene00017854;Name=WBGene00017854;geneID=WBGene00017854
I	WormBase	TSS	5429907	5429908	.	-	.	ID=TSS_WBGene00000230;Parent=gene:WBGene00000230;Name=WBGene00000230;geneID=WBGene00000230
I	WormBase	TSS	5435888	5435889	.	-	.	ID=TSS_WBGene00017858;Parent=gene:WBGene00017858;Name=WBGene00017858;geneID=WBGene00017858
I	WormBase	TSS	5475521	5475522	.	-	.	ID=TSS_WBGene00020263;Parent=gene:WBGene00020263;Name=WBGene00020263;geneID=WBGene00020263
I	WormBase	TSS	5485941	5485942	.	-	.	ID=TSS_WBGene00004431;Parent=gene:WBGene00004431;Name=WBGene00004431;geneID=WBGene00004431
I	WormBase	TSS	5491480	5491481	.	+	.	ID=TSS_WBGene00015633;Parent=gene:WBGene00015633;Name=WBGene00015633;geneID=WBGene00015633
I	WormBase	TSS	5499261	5499262	.	+	.	ID=TSS_WBGene00015632;Parent=gene:WBGene00015632;Name=WBGene00015632;geneID=WBGene00015632
I	WormBase	TSS	5509293	5509294	.	-	.	ID=TSS_WBGene00019077;Parent=gene:WBGene00019077;Name=WBGene00019077;geneID=WBGene00019077
I	WormBase	TSS	5511670	5511671	.	-	.	ID=TSS_WBGene00019079;Parent=gene:WBGene00019079;Name=WBGene00019079;geneID=WBGene00019079
I	WormBase	TSS	5511779	5511780	.	+	.	ID=TSS_WBGene00019075;Parent=gene:WBGene00019075;Name=WBGene00019075;geneID=WBGene00019075
I	WormBase	TSS	5518807	5518808	.	-	.	ID=TSS_WBGene00019080;Parent=gene:WBGene00019080;Name=WBGene00019080;geneID=WBGene00019080
I	WormBase	TSS	5550592	5550593	.	-	.	ID=TSS_WBGene00019693;Parent=gene:WBGene00019693;Name=WBGene00019693;geneID=WBGene00019693
I	WormBase	TSS	5550684	5550685	.	+	.	ID=TSS_WBGene00006594;Parent=gene:WBGene00006594;Name=WBGene00006594;geneID=WBGene00006594
I	WormBase	TSS	5563861	5563862	.	+	.	ID=TSS_WBGene00019692;Parent=gene:WBGene00019692;Name=WBGene00019692;geneID=WBGene00019692
I	WormBase	TSS	5570443	5570444	.	-	.	ID=TSS_WBGene00019713;Parent=gene:WBGene00019713;Name=WBGene00019713;geneID=WBGene00019713
I	WormBase	TSS	5572982	5572983	.	-	.	ID=TSS_WBGene00000474;Parent=gene:WBGene00000474;Name=WBGene00000474;geneID=WBGene00000474
I	WormBase	TSS	5579198	5579199	.	-	.	ID=TSS_WBGene00002225;Parent=gene:WBGene00002225;Name=WBGene00002225;geneID=WBGene00002225
I	WormBase	TSS	5579613	5579614	.	+	.	ID=TSS_WBGene00019711;Parent=gene:WBGene00019711;Name=WBGene00019711;geneID=WBGene00019711
I	WormBase	TSS	5582568	5582569	.	+	.	ID=TSS_WBGene00019710;Parent=gene:WBGene00019710;Name=WBGene00019710;geneID=WBGene00019710
I	WormBase	TSS	5589598	5589599	.	-	.	ID=TSS_WBGene00006508;Parent=gene:WBGene00006508;Name=WBGene00006508;geneID=WBGene00006508
I	WormBase	TSS	5607624	5607625	.	-	.	ID=TSS_WBGene00006508;Parent=gene:WBGene00006508;Name=WBGene00006508;geneID=WBGene00006508
I	WormBase	TSS	5610681	5610682	.	-	.	ID=TSS_WBGene00018512;Parent=gene:WBGene00018512;Name=WBGene00018512;geneID=WBGene00018512
I	WormBase	TSS	5618430	5618431	.	-	.	ID=TSS_WBGene00018509;Parent=gene:WBGene00018509;Name=WBGene00018509;geneID=WBGene00018509
I	WormBase	TSS	5620783	5620784	.	+	.	ID=TSS_WBGene00018510;Parent=gene:WBGene00018510;Name=WBGene00018510;geneID=WBGene00018510
I	WormBase	TSS	5626487	5626488	.	-	.	ID=TSS_WBGene00018511;Parent=gene:WBGene00018511;Name=WBGene00018511;geneID=WBGene00018511
I	WormBase	TSS	5644532	5644533	.	+	.	ID=TSS_WBGene00000630;Parent=gene:WBGene00000630;Name=WBGene00000630;geneID=WBGene00000630
I	WormBase	TSS	5653630	5653631	.	-	.	ID=TSS_WBGene00018891;Parent=gene:WBGene00018891;Name=WBGene00018891;geneID=WBGene00018891
I	WormBase	TSS	5662149	5662150	.	+	.	ID=TSS_WBGene00004224;Parent=gene:WBGene00004224;Name=WBGene00004224;geneID=WBGene00004224
I	WormBase	TSS	5673357	5673358	.	-	.	ID=TSS_WBGene00018897;Parent=gene:WBGene00018897;Name=WBGene00018897;geneID=WBGene00018897
I	WormBase	TSS	5691682	5691683	.	-	.	ID=TSS_WBGene00006776;Parent=gene:WBGene00006776;Name=WBGene00006776;geneID=WBGene00006776
I	WormBase	TSS	5691859	5691860	.	+	.	ID=TSS_WBGene00003793;Parent=gene:WBGene00003793;Name=WBGene00003793;geneID=WBGene00003793
I	WormBase	TSS	5716592	5716593	.	+	.	ID=TSS_WBGene00002989;Parent=gene:WBGene00002989;Name=WBGene00002989;geneID=WBGene00002989
I	WormBase	TSS	5744051	5744052	.	-	.	ID=TSS_WBGene00004505;Parent=gene:WBGene00004505;Name=WBGene00004505;geneID=WBGene00004505
I	WormBase	TSS	5744156	5744157	.	+	.	ID=TSS_WBGene00044305;Parent=gene:WBGene00044305;Name=WBGene00044305;geneID=WBGene00044305
I	WormBase	TSS	5746643	5746644	.	+	.	ID=TSS_WBGene00000493;Parent=gene:WBGene00000493;Name=WBGene00000493;geneID=WBGene00000493
I	WormBase	TSS	5762424	5762425	.	-	.	ID=TSS_WBGene00045483;Parent=gene:WBGene00045483;Name=WBGene00045483;geneID=WBGene00045483
I	WormBase	TSS	5763981	5763982	.	+	.	ID=TSS_WBGene00020694;Parent=gene:WBGene00020694;Name=WBGene00020694;geneID=WBGene00020694
I	WormBase	TSS	5769020	5769021	.	+	.	ID=TSS_WBGene00020693;Parent=gene:WBGene00020693;Name=WBGene00020693;geneID=WBGene00020693
I	WormBase	TSS	5774591	5774592	.	+	.	ID=TSS_WBGene00001856;Parent=gene:WBGene00001856;Name=WBGene00001856;geneID=WBGene00001856
I	WormBase	TSS	5777587	5777588	.	+	.	ID=TSS_WBGene00004393;Parent=gene:WBGene00004393;Name=WBGene00004393;geneID=WBGene00004393
I	WormBase	TSS	5793310	5793311	.	-	.	ID=TSS_WBGene00001600;Parent=gene:WBGene00001600;Name=WBGene00001600;geneID=WBGene00001600
I	WormBase	TSS	5807296	5807297	.	-	.	ID=TSS_WBGene00015176;Parent=gene:WBGene00015176;Name=WBGene00015176;geneID=WBGene00015176
I	WormBase	TSS	5810018	5810019	.	-	.	ID=TSS_WBGene00016332;Parent=gene:WBGene00016332;Name=WBGene00016332;geneID=WBGene00016332
I	WormBase	TSS	5810323	5810324	.	+	.	ID=TSS_WBGene00003020;Parent=gene:WBGene00003020;Name=WBGene00003020;geneID=WBGene00003020
I	WormBase	TSS	5818159	5818160	.	-	.	ID=TSS_WBGene00001973;Parent=gene:WBGene00001973;Name=WBGene00001973;geneID=WBGene00001973
I	WormBase	TSS	5821261	5821262	.	-	.	ID=TSS_WBGene00003601;Parent=gene:WBGene00003601;Name=WBGene00003601;geneID=WBGene00003601
I	WormBase	TSS	5829116	5829117	.	+	.	ID=TSS_WBGene00016331;Parent=gene:WBGene00016331;Name=WBGene00016331;geneID=WBGene00016331
I	WormBase	TSS	5837434	5837435	.	-	.	ID=TSS_WBGene00018002;Parent=gene:WBGene00018002;Name=WBGene00018002;geneID=WBGene00018002
I	WormBase	TSS	5866006	5866007	.	-	.	ID=TSS_WBGene00018009;Parent=gene:WBGene00018009;Name=WBGene00018009;geneID=WBGene00018009
I	WormBase	TSS	5871475	5871476	.	-	.	ID=TSS_WBGene00201128;Parent=gene:WBGene00201128;Name=WBGene00201128;geneID=WBGene00201128
I	WormBase	TSS	5871503	5871504	.	+	.	ID=TSS_WBGene00202156;Parent=gene:WBGene00202156;Name=WBGene00202156;geneID=WBGene00202156
I	WormBase	TSS	5875983	5875984	.	-	.	ID=TSS_WBGene00016422;Parent=gene:WBGene00016422;Name=WBGene00016422;geneID=WBGene00016422
I	WormBase	TSS	5879391	5879392	.	-	.	ID=TSS_WBGene00199816;Parent=gene:WBGene00199816;Name=WBGene00199816;geneID=WBGene00199816
I	WormBase	TSS	5888662	5888663	.	+	.	ID=TSS_WBGene00003996;Parent=gene:WBGene00003996;Name=WBGene00003996;geneID=WBGene00003996
I	WormBase	TSS	5898916	5898917	.	+	.	ID=TSS_WBGene00016419;Parent=gene:WBGene00016419;Name=WBGene00016419;geneID=WBGene00016419
I	WormBase	TSS	5904397	5904398	.	-	.	ID=TSS_WBGene00004109;Parent=gene:WBGene00004109;Name=WBGene00004109;geneID=WBGene00004109
I	WormBase	TSS	5915039	5915040	.	+	.	ID=TSS_WBGene00016418;Parent=gene:WBGene00016418;Name=WBGene00016418;geneID=WBGene00016418
I	WormBase	TSS	5986421	5986422	.	+	.	ID=TSS_WBGene00015501;Parent=gene:WBGene00015501;Name=WBGene00015501;geneID=WBGene00015501
I	WormBase	TSS	6001102	6001103	.	-	.	ID=TSS_WBGene00006823;Parent=gene:WBGene00006823;Name=WBGene00006823;geneID=WBGene00006823
I	WormBase	TSS	6011527	6011528	.	-	.	ID=TSS_WBGene00004380;Parent=gene:WBGene00004380;Name=WBGene00004380;geneID=WBGene00004380
I	WormBase	TSS	6021896	6021897	.	+	.	ID=TSS_WBGene00015499;Parent=gene:WBGene00015499;Name=WBGene00015499;geneID=WBGene00015499
I	WormBase	TSS	6026685	6026686	.	+	.	ID=TSS_WBGene00000814;Parent=gene:WBGene00000814;Name=WBGene00000814;geneID=WBGene00000814
I	WormBase	TSS	6055999	6056000	.	-	.	ID=TSS_WBGene00016156;Parent=gene:WBGene00016156;Name=WBGene00016156;geneID=WBGene00016156
I	WormBase	TSS	6061056	6061057	.	-	.	ID=TSS_WBGene00016158;Parent=gene:WBGene00016158;Name=WBGene00016158;geneID=WBGene00016158
I	WormBase	TSS	6063779	6063780	.	-	.	ID=TSS_WBGene00016159;Parent=gene:WBGene00016159;Name=WBGene00016159;geneID=WBGene00016159
I	WormBase	TSS	6063845	6063846	.	+	.	ID=TSS_WBGene00023409;Parent=gene:WBGene00023409;Name=WBGene00023409;geneID=WBGene00023409
I	WormBase	TSS	6073600	6073601	.	-	.	ID=TSS_WBGene00022750;Parent=gene:WBGene00022750;Name=WBGene00022750;geneID=WBGene00022750
I	WormBase	TSS	6081652	6081653	.	+	.	ID=TSS_WBGene00001819;Parent=gene:WBGene00001819;Name=WBGene00001819;geneID=WBGene00001819
I	WormBase	TSS	6082872	6082873	.	-	.	ID=TSS_WBGene00201754;Parent=gene:WBGene00201754;Name=WBGene00201754;geneID=WBGene00201754
I	WormBase	TSS	6087671	6087672	.	-	.	ID=TSS_WBGene00022751;Parent=gene:WBGene00022751;Name=WBGene00022751;geneID=WBGene00022751
I	WormBase	TSS	6091062	6091063	.	-	.	ID=TSS_WBGene00022752;Parent=gene:WBGene00022752;Name=WBGene00022752;geneID=WBGene00022752
I	WormBase	TSS	6109802	6109803	.	-	.	ID=TSS_WBGene00020843;Parent=gene:WBGene00020843;Name=WBGene00020843;geneID=WBGene00020843
I	WormBase	TSS	6149240	6149241	.	+	.	ID=TSS_WBGene00045498;Parent=gene:WBGene00045498;Name=WBGene00045498;geneID=WBGene00045498
I	WormBase	TSS	6153863	6153864	.	+	.	ID=TSS_WBGene00020379;Parent=gene:WBGene00020379;Name=WBGene00020379;geneID=WBGene00020379
I	WormBase	TSS	6166671	6166672	.	-	.	ID=TSS_WBGene00020382;Parent=gene:WBGene00020382;Name=WBGene00020382;geneID=WBGene00020382
I	WormBase	TSS	6167963	6167964	.	+	.	ID=TSS_WBGene00020378;Parent=gene:WBGene00020378;Name=WBGene00020378;geneID=WBGene00020378
I	WormBase	TSS	6173129	6173130	.	+	.	ID=TSS_WBGene00200521;Parent=gene:WBGene00200521;Name=WBGene00200521;geneID=WBGene00200521
I	WormBase	TSS	6181144	6181145	.	-	.	ID=TSS_WBGene00020383;Parent=gene:WBGene00020383;Name=WBGene00020383;geneID=WBGene00020383
I	WormBase	TSS	6183896	6183897	.	-	.	ID=TSS_WBGene00000500;Parent=gene:WBGene00000500;Name=WBGene00000500;geneID=WBGene00000500
I	WormBase	TSS	6185488	6185489	.	+	.	ID=TSS_WBGene00020375;Parent=gene:WBGene00020375;Name=WBGene00020375;geneID=WBGene00020375
I	WormBase	TSS	6210920	6210921	.	-	.	ID=TSS_WBGene00020347;Parent=gene:WBGene00020347;Name=WBGene00020347;geneID=WBGene00020347
I	WormBase	TSS	6220947	6220948	.	-	.	ID=TSS_WBGene00004486;Parent=gene:WBGene00004486;Name=WBGene00004486;geneID=WBGene00004486
I	WormBase	TSS	6232733	6232734	.	+	.	ID=TSS_WBGene00000633;Parent=gene:WBGene00000633;Name=WBGene00000633;geneID=WBGene00000633
I	WormBase	TSS	6250070	6250071	.	-	.	ID=TSS_WBGene00005000;Parent=gene:WBGene00005000;Name=WBGene00005000;geneID=WBGene00005000
I	WormBase	TSS	6253046	6253047	.	+	.	ID=TSS_WBGene00016754;Parent=gene:WBGene00016754;Name=WBGene00016754;geneID=WBGene00016754
I	WormBase	TSS	6263699	6263700	.	+	.	ID=TSS_WBGene00016749;Parent=gene:WBGene00016749;Name=WBGene00016749;geneID=WBGene00016749
I	WormBase	TSS	6280530	6280531	.	+	.	ID=TSS_WBGene00196367;Parent=gene:WBGene00196367;Name=WBGene00196367;geneID=WBGene00196367
I	WormBase	TSS	6283593	6283594	.	+	.	ID=TSS_WBGene00195352;Parent=gene:WBGene00195352;Name=WBGene00195352;geneID=WBGene00195352
I	WormBase	TSS	6285732	6285733	.	-	.	ID=TSS_WBGene00201435;Parent=gene:WBGene00201435;Name=WBGene00201435;geneID=WBGene00201435
I	WormBase	TSS	6285919	6285920	.	+	.	ID=TSS_WBGene00015687;Parent=gene:WBGene00015687;Name=WBGene00015687;geneID=WBGene00015687
I	WormBase	TSS	6286496	6286497	.	-	.	ID=TSS_WBGene00199670;Parent=gene:WBGene00199670;Name=WBGene00199670;geneID=WBGene00199670
I	WormBase	TSS	6311255	6311256	.	+	.	ID=TSS_WBGene00000634;Parent=gene:WBGene00000634;Name=WBGene00000634;geneID=WBGene00000634
I	WormBase	TSS	6317933	6317934	.	+	.	ID=TSS_WBGene00017816;Parent=gene:WBGene00017816;Name=WBGene00017816;geneID=WBGene00017816
I	WormBase	TSS	6358547	6358548	.	-	.	ID=TSS_WBGene00003499;Parent=gene:WBGene00003499;Name=WBGene00003499;geneID=WBGene00003499
I	WormBase	TSS	6358666	6358667	.	+	.	ID=TSS_WBGene00019396;Parent=gene:WBGene00019396;Name=WBGene00019396;geneID=WBGene00019396
I	WormBase	TSS	6360773	6360774	.	+	.	ID=TSS_WBGene00019395;Parent=gene:WBGene00019395;Name=WBGene00019395;geneID=WBGene00019395
I	WormBase	TSS	6364937	6364938	.	+	.	ID=TSS_WBGene00019394;Parent=gene:WBGene00019394;Name=WBGene00019394;geneID=WBGene00019394
I	WormBase	TSS	6366385	6366386	.	+	.	ID=TSS_WBGene00019399;Parent=gene:WBGene00019399;Name=WBGene00019399;geneID=WBGene00019399
I	WormBase	TSS	6368282	6368283	.	+	.	ID=TSS_WBGene00022586;Parent=gene:WBGene00022586;Name=WBGene00022586;geneID=WBGene00022586
I	WormBase	TSS	6374019	6374020	.	+	.	ID=TSS_WBGene00001596;Parent=gene:WBGene00001596;Name=WBGene00001596;geneID=WBGene00001596
I	WormBase	TSS	6375335	6375336	.	-	.	ID=TSS_WBGene00195486;Parent=gene:WBGene00195486;Name=WBGene00195486;geneID=WBGene00195486
I	WormBase	TSS	6407488	6407489	.	+	.	ID=TSS_WBGene00004721;Parent=gene:WBGene00004721;Name=WBGene00004721;geneID=WBGene00004721
I	WormBase	TSS	6416831	6416832	.	-	.	ID=TSS_WBGene00022593;Parent=gene:WBGene00022593;Name=WBGene00022593;geneID=WBGene00022593
I	WormBase	TSS	6421909	6421910	.	-	.	ID=TSS_WBGene00019993;Parent=gene:WBGene00019993;Name=WBGene00019993;geneID=WBGene00019993
I	WormBase	TSS	6422023	6422024	.	+	.	ID=TSS_WBGene00018156;Parent=gene:WBGene00018156;Name=WBGene00018156;geneID=WBGene00018156
I	WormBase	TSS	6436055	6436056	.	+	.	ID=TSS_WBGene00004924;Parent=gene:WBGene00004924;Name=WBGene00004924;geneID=WBGene00004924
I	WormBase	TSS	6442950	6442951	.	-	.	ID=TSS_WBGene00020742;Parent=gene:WBGene00020742;Name=WBGene00020742;geneID=WBGene00020742
I	WormBase	TSS	6456942	6456943	.	-	.	ID=TSS_WBGene00020743;Parent=gene:WBGene00020743;Name=WBGene00020743;geneID=WBGene00020743
I	WormBase	TSS	6460950	6460951	.	+	.	ID=TSS_WBGene00019432;Parent=gene:WBGene00019432;Name=WBGene00019432;geneID=WBGene00019432
I	WormBase	TSS	6471954	6471955	.	-	.	ID=TSS_WBGene00000386;Parent=gene:WBGene00000386;Name=WBGene00000386;geneID=WBGene00000386
I	WormBase	TSS	6474024	6474025	.	+	.	ID=TSS_WBGene00019429;Parent=gene:WBGene00019429;Name=WBGene00019429;geneID=WBGene00019429
I	WormBase	TSS	6489002	6489003	.	-	.	ID=TSS_WBGene00019434;Parent=gene:WBGene00019434;Name=WBGene00019434;geneID=WBGene00019434
I	WormBase	TSS	6493865	6493866	.	-	.	ID=TSS_WBGene00007018;Parent=gene:WBGene00007018;Name=WBGene00007018;geneID=WBGene00007018
I	WormBase	TSS	6494223	6494224	.	+	.	ID=TSS_WBGene00016944;Parent=gene:WBGene00016944;Name=WBGene00016944;geneID=WBGene00016944
I	WormBase	TSS	6497442	6497443	.	+	.	ID=TSS_WBGene00016943;Parent=gene:WBGene00016943;Name=WBGene00016943;geneID=WBGene00016943
I	WormBase	TSS	6513816	6513817	.	-	.	ID=TSS_WBGene00016947;Parent=gene:WBGene00016947;Name=WBGene00016947;geneID=WBGene00016947
I	WormBase	TSS	6513993	6513994	.	+	.	ID=TSS_WBGene00001599;Parent=gene:WBGene00001599;Name=WBGene00001599;geneID=WBGene00001599
I	WormBase	TSS	6542102	6542103	.	+	.	ID=TSS_WBGene00020412;Parent=gene:WBGene00020412;Name=WBGene00020412;geneID=WBGene00020412
I	WormBase	TSS	6552666	6552667	.	-	.	ID=TSS_WBGene00019006;Parent=gene:WBGene00019006;Name=WBGene00019006;geneID=WBGene00019006
I	WormBase	TSS	6553650	6553651	.	-	.	ID=TSS_WBGene00000896;Parent=gene:WBGene00000896;Name=WBGene00000896;geneID=WBGene00000896
I	WormBase	TSS	6554591	6554592	.	-	.	ID=TSS_WBGene00196721;Parent=gene:WBGene00196721;Name=WBGene00196721;geneID=WBGene00196721
I	WormBase	TSS	6554766	6554767	.	+	.	ID=TSS_WBGene00006607;Parent=gene:WBGene00006607;Name=WBGene00006607;geneID=WBGene00006607
I	WormBase	TSS	6560652	6560653	.	+	.	ID=TSS_WBGene00019004;Parent=gene:WBGene00019004;Name=WBGene00019004;geneID=WBGene00019004
I	WormBase	TSS	6569645	6569646	.	+	.	ID=TSS_WBGene00019001;Parent=gene:WBGene00019001;Name=WBGene00019001;geneID=WBGene00019001
I	WormBase	TSS	6577448	6577449	.	+	.	ID=TSS_WBGene00198317;Parent=gene:WBGene00198317;Name=WBGene00198317;geneID=WBGene00198317
I	WormBase	TSS	6581475	6581476	.	+	.	ID=TSS_WBGene00002783;Parent=gene:WBGene00002783;Name=WBGene00002783;geneID=WBGene00002783
I	WormBase	TSS	6592204	6592205	.	+	.	ID=TSS_WBGene00199463;Parent=gene:WBGene00199463;Name=WBGene00199463;geneID=WBGene00199463
I	WormBase	TSS	6601244	6601245	.	-	.	ID=TSS_WBGene00017066;Parent=gene:WBGene00017066;Name=WBGene00017066;geneID=WBGene00017066
I	WormBase	TSS	6608416	6608417	.	+	.	ID=TSS_WBGene00200203;Parent=gene:WBGene00200203;Name=WBGene00200203;geneID=WBGene00200203
I	WormBase	TSS	6615954	6615955	.	-	.	ID=TSS_WBGene00017065;Parent=gene:WBGene00017065;Name=WBGene00017065;geneID=WBGene00017065
I	WormBase	TSS	6616115	6616116	.	+	.	ID=TSS_WBGene00006645;Parent=gene:WBGene00006645;Name=WBGene00006645;geneID=WBGene00006645
I	WormBase	TSS	6620667	6620668	.	+	.	ID=TSS_WBGene00017068;Parent=gene:WBGene00017068;Name=WBGene00017068;geneID=WBGene00017068
I	WormBase	TSS	6626877	6626878	.	-	.	ID=TSS_WBGene00017064;Parent=gene:WBGene00017064;Name=WBGene00017064;geneID=WBGene00017064
I	WormBase	TSS	6663127	6663128	.	+	.	ID=TSS_WBGene00022631;Parent=gene:WBGene00022631;Name=WBGene00022631;geneID=WBGene00022631
I	WormBase	TSS	6713066	6713067	.	+	.	ID=TSS_WBGene00020710;Parent=gene:WBGene00020710;Name=WBGene00020710;geneID=WBGene00020710
I	WormBase	TSS	6717631	6717632	.	+	.	ID=TSS_WBGene00020709;Parent=gene:WBGene00020709;Name=WBGene00020709;geneID=WBGene00020709
I	WormBase	TSS	6724942	6724943	.	+	.	ID=TSS_WBGene00003170;Parent=gene:WBGene00003170;Name=WBGene00003170;geneID=WBGene00003170
I	WormBase	TSS	6729600	6729601	.	-	.	ID=TSS_WBGene00002258;Parent=gene:WBGene00002258;Name=WBGene00002258;geneID=WBGene00002258
I	WormBase	TSS	6730171	6730172	.	-	.	ID=TSS_WBGene00007057;Parent=gene:WBGene00007057;Name=WBGene00007057;geneID=WBGene00007057
I	WormBase	TSS	6740170	6740171	.	+	.	ID=TSS_WBGene00020932;Parent=gene:WBGene00020932;Name=WBGene00020932;geneID=WBGene00020932
I	WormBase	TSS	6745434	6745435	.	-	.	ID=TSS_WBGene00006773;Parent=gene:WBGene00006773;Name=WBGene00006773;geneID=WBGene00006773
I	WormBase	TSS	6746599	6746600	.	-	.	ID=TSS_WBGene00020935;Parent=gene:WBGene00020935;Name=WBGene00020935;geneID=WBGene00020935
I	WormBase	TSS	6756477	6756478	.	-	.	ID=TSS_WBGene00020936;Parent=gene:WBGene00020936;Name=WBGene00020936;geneID=WBGene00020936
I	WormBase	TSS	6757369	6757370	.	+	.	ID=TSS_WBGene00001682;Parent=gene:WBGene00001682;Name=WBGene00001682;geneID=WBGene00001682
I	WormBase	TSS	6760260	6760261	.	-	.	ID=TSS_WBGene00017240;Parent=gene:WBGene00017240;Name=WBGene00017240;geneID=WBGene00017240
I	WormBase	TSS	6760392	6760393	.	+	.	ID=TSS_WBGene00017239;Parent=gene:WBGene00017239;Name=WBGene00017239;geneID=WBGene00017239
I	WormBase	TSS	6780133	6780134	.	-	.	ID=TSS_WBGene00004111;Parent=gene:WBGene00004111;Name=WBGene00004111;geneID=WBGene00004111
I	WormBase	TSS	6793008	6793009	.	+	.	ID=TSS_WBGene00004110;Parent=gene:WBGene00004110;Name=WBGene00004110;geneID=WBGene00004110
I	WormBase	TSS	6799604	6799605	.	-	.	ID=TSS_WBGene00016494;Parent=gene:WBGene00016494;Name=WBGene00016494;geneID=WBGene00016494
I	WormBase	TSS	6799751	6799752	.	+	.	ID=TSS_WBGene00017098;Parent=gene:WBGene00017098;Name=WBGene00017098;geneID=WBGene00017098
I	WormBase	TSS	6810415	6810416	.	-	.	ID=TSS_WBGene00019324;Parent=gene:WBGene00019324;Name=WBGene00019324;geneID=WBGene00019324
I	WormBase	TSS	6810498	6810499	.	+	.	ID=TSS_WBGene00196417;Parent=gene:WBGene00196417;Name=WBGene00196417;geneID=WBGene00196417
I	WormBase	TSS	6814366	6814367	.	+	.	ID=TSS_WBGene00019323;Parent=gene:WBGene00019323;Name=WBGene00019323;geneID=WBGene00019323
I	WormBase	TSS	6838334	6838335	.	+	.	ID=TSS_WBGene00001056;Parent=gene:WBGene00001056;Name=WBGene00001056;geneID=WBGene00001056
I	WormBase	TSS	6843597	6843598	.	+	.	ID=TSS_WBGene00001075;Parent=gene:WBGene00001075;Name=WBGene00001075;geneID=WBGene00001075
I	WormBase	TSS	6847520	6847521	.	+	.	ID=TSS_WBGene00019247;Parent=gene:WBGene00019247;Name=WBGene00019247;geneID=WBGene00019247
I	WormBase	TSS	6850107	6850108	.	+	.	ID=TSS_WBGene00019246;Parent=gene:WBGene00019246;Name=WBGene00019246;geneID=WBGene00019246
I	WormBase	TSS	6854796	6854797	.	+	.	ID=TSS_WBGene00001598;Parent=gene:WBGene00001598;Name=WBGene00001598;geneID=WBGene00001598
I	WormBase	TSS	6862401	6862402	.	+	.	ID=TSS_WBGene00044898;Parent=gene:WBGene00044898;Name=WBGene00044898;geneID=WBGene00044898
I	WormBase	TSS	6881998	6881999	.	-	.	ID=TSS_WBGene00006423;Parent=gene:WBGene00006423;Name=WBGene00006423;geneID=WBGene00006423
I	WormBase	TSS	6893374	6893375	.	+	.	ID=TSS_WBGene00201916;Parent=gene:WBGene00201916;Name=WBGene00201916;geneID=WBGene00201916
I	WormBase	TSS	6907159	6907160	.	-	.	ID=TSS_WBGene00004879;Parent=gene:WBGene00004879;Name=WBGene00004879;geneID=WBGene00004879
I	WormBase	TSS	6922956	6922957	.	-	.	ID=TSS_WBGene00016744;Parent=gene:WBGene00016744;Name=WBGene00016744;geneID=WBGene00016744
I	WormBase	TSS	6923908	6923909	.	-	.	ID=TSS_WBGene00016746;Parent=gene:WBGene00016746;Name=WBGene00016746;geneID=WBGene00016746
I	WormBase	TSS	6925628	6925629	.	-	.	ID=TSS_WBGene00016745;Parent=gene:WBGene00016745;Name=WBGene00016745;geneID=WBGene00016745
I	WormBase	TSS	6926681	6926682	.	+	.	ID=TSS_WBGene00020399;Parent=gene:WBGene00020399;Name=WBGene00020399;geneID=WBGene00020399
I	WormBase	TSS	6931125	6931126	.	+	.	ID=TSS_WBGene00020398;Parent=gene:WBGene00020398;Name=WBGene00020398;geneID=WBGene00020398
I	WormBase	TSS	6950144	6950145	.	-	.	ID=TSS_WBGene00020403;Parent=gene:WBGene00020403;Name=WBGene00020403;geneID=WBGene00020403
I	WormBase	TSS	6951347	6951348	.	+	.	ID=TSS_WBGene00020397;Parent=gene:WBGene00020397;Name=WBGene00020397;geneID=WBGene00020397
I	WormBase	TSS	6954216	6954217	.	-	.	ID=TSS_WBGene00020404;Parent=gene:WBGene00020404;Name=WBGene00020404;geneID=WBGene00020404
I	WormBase	TSS	6954970	6954971	.	-	.	ID=TSS_WBGene00016260;Parent=gene:WBGene00016260;Name=WBGene00016260;geneID=WBGene00016260
I	WormBase	TSS	6970252	6970253	.	-	.	ID=TSS_WBGene00016261;Parent=gene:WBGene00016261;Name=WBGene00016261;geneID=WBGene00016261
I	WormBase	TSS	6973688	6973689	.	-	.	ID=TSS_WBGene00016263;Parent=gene:WBGene00016263;Name=WBGene00016263;geneID=WBGene00016263
I	WormBase	TSS	6999632	6999633	.	-	.	ID=TSS_WBGene00016264;Parent=gene:WBGene00016264;Name=WBGene00016264;geneID=WBGene00016264
I	WormBase	TSS	7005701	7005702	.	+	.	ID=TSS_WBGene00010370;Parent=gene:WBGene00010370;Name=WBGene00010370;geneID=WBGene00010370
I	WormBase	TSS	7014748	7014749	.	-	.	ID=TSS_WBGene00010369;Parent=gene:WBGene00010369;Name=WBGene00010369;geneID=WBGene00010369
I	WormBase	TSS	7020938	7020939	.	-	.	ID=TSS_WBGene00003964;Parent=gene:WBGene00003964;Name=WBGene00003964;geneID=WBGene00003964
I	WormBase	TSS	7021463	7021464	.	-	.	ID=TSS_WBGene00201458;Parent=gene:WBGene00201458;Name=WBGene00201458;geneID=WBGene00201458
I	WormBase	TSS	7021583	7021584	.	+	.	ID=TSS_WBGene00200247;Parent=gene:WBGene00200247;Name=WBGene00200247;geneID=WBGene00200247
I	WormBase	TSS	7027648	7027649	.	+	.	ID=TSS_WBGene00008852;Parent=gene:WBGene00008852;Name=WBGene00008852;geneID=WBGene00008852
I	WormBase	TSS	7040742	7040743	.	-	.	ID=TSS_WBGene00196188;Parent=gene:WBGene00196188;Name=WBGene00196188;geneID=WBGene00196188
I	WormBase	TSS	7041038	7041039	.	+	.	ID=TSS_WBGene00004773;Parent=gene:WBGene00004773;Name=WBGene00004773;geneID=WBGene00004773
I	WormBase	TSS	7051285	7051286	.	-	.	ID=TSS_WBGene00044764;Parent=gene:WBGene00044764;Name=WBGene00044764;geneID=WBGene00044764
I	WormBase	TSS	7056375	7056376	.	-	.	ID=TSS_WBGene00012164;Parent=gene:WBGene00012164;Name=WBGene00012164;geneID=WBGene00012164
I	WormBase	TSS	7057182	7057183	.	+	.	ID=TSS_WBGene00007024;Parent=gene:WBGene00007024;Name=WBGene00007024;geneID=WBGene00007024
I	WormBase	TSS	7069231	7069232	.	-	.	ID=TSS_WBGene00012166;Parent=gene:WBGene00012166;Name=WBGene00012166;geneID=WBGene00012166
I	WormBase	TSS	7069320	7069321	.	+	.	ID=TSS_WBGene00012167;Parent=gene:WBGene00012167;Name=WBGene00012167;geneID=WBGene00012167
I	WormBase	TSS	7073457	7073458	.	-	.	ID=TSS_WBGene00012168;Parent=gene:WBGene00012168;Name=WBGene00012168;geneID=WBGene00012168
I	WormBase	TSS	7080052	7080053	.	-	.	ID=TSS_WBGene00009050;Parent=gene:WBGene00009050;Name=WBGene00009050;geneID=WBGene00009050
I	WormBase	TSS	7090299	7090300	.	-	.	ID=TSS_WBGene00003815;Parent=gene:WBGene00003815;Name=WBGene00003815;geneID=WBGene00003815
I	WormBase	TSS	7090553	7090554	.	+	.	ID=TSS_WBGene00009051;Parent=gene:WBGene00009051;Name=WBGene00009051;geneID=WBGene00009051
I	WormBase	TSS	7099673	7099674	.	-	.	ID=TSS_WBGene00043279;Parent=gene:WBGene00043279;Name=WBGene00043279;geneID=WBGene00043279
I	WormBase	TSS	7099828	7099829	.	+	.	ID=TSS_WBGene00009054;Parent=gene:WBGene00009054;Name=WBGene00009054;geneID=WBGene00009054
I	WormBase	TSS	7112936	7112937	.	+	.	ID=TSS_WBGene00001644;Parent=gene:WBGene00001644;Name=WBGene00001644;geneID=WBGene00001644
I	WormBase	TSS	7116703	7116704	.	-	.	ID=TSS_WBGene00010740;Parent=gene:WBGene00010740;Name=WBGene00010740;geneID=WBGene00010740
I	WormBase	TSS	7128257	7128258	.	-	.	ID=TSS_WBGene00006753;Parent=gene:WBGene00006753;Name=WBGene00006753;geneID=WBGene00006753
I	WormBase	TSS	7132578	7132579	.	+	.	ID=TSS_WBGene00006394;Parent=gene:WBGene00006394;Name=WBGene00006394;geneID=WBGene00006394
I	WormBase	TSS	7139897	7139898	.	-	.	ID=TSS_WBGene00010738;Parent=gene:WBGene00010738;Name=WBGene00010738;geneID=WBGene00010738
I	WormBase	TSS	7142245	7142246	.	-	.	ID=TSS_WBGene00010427;Parent=gene:WBGene00010427;Name=WBGene00010427;geneID=WBGene00010427
I	WormBase	TSS	7159313	7159314	.	-	.	ID=TSS_WBGene00010641;Parent=gene:WBGene00010641;Name=WBGene00010641;geneID=WBGene00010641
I	WormBase	TSS	7160998	7160999	.	+	.	ID=TSS_WBGene00010642;Parent=gene:WBGene00010642;Name=WBGene00010642;geneID=WBGene00010642
I	WormBase	TSS	7169999	7170000	.	+	.	ID=TSS_WBGene00010644;Parent=gene:WBGene00010644;Name=WBGene00010644;geneID=WBGene00010644
I	WormBase	TSS	7181290	7181291	.	-	.	ID=TSS_WBGene00201676;Parent=gene:WBGene00201676;Name=WBGene00201676;geneID=WBGene00201676
I	WormBase	TSS	7188511	7188512	.	+	.	ID=TSS_WBGene00010872;Parent=gene:WBGene00010872;Name=WBGene00010872;geneID=WBGene00010872
I	WormBase	TSS	7207643	7207644	.	-	.	ID=TSS_WBGene00007252;Parent=gene:WBGene00007252;Name=WBGene00007252;geneID=WBGene00007252
I	WormBase	TSS	7209765	7209766	.	-	.	ID=TSS_WBGene00007253;Parent=gene:WBGene00007253;Name=WBGene00007253;geneID=WBGene00007253
I	WormBase	TSS	7214943	7214944	.	+	.	ID=TSS_WBGene00003622;Parent=gene:WBGene00003622;Name=WBGene00003622;geneID=WBGene00003622
I	WormBase	TSS	7224807	7224808	.	+	.	ID=TSS_WBGene00007256;Parent=gene:WBGene00007256;Name=WBGene00007256;geneID=WBGene00007256
I	WormBase	TSS	7227943	7227944	.	+	.	ID=TSS_WBGene00007257;Parent=gene:WBGene00007257;Name=WBGene00007257;geneID=WBGene00007257
I	WormBase	TSS	7243808	7243809	.	-	.	ID=TSS_WBGene00000963;Parent=gene:WBGene00000963;Name=WBGene00000963;geneID=WBGene00000963
I	WormBase	TSS	7244962	7244963	.	+	.	ID=TSS_WBGene00011063;Parent=gene:WBGene00011063;Name=WBGene00011063;geneID=WBGene00011063
I	WormBase	TSS	7251705	7251706	.	-	.	ID=TSS_WBGene00003041;Parent=gene:WBGene00003041;Name=WBGene00003041;geneID=WBGene00003041
I	WormBase	TSS	7251789	7251790	.	+	.	ID=TSS_WBGene00000275;Parent=gene:WBGene00000275;Name=WBGene00000275;geneID=WBGene00000275
I	WormBase	TSS	7267069	7267070	.	-	.	ID=TSS_WBGene00002348;Parent=gene:WBGene00002348;Name=WBGene00002348;geneID=WBGene00002348
I	WormBase	TSS	7283781	7283782	.	-	.	ID=TSS_WBGene00009004;Parent=gene:WBGene00009004;Name=WBGene00009004;geneID=WBGene00009004
I	WormBase	TSS	7299969	7299970	.	-	.	ID=TSS_WBGene00008763;Parent=gene:WBGene00008763;Name=WBGene00008763;geneID=WBGene00008763
I	WormBase	TSS	7302447	7302448	.	-	.	ID=TSS_WBGene00008765;Parent=gene:WBGene00008765;Name=WBGene00008765;geneID=WBGene00008765
I	WormBase	TSS	7304914	7304915	.	+	.	ID=TSS_WBGene00008767;Parent=gene:WBGene00008767;Name=WBGene00008767;geneID=WBGene00008767
I	WormBase	TSS	7314025	7314026	.	-	.	ID=TSS_WBGene00008768;Parent=gene:WBGene00008768;Name=WBGene00008768;geneID=WBGene00008768
I	WormBase	TSS	7345605	7345606	.	+	.	ID=TSS_WBGene00009917;Parent=gene:WBGene00009917;Name=WBGene00009917;geneID=WBGene00009917
I	WormBase	TSS	7347369	7347370	.	-	.	ID=TSS_WBGene00009918;Parent=gene:WBGene00009918;Name=WBGene00009918;geneID=WBGene00009918
I	WormBase	TSS	7347466	7347467	.	+	.	ID=TSS_WBGene00009919;Parent=gene:WBGene00009919;Name=WBGene00009919;geneID=WBGene00009919
I	WormBase	TSS	7359426	7359427	.	-	.	ID=TSS_WBGene00008543;Parent=gene:WBGene00008543;Name=WBGene00008543;geneID=WBGene00008543
I	WormBase	TSS	7383149	7383150	.	-	.	ID=TSS_WBGene00006754;Parent=gene:WBGene00006754;Name=WBGene00006754;geneID=WBGene00006754
I	WormBase	TSS	7385495	7385496	.	+	.	ID=TSS_WBGene00007597;Parent=gene:WBGene00007597;Name=WBGene00007597;geneID=WBGene00007597
I	WormBase	TSS	7395879	7395880	.	-	.	ID=TSS_WBGene00004944;Parent=gene:WBGene00004944;Name=WBGene00004944;geneID=WBGene00004944
I	WormBase	TSS	7400892	7400893	.	-	.	ID=TSS_WBGene00007598;Parent=gene:WBGene00007598;Name=WBGene00007598;geneID=WBGene00007598
I	WormBase	TSS	7405014	7405015	.	+	.	ID=TSS_WBGene00007599;Parent=gene:WBGene00007599;Name=WBGene00007599;geneID=WBGene00007599
I	WormBase	TSS	7435392	7435393	.	+	.	ID=TSS_WBGene00006752;Parent=gene:WBGene00006752;Name=WBGene00006752;geneID=WBGene00006752
I	WormBase	TSS	7474948	7474949	.	-	.	ID=TSS_WBGene00012136;Parent=gene:WBGene00012136;Name=WBGene00012136;geneID=WBGene00012136
I	WormBase	TSS	7475208	7475209	.	+	.	ID=TSS_WBGene00198042;Parent=gene:WBGene00198042;Name=WBGene00198042;geneID=WBGene00198042
I	WormBase	TSS	7480351	7480352	.	+	.	ID=TSS_WBGene00012137;Parent=gene:WBGene00012137;Name=WBGene00012137;geneID=WBGene00012137
I	WormBase	TSS	7484674	7484675	.	-	.	ID=TSS_WBGene00012138;Parent=gene:WBGene00012138;Name=WBGene00012138;geneID=WBGene00012138
I	WormBase	TSS	7490168	7490169	.	-	.	ID=TSS_WBGene00012139;Parent=gene:WBGene00012139;Name=WBGene00012139;geneID=WBGene00012139
I	WormBase	TSS	7492038	7492039	.	+	.	ID=TSS_WBGene00012140;Parent=gene:WBGene00012140;Name=WBGene00012140;geneID=WBGene00012140
I	WormBase	TSS	7494224	7494225	.	-	.	ID=TSS_WBGene00012139;Parent=gene:WBGene00012139;Name=WBGene00012139;geneID=WBGene00012139
I	WormBase	TSS	7500719	7500720	.	+	.	ID=TSS_WBGene00007042;Parent=gene:WBGene00007042;Name=WBGene00007042;geneID=WBGene00007042
I	WormBase	TSS	7505596	7505597	.	-	.	ID=TSS_WBGene00007742;Parent=gene:WBGene00007742;Name=WBGene00007742;geneID=WBGene00007742
I	WormBase	TSS	7510858	7510859	.	+	.	ID=TSS_WBGene00007741;Parent=gene:WBGene00007741;Name=WBGene00007741;geneID=WBGene00007741
I	WormBase	TSS	7515082	7515083	.	-	.	ID=TSS_WBGene00007743;Parent=gene:WBGene00007743;Name=WBGene00007743;geneID=WBGene00007743
I	WormBase	TSS	7532269	7532270	.	+	.	ID=TSS_WBGene00007739;Parent=gene:WBGene00007739;Name=WBGene00007739;geneID=WBGene00007739
I	WormBase	TSS	7542162	7542163	.	-	.	ID=TSS_WBGene00000938;Parent=gene:WBGene00000938;Name=WBGene00000938;geneID=WBGene00000938
I	WormBase	TSS	7544677	7544678	.	-	.	ID=TSS_WBGene00197716;Parent=gene:WBGene00197716;Name=WBGene00197716;geneID=WBGene00197716
I	WormBase	TSS	7554853	7554854	.	+	.	ID=TSS_WBGene00000496;Parent=gene:WBGene00000496;Name=WBGene00000496;geneID=WBGene00000496
I	WormBase	TSS	7570201	7570202	.	-	.	ID=TSS_WBGene00008411;Parent=gene:WBGene00008411;Name=WBGene00008411;geneID=WBGene00008411
I	WormBase	TSS	7576095	7576096	.	+	.	ID=TSS_WBGene00008412;Parent=gene:WBGene00008412;Name=WBGene00008412;geneID=WBGene00008412
I	WormBase	TSS	7581843	7581844	.	-	.	ID=TSS_WBGene00008414;Parent=gene:WBGene00008414;Name=WBGene00008414;geneID=WBGene00008414
I	WormBase	TSS	7581983	7581984	.	+	.	ID=TSS_WBGene00008415;Parent=gene:WBGene00008415;Name=WBGene00008415;geneID=WBGene00008415
I	WormBase	TSS	7588522	7588523	.	-	.	ID=TSS_WBGene00004178;Parent=gene:WBGene00004178;Name=WBGene00004178;geneID=WBGene00004178
I	WormBase	TSS	7588681	7588682	.	+	.	ID=TSS_WBGene00008417;Parent=gene:WBGene00008417;Name=WBGene00008417;geneID=WBGene00008417
I	WormBase	TSS	7590649	7590650	.	+	.	ID=TSS_WBGene00008420;Parent=gene:WBGene00008420;Name=WBGene00008420;geneID=WBGene00008420
I	WormBase	TSS	7597111	7597112	.	+	.	ID=TSS_WBGene00008419;Parent=gene:WBGene00008419;Name=WBGene00008419;geneID=WBGene00008419
I	WormBase	TSS	7602303	7602304	.	+	.	ID=TSS_WBGene00000084;Parent=gene:WBGene00000084;Name=WBGene00000084;geneID=WBGene00000084
I	WormBase	TSS	7615067	7615068	.	+	.	ID=TSS_WBGene00003071;Parent=gene:WBGene00003071;Name=WBGene00003071;geneID=WBGene00003071
I	WormBase	TSS	7643259	7643260	.	-	.	ID=TSS_WBGene00009141;Parent=gene:WBGene00009141;Name=WBGene00009141;geneID=WBGene00009141
I	WormBase	TSS	7655715	7655716	.	-	.	ID=TSS_WBGene00001214;Parent=gene:WBGene00001214;Name=WBGene00001214;geneID=WBGene00001214
I	WormBase	TSS	7672759	7672760	.	-	.	ID=TSS_WBGene00009144;Parent=gene:WBGene00009144;Name=WBGene00009144;geneID=WBGene00009144
I	WormBase	TSS	7676213	7676214	.	-	.	ID=TSS_WBGene00009145;Parent=gene:WBGene00009145;Name=WBGene00009145;geneID=WBGene00009145
I	WormBase	TSS	7676535	7676536	.	+	.	ID=TSS_WBGene00011975;Parent=gene:WBGene00011975;Name=WBGene00011975;geneID=WBGene00011975
I	WormBase	TSS	7679256	7679257	.	+	.	ID=TSS_WBGene00011972;Parent=gene:WBGene00011972;Name=WBGene00011972;geneID=WBGene00011972
I	WormBase	TSS	7686203	7686204	.	-	.	ID=TSS_WBGene00011971;Parent=gene:WBGene00011971;Name=WBGene00011971;geneID=WBGene00011971
I	WormBase	TSS	7688207	7688208	.	+	.	ID=TSS_WBGene00011970;Parent=gene:WBGene00011970;Name=WBGene00011970;geneID=WBGene00011970
I	WormBase	TSS	7699656	7699657	.	+	.	ID=TSS_WBGene00001647;Parent=gene:WBGene00001647;Name=WBGene00001647;geneID=WBGene00001647
I	WormBase	TSS	7702303	7702304	.	+	.	ID=TSS_WBGene00009187;Parent=gene:WBGene00009187;Name=WBGene00009187;geneID=WBGene00009187
I	WormBase	TSS	7724709	7724710	.	-	.	ID=TSS_WBGene00009191;Parent=gene:WBGene00009191;Name=WBGene00009191;geneID=WBGene00009191
I	WormBase	TSS	7724811	7724812	.	+	.	ID=TSS_WBGene00009189;Parent=gene:WBGene00009189;Name=WBGene00009189;geneID=WBGene00009189
I	WormBase	TSS	7730996	7730997	.	+	.	ID=TSS_WBGene00009190;Parent=gene:WBGene00009190;Name=WBGene00009190;geneID=WBGene00009190
I	WormBase	TSS	7755742	7755743	.	+	.	ID=TSS_WBGene00010291;Parent=gene:WBGene00010291;Name=WBGene00010291;geneID=WBGene00010291
I	WormBase	TSS	7767700	7767701	.	-	.	ID=TSS_WBGene00003818;Parent=gene:WBGene00003818;Name=WBGene00003818;geneID=WBGene00003818
I	WormBase	TSS	7772775	7772776	.	+	.	ID=TSS_WBGene00000079;Parent=gene:WBGene00000079;Name=WBGene00000079;geneID=WBGene00000079
I	WormBase	TSS	7789571	7789572	.	-	.	ID=TSS_WBGene00008401;Parent=gene:WBGene00008401;Name=WBGene00008401;geneID=WBGene00008401
I	WormBase	TSS	7814684	7814685	.	-	.	ID=TSS_WBGene00008398;Parent=gene:WBGene00008398;Name=WBGene00008398;geneID=WBGene00008398
I	WormBase	TSS	7820744	7820745	.	+	.	ID=TSS_WBGene00008400;Parent=gene:WBGene00008400;Name=WBGene00008400;geneID=WBGene00008400
I	WormBase	TSS	7830175	7830176	.	-	.	ID=TSS_WBGene00009271;Parent=gene:WBGene00009271;Name=WBGene00009271;geneID=WBGene00009271
I	WormBase	TSS	7835406	7835407	.	-	.	ID=TSS_WBGene00009270;Parent=gene:WBGene00009270;Name=WBGene00009270;geneID=WBGene00009270
I	WormBase	TSS	7838830	7838831	.	+	.	ID=TSS_WBGene00009276;Parent=gene:WBGene00009276;Name=WBGene00009276;geneID=WBGene00009276
I	WormBase	TSS	7848864	7848865	.	-	.	ID=TSS_WBGene00009274;Parent=gene:WBGene00009274;Name=WBGene00009274;geneID=WBGene00009274
I	WormBase	TSS	7849051	7849052	.	+	.	ID=TSS_WBGene00006386;Parent=gene:WBGene00006386;Name=WBGene00006386;geneID=WBGene00006386
I	WormBase	TSS	7863538	7863539	.	-	.	ID=TSS_WBGene00011231;Parent=gene:WBGene00011231;Name=WBGene00011231;geneID=WBGene00011231
I	WormBase	TSS	7866346	7866347	.	+	.	ID=TSS_WBGene00011232;Parent=gene:WBGene00011232;Name=WBGene00011232;geneID=WBGene00011232
I	WormBase	TSS	7867750	7867751	.	-	.	ID=TSS_WBGene00011234;Parent=gene:WBGene00011234;Name=WBGene00011234;geneID=WBGene00011234
I	WormBase	TSS	7875575	7875576	.	-	.	ID=TSS_WBGene00011235;Parent=gene:WBGene00011235;Name=WBGene00011235;geneID=WBGene00011235
I	WormBase	TSS	7884000	7884001	.	+	.	ID=TSS_WBGene00010110;Parent=gene:WBGene00010110;Name=WBGene00010110;geneID=WBGene00010110
I	WormBase	TSS	7889472	7889473	.	+	.	ID=TSS_WBGene00010111;Parent=gene:WBGene00010111;Name=WBGene00010111;geneID=WBGene00010111
I	WormBase	TSS	7890680	7890681	.	-	.	ID=TSS_WBGene00202233;Parent=gene:WBGene00202233;Name=WBGene00202233;geneID=WBGene00202233
I	WormBase	TSS	7926451	7926452	.	-	.	ID=TSS_WBGene00008990;Parent=gene:WBGene00008990;Name=WBGene00008990;geneID=WBGene00008990
I	WormBase	TSS	7928686	7928687	.	-	.	ID=TSS_WBGene00003777;Parent=gene:WBGene00003777;Name=WBGene00003777;geneID=WBGene00003777
I	WormBase	TSS	7936151	7936152	.	+	.	ID=TSS_WBGene00011912;Parent=gene:WBGene00011912;Name=WBGene00011912;geneID=WBGene00011912
I	WormBase	TSS	7938271	7938272	.	-	.	ID=TSS_WBGene00011913;Parent=gene:WBGene00011913;Name=WBGene00011913;geneID=WBGene00011913
I	WormBase	TSS	7940713	7940714	.	-	.	ID=TSS_WBGene00011915;Parent=gene:WBGene00011915;Name=WBGene00011915;geneID=WBGene00011915
I	WormBase	TSS	7940839	7940840	.	+	.	ID=TSS_WBGene00011916;Parent=gene:WBGene00011916;Name=WBGene00011916;geneID=WBGene00011916
I	WormBase	TSS	7942901	7942902	.	+	.	ID=TSS_WBGene00011917;Parent=gene:WBGene00011917;Name=WBGene00011917;geneID=WBGene00011917
I	WormBase	TSS	7951712	7951713	.	-	.	ID=TSS_WBGene00002179;Parent=gene:WBGene00002179;Name=WBGene00002179;geneID=WBGene00002179
I	WormBase	TSS	7951852	7951853	.	+	.	ID=TSS_WBGene00200953;Parent=gene:WBGene00200953;Name=WBGene00200953;geneID=WBGene00200953
I	WormBase	TSS	7961957	7961958	.	+	.	ID=TSS_WBGene00004318;Parent=gene:WBGene00004318;Name=WBGene00004318;geneID=WBGene00004318
I	WormBase	TSS	7990236	7990237	.	+	.	ID=TSS_WBGene00010367;Parent=gene:WBGene00010367;Name=WBGene00010367;geneID=WBGene00010367
I	WormBase	TSS	7993306	7993307	.	-	.	ID=TSS_WBGene00197258;Parent=gene:WBGene00197258;Name=WBGene00197258;geneID=WBGene00197258
I	WormBase	TSS	8000248	8000249	.	-	.	ID=TSS_WBGene00008314;Parent=gene:WBGene00008314;Name=WBGene00008314;geneID=WBGene00008314
I	WormBase	TSS	8028772	8028773	.	-	.	ID=TSS_WBGene00010560;Parent=gene:WBGene00010560;Name=WBGene00010560;geneID=WBGene00010560
I	WormBase	TSS	8028973	8028974	.	+	.	ID=TSS_WBGene00202087;Parent=gene:WBGene00202087;Name=WBGene00202087;geneID=WBGene00202087
I	WormBase	TSS	8040629	8040630	.	-	.	ID=TSS_WBGene00010569;Parent=gene:WBGene00010569;Name=WBGene00010569;geneID=WBGene00010569
I	WormBase	TSS	8040670	8040671	.	+	.	ID=TSS_WBGene00010565;Parent=gene:WBGene00010565;Name=WBGene00010565;geneID=WBGene00010565
I	WormBase	TSS	8046688	8046689	.	+	.	ID=TSS_WBGene00199923;Parent=gene:WBGene00199923;Name=WBGene00199923;geneID=WBGene00199923
I	WormBase	TSS	8048687	8048688	.	-	.	ID=TSS_WBGene00010566;Parent=gene:WBGene00010566;Name=WBGene00010566;geneID=WBGene00010566
I	WormBase	TSS	8058532	8058533	.	+	.	ID=TSS_WBGene00010568;Parent=gene:WBGene00010568;Name=WBGene00010568;geneID=WBGene00010568
I	WormBase	TSS	8083519	8083520	.	+	.	ID=TSS_WBGene00004378;Parent=gene:WBGene00004378;Name=WBGene00004378;geneID=WBGene00004378
I	WormBase	TSS	8119157	8119158	.	-	.	ID=TSS_WBGene00002999;Parent=gene:WBGene00002999;Name=WBGene00002999;geneID=WBGene00002999
I	WormBase	TSS	8133876	8133877	.	+	.	ID=TSS_WBGene00012113;Parent=gene:WBGene00012113;Name=WBGene00012113;geneID=WBGene00012113
I	WormBase	TSS	8204740	8204741	.	+	.	ID=TSS_WBGene00008570;Parent=gene:WBGene00008570;Name=WBGene00008570;geneID=WBGene00008570
I	WormBase	TSS	8223039	8223040	.	-	.	ID=TSS_WBGene00011375;Parent=gene:WBGene00011375;Name=WBGene00011375;geneID=WBGene00011375
I	WormBase	TSS	8233204	8233205	.	-	.	ID=TSS_WBGene00013955;Parent=gene:WBGene00013955;Name=WBGene00013955;geneID=WBGene00013955
I	WormBase	TSS	8236785	8236786	.	+	.	ID=TSS_WBGene00011380;Parent=gene:WBGene00011380;Name=WBGene00011380;geneID=WBGene00011380
I	WormBase	TSS	8245609	8245610	.	-	.	ID=TSS_WBGene00045370;Parent=gene:WBGene00045370;Name=WBGene00045370;geneID=WBGene00045370
I	WormBase	TSS	8250908	8250909	.	-	.	ID=TSS_WBGene00000433;Parent=gene:WBGene00000433;Name=WBGene00000433;geneID=WBGene00000433
I	WormBase	TSS	8254963	8254964	.	-	.	ID=TSS_WBGene00044094;Parent=gene:WBGene00044094;Name=WBGene00044094;geneID=WBGene00044094
I	WormBase	TSS	8255253	8255254	.	+	.	ID=TSS_WBGene00013958;Parent=gene:WBGene00013958;Name=WBGene00013958;geneID=WBGene00013958
I	WormBase	TSS	8270410	8270411	.	+	.	ID=TSS_WBGene00013960;Parent=gene:WBGene00013960;Name=WBGene00013960;geneID=WBGene00013960
I	WormBase	TSS	8273987	8273988	.	+	.	ID=TSS_WBGene00013960;Parent=gene:WBGene00013960;Name=WBGene00013960;geneID=WBGene00013960
I	WormBase	TSS	8281876	8281877	.	-	.	ID=TSS_WBGene00011344;Parent=gene:WBGene00011344;Name=WBGene00011344;geneID=WBGene00011344
I	WormBase	TSS	8281978	8281979	.	+	.	ID=TSS_WBGene00011345;Parent=gene:WBGene00011345;Name=WBGene00011345;geneID=WBGene00011345
I	WormBase	TSS	8291108	8291109	.	-	.	ID=TSS_WBGene00002196;Parent=gene:WBGene00002196;Name=WBGene00002196;geneID=WBGene00002196
I	WormBase	TSS	8293984	8293985	.	-	.	ID=TSS_WBGene00003788;Parent=gene:WBGene00003788;Name=WBGene00003788;geneID=WBGene00003788
I	WormBase	TSS	8294802	8294803	.	+	.	ID=TSS_WBGene00003183;Parent=gene:WBGene00003183;Name=WBGene00003183;geneID=WBGene00003183
I	WormBase	TSS	8305617	8305618	.	+	.	ID=TSS_WBGene00198101;Parent=gene:WBGene00198101;Name=WBGene00198101;geneID=WBGene00198101
I	WormBase	TSS	8306484	8306485	.	-	.	ID=TSS_WBGene00009920;Parent=gene:WBGene00009920;Name=WBGene00009920;geneID=WBGene00009920
I	WormBase	TSS	8307644	8307645	.	-	.	ID=TSS_WBGene00199946;Parent=gene:WBGene00199946;Name=WBGene00199946;geneID=WBGene00199946
I	WormBase	TSS	8315323	8315324	.	-	.	ID=TSS_WBGene00009923;Parent=gene:WBGene00009923;Name=WBGene00009923;geneID=WBGene00009923
I	WormBase	TSS	8324026	8324027	.	-	.	ID=TSS_WBGene00009922;Parent=gene:WBGene00009922;Name=WBGene00009922;geneID=WBGene00009922
I	WormBase	TSS	8327609	8327610	.	+	.	ID=TSS_WBGene00000467;Parent=gene:WBGene00000467;Name=WBGene00000467;geneID=WBGene00000467
I	WormBase	TSS	8330048	8330049	.	-	.	ID=TSS_WBGene00004439;Parent=gene:WBGene00004439;Name=WBGene00004439;geneID=WBGene00004439
I	WormBase	TSS	8330580	8330581	.	+	.	ID=TSS_WBGene00007911;Parent=gene:WBGene00007911;Name=WBGene00007911;geneID=WBGene00007911
I	WormBase	TSS	8333140	8333141	.	+	.	ID=TSS_WBGene00007914;Parent=gene:WBGene00007914;Name=WBGene00007914;geneID=WBGene00007914
I	WormBase	TSS	8369747	8369748	.	-	.	ID=TSS_WBGene00008887;Parent=gene:WBGene00008887;Name=WBGene00008887;geneID=WBGene00008887
I	WormBase	TSS	8392702	8392703	.	-	.	ID=TSS_WBGene00011827;Parent=gene:WBGene00011827;Name=WBGene00011827;geneID=WBGene00011827
I	WormBase	TSS	8406816	8406817	.	+	.	ID=TSS_WBGene00008528;Parent=gene:WBGene00008528;Name=WBGene00008528;geneID=WBGene00008528
I	WormBase	TSS	8409781	8409782	.	-	.	ID=TSS_WBGene00003014;Parent=gene:WBGene00003014;Name=WBGene00003014;geneID=WBGene00003014
I	WormBase	TSS	8413035	8413036	.	+	.	ID=TSS_WBGene00008531;Parent=gene:WBGene00008531;Name=WBGene00008531;geneID=WBGene00008531
I	WormBase	TSS	8421281	8421282	.	+	.	ID=TSS_WBGene00004117;Parent=gene:WBGene00004117;Name=WBGene00004117;geneID=WBGene00004117
I	WormBase	TSS	8427515	8427516	.	-	.	ID=TSS_WBGene00008533;Parent=gene:WBGene00008533;Name=WBGene00008533;geneID=WBGene00008533
I	WormBase	TSS	8434373	8434374	.	-	.	ID=TSS_WBGene00008532;Parent=gene:WBGene00008532;Name=WBGene00008532;geneID=WBGene00008532
I	WormBase	TSS	8434417	8434418	.	+	.	ID=TSS_WBGene00004931;Parent=gene:WBGene00004931;Name=WBGene00004931;geneID=WBGene00004931
I	WormBase	TSS	8438618	8438619	.	-	.	ID=TSS_WBGene00008648;Parent=gene:WBGene00008648;Name=WBGene00008648;geneID=WBGene00008648
I	WormBase	TSS	8459153	8459154	.	+	.	ID=TSS_WBGene00199998;Parent=gene:WBGene00199998;Name=WBGene00199998;geneID=WBGene00199998
I	WormBase	TSS	8461483	8461484	.	+	.	ID=TSS_WBGene00006844;Parent=gene:WBGene00006844;Name=WBGene00006844;geneID=WBGene00006844
I	WormBase	TSS	8485710	8485711	.	-	.	ID=TSS_WBGene00008384;Parent=gene:WBGene00008384;Name=WBGene00008384;geneID=WBGene00008384
I	WormBase	TSS	8489100	8489101	.	+	.	ID=TSS_WBGene00008385;Parent=gene:WBGene00008385;Name=WBGene00008385;geneID=WBGene00008385
I	WormBase	TSS	8502316	8502317	.	-	.	ID=TSS_WBGene00000431;Parent=gene:WBGene00000431;Name=WBGene00000431;geneID=WBGene00000431
I	WormBase	TSS	8511403	8511404	.	-	.	ID=TSS_WBGene00010496;Parent=gene:WBGene00010496;Name=WBGene00010496;geneID=WBGene00010496
I	WormBase	TSS	8512506	8512507	.	-	.	ID=TSS_WBGene00010495;Parent=gene:WBGene00010495;Name=WBGene00010495;geneID=WBGene00010495
I	WormBase	TSS	8529570	8529571	.	-	.	ID=TSS_WBGene00006976;Parent=gene:WBGene00006976;Name=WBGene00006976;geneID=WBGene00006976
I	WormBase	TSS	8529670	8529671	.	+	.	ID=TSS_WBGene00197950;Parent=gene:WBGene00197950;Name=WBGene00197950;geneID=WBGene00197950
I	WormBase	TSS	8532386	8532387	.	-	.	ID=TSS_WBGene00001677;Parent=gene:WBGene00001677;Name=WBGene00001677;geneID=WBGene00001677
I	WormBase	TSS	8564310	8564311	.	-	.	ID=TSS_WBGene00001651;Parent=gene:WBGene00001651;Name=WBGene00001651;geneID=WBGene00001651
I	WormBase	TSS	8579262	8579263	.	-	.	ID=TSS_WBGene00011352;Parent=gene:WBGene00011352;Name=WBGene00011352;geneID=WBGene00011352
I	WormBase	TSS	8590804	8590805	.	+	.	ID=TSS_WBGene00004305;Parent=gene:WBGene00004305;Name=WBGene00004305;geneID=WBGene00004305
I	WormBase	TSS	8604393	8604394	.	+	.	ID=TSS_WBGene00011036;Parent=gene:WBGene00011036;Name=WBGene00011036;geneID=WBGene00011036
I	WormBase	TSS	8608779	8608780	.	-	.	ID=TSS_WBGene00009664;Parent=gene:WBGene00009664;Name=WBGene00009664;geneID=WBGene00009664
I	WormBase	TSS	8614934	8614935	.	-	.	ID=TSS_WBGene00009666;Parent=gene:WBGene00009666;Name=WBGene00009666;geneID=WBGene00009666
I	WormBase	TSS	8616000	8616001	.	+	.	ID=TSS_WBGene00009668;Parent=gene:WBGene00009668;Name=WBGene00009668;geneID=WBGene00009668
I	WormBase	TSS	8633923	8633924	.	+	.	ID=TSS_WBGene00000468;Parent=gene:WBGene00000468;Name=WBGene00000468;geneID=WBGene00000468
I	WormBase	TSS	8664928	8664929	.	+	.	ID=TSS_WBGene00009563;Parent=gene:WBGene00009563;Name=WBGene00009563;geneID=WBGene00009563
I	WormBase	TSS	8680237	8680238	.	-	.	ID=TSS_WBGene00010621;Parent=gene:WBGene00010621;Name=WBGene00010621;geneID=WBGene00010621
I	WormBase	TSS	8687092	8687093	.	-	.	ID=TSS_WBGene00001990;Parent=gene:WBGene00001990;Name=WBGene00001990;geneID=WBGene00001990
I	WormBase	TSS	8692597	8692598	.	-	.	ID=TSS_WBGene00010624;Parent=gene:WBGene00010624;Name=WBGene00010624;geneID=WBGene00010624
I	WormBase	TSS	8692672	8692673	.	+	.	ID=TSS_WBGene00000209;Parent=gene:WBGene00000209;Name=WBGene00000209;geneID=WBGene00000209
I	WormBase	TSS	8696356	8696357	.	-	.	ID=TSS_WBGene00003953;Parent=gene:WBGene00003953;Name=WBGene00003953;geneID=WBGene00003953
I	WormBase	TSS	8696477	8696478	.	+	.	ID=TSS_WBGene00009565;Parent=gene:WBGene00009565;Name=WBGene00009565;geneID=WBGene00009565
I	WormBase	TSS	8702148	8702149	.	-	.	ID=TSS_WBGene00006577;Parent=gene:WBGene00006577;Name=WBGene00006577;geneID=WBGene00006577
I	WormBase	TSS	8702513	8702514	.	+	.	ID=TSS_WBGene00000409;Parent=gene:WBGene00000409;Name=WBGene00000409;geneID=WBGene00000409
I	WormBase	TSS	8719599	8719600	.	-	.	ID=TSS_WBGene00000527;Parent=gene:WBGene00000527;Name=WBGene00000527;geneID=WBGene00000527
I	WormBase	TSS	8728534	8728535	.	-	.	ID=TSS_WBGene00003925;Parent=gene:WBGene00003925;Name=WBGene00003925;geneID=WBGene00003925
I	WormBase	TSS	8728688	8728689	.	+	.	ID=TSS_WBGene00007971;Parent=gene:WBGene00007971;Name=WBGene00007971;geneID=WBGene00007971
I	WormBase	TSS	8741531	8741532	.	+	.	ID=TSS_WBGene00007975;Parent=gene:WBGene00007975;Name=WBGene00007975;geneID=WBGene00007975
I	WormBase	TSS	8752410	8752411	.	+	.	ID=TSS_WBGene00007979;Parent=gene:WBGene00007979;Name=WBGene00007979;geneID=WBGene00007979
I	WormBase	TSS	8759855	8759856	.	-	.	ID=TSS_WBGene00006574;Parent=gene:WBGene00006574;Name=WBGene00006574;geneID=WBGene00006574
I	WormBase	TSS	8761013	8761014	.	+	.	ID=TSS_WBGene00003052;Parent=gene:WBGene00003052;Name=WBGene00003052;geneID=WBGene00003052
I	WormBase	TSS	8768072	8768073	.	-	.	ID=TSS_WBGene00001960;Parent=gene:WBGene00001960;Name=WBGene00001960;geneID=WBGene00001960
I	WormBase	TSS	8768229	8768230	.	+	.	ID=TSS_WBGene00006618;Parent=gene:WBGene00006618;Name=WBGene00006618;geneID=WBGene00006618
I	WormBase	TSS	8777655	8777656	.	-	.	ID=TSS_WBGene00004115;Parent=gene:WBGene00004115;Name=WBGene00004115;geneID=WBGene00004115
I	WormBase	TSS	8783952	8783953	.	+	.	ID=TSS_WBGene00199648;Parent=gene:WBGene00199648;Name=WBGene00199648;geneID=WBGene00199648
I	WormBase	TSS	8785454	8785455	.	-	.	ID=TSS_WBGene00008439;Parent=gene:WBGene00008439;Name=WBGene00008439;geneID=WBGene00008439
I	WormBase	TSS	8792523	8792524	.	+	.	ID=TSS_WBGene00201188;Parent=gene:WBGene00201188;Name=WBGene00201188;geneID=WBGene00201188
I	WormBase	TSS	8808047	8808048	.	-	.	ID=TSS_WBGene00009451;Parent=gene:WBGene00009451;Name=WBGene00009451;geneID=WBGene00009451
I	WormBase	TSS	8813795	8813796	.	+	.	ID=TSS_WBGene00009454;Parent=gene:WBGene00009454;Name=WBGene00009454;geneID=WBGene00009454
I	WormBase	TSS	8816507	8816508	.	-	.	ID=TSS_WBGene00004484;Parent=gene:WBGene00004484;Name=WBGene00004484;geneID=WBGene00004484
I	WormBase	TSS	8839170	8839171	.	-	.	ID=TSS_WBGene00009460;Parent=gene:WBGene00009460;Name=WBGene00009460;geneID=WBGene00009460
I	WormBase	TSS	8852316	8852317	.	-	.	ID=TSS_WBGene00002035;Parent=gene:WBGene00002035;Name=WBGene00002035;geneID=WBGene00002035
I	WormBase	TSS	8876323	8876324	.	+	.	ID=TSS_WBGene00010134;Parent=gene:WBGene00010134;Name=WBGene00010134;geneID=WBGene00010134
I	WormBase	TSS	8898801	8898802	.	-	.	ID=TSS_WBGene00006765;Parent=gene:WBGene00006765;Name=WBGene00006765;geneID=WBGene00006765
I	WormBase	TSS	8905505	8905506	.	-	.	ID=TSS_WBGene00011631;Parent=gene:WBGene00011631;Name=WBGene00011631;geneID=WBGene00011631
I	WormBase	TSS	8917852	8917853	.	-	.	ID=TSS_WBGene00011629;Parent=gene:WBGene00011629;Name=WBGene00011629;geneID=WBGene00011629
I	WormBase	TSS	8937645	8937646	.	-	.	ID=TSS_WBGene00009958;Parent=gene:WBGene00009958;Name=WBGene00009958;geneID=WBGene00009958
I	WormBase	TSS	8946185	8946186	.	-	.	ID=TSS_WBGene00009964;Parent=gene:WBGene00009964;Name=WBGene00009964;geneID=WBGene00009964
I	WormBase	TSS	8947185	8947186	.	-	.	ID=TSS_WBGene00009963;Parent=gene:WBGene00009963;Name=WBGene00009963;geneID=WBGene00009963
I	WormBase	TSS	8960890	8960891	.	-	.	ID=TSS_WBGene00043049;Parent=gene:WBGene00043049;Name=WBGene00043049;geneID=WBGene00043049
I	WormBase	TSS	8962118	8962119	.	+	.	ID=TSS_WBGene00001568;Parent=gene:WBGene00001568;Name=WBGene00001568;geneID=WBGene00001568
I	WormBase	TSS	8970074	8970075	.	-	.	ID=TSS_WBGene00004953;Parent=gene:WBGene00004953;Name=WBGene00004953;geneID=WBGene00004953
I	WormBase	TSS	8987068	8987069	.	-	.	ID=TSS_WBGene00009342;Parent=gene:WBGene00009342;Name=WBGene00009342;geneID=WBGene00009342
I	WormBase	TSS	8987161	8987162	.	+	.	ID=TSS_WBGene00195394;Parent=gene:WBGene00195394;Name=WBGene00195394;geneID=WBGene00195394
I	WormBase	TSS	8992684	8992685	.	+	.	ID=TSS_WBGene00009345;Parent=gene:WBGene00009345;Name=WBGene00009345;geneID=WBGene00009345
I	WormBase	TSS	8993993	8993994	.	+	.	ID=TSS_WBGene00006532;Parent=gene:WBGene00006532;Name=WBGene00006532;geneID=WBGene00006532
I	WormBase	TSS	8999668	8999669	.	-	.	ID=TSS_WBGene00009343;Parent=gene:WBGene00009343;Name=WBGene00009343;geneID=WBGene00009343
I	WormBase	TSS	9003980	9003981	.	-	.	ID=TSS_WBGene00009478;Parent=gene:WBGene00009478;Name=WBGene00009478;geneID=WBGene00009478
I	WormBase	TSS	9014063	9014064	.	-	.	ID=TSS_WBGene00009477;Parent=gene:WBGene00009477;Name=WBGene00009477;geneID=WBGene00009477
I	WormBase	TSS	9019235	9019236	.	+	.	ID=TSS_WBGene00009475;Parent=gene:WBGene00009475;Name=WBGene00009475;geneID=WBGene00009475
I	WormBase	TSS	9025822	9025823	.	+	.	ID=TSS_WBGene00007854;Parent=gene:WBGene00007854;Name=WBGene00007854;geneID=WBGene00007854
I	WormBase	TSS	9042835	9042836	.	-	.	ID=TSS_WBGene00007855;Parent=gene:WBGene00007855;Name=WBGene00007855;geneID=WBGene00007855
I	WormBase	TSS	9053331	9053332	.	-	.	ID=TSS_WBGene00001843;Parent=gene:WBGene00001843;Name=WBGene00001843;geneID=WBGene00001843
I	WormBase	TSS	9064660	9064661	.	-	.	ID=TSS_WBGene00006503;Parent=gene:WBGene00006503;Name=WBGene00006503;geneID=WBGene00006503
I	WormBase	TSS	9080085	9080086	.	-	.	ID=TSS_WBGene00011532;Parent=gene:WBGene00011532;Name=WBGene00011532;geneID=WBGene00011532
I	WormBase	TSS	9097898	9097899	.	+	.	ID=TSS_WBGene00003182;Parent=gene:WBGene00003182;Name=WBGene00003182;geneID=WBGene00003182
I	WormBase	TSS	9103757	9103758	.	-	.	ID=TSS_WBGene00001574;Parent=gene:WBGene00001574;Name=WBGene00001574;geneID=WBGene00001574
I	WormBase	TSS	9108727	9108728	.	-	.	ID=TSS_WBGene00012376;Parent=gene:WBGene00012376;Name=WBGene00012376;geneID=WBGene00012376
I	WormBase	TSS	9127041	9127042	.	-	.	ID=TSS_WBGene00014117;Parent=gene:WBGene00014117;Name=WBGene00014117;geneID=WBGene00014117
I	WormBase	TSS	9141757	9141758	.	-	.	ID=TSS_WBGene00014119;Parent=gene:WBGene00014119;Name=WBGene00014119;geneID=WBGene00014119
I	WormBase	TSS	9163563	9163564	.	+	.	ID=TSS_WBGene00001167;Parent=gene:WBGene00001167;Name=WBGene00001167;geneID=WBGene00001167
I	WormBase	TSS	9168872	9168873	.	+	.	ID=TSS_WBGene00009126;Parent=gene:WBGene00009126;Name=WBGene00009126;geneID=WBGene00009126
I	WormBase	TSS	9199314	9199315	.	-	.	ID=TSS_WBGene00006407;Parent=gene:WBGene00006407;Name=WBGene00006407;geneID=WBGene00006407
I	WormBase	TSS	9219543	9219544	.	-	.	ID=TSS_WBGene00006407;Parent=gene:WBGene00006407;Name=WBGene00006407;geneID=WBGene00006407
I	WormBase	TSS	9226935	9226936	.	+	.	ID=TSS_WBGene00001590;Parent=gene:WBGene00001590;Name=WBGene00001590;geneID=WBGene00001590
I	WormBase	TSS	9232376	9232377	.	-	.	ID=TSS_WBGene00000147;Parent=gene:WBGene00000147;Name=WBGene00000147;geneID=WBGene00000147
I	WormBase	TSS	9242565	9242566	.	-	.	ID=TSS_WBGene00009498;Parent=gene:WBGene00009498;Name=WBGene00009498;geneID=WBGene00009498
I	WormBase	TSS	9249348	9249349	.	-	.	ID=TSS_WBGene00009499;Parent=gene:WBGene00009499;Name=WBGene00009499;geneID=WBGene00009499
I	WormBase	TSS	9270977	9270978	.	-	.	ID=TSS_WBGene00008779;Parent=gene:WBGene00008779;Name=WBGene00008779;geneID=WBGene00008779
I	WormBase	TSS	9274381	9274382	.	-	.	ID=TSS_WBGene00008780;Parent=gene:WBGene00008780;Name=WBGene00008780;geneID=WBGene00008780
I	WormBase	TSS	9282753	9282754	.	-	.	ID=TSS_WBGene00008781;Parent=gene:WBGene00008781;Name=WBGene00008781;geneID=WBGene00008781
I	WormBase	TSS	9322517	9322518	.	-	.	ID=TSS_WBGene00002026;Parent=gene:WBGene00002026;Name=WBGene00002026;geneID=WBGene00002026
I	WormBase	TSS	9327916	9327917	.	+	.	ID=TSS_WBGene00007533;Parent=gene:WBGene00007533;Name=WBGene00007533;geneID=WBGene00007533
I	WormBase	TSS	9358933	9358934	.	+	.	ID=TSS_WBGene00001121;Parent=gene:WBGene00001121;Name=WBGene00001121;geneID=WBGene00001121
I	WormBase	TSS	9373124	9373125	.	-	.	ID=TSS_WBGene00008878;Parent=gene:WBGene00008878;Name=WBGene00008878;geneID=WBGene00008878
I	WormBase	TSS	9373346	9373347	.	+	.	ID=TSS_WBGene00023472;Parent=gene:WBGene00023472;Name=WBGene00023472;geneID=WBGene00023472
I	WormBase	TSS	9380485	9380486	.	+	.	ID=TSS_WBGene00200365;Parent=gene:WBGene00200365;Name=WBGene00200365;geneID=WBGene00200365
I	WormBase	TSS	9402909	9402910	.	-	.	ID=TSS_WBGene00008876;Parent=gene:WBGene00008876;Name=WBGene00008876;geneID=WBGene00008876
I	WormBase	TSS	9410147	9410148	.	-	.	ID=TSS_WBGene00007641;Parent=gene:WBGene00007641;Name=WBGene00007641;geneID=WBGene00007641
I	WormBase	TSS	9416968	9416969	.	-	.	ID=TSS_WBGene00007643;Parent=gene:WBGene00007643;Name=WBGene00007643;geneID=WBGene00007643
I	WormBase	TSS	9428379	9428380	.	-	.	ID=TSS_WBGene00197864;Parent=gene:WBGene00197864;Name=WBGene00197864;geneID=WBGene00197864
I	WormBase	TSS	9429588	9429589	.	+	.	ID=TSS_WBGene00007645;Parent=gene:WBGene00007645;Name=WBGene00007645;geneID=WBGene00007645
I	WormBase	TSS	9439093	9439094	.	+	.	ID=TSS_WBGene00007647;Parent=gene:WBGene00007647;Name=WBGene00007647;geneID=WBGene00007647
I	WormBase	TSS	9448061	9448062	.	-	.	ID=TSS_WBGene00003172;Parent=gene:WBGene00003172;Name=WBGene00003172;geneID=WBGene00003172
I	WormBase	TSS	9448206	9448207	.	+	.	ID=TSS_WBGene00200987;Parent=gene:WBGene00200987;Name=WBGene00200987;geneID=WBGene00200987
I	WormBase	TSS	9471364	9471365	.	+	.	ID=TSS_WBGene00004807;Parent=gene:WBGene00004807;Name=WBGene00004807;geneID=WBGene00004807
I	WormBase	TSS	9474891	9474892	.	-	.	ID=TSS_WBGene00009260;Parent=gene:WBGene00009260;Name=WBGene00009260;geneID=WBGene00009260
I	WormBase	TSS	9480642	9480643	.	-	.	ID=TSS_WBGene00009261;Parent=gene:WBGene00009261;Name=WBGene00009261;geneID=WBGene00009261
I	WormBase	TSS	9482720	9482721	.	+	.	ID=TSS_WBGene00195244;Parent=gene:WBGene00195244;Name=WBGene00195244;geneID=WBGene00195244
I	WormBase	TSS	9488064	9488065	.	-	.	ID=TSS_WBGene00006061;Parent=gene:WBGene00006061;Name=WBGene00006061;geneID=WBGene00006061
I	WormBase	TSS	9488370	9488371	.	+	.	ID=TSS_WBGene00009264;Parent=gene:WBGene00009264;Name=WBGene00009264;geneID=WBGene00009264
I	WormBase	TSS	9501876	9501877	.	+	.	ID=TSS_WBGene00006062;Parent=gene:WBGene00006062;Name=WBGene00006062;geneID=WBGene00006062
I	WormBase	TSS	9512106	9512107	.	-	.	ID=TSS_WBGene00004887;Parent=gene:WBGene00004887;Name=WBGene00004887;geneID=WBGene00004887
I	WormBase	TSS	9512489	9512490	.	+	.	ID=TSS_WBGene00002226;Parent=gene:WBGene00002226;Name=WBGene00002226;geneID=WBGene00002226
I	WormBase	TSS	9516029	9516030	.	-	.	ID=TSS_WBGene00077771;Parent=gene:WBGene00077771;Name=WBGene00077771;geneID=WBGene00077771
I	WormBase	TSS	9541193	9541194	.	-	.	ID=TSS_WBGene00007984;Parent=gene:WBGene00007984;Name=WBGene00007984;geneID=WBGene00007984
I	WormBase	TSS	9546441	9546442	.	+	.	ID=TSS_WBGene00007985;Parent=gene:WBGene00007985;Name=WBGene00007985;geneID=WBGene00007985
I	WormBase	TSS	9548948	9548949	.	-	.	ID=TSS_WBGene00197758;Parent=gene:WBGene00197758;Name=WBGene00197758;geneID=WBGene00197758
I	WormBase	TSS	9549126	9549127	.	-	.	ID=TSS_WBGene00197044;Parent=gene:WBGene00197044;Name=WBGene00197044;geneID=WBGene00197044
I	WormBase	TSS	9549535	9549536	.	-	.	ID=TSS_WBGene00201107;Parent=gene:WBGene00201107;Name=WBGene00201107;geneID=WBGene00201107
I	WormBase	TSS	9571784	9571785	.	+	.	ID=TSS_WBGene00197305;Parent=gene:WBGene00197305;Name=WBGene00197305;geneID=WBGene00197305
I	WormBase	TSS	9574210	9574211	.	-	.	ID=TSS_WBGene00004372;Parent=gene:WBGene00004372;Name=WBGene00004372;geneID=WBGene00004372
I	WormBase	TSS	9581543	9581544	.	-	.	ID=TSS_WBGene00002276;Parent=gene:WBGene00002276;Name=WBGene00002276;geneID=WBGene00002276
I	WormBase	TSS	9583476	9583477	.	-	.	ID=TSS_WBGene00010608;Parent=gene:WBGene00010608;Name=WBGene00010608;geneID=WBGene00010608
I	WormBase	TSS	9585217	9585218	.	-	.	ID=TSS_WBGene00010617;Parent=gene:WBGene00010617;Name=WBGene00010617;geneID=WBGene00010617
I	WormBase	TSS	9585352	9585353	.	+	.	ID=TSS_WBGene00010609;Parent=gene:WBGene00010609;Name=WBGene00010609;geneID=WBGene00010609
I	WormBase	TSS	9588098	9588099	.	-	.	ID=TSS_WBGene00010610;Parent=gene:WBGene00010610;Name=WBGene00010610;geneID=WBGene00010610
I	WormBase	TSS	9609688	9609689	.	-	.	ID=TSS_WBGene00010619;Parent=gene:WBGene00010619;Name=WBGene00010619;geneID=WBGene00010619
I	WormBase	TSS	9611653	9611654	.	-	.	ID=TSS_WBGene00002070;Parent=gene:WBGene00002070;Name=WBGene00002070;geneID=WBGene00002070
I	WormBase	TSS	9616346	9616347	.	-	.	ID=TSS_WBGene00010616;Parent=gene:WBGene00010616;Name=WBGene00010616;geneID=WBGene00010616
I	WormBase	TSS	9619912	9619913	.	-	.	ID=TSS_WBGene00003036;Parent=gene:WBGene00003036;Name=WBGene00003036;geneID=WBGene00003036
I	WormBase	TSS	9620048	9620049	.	+	.	ID=TSS_WBGene00011488;Parent=gene:WBGene00011488;Name=WBGene00011488;geneID=WBGene00011488
I	WormBase	TSS	9622589	9622590	.	+	.	ID=TSS_WBGene00011489;Parent=gene:WBGene00011489;Name=WBGene00011489;geneID=WBGene00011489
I	WormBase	TSS	9626029	9626030	.	-	.	ID=TSS_WBGene00004488;Parent=gene:WBGene00004488;Name=WBGene00004488;geneID=WBGene00004488
I	WormBase	TSS	9626140	9626141	.	+	.	ID=TSS_WBGene00002027;Parent=gene:WBGene00002027;Name=WBGene00002027;geneID=WBGene00002027
I	WormBase	TSS	9649375	9649376	.	-	.	ID=TSS_WBGene00000968;Parent=gene:WBGene00000968;Name=WBGene00000968;geneID=WBGene00000968
I	WormBase	TSS	9650478	9650479	.	+	.	ID=TSS_WBGene00011497;Parent=gene:WBGene00011497;Name=WBGene00011497;geneID=WBGene00011497
I	WormBase	TSS	9653089	9653090	.	+	.	ID=TSS_WBGene00011495;Parent=gene:WBGene00011495;Name=WBGene00011495;geneID=WBGene00011495
I	WormBase	TSS	9657810	9657811	.	-	.	ID=TSS_WBGene00007278;Parent=gene:WBGene00007278;Name=WBGene00007278;geneID=WBGene00007278
I	WormBase	TSS	9659192	9659193	.	+	.	ID=TSS_WBGene00007277;Parent=gene:WBGene00007277;Name=WBGene00007277;geneID=WBGene00007277
I	WormBase	TSS	9665132	9665133	.	-	.	ID=TSS_WBGene00003800;Parent=gene:WBGene00003800;Name=WBGene00003800;geneID=WBGene00003800
I	WormBase	TSS	9665234	9665235	.	+	.	ID=TSS_WBGene00000466;Parent=gene:WBGene00000466;Name=WBGene00000466;geneID=WBGene00000466
I	WormBase	TSS	9669182	9669183	.	-	.	ID=TSS_WBGene00007275;Parent=gene:WBGene00007275;Name=WBGene00007275;geneID=WBGene00007275
I	WormBase	TSS	9669292	9669293	.	+	.	ID=TSS_WBGene00004437;Parent=gene:WBGene00004437;Name=WBGene00004437;geneID=WBGene00004437
I	WormBase	TSS	9685476	9685477	.	+	.	ID=TSS_WBGene00002069;Parent=gene:WBGene00002069;Name=WBGene00002069;geneID=WBGene00002069
I	WormBase	TSS	9688926	9688927	.	+	.	ID=TSS_WBGene00004426;Parent=gene:WBGene00004426;Name=WBGene00004426;geneID=WBGene00004426
I	WormBase	TSS	9696405	9696406	.	-	.	ID=TSS_WBGene00007301;Parent=gene:WBGene00007301;Name=WBGene00007301;geneID=WBGene00007301
I	WormBase	TSS	9722094	9722095	.	+	.	ID=TSS_WBGene00200428;Parent=gene:WBGene00200428;Name=WBGene00200428;geneID=WBGene00200428
I	WormBase	TSS	9722212	9722213	.	-	.	ID=TSS_WBGene00007620;Parent=gene:WBGene00007620;Name=WBGene00007620;geneID=WBGene00007620
I	WormBase	TSS	9722566	9722567	.	+	.	ID=TSS_WBGene00001145;Parent=gene:WBGene00001145;Name=WBGene00001145;geneID=WBGene00001145
I	WormBase	TSS	9727171	9727172	.	+	.	ID=TSS_WBGene00000430;Parent=gene:WBGene00000430;Name=WBGene00000430;geneID=WBGene00000430
I	WormBase	TSS	9731417	9731418	.	-	.	ID=TSS_WBGene00202237;Parent=gene:WBGene00202237;Name=WBGene00202237;geneID=WBGene00202237
I	WormBase	TSS	9731483	9731484	.	+	.	ID=TSS_WBGene00201181;Parent=gene:WBGene00201181;Name=WBGene00201181;geneID=WBGene00201181
I	WormBase	TSS	9734322	9734323	.	+	.	ID=TSS_WBGene00195417;Parent=gene:WBGene00195417;Name=WBGene00195417;geneID=WBGene00195417
I	WormBase	TSS	9738606	9738607	.	+	.	ID=TSS_WBGene00001582;Parent=gene:WBGene00001582;Name=WBGene00001582;geneID=WBGene00001582
I	WormBase	TSS	9739602	9739603	.	-	.	ID=TSS_WBGene00200742;Parent=gene:WBGene00200742;Name=WBGene00200742;geneID=WBGene00200742
I	WormBase	TSS	9747943	9747944	.	-	.	ID=TSS_WBGene00010488;Parent=gene:WBGene00010488;Name=WBGene00010488;geneID=WBGene00010488
I	WormBase	TSS	9760946	9760947	.	-	.	ID=TSS_WBGene00009157;Parent=gene:WBGene00009157;Name=WBGene00009157;geneID=WBGene00009157
I	WormBase	TSS	9767841	9767842	.	-	.	ID=TSS_WBGene00009158;Parent=gene:WBGene00009158;Name=WBGene00009158;geneID=WBGene00009158
I	WormBase	TSS	9772618	9772619	.	-	.	ID=TSS_WBGene00009159;Parent=gene:WBGene00009159;Name=WBGene00009159;geneID=WBGene00009159
I	WormBase	TSS	9774087	9774088	.	-	.	ID=TSS_WBGene00198423;Parent=gene:WBGene00198423;Name=WBGene00198423;geneID=WBGene00198423
I	WormBase	TSS	9774209	9774210	.	+	.	ID=TSS_WBGene00009162;Parent=gene:WBGene00009162;Name=WBGene00009162;geneID=WBGene00009162
I	WormBase	TSS	9780180	9780181	.	+	.	ID=TSS_WBGene00009165;Parent=gene:WBGene00009165;Name=WBGene00009165;geneID=WBGene00009165
I	WormBase	TSS	9788587	9788588	.	-	.	ID=TSS_WBGene00006528;Parent=gene:WBGene00006528;Name=WBGene00006528;geneID=WBGene00006528
I	WormBase	TSS	9788731	9788732	.	+	.	ID=TSS_WBGene00000371;Parent=gene:WBGene00000371;Name=WBGene00000371;geneID=WBGene00000371
I	WormBase	TSS	9815784	9815785	.	-	.	ID=TSS_WBGene00009408;Parent=gene:WBGene00009408;Name=WBGene00009408;geneID=WBGene00009408
I	WormBase	TSS	9839618	9839619	.	+	.	ID=TSS_WBGene00003652;Parent=gene:WBGene00003652;Name=WBGene00003652;geneID=WBGene00003652
I	WormBase	TSS	9854309	9854310	.	+	.	ID=TSS_WBGene00198838;Parent=gene:WBGene00198838;Name=WBGene00198838;geneID=WBGene00198838
I	WormBase	TSS	9869469	9869470	.	+	.	ID=TSS_WBGene00003639;Parent=gene:WBGene00003639;Name=WBGene00003639;geneID=WBGene00003639
I	WormBase	TSS	9882239	9882240	.	-	.	ID=TSS_WBGene00003659;Parent=gene:WBGene00003659;Name=WBGene00003659;geneID=WBGene00003659
I	WormBase	TSS	9900633	9900634	.	-	.	ID=TSS_WBGene00003396;Parent=gene:WBGene00003396;Name=WBGene00003396;geneID=WBGene00003396
I	WormBase	TSS	9910619	9910620	.	-	.	ID=TSS_WBGene00009939;Parent=gene:WBGene00009939;Name=WBGene00009939;geneID=WBGene00009939
I	WormBase	TSS	9915012	9915013	.	-	.	ID=TSS_WBGene00199768;Parent=gene:WBGene00199768;Name=WBGene00199768;geneID=WBGene00199768
I	WormBase	TSS	9929614	9929615	.	+	.	ID=TSS_WBGene00009940;Parent=gene:WBGene00009940;Name=WBGene00009940;geneID=WBGene00009940
I	WormBase	TSS	9934105	9934106	.	-	.	ID=TSS_WBGene00013695;Parent=gene:WBGene00013695;Name=WBGene00013695;geneID=WBGene00013695
I	WormBase	TSS	9938433	9938434	.	-	.	ID=TSS_WBGene00013694;Parent=gene:WBGene00013694;Name=WBGene00013694;geneID=WBGene00013694
I	WormBase	TSS	9955942	9955943	.	-	.	ID=TSS_WBGene00011985;Parent=gene:WBGene00011985;Name=WBGene00011985;geneID=WBGene00011985
I	WormBase	TSS	9956554	9956555	.	-	.	ID=TSS_WBGene00011988;Parent=gene:WBGene00011988;Name=WBGene00011988;geneID=WBGene00011988
I	WormBase	TSS	9962063	9962064	.	-	.	ID=TSS_WBGene00007043;Parent=gene:WBGene00007043;Name=WBGene00007043;geneID=WBGene00007043
I	WormBase	TSS	9962802	9962803	.	+	.	ID=TSS_WBGene00201202;Parent=gene:WBGene00201202;Name=WBGene00201202;geneID=WBGene00201202
I	WormBase	TSS	9973138	9973139	.	-	.	ID=TSS_WBGene00006633;Parent=gene:WBGene00006633;Name=WBGene00006633;geneID=WBGene00006633
I	WormBase	TSS	9979830	9979831	.	-	.	ID=TSS_WBGene00001226;Parent=gene:WBGene00001226;Name=WBGene00001226;geneID=WBGene00001226
I	WormBase	TSS	9984972	9984973	.	-	.	ID=TSS_WBGene00006379;Parent=gene:WBGene00006379;Name=WBGene00006379;geneID=WBGene00006379
I	WormBase	TSS	9986078	9986079	.	+	.	ID=TSS_WBGene00201084;Parent=gene:WBGene00201084;Name=WBGene00201084;geneID=WBGene00201084
I	WormBase	TSS	9988775	9988776	.	-	.	ID=TSS_WBGene00001941;Parent=gene:WBGene00001941;Name=WBGene00001941;geneID=WBGene00001941
I	WormBase	TSS	9989081	9989082	.	+	.	ID=TSS_WBGene00001942;Parent=gene:WBGene00001942;Name=WBGene00001942;geneID=WBGene00001942
I	WormBase	TSS	9997493	9997494	.	-	.	ID=TSS_WBGene00000476;Parent=gene:WBGene00000476;Name=WBGene00000476;geneID=WBGene00000476
I	WormBase	TSS	10026121	10026122	.	+	.	ID=TSS_WBGene00003803;Parent=gene:WBGene00003803;Name=WBGene00003803;geneID=WBGene00003803
I	WormBase	TSS	10033062	10033063	.	-	.	ID=TSS_WBGene00196146;Parent=gene:WBGene00196146;Name=WBGene00196146;geneID=WBGene00196146
I	WormBase	TSS	10036815	10036816	.	+	.	ID=TSS_WBGene00008665;Parent=gene:WBGene00008665;Name=WBGene00008665;geneID=WBGene00008665
I	WormBase	TSS	10037759	10037760	.	-	.	ID=TSS_WBGene00198497;Parent=gene:WBGene00198497;Name=WBGene00198497;geneID=WBGene00198497
I	WormBase	TSS	10060306	10060307	.	-	.	ID=TSS_WBGene00008666;Parent=gene:WBGene00008666;Name=WBGene00008666;geneID=WBGene00008666
I	WormBase	TSS	10066778	10066779	.	+	.	ID=TSS_WBGene00195400;Parent=gene:WBGene00195400;Name=WBGene00195400;geneID=WBGene00195400
I	WormBase	TSS	10074955	10074956	.	+	.	ID=TSS_WBGene00007155;Parent=gene:WBGene00007155;Name=WBGene00007155;geneID=WBGene00007155
I	WormBase	TSS	10095526	10095527	.	+	.	ID=TSS_WBGene00196204;Parent=gene:WBGene00196204;Name=WBGene00196204;geneID=WBGene00196204
I	WormBase	TSS	10101979	10101980	.	-	.	ID=TSS_WBGene00007054;Parent=gene:WBGene00007054;Name=WBGene00007054;geneID=WBGene00007054
I	WormBase	TSS	10103344	10103345	.	+	.	ID=TSS_WBGene00196917;Parent=gene:WBGene00196917;Name=WBGene00196917;geneID=WBGene00196917
I	WormBase	TSS	10105463	10105464	.	-	.	ID=TSS_WBGene00197704;Parent=gene:WBGene00197704;Name=WBGene00197704;geneID=WBGene00197704
I	WormBase	TSS	10108954	10108955	.	-	.	ID=TSS_WBGene00013698;Parent=gene:WBGene00013698;Name=WBGene00013698;geneID=WBGene00013698
I	WormBase	TSS	10110854	10110855	.	+	.	ID=TSS_WBGene00013699;Parent=gene:WBGene00013699;Name=WBGene00013699;geneID=WBGene00013699
I	WormBase	TSS	10122095	10122096	.	-	.	ID=TSS_WBGene00014965;Parent=gene:WBGene00014965;Name=WBGene00014965;geneID=WBGene00014965
I	WormBase	TSS	10155100	10155101	.	-	.	ID=TSS_WBGene00008886;Parent=gene:WBGene00008886;Name=WBGene00008886;geneID=WBGene00008886
I	WormBase	TSS	10161952	10161953	.	-	.	ID=TSS_WBGene00006447;Parent=gene:WBGene00006447;Name=WBGene00006447;geneID=WBGene00006447
I	WormBase	TSS	10162272	10162273	.	+	.	ID=TSS_WBGene00007705;Parent=gene:WBGene00007705;Name=WBGene00007705;geneID=WBGene00007705
I	WormBase	TSS	10173187	10173188	.	-	.	ID=TSS_WBGene00045383;Parent=gene:WBGene00045383;Name=WBGene00045383;geneID=WBGene00045383
I	WormBase	TSS	10178680	10178681	.	+	.	ID=TSS_WBGene00007707;Parent=gene:WBGene00007707;Name=WBGene00007707;geneID=WBGene00007707
I	WormBase	TSS	10181934	10181935	.	+	.	ID=TSS_WBGene00002153;Parent=gene:WBGene00002153;Name=WBGene00002153;geneID=WBGene00002153
I	WormBase	TSS	10185442	10185443	.	-	.	ID=TSS_WBGene00007709;Parent=gene:WBGene00007709;Name=WBGene00007709;geneID=WBGene00007709
I	WormBase	TSS	10185798	10185799	.	+	.	ID=TSS_WBGene00007710;Parent=gene:WBGene00007710;Name=WBGene00007710;geneID=WBGene00007710
I	WormBase	TSS	10190990	10190991	.	-	.	ID=TSS_WBGene00000931;Parent=gene:WBGene00000931;Name=WBGene00000931;geneID=WBGene00000931
I	WormBase	TSS	10192869	10192870	.	-	.	ID=TSS_WBGene00007711;Parent=gene:WBGene00007711;Name=WBGene00007711;geneID=WBGene00007711
I	WormBase	TSS	10197164	10197165	.	-	.	ID=TSS_WBGene00000095;Parent=gene:WBGene00000095;Name=WBGene00000095;geneID=WBGene00000095
I	WormBase	TSS	10197451	10197452	.	+	.	ID=TSS_WBGene00007713;Parent=gene:WBGene00007713;Name=WBGene00007713;geneID=WBGene00007713
I	WormBase	TSS	10248338	10248339	.	+	.	ID=TSS_WBGene00003000;Parent=gene:WBGene00003000;Name=WBGene00003000;geneID=WBGene00003000
I	WormBase	TSS	10262187	10262188	.	-	.	ID=TSS_WBGene00013860;Parent=gene:WBGene00013860;Name=WBGene00013860;geneID=WBGene00013860
I	WormBase	TSS	10297870	10297871	.	-	.	ID=TSS_WBGene00007047;Parent=gene:WBGene00007047;Name=WBGene00007047;geneID=WBGene00007047
I	WormBase	TSS	10298268	10298269	.	+	.	ID=TSS_WBGene00011864;Parent=gene:WBGene00011864;Name=WBGene00011864;geneID=WBGene00011864
I	WormBase	TSS	10327765	10327766	.	-	.	ID=TSS_WBGene00013711;Parent=gene:WBGene00013711;Name=WBGene00013711;geneID=WBGene00013711
I	WormBase	TSS	10330670	10330671	.	+	.	ID=TSS_WBGene00004476;Parent=gene:WBGene00004476;Name=WBGene00004476;geneID=WBGene00004476
I	WormBase	TSS	10335718	10335719	.	-	.	ID=TSS_WBGene00013891;Parent=gene:WBGene00013891;Name=WBGene00013891;geneID=WBGene00013891
I	WormBase	TSS	10338636	10338637	.	+	.	ID=TSS_WBGene00001337;Parent=gene:WBGene00001337;Name=WBGene00001337;geneID=WBGene00001337
I	WormBase	TSS	10366690	10366691	.	+	.	ID=TSS_WBGene00009743;Parent=gene:WBGene00009743;Name=WBGene00009743;geneID=WBGene00009743
I	WormBase	TSS	10374622	10374623	.	-	.	ID=TSS_WBGene00003587;Parent=gene:WBGene00003587;Name=WBGene00003587;geneID=WBGene00003587
I	WormBase	TSS	10400751	10400752	.	-	.	ID=TSS_WBGene00202136;Parent=gene:WBGene00202136;Name=WBGene00202136;geneID=WBGene00202136
I	WormBase	TSS	10400827	10400828	.	+	.	ID=TSS_WBGene00009112;Parent=gene:WBGene00009112;Name=WBGene00009112;geneID=WBGene00009112
I	WormBase	TSS	10406221	10406222	.	+	.	ID=TSS_WBGene00199523;Parent=gene:WBGene00199523;Name=WBGene00199523;geneID=WBGene00199523
I	WormBase	TSS	10407545	10407546	.	-	.	ID=TSS_WBGene00198280;Parent=gene:WBGene00198280;Name=WBGene00198280;geneID=WBGene00198280
I	WormBase	TSS	10429667	10429668	.	+	.	ID=TSS_WBGene00013716;Parent=gene:WBGene00013716;Name=WBGene00013716;geneID=WBGene00013716
I	WormBase	TSS	10435778	10435779	.	-	.	ID=TSS_WBGene00003902;Parent=gene:WBGene00003902;Name=WBGene00003902;geneID=WBGene00003902
I	WormBase	TSS	10435894	10435895	.	+	.	ID=TSS_WBGene00004444;Parent=gene:WBGene00004444;Name=WBGene00004444;geneID=WBGene00004444
I	WormBase	TSS	10437959	10437960	.	-	.	ID=TSS_WBGene00013717;Parent=gene:WBGene00013717;Name=WBGene00013717;geneID=WBGene00013717
I	WormBase	TSS	10438501	10438502	.	-	.	ID=TSS_WBGene00013718;Parent=gene:WBGene00013718;Name=WBGene00013718;geneID=WBGene00013718
I	WormBase	TSS	10446524	10446525	.	-	.	ID=TSS_WBGene00013719;Parent=gene:WBGene00013719;Name=WBGene00013719;geneID=WBGene00013719
I	WormBase	TSS	10446608	10446609	.	+	.	ID=TSS_WBGene00004753;Parent=gene:WBGene00004753;Name=WBGene00004753;geneID=WBGene00004753
I	WormBase	TSS	10470265	10470266	.	-	.	ID=TSS_WBGene00001112;Parent=gene:WBGene00001112;Name=WBGene00001112;geneID=WBGene00001112
I	WormBase	TSS	10474733	10474734	.	-	.	ID=TSS_WBGene00013725;Parent=gene:WBGene00013725;Name=WBGene00013725;geneID=WBGene00013725
I	WormBase	TSS	10474837	10474838	.	+	.	ID=TSS_WBGene00013726;Parent=gene:WBGene00013726;Name=WBGene00013726;geneID=WBGene00013726
I	WormBase	TSS	10479098	10479099	.	-	.	ID=TSS_WBGene00009508;Parent=gene:WBGene00009508;Name=WBGene00009508;geneID=WBGene00009508
I	WormBase	TSS	10485057	10485058	.	-	.	ID=TSS_WBGene00009507;Parent=gene:WBGene00009507;Name=WBGene00009507;geneID=WBGene00009507
I	WormBase	TSS	10488575	10488576	.	+	.	ID=TSS_WBGene00009510;Parent=gene:WBGene00009510;Name=WBGene00009510;geneID=WBGene00009510
I	WormBase	TSS	10505586	10505587	.	+	.	ID=TSS_WBGene00006445;Parent=gene:WBGene00006445;Name=WBGene00006445;geneID=WBGene00006445
I	WormBase	TSS	10515503	10515504	.	-	.	ID=TSS_WBGene00000492;Parent=gene:WBGene00000492;Name=WBGene00000492;geneID=WBGene00000492
I	WormBase	TSS	10518022	10518023	.	-	.	ID=TSS_WBGene00003742;Parent=gene:WBGene00003742;Name=WBGene00003742;geneID=WBGene00003742
I	WormBase	TSS	10526556	10526557	.	+	.	ID=TSS_WBGene00044792;Parent=gene:WBGene00044792;Name=WBGene00044792;geneID=WBGene00044792
I	WormBase	TSS	10532752	10532753	.	+	.	ID=TSS_WBGene00010328;Parent=gene:WBGene00010328;Name=WBGene00010328;geneID=WBGene00010328
I	WormBase	TSS	10538045	10538046	.	-	.	ID=TSS_WBGene00006578;Parent=gene:WBGene00006578;Name=WBGene00006578;geneID=WBGene00006578
I	WormBase	TSS	10543541	10543542	.	+	.	ID=TSS_WBGene00009116;Parent=gene:WBGene00009116;Name=WBGene00009116;geneID=WBGene00009116
I	WormBase	TSS	10552601	10552602	.	+	.	ID=TSS_WBGene00009118;Parent=gene:WBGene00009118;Name=WBGene00009118;geneID=WBGene00009118
I	WormBase	TSS	10553832	10553833	.	-	.	ID=TSS_WBGene00009119;Parent=gene:WBGene00009119;Name=WBGene00009119;geneID=WBGene00009119
I	WormBase	TSS	10556768	10556769	.	+	.	ID=TSS_WBGene00009120;Parent=gene:WBGene00009120;Name=WBGene00009120;geneID=WBGene00009120
I	WormBase	TSS	10562734	10562735	.	+	.	ID=TSS_WBGene00006720;Parent=gene:WBGene00006720;Name=WBGene00006720;geneID=WBGene00006720
I	WormBase	TSS	10567095	10567096	.	+	.	ID=TSS_WBGene00003926;Parent=gene:WBGene00003926;Name=WBGene00003926;geneID=WBGene00003926
I	WormBase	TSS	10567710	10567711	.	+	.	ID=TSS_WBGene00004408;Parent=gene:WBGene00004408;Name=WBGene00004408;geneID=WBGene00004408
I	WormBase	TSS	10583010	10583011	.	-	.	ID=TSS_WBGene00011906;Parent=gene:WBGene00011906;Name=WBGene00011906;geneID=WBGene00011906
I	WormBase	TSS	10588447	10588448	.	+	.	ID=TSS_WBGene00003083;Parent=gene:WBGene00003083;Name=WBGene00003083;geneID=WBGene00003083
I	WormBase	TSS	10590740	10590741	.	+	.	ID=TSS_WBGene00044070;Parent=gene:WBGene00044070;Name=WBGene00044070;geneID=WBGene00044070
I	WormBase	TSS	10598651	10598652	.	+	.	ID=TSS_WBGene00011908;Parent=gene:WBGene00011908;Name=WBGene00011908;geneID=WBGene00011908
I	WormBase	TSS	10616560	10616561	.	+	.	ID=TSS_WBGene00002248;Parent=gene:WBGene00002248;Name=WBGene00002248;geneID=WBGene00002248
I	WormBase	TSS	10622946	10622947	.	+	.	ID=TSS_WBGene00016622;Parent=gene:WBGene00016622;Name=WBGene00016622;geneID=WBGene00016622
I	WormBase	TSS	10628756	10628757	.	+	.	ID=TSS_WBGene00015231;Parent=gene:WBGene00015231;Name=WBGene00015231;geneID=WBGene00015231
I	WormBase	TSS	10633177	10633178	.	-	.	ID=TSS_WBGene00015233;Parent=gene:WBGene00015233;Name=WBGene00015233;geneID=WBGene00015233
I	WormBase	TSS	10651330	10651331	.	-	.	ID=TSS_WBGene00015236;Parent=gene:WBGene00015236;Name=WBGene00015236;geneID=WBGene00015236
I	WormBase	TSS	10667048	10667049	.	-	.	ID=TSS_WBGene00015237;Parent=gene:WBGene00015237;Name=WBGene00015237;geneID=WBGene00015237
I	WormBase	TSS	10667888	10667889	.	+	.	ID=TSS_WBGene00001432;Parent=gene:WBGene00001432;Name=WBGene00001432;geneID=WBGene00001432
I	WormBase	TSS	10683122	10683123	.	-	.	ID=TSS_WBGene00016395;Parent=gene:WBGene00016395;Name=WBGene00016395;geneID=WBGene00016395
I	WormBase	TSS	10685617	10685618	.	-	.	ID=TSS_WBGene00016392;Parent=gene:WBGene00016392;Name=WBGene00016392;geneID=WBGene00016392
I	WormBase	TSS	10687117	10687118	.	-	.	ID=TSS_WBGene00016393;Parent=gene:WBGene00016393;Name=WBGene00016393;geneID=WBGene00016393
I	WormBase	TSS	10688189	10688190	.	+	.	ID=TSS_WBGene00016386;Parent=gene:WBGene00016386;Name=WBGene00016386;geneID=WBGene00016386
I	WormBase	TSS	10692075	10692076	.	+	.	ID=TSS_WBGene00016396;Parent=gene:WBGene00016396;Name=WBGene00016396;geneID=WBGene00016396
I	WormBase	TSS	10701712	10701713	.	-	.	ID=TSS_WBGene00016394;Parent=gene:WBGene00016394;Name=WBGene00016394;geneID=WBGene00016394
I	WormBase	TSS	10726881	10726882	.	+	.	ID=TSS_WBGene00044646;Parent=gene:WBGene00044646;Name=WBGene00044646;geneID=WBGene00044646
I	WormBase	TSS	10728747	10728748	.	-	.	ID=TSS_WBGene00044644;Parent=gene:WBGene00044644;Name=WBGene00044644;geneID=WBGene00044644
I	WormBase	TSS	10730221	10730222	.	-	.	ID=TSS_WBGene00015022;Parent=gene:WBGene00015022;Name=WBGene00015022;geneID=WBGene00015022
I	WormBase	TSS	10733713	10733714	.	-	.	ID=TSS_WBGene00015025;Parent=gene:WBGene00015025;Name=WBGene00015025;geneID=WBGene00015025
I	WormBase	TSS	10733835	10733836	.	+	.	ID=TSS_WBGene00002191;Parent=gene:WBGene00002191;Name=WBGene00002191;geneID=WBGene00002191
I	WormBase	TSS	10744385	10744386	.	-	.	ID=TSS_WBGene00015019;Parent=gene:WBGene00015019;Name=WBGene00015019;geneID=WBGene00015019
I	WormBase	TSS	10750605	10750606	.	-	.	ID=TSS_WBGene00201753;Parent=gene:WBGene00201753;Name=WBGene00201753;geneID=WBGene00201753
I	WormBase	TSS	10768890	10768891	.	+	.	ID=TSS_WBGene00000912;Parent=gene:WBGene00000912;Name=WBGene00000912;geneID=WBGene00000912
I	WormBase	TSS	10770782	10770783	.	-	.	ID=TSS_WBGene00199318;Parent=gene:WBGene00199318;Name=WBGene00199318;geneID=WBGene00199318
I	WormBase	TSS	10784357	10784358	.	-	.	ID=TSS_WBGene00018851;Parent=gene:WBGene00018851;Name=WBGene00018851;geneID=WBGene00018851
I	WormBase	TSS	10787783	10787784	.	-	.	ID=TSS_WBGene00018852;Parent=gene:WBGene00018852;Name=WBGene00018852;geneID=WBGene00018852
I	WormBase	TSS	10796150	10796151	.	+	.	ID=TSS_WBGene00018848;Parent=gene:WBGene00018848;Name=WBGene00018848;geneID=WBGene00018848
I	WormBase	TSS	10822651	10822652	.	+	.	ID=TSS_WBGene00016457;Parent=gene:WBGene00016457;Name=WBGene00016457;geneID=WBGene00016457
I	WormBase	TSS	10855936	10855937	.	+	.	ID=TSS_WBGene00021383;Parent=gene:WBGene00021383;Name=WBGene00021383;geneID=WBGene00021383
I	WormBase	TSS	10875171	10875172	.	-	.	ID=TSS_WBGene00021387;Parent=gene:WBGene00021387;Name=WBGene00021387;geneID=WBGene00021387
I	WormBase	TSS	10912188	10912189	.	-	.	ID=TSS_WBGene00018630;Parent=gene:WBGene00018630;Name=WBGene00018630;geneID=WBGene00018630
I	WormBase	TSS	10925897	10925898	.	-	.	ID=TSS_WBGene00000780;Parent=gene:WBGene00000780;Name=WBGene00000780;geneID=WBGene00000780
I	WormBase	TSS	10992637	10992638	.	-	.	ID=TSS_WBGene00013124;Parent=gene:WBGene00013124;Name=WBGene00013124;geneID=WBGene00013124
I	WormBase	TSS	11012845	11012846	.	-	.	ID=TSS_WBGene00219422;Parent=gene:WBGene00219422;Name=WBGene00219422;geneID=WBGene00219422
I	WormBase	TSS	11012969	11012970	.	+	.	ID=TSS_WBGene00077539;Parent=gene:WBGene00077539;Name=WBGene00077539;geneID=WBGene00077539
I	WormBase	TSS	11038871	11038872	.	-	.	ID=TSS_WBGene00013128;Parent=gene:WBGene00013128;Name=WBGene00013128;geneID=WBGene00013128
I	WormBase	TSS	11092083	11092084	.	-	.	ID=TSS_WBGene00001980;Parent=gene:WBGene00001980;Name=WBGene00001980;geneID=WBGene00001980
I	WormBase	TSS	11212951	11212952	.	-	.	ID=TSS_WBGene00002119;Parent=gene:WBGene00002119;Name=WBGene00002119;geneID=WBGene00002119
I	WormBase	TSS	11222115	11222116	.	-	.	ID=TSS_WBGene00013177;Parent=gene:WBGene00013177;Name=WBGene00013177;geneID=WBGene00013177
I	WormBase	TSS	11222213	11222214	.	+	.	ID=TSS_WBGene00013178;Parent=gene:WBGene00013178;Name=WBGene00013178;geneID=WBGene00013178
I	WormBase	TSS	11259221	11259222	.	-	.	ID=TSS_WBGene00009467;Parent=gene:WBGene00009467;Name=WBGene00009467;geneID=WBGene00009467
I	WormBase	TSS	11294154	11294155	.	-	.	ID=TSS_WBGene00013181;Parent=gene:WBGene00013181;Name=WBGene00013181;geneID=WBGene00013181
I	WormBase	TSS	11297176	11297177	.	-	.	ID=TSS_WBGene00013180;Parent=gene:WBGene00013180;Name=WBGene00013180;geneID=WBGene00013180
I	WormBase	TSS	11368412	11368413	.	-	.	ID=TSS_WBGene00010161;Parent=gene:WBGene00010161;Name=WBGene00010161;geneID=WBGene00010161
I	WormBase	TSS	11490575	11490576	.	-	.	ID=TSS_WBGene00000641;Parent=gene:WBGene00000641;Name=WBGene00000641;geneID=WBGene00000641
I	WormBase	TSS	11517345	11517346	.	+	.	ID=TSS_WBGene00009314;Parent=gene:WBGene00009314;Name=WBGene00009314;geneID=WBGene00009314
I	WormBase	TSS	11520574	11520575	.	-	.	ID=TSS_WBGene00009315;Parent=gene:WBGene00009315;Name=WBGene00009315;geneID=WBGene00009315
I	WormBase	TSS	11554485	11554486	.	-	.	ID=TSS_WBGene00001131;Parent=gene:WBGene00001131;Name=WBGene00001131;geneID=WBGene00001131
I	WormBase	TSS	11559460	11559461	.	+	.	ID=TSS_WBGene00000642;Parent=gene:WBGene00000642;Name=WBGene00000642;geneID=WBGene00000642
I	WormBase	TSS	11577457	11577458	.	-	.	ID=TSS_WBGene00008856;Parent=gene:WBGene00008856;Name=WBGene00008856;geneID=WBGene00008856
I	WormBase	TSS	11578396	11578397	.	+	.	ID=TSS_WBGene00008857;Parent=gene:WBGene00008857;Name=WBGene00008857;geneID=WBGene00008857
I	WormBase	TSS	11580557	11580558	.	-	.	ID=TSS_WBGene00008858;Parent=gene:WBGene00008858;Name=WBGene00008858;geneID=WBGene00008858
I	WormBase	TSS	11592756	11592757	.	+	.	ID=TSS_WBGene00006807;Parent=gene:WBGene00006807;Name=WBGene00006807;geneID=WBGene00006807
I	WormBase	TSS	11606978	11606979	.	-	.	ID=TSS_WBGene00007640;Parent=gene:WBGene00007640;Name=WBGene00007640;geneID=WBGene00007640
I	WormBase	TSS	11611509	11611510	.	+	.	ID=TSS_WBGene00007637;Parent=gene:WBGene00007637;Name=WBGene00007637;geneID=WBGene00007637
I	WormBase	TSS	11634564	11634565	.	+	.	ID=TSS_WBGene00012266;Parent=gene:WBGene00012266;Name=WBGene00012266;geneID=WBGene00012266
I	WormBase	TSS	11670480	11670481	.	+	.	ID=TSS_WBGene00196824;Parent=gene:WBGene00196824;Name=WBGene00196824;geneID=WBGene00196824
I	WormBase	TSS	11701819	11701820	.	+	.	ID=TSS_WBGene00011936;Parent=gene:WBGene00011936;Name=WBGene00011936;geneID=WBGene00011936
I	WormBase	TSS	11718932	11718933	.	+	.	ID=TSS_WBGene00009415;Parent=gene:WBGene00009415;Name=WBGene00009415;geneID=WBGene00009415
I	WormBase	TSS	11743062	11743063	.	-	.	ID=TSS_WBGene00009412;Parent=gene:WBGene00009412;Name=WBGene00009412;geneID=WBGene00009412
I	WormBase	TSS	11746620	11746621	.	+	.	ID=TSS_WBGene00012946;Parent=gene:WBGene00012946;Name=WBGene00012946;geneID=WBGene00012946
I	WormBase	TSS	11783490	11783491	.	-	.	ID=TSS_WBGene00006876;Parent=gene:WBGene00006876;Name=WBGene00006876;geneID=WBGene00006876
I	WormBase	TSS	11816663	11816664	.	+	.	ID=TSS_WBGene00011388;Parent=gene:WBGene00011388;Name=WBGene00011388;geneID=WBGene00011388
I	WormBase	TSS	11825872	11825873	.	-	.	ID=TSS_WBGene00077772;Parent=gene:WBGene00077772;Name=WBGene00077772;geneID=WBGene00077772
I	WormBase	TSS	11878441	11878442	.	+	.	ID=TSS_WBGene00001045;Parent=gene:WBGene00001045;Name=WBGene00001045;geneID=WBGene00001045
I	WormBase	TSS	11893928	11893929	.	+	.	ID=TSS_WBGene00012951;Parent=gene:WBGene00012951;Name=WBGene00012951;geneID=WBGene00012951
I	WormBase	TSS	11906734	11906735	.	+	.	ID=TSS_WBGene00014820;Parent=gene:WBGene00014820;Name=WBGene00014820;geneID=WBGene00014820
I	WormBase	TSS	11909985	11909986	.	-	.	ID=TSS_WBGene00011155;Parent=gene:WBGene00011155;Name=WBGene00011155;geneID=WBGene00011155
I	WormBase	TSS	11910964	11910965	.	-	.	ID=TSS_WBGene00011156;Parent=gene:WBGene00011156;Name=WBGene00011156;geneID=WBGene00011156
I	WormBase	TSS	11911103	11911104	.	+	.	ID=TSS_WBGene00006707;Parent=gene:WBGene00006707;Name=WBGene00006707;geneID=WBGene00006707
I	WormBase	TSS	11930736	11930737	.	+	.	ID=TSS_WBGene00011059;Parent=gene:WBGene00011059;Name=WBGene00011059;geneID=WBGene00011059
I	WormBase	TSS	11978235	11978236	.	-	.	ID=TSS_WBGene00196418;Parent=gene:WBGene00196418;Name=WBGene00196418;geneID=WBGene00196418
I	WormBase	TSS	12004895	12004896	.	-	.	ID=TSS_WBGene00013137;Parent=gene:WBGene00013137;Name=WBGene00013137;geneID=WBGene00013137
I	WormBase	TSS	12004999	12005000	.	+	.	ID=TSS_WBGene00014916;Parent=gene:WBGene00014916;Name=WBGene00014916;geneID=WBGene00014916
I	WormBase	TSS	12042847	12042848	.	+	.	ID=TSS_WBGene00010244;Parent=gene:WBGene00010244;Name=WBGene00010244;geneID=WBGene00010244
I	WormBase	TSS	12050249	12050250	.	-	.	ID=TSS_WBGene00002240;Parent=gene:WBGene00002240;Name=WBGene00002240;geneID=WBGene00002240
I	WormBase	TSS	12066235	12066236	.	-	.	ID=TSS_WBGene00010242;Parent=gene:WBGene00010242;Name=WBGene00010242;geneID=WBGene00010242
I	WormBase	TSS	12087794	12087795	.	-	.	ID=TSS_WBGene00012958;Parent=gene:WBGene00012958;Name=WBGene00012958;geneID=WBGene00012958
I	WormBase	TSS	12112411	12112412	.	-	.	ID=TSS_WBGene00010822;Parent=gene:WBGene00010822;Name=WBGene00010822;geneID=WBGene00010822
I	WormBase	TSS	12183442	12183443	.	-	.	ID=TSS_WBGene00011029;Parent=gene:WBGene00011029;Name=WBGene00011029;geneID=WBGene00011029
I	WormBase	TSS	12184379	12184380	.	+	.	ID=TSS_WBGene00011030;Parent=gene:WBGene00011030;Name=WBGene00011030;geneID=WBGene00011030
I	WormBase	TSS	12217748	12217749	.	-	.	ID=TSS_WBGene00008782;Parent=gene:WBGene00008782;Name=WBGene00008782;geneID=WBGene00008782
I	WormBase	TSS	12230515	12230516	.	+	.	ID=TSS_WBGene00008784;Parent=gene:WBGene00008784;Name=WBGene00008784;geneID=WBGene00008784
I	WormBase	TSS	12232632	12232633	.	+	.	ID=TSS_WBGene00008787;Parent=gene:WBGene00008787;Name=WBGene00008787;geneID=WBGene00008787
I	WormBase	TSS	12236008	12236009	.	+	.	ID=TSS_WBGene00008785;Parent=gene:WBGene00008785;Name=WBGene00008785;geneID=WBGene00008785
I	WormBase	TSS	12239130	12239131	.	+	.	ID=TSS_WBGene00008786;Parent=gene:WBGene00008786;Name=WBGene00008786;geneID=WBGene00008786
I	WormBase	TSS	12245409	12245410	.	+	.	ID=TSS_WBGene00003672;Parent=gene:WBGene00003672;Name=WBGene00003672;geneID=WBGene00003672
I	WormBase	TSS	12283988	12283989	.	+	.	ID=TSS_WBGene00010173;Parent=gene:WBGene00010173;Name=WBGene00010173;geneID=WBGene00010173
I	WormBase	TSS	12335111	12335112	.	+	.	ID=TSS_WBGene00008157;Parent=gene:WBGene00008157;Name=WBGene00008157;geneID=WBGene00008157
I	WormBase	TSS	12343706	12343707	.	+	.	ID=TSS_WBGene00011660;Parent=gene:WBGene00011660;Name=WBGene00011660;geneID=WBGene00011660
I	WormBase	TSS	12426851	12426852	.	-	.	ID=TSS_WBGene00008476;Parent=gene:WBGene00008476;Name=WBGene00008476;geneID=WBGene00008476
I	WormBase	TSS	12431445	12431446	.	-	.	ID=TSS_WBGene00008477;Parent=gene:WBGene00008477;Name=WBGene00008477;geneID=WBGene00008477
I	WormBase	TSS	12449961	12449962	.	+	.	ID=TSS_WBGene00008292;Parent=gene:WBGene00008292;Name=WBGene00008292;geneID=WBGene00008292
I	WormBase	TSS	12458124	12458125	.	+	.	ID=TSS_WBGene00014714;Parent=gene:WBGene00014714;Name=WBGene00014714;geneID=WBGene00014714
I	WormBase	TSS	12484210	12484211	.	+	.	ID=TSS_WBGene00012104;Parent=gene:WBGene00012104;Name=WBGene00012104;geneID=WBGene00012104
I	WormBase	TSS	12486964	12486965	.	+	.	ID=TSS_WBGene00004190;Parent=gene:WBGene00004190;Name=WBGene00004190;geneID=WBGene00004190
I	WormBase	TSS	12501470	12501471	.	+	.	ID=TSS_WBGene00010768;Parent=gene:WBGene00010768;Name=WBGene00010768;geneID=WBGene00010768
I	WormBase	TSS	12505084	12505085	.	+	.	ID=TSS_WBGene00010769;Parent=gene:WBGene00010769;Name=WBGene00010769;geneID=WBGene00010769
I	WormBase	TSS	12532134	12532135	.	-	.	ID=TSS_WBGene00004181;Parent=gene:WBGene00004181;Name=WBGene00004181;geneID=WBGene00004181
I	WormBase	TSS	12532443	12532444	.	+	.	ID=TSS_WBGene00012208;Parent=gene:WBGene00012208;Name=WBGene00012208;geneID=WBGene00012208
I	WormBase	TSS	12551348	12551349	.	+	.	ID=TSS_WBGene00012216;Parent=gene:WBGene00012216;Name=WBGene00012216;geneID=WBGene00012216
I	WormBase	TSS	12571845	12571846	.	-	.	ID=TSS_WBGene00001008;Parent=gene:WBGene00001008;Name=WBGene00001008;geneID=WBGene00001008
I	WormBase	TSS	12587993	12587994	.	+	.	ID=TSS_WBGene00009362;Parent=gene:WBGene00009362;Name=WBGene00009362;geneID=WBGene00009362
I	WormBase	TSS	12602947	12602948	.	-	.	ID=TSS_WBGene00194657;Parent=gene:WBGene00194657;Name=WBGene00194657;geneID=WBGene00194657
I	WormBase	TSS	12606038	12606039	.	-	.	ID=TSS_WBGene00011581;Parent=gene:WBGene00011581;Name=WBGene00011581;geneID=WBGene00011581
I	WormBase	TSS	12652313	12652314	.	+	.	ID=TSS_WBGene00010419;Parent=gene:WBGene00010419;Name=WBGene00010419;geneID=WBGene00010419
I	WormBase	TSS	12659386	12659387	.	-	.	ID=TSS_WBGene00012041;Parent=gene:WBGene00012041;Name=WBGene00012041;geneID=WBGene00012041
I	WormBase	TSS	12659597	12659598	.	+	.	ID=TSS_WBGene00044905;Parent=gene:WBGene00044905;Name=WBGene00044905;geneID=WBGene00044905
I	WormBase	TSS	12663719	12663720	.	-	.	ID=TSS_WBGene00012038;Parent=gene:WBGene00012038;Name=WBGene00012038;geneID=WBGene00012038
I	WormBase	TSS	12665075	12665076	.	+	.	ID=TSS_WBGene00012037;Parent=gene:WBGene00012037;Name=WBGene00012037;geneID=WBGene00012037
I	WormBase	TSS	12727792	12727793	.	-	.	ID=TSS_WBGene00195560;Parent=gene:WBGene00195560;Name=WBGene00195560;geneID=WBGene00195560
I	WormBase	TSS	12728182	12728183	.	+	.	ID=TSS_WBGene00006889;Parent=gene:WBGene00006889;Name=WBGene00006889;geneID=WBGene00006889
I	WormBase	TSS	12736624	12736625	.	-	.	ID=TSS_WBGene00012193;Parent=gene:WBGene00012193;Name=WBGene00012193;geneID=WBGene00012193
I	WormBase	TSS	12736942	12736943	.	+	.	ID=TSS_WBGene00012194;Parent=gene:WBGene00012194;Name=WBGene00012194;geneID=WBGene00012194
I	WormBase	TSS	12806580	12806581	.	-	.	ID=TSS_WBGene00012474;Parent=gene:WBGene00012474;Name=WBGene00012474;geneID=WBGene00012474
I	WormBase	TSS	12815709	12815710	.	-	.	ID=TSS_WBGene00012476;Parent=gene:WBGene00012476;Name=WBGene00012476;geneID=WBGene00012476
I	WormBase	TSS	12816204	12816205	.	+	.	ID=TSS_WBGene00012477;Parent=gene:WBGene00012477;Name=WBGene00012477;geneID=WBGene00012477
I	WormBase	TSS	12825665	12825666	.	+	.	ID=TSS_WBGene00003735;Parent=gene:WBGene00003735;Name=WBGene00003735;geneID=WBGene00003735
I	WormBase	TSS	12844331	12844332	.	+	.	ID=TSS_WBGene00012478;Parent=gene:WBGene00012478;Name=WBGene00012478;geneID=WBGene00012478
I	WormBase	TSS	12863472	12863473	.	-	.	ID=TSS_WBGene00012481;Parent=gene:WBGene00012481;Name=WBGene00012481;geneID=WBGene00012481
I	WormBase	TSS	12903988	12903989	.	-	.	ID=TSS_WBGene00012483;Parent=gene:WBGene00012483;Name=WBGene00012483;geneID=WBGene00012483
I	WormBase	TSS	12904066	12904067	.	+	.	ID=TSS_WBGene00012484;Parent=gene:WBGene00012484;Name=WBGene00012484;geneID=WBGene00012484
I	WormBase	TSS	12922146	12922147	.	+	.	ID=TSS_WBGene00003989;Parent=gene:WBGene00003989;Name=WBGene00003989;geneID=WBGene00003989
I	WormBase	TSS	12937899	12937900	.	+	.	ID=TSS_WBGene00008564;Parent=gene:WBGene00008564;Name=WBGene00008564;geneID=WBGene00008564
I	WormBase	TSS	12966846	12966847	.	-	.	ID=TSS_WBGene00006529;Parent=gene:WBGene00006529;Name=WBGene00006529;geneID=WBGene00006529
I	WormBase	TSS	12968542	12968543	.	-	.	ID=TSS_WBGene00003948;Parent=gene:WBGene00003948;Name=WBGene00003948;geneID=WBGene00003948
I	WormBase	TSS	12973373	12973374	.	+	.	ID=TSS_WBGene00008132;Parent=gene:WBGene00008132;Name=WBGene00008132;geneID=WBGene00008132
I	WormBase	TSS	12988209	12988210	.	+	.	ID=TSS_WBGene00003753;Parent=gene:WBGene00003753;Name=WBGene00003753;geneID=WBGene00003753
I	WormBase	TSS	12995818	12995819	.	+	.	ID=TSS_WBGene00004895;Parent=gene:WBGene00004895;Name=WBGene00004895;geneID=WBGene00004895
I	WormBase	TSS	13034986	13034987	.	+	.	ID=TSS_WBGene00012274;Parent=gene:WBGene00012274;Name=WBGene00012274;geneID=WBGene00012274
I	WormBase	TSS	13061096	13061097	.	-	.	ID=TSS_WBGene00003675;Parent=gene:WBGene00003675;Name=WBGene00003675;geneID=WBGene00003675
I	WormBase	TSS	13152536	13152537	.	+	.	ID=TSS_WBGene00009063;Parent=gene:WBGene00009063;Name=WBGene00009063;geneID=WBGene00009063
I	WormBase	TSS	13191094	13191095	.	+	.	ID=TSS_WBGene00045458;Parent=gene:WBGene00045458;Name=WBGene00045458;geneID=WBGene00045458
I	WormBase	TSS	13201742	13201743	.	+	.	ID=TSS_WBGene00044058;Parent=gene:WBGene00044058;Name=WBGene00044058;geneID=WBGene00044058
I	WormBase	TSS	13205599	13205600	.	+	.	ID=TSS_WBGene00014235;Parent=gene:WBGene00014235;Name=WBGene00014235;geneID=WBGene00014235
I	WormBase	TSS	13241632	13241633	.	+	.	ID=TSS_WBGene00014199;Parent=gene:WBGene00014199;Name=WBGene00014199;geneID=WBGene00014199
I	WormBase	TSS	13260383	13260384	.	-	.	ID=TSS_WBGene00009697;Parent=gene:WBGene00009697;Name=WBGene00009697;geneID=WBGene00009697
I	WormBase	TSS	13263053	13263054	.	-	.	ID=TSS_WBGene00009698;Parent=gene:WBGene00009698;Name=WBGene00009698;geneID=WBGene00009698
I	WormBase	TSS	13266079	13266080	.	-	.	ID=TSS_WBGene00009696;Parent=gene:WBGene00009696;Name=WBGene00009696;geneID=WBGene00009696
I	WormBase	TSS	13269826	13269827	.	+	.	ID=TSS_WBGene00006902;Parent=gene:WBGene00006902;Name=WBGene00006902;geneID=WBGene00006902
I	WormBase	TSS	13289834	13289835	.	-	.	ID=TSS_WBGene00010807;Parent=gene:WBGene00010807;Name=WBGene00010807;geneID=WBGene00010807
I	WormBase	TSS	13299135	13299136	.	-	.	ID=TSS_WBGene00010808;Parent=gene:WBGene00010808;Name=WBGene00010808;geneID=WBGene00010808
I	WormBase	TSS	13306279	13306280	.	+	.	ID=TSS_WBGene00011432;Parent=gene:WBGene00011432;Name=WBGene00011432;geneID=WBGene00011432
I	WormBase	TSS	13315027	13315028	.	-	.	ID=TSS_WBGene00011433;Parent=gene:WBGene00011433;Name=WBGene00011433;geneID=WBGene00011433
I	WormBase	TSS	13325271	13325272	.	+	.	ID=TSS_WBGene00001555;Parent=gene:WBGene00001555;Name=WBGene00001555;geneID=WBGene00001555
I	WormBase	TSS	13330917	13330918	.	-	.	ID=TSS_WBGene00011434;Parent=gene:WBGene00011434;Name=WBGene00011434;geneID=WBGene00011434
I	WormBase	TSS	13338846	13338847	.	-	.	ID=TSS_WBGene00012345;Parent=gene:WBGene00012345;Name=WBGene00012345;geneID=WBGene00012345
I	WormBase	TSS	13345460	13345461	.	+	.	ID=TSS_WBGene00012732;Parent=gene:WBGene00012732;Name=WBGene00012732;geneID=WBGene00012732
I	WormBase	TSS	13349327	13349328	.	+	.	ID=TSS_WBGene00012734;Parent=gene:WBGene00012734;Name=WBGene00012734;geneID=WBGene00012734
I	WormBase	TSS	13384760	13384761	.	+	.	ID=TSS_WBGene00007217;Parent=gene:WBGene00007217;Name=WBGene00007217;geneID=WBGene00007217
I	WormBase	TSS	13409990	13409991	.	-	.	ID=TSS_WBGene00007213;Parent=gene:WBGene00007213;Name=WBGene00007213;geneID=WBGene00007213
I	WormBase	TSS	13413149	13413150	.	-	.	ID=TSS_WBGene00012290;Parent=gene:WBGene00012290;Name=WBGene00012290;geneID=WBGene00012290
I	WormBase	TSS	13425121	13425122	.	-	.	ID=TSS_WBGene00044066;Parent=gene:WBGene00044066;Name=WBGene00044066;geneID=WBGene00044066
I	WormBase	TSS	13433950	13433951	.	+	.	ID=TSS_WBGene00012740;Parent=gene:WBGene00012740;Name=WBGene00012740;geneID=WBGene00012740
I	WormBase	TSS	13437766	13437767	.	+	.	ID=TSS_WBGene00012738;Parent=gene:WBGene00012738;Name=WBGene00012738;geneID=WBGene00012738
I	WormBase	TSS	13463933	13463934	.	+	.	ID=TSS_WBGene00045238;Parent=gene:WBGene00045238;Name=WBGene00045238;geneID=WBGene00045238
I	WormBase	TSS	13470416	13470417	.	-	.	ID=TSS_WBGene00013021;Parent=gene:WBGene00013021;Name=WBGene00013021;geneID=WBGene00013021
I	WormBase	TSS	13489530	13489531	.	+	.	ID=TSS_WBGene00013018;Parent=gene:WBGene00013018;Name=WBGene00013018;geneID=WBGene00013018
I	WormBase	TSS	13505915	13505916	.	+	.	ID=TSS_WBGene00003585;Parent=gene:WBGene00003585;Name=WBGene00003585;geneID=WBGene00003585
I	WormBase	TSS	13508869	13508870	.	+	.	ID=TSS_WBGene00044260;Parent=gene:WBGene00044260;Name=WBGene00044260;geneID=WBGene00044260
I	WormBase	TSS	13514298	13514299	.	-	.	ID=TSS_WBGene00013604;Parent=gene:WBGene00013604;Name=WBGene00013604;geneID=WBGene00013604
I	WormBase	TSS	13542374	13542375	.	-	.	ID=TSS_WBGene00013595;Parent=gene:WBGene00013595;Name=WBGene00013595;geneID=WBGene00013595
I	WormBase	TSS	13572077	13572078	.	-	.	ID=TSS_WBGene00000891;Parent=gene:WBGene00000891;Name=WBGene00000891;geneID=WBGene00000891
I	WormBase	TSS	13576520	13576521	.	+	.	ID=TSS_WBGene00013597;Parent=gene:WBGene00013597;Name=WBGene00013597;geneID=WBGene00013597
I	WormBase	TSS	13626280	13626281	.	-	.	ID=TSS_WBGene00012386;Parent=gene:WBGene00012386;Name=WBGene00012386;geneID=WBGene00012386
I	WormBase	TSS	13628589	13628590	.	-	.	ID=TSS_WBGene00012351;Parent=gene:WBGene00012351;Name=WBGene00012351;geneID=WBGene00012351
I	WormBase	TSS	13629066	13629067	.	+	.	ID=TSS_WBGene00006793;Parent=gene:WBGene00006793;Name=WBGene00006793;geneID=WBGene00006793
I	WormBase	TSS	13634998	13634999	.	+	.	ID=TSS_WBGene00014858;Parent=gene:WBGene00014858;Name=WBGene00014858;geneID=WBGene00014858
I	WormBase	TSS	13653356	13653357	.	-	.	ID=TSS_WBGene00004445;Parent=gene:WBGene00004445;Name=WBGene00004445;geneID=WBGene00004445
I	WormBase	TSS	13654011	13654012	.	+	.	ID=TSS_WBGene00012353;Parent=gene:WBGene00012353;Name=WBGene00012353;geneID=WBGene00012353
I	WormBase	TSS	13659474	13659475	.	-	.	ID=TSS_WBGene00012354;Parent=gene:WBGene00012354;Name=WBGene00012354;geneID=WBGene00012354
I	WormBase	TSS	13663488	13663489	.	+	.	ID=TSS_WBGene00012234;Parent=gene:WBGene00012234;Name=WBGene00012234;geneID=WBGene00012234
I	WormBase	TSS	13686828	13686829	.	-	.	ID=TSS_WBGene00012235;Parent=gene:WBGene00012235;Name=WBGene00012235;geneID=WBGene00012235
I	WormBase	TSS	13732046	13732047	.	-	.	ID=TSS_WBGene00006505;Parent=gene:WBGene00006505;Name=WBGene00006505;geneID=WBGene00006505
I	WormBase	TSS	13746580	13746581	.	-	.	ID=TSS_WBGene00012393;Parent=gene:WBGene00012393;Name=WBGene00012393;geneID=WBGene00012393
I	WormBase	TSS	13746711	13746712	.	+	.	ID=TSS_WBGene00012391;Parent=gene:WBGene00012391;Name=WBGene00012391;geneID=WBGene00012391
I	WormBase	TSS	13756226	13756227	.	-	.	ID=TSS_WBGene00012390;Parent=gene:WBGene00012390;Name=WBGene00012390;geneID=WBGene00012390
I	WormBase	TSS	13756604	13756605	.	+	.	ID=TSS_WBGene00012389;Parent=gene:WBGene00012389;Name=WBGene00012389;geneID=WBGene00012389
I	WormBase	TSS	13780747	13780748	.	+	.	ID=TSS_WBGene00012578;Parent=gene:WBGene00012578;Name=WBGene00012578;geneID=WBGene00012578
I	WormBase	TSS	13815812	13815813	.	-	.	ID=TSS_WBGene00012369;Parent=gene:WBGene00012369;Name=WBGene00012369;geneID=WBGene00012369
I	WormBase	TSS	13840010	13840011	.	-	.	ID=TSS_WBGene00012236;Parent=gene:WBGene00012236;Name=WBGene00012236;geneID=WBGene00012236
I	WormBase	TSS	13841120	13841121	.	+	.	ID=TSS_WBGene00012237;Parent=gene:WBGene00012237;Name=WBGene00012237;geneID=WBGene00012237
I	WormBase	TSS	13843225	13843226	.	-	.	ID=TSS_WBGene00012239;Parent=gene:WBGene00012239;Name=WBGene00012239;geneID=WBGene00012239
I	WormBase	TSS	13846928	13846929	.	-	.	ID=TSS_WBGene00012238;Parent=gene:WBGene00012238;Name=WBGene00012238;geneID=WBGene00012238
I	WormBase	TSS	13850833	13850834	.	-	.	ID=TSS_WBGene00012240;Parent=gene:WBGene00012240;Name=WBGene00012240;geneID=WBGene00012240
I	WormBase	TSS	13853291	13853292	.	-	.	ID=TSS_WBGene00189979;Parent=gene:WBGene00189979;Name=WBGene00189979;geneID=WBGene00189979
I	WormBase	TSS	13854524	13854525	.	+	.	ID=TSS_WBGene00012241;Parent=gene:WBGene00012241;Name=WBGene00012241;geneID=WBGene00012241
I	WormBase	TSS	13958056	13958057	.	-	.	ID=TSS_WBGene00189983;Parent=gene:WBGene00189983;Name=WBGene00189983;geneID=WBGene00189983
I	WormBase	TSS	13965629	13965630	.	+	.	ID=TSS_WBGene00013510;Parent=gene:WBGene00013510;Name=WBGene00013510;geneID=WBGene00013510
I	WormBase	TSS	13978411	13978412	.	+	.	ID=TSS_WBGene00013508;Parent=gene:WBGene00013508;Name=WBGene00013508;geneID=WBGene00013508
I	WormBase	TSS	13984248	13984249	.	+	.	ID=TSS_WBGene00045058;Parent=gene:WBGene00045058;Name=WBGene00045058;geneID=WBGene00045058
I	WormBase	TSS	14004392	14004393	.	+	.	ID=TSS_WBGene00013509;Parent=gene:WBGene00013509;Name=WBGene00013509;geneID=WBGene00013509
I	WormBase	TSS	14026572	14026573	.	+	.	ID=TSS_WBGene00002110;Parent=gene:WBGene00002110;Name=WBGene00002110;geneID=WBGene00002110
I	WormBase	TSS	14029136	14029137	.	-	.	ID=TSS_WBGene00045396;Parent=gene:WBGene00045396;Name=WBGene00045396;geneID=WBGene00045396
I	WormBase	TSS	14051079	14051080	.	-	.	ID=TSS_WBGene00004875;Parent=gene:WBGene00004875;Name=WBGene00004875;geneID=WBGene00004875
I	WormBase	TSS	14064827	14064828	.	-	.	ID=TSS_WBGene00009825;Parent=gene:WBGene00009825;Name=WBGene00009825;geneID=WBGene00009825
I	WormBase	TSS	14070733	14070734	.	-	.	ID=TSS_WBGene00198066;Parent=gene:WBGene00198066;Name=WBGene00198066;geneID=WBGene00198066
I	WormBase	TSS	14075815	14075816	.	+	.	ID=TSS_WBGene00009824;Parent=gene:WBGene00009824;Name=WBGene00009824;geneID=WBGene00009824
I	WormBase	TSS	14080796	14080797	.	-	.	ID=TSS_WBGene00009823;Parent=gene:WBGene00009823;Name=WBGene00009823;geneID=WBGene00009823
I	WormBase	TSS	14084197	14084198	.	-	.	ID=TSS_WBGene00013408;Parent=gene:WBGene00013408;Name=WBGene00013408;geneID=WBGene00013408
I	WormBase	TSS	14086676	14086677	.	-	.	ID=TSS_WBGene00013410;Parent=gene:WBGene00013410;Name=WBGene00013410;geneID=WBGene00013410
I	WormBase	TSS	14088053	14088054	.	+	.	ID=TSS_WBGene00013404;Parent=gene:WBGene00013404;Name=WBGene00013404;geneID=WBGene00013404
I	WormBase	TSS	14096365	14096366	.	-	.	ID=TSS_WBGene00013403;Parent=gene:WBGene00013403;Name=WBGene00013403;geneID=WBGene00013403
I	WormBase	TSS	14101135	14101136	.	-	.	ID=TSS_WBGene00013405;Parent=gene:WBGene00013405;Name=WBGene00013405;geneID=WBGene00013405
I	WormBase	TSS	14101253	14101254	.	+	.	ID=TSS_WBGene00006565;Parent=gene:WBGene00006565;Name=WBGene00006565;geneID=WBGene00006565
I	WormBase	TSS	14113191	14113192	.	-	.	ID=TSS_WBGene00001047;Parent=gene:WBGene00001047;Name=WBGene00001047;geneID=WBGene00001047
I	WormBase	TSS	14113527	14113528	.	+	.	ID=TSS_WBGene00013406;Parent=gene:WBGene00013406;Name=WBGene00013406;geneID=WBGene00013406
I	WormBase	TSS	14135711	14135712	.	-	.	ID=TSS_WBGene00002181;Parent=gene:WBGene00002181;Name=WBGene00002181;geneID=WBGene00002181
I	WormBase	TSS	14161734	14161735	.	-	.	ID=TSS_WBGene00007988;Parent=gene:WBGene00007988;Name=WBGene00007988;geneID=WBGene00007988
I	WormBase	TSS	14177065	14177066	.	-	.	ID=TSS_WBGene00004202;Parent=gene:WBGene00004202;Name=WBGene00004202;geneID=WBGene00004202
I	WormBase	TSS	14191002	14191003	.	-	.	ID=TSS_WBGene00014101;Parent=gene:WBGene00014101;Name=WBGene00014101;geneID=WBGene00014101
I	WormBase	TSS	14209825	14209826	.	-	.	ID=TSS_WBGene00008185;Parent=gene:WBGene00008185;Name=WBGene00008185;geneID=WBGene00008185
I	WormBase	TSS	14226281	14226282	.	-	.	ID=TSS_WBGene00001377;Parent=gene:WBGene00001377;Name=WBGene00001377;geneID=WBGene00001377
I	WormBase	TSS	14237331	14237332	.	+	.	ID=TSS_WBGene00008187;Parent=gene:WBGene00008187;Name=WBGene00008187;geneID=WBGene00008187
I	WormBase	TSS	14256258	14256259	.	+	.	ID=TSS_WBGene00010578;Parent=gene:WBGene00010578;Name=WBGene00010578;geneID=WBGene00010578
I	WormBase	TSS	14285312	14285313	.	-	.	ID=TSS_WBGene00008613;Parent=gene:WBGene00008613;Name=WBGene00008613;geneID=WBGene00008613
I	WormBase	TSS	14287076	14287077	.	-	.	ID=TSS_WBGene00008611;Parent=gene:WBGene00008611;Name=WBGene00008611;geneID=WBGene00008611
I	WormBase	TSS	14295814	14295815	.	-	.	ID=TSS_WBGene00008612;Parent=gene:WBGene00008612;Name=WBGene00008612;geneID=WBGene00008612
I	WormBase	TSS	14298742	14298743	.	+	.	ID=TSS_WBGene00009861;Parent=gene:WBGene00009861;Name=WBGene00009861;geneID=WBGene00009861
I	WormBase	TSS	14312369	14312370	.	+	.	ID=TSS_WBGene00009863;Parent=gene:WBGene00009863;Name=WBGene00009863;geneID=WBGene00009863
I	WormBase	TSS	14316618	14316619	.	+	.	ID=TSS_WBGene00009864;Parent=gene:WBGene00009864;Name=WBGene00009864;geneID=WBGene00009864
I	WormBase	TSS	14326286	14326287	.	+	.	ID=TSS_WBGene00005078;Parent=gene:WBGene00005078;Name=WBGene00005078;geneID=WBGene00005078
I	WormBase	TSS	14334069	14334070	.	+	.	ID=TSS_WBGene00009865;Parent=gene:WBGene00009865;Name=WBGene00009865;geneID=WBGene00009865
I	WormBase	TSS	14358397	14358398	.	-	.	ID=TSS_WBGene00013667;Parent=gene:WBGene00013667;Name=WBGene00013667;geneID=WBGene00013667
I	WormBase	TSS	14358525	14358526	.	+	.	ID=TSS_WBGene00013668;Parent=gene:WBGene00013668;Name=WBGene00013668;geneID=WBGene00013668
I	WormBase	TSS	14376036	14376037	.	-	.	ID=TSS_WBGene00000241;Parent=gene:WBGene00000241;Name=WBGene00000241;geneID=WBGene00000241
I	WormBase	TSS	14384932	14384933	.	-	.	ID=TSS_WBGene00006824;Parent=gene:WBGene00006824;Name=WBGene00006824;geneID=WBGene00006824
I	WormBase	TSS	14392290	14392291	.	+	.	ID=TSS_WBGene00001147, WBGene00002977;Parent=gene:WBGene00001147, WBGene00002977;Name=WBGene00001147, WBGene00002977;geneID=WBGene00001147, WBGene00002977
I	WormBase	TSS	14405774	14405775	.	+	.	ID=TSS_WBGene00000158;Parent=gene:WBGene00000158;Name=WBGene00000158;geneID=WBGene00000158
I	WormBase	TSS	14430365	14430366	.	+	.	ID=TSS_WBGene00013670;Parent=gene:WBGene00013670;Name=WBGene00013670;geneID=WBGene00013670
I	WormBase	TSS	14435625	14435626	.	-	.	ID=TSS_WBGene00077689;Parent=gene:WBGene00077689;Name=WBGene00077689;geneID=WBGene00077689
I	WormBase	TSS	14451818	14451819	.	-	.	ID=TSS_WBGene00013672;Parent=gene:WBGene00013672;Name=WBGene00013672;geneID=WBGene00013672
I	WormBase	TSS	14469259	14469260	.	-	.	ID=TSS_WBGene00004489;Parent=gene:WBGene00004489;Name=WBGene00004489;geneID=WBGene00004489
I	WormBase	TSS	14478031	14478032	.	-	.	ID=TSS_WBGene00013677;Parent=gene:WBGene00013677;Name=WBGene00013677;geneID=WBGene00013677
I	WormBase	TSS	14496503	14496504	.	-	.	ID=TSS_WBGene00013678;Parent=gene:WBGene00013678;Name=WBGene00013678;geneID=WBGene00013678
I	WormBase	TSS	14497653	14497654	.	-	.	ID=TSS_WBGene00013685;Parent=gene:WBGene00013685;Name=WBGene00013685;geneID=WBGene00013685
I	WormBase	TSS	14533157	14533158	.	+	.	ID=TSS_WBGene00013683;Parent=gene:WBGene00013683;Name=WBGene00013683;geneID=WBGene00013683
I	WormBase	TSS	14560304	14560305	.	-	.	ID=TSS_WBGene00013680;Parent=gene:WBGene00013680;Name=WBGene00013680;geneID=WBGene00013680
I	WormBase	TSS	14570104	14570105	.	-	.	ID=TSS_WBGene00013682;Parent=gene:WBGene00013682;Name=WBGene00013682;geneID=WBGene00013682
I	WormBase	TSS	14592394	14592395	.	-	.	ID=TSS_WBGene00013682;Parent=gene:WBGene00013682;Name=WBGene00013682;geneID=WBGene00013682
I	WormBase	TSS	14631001	14631002	.	-	.	ID=TSS_WBGene00002978;Parent=gene:WBGene00002978;Name=WBGene00002978;geneID=WBGene00002978
I	WormBase	TSS	14642588	14642589	.	-	.	ID=TSS_WBGene00013687;Parent=gene:WBGene00013687;Name=WBGene00013687;geneID=WBGene00013687
I	WormBase	TSS	14642717	14642718	.	+	.	ID=TSS_WBGene00013692;Parent=gene:WBGene00013692;Name=WBGene00013692;geneID=WBGene00013692
I	WormBase	TSS	14647657	14647658	.	+	.	ID=TSS_WBGene00013689;Parent=gene:WBGene00013689;Name=WBGene00013689;geneID=WBGene00013689
I	WormBase	TSS	14657364	14657365	.	+	.	ID=TSS_WBGene00013690;Parent=gene:WBGene00013690;Name=WBGene00013690;geneID=WBGene00013690
I	WormBase	TSS	14682411	14682412	.	-	.	ID=TSS_WBGene00013693;Parent=gene:WBGene00013693;Name=WBGene00013693;geneID=WBGene00013693
I	WormBase	TSS	14708059	14708060	.	-	.	ID=TSS_WBGene00013200;Parent=gene:WBGene00013200;Name=WBGene00013200;geneID=WBGene00013200
I	WormBase	TSS	14710938	14710939	.	-	.	ID=TSS_WBGene00013201;Parent=gene:WBGene00013201;Name=WBGene00013201;geneID=WBGene00013201
I	WormBase	TSS	14711053	14711054	.	+	.	ID=TSS_WBGene00013202;Parent=gene:WBGene00013202;Name=WBGene00013202;geneID=WBGene00013202
I	WormBase	TSS	14716566	14716567	.	+	.	ID=TSS_WBGene00013203;Parent=gene:WBGene00013203;Name=WBGene00013203;geneID=WBGene00013203
I	WormBase	TSS	14719839	14719840	.	-	.	ID=TSS_WBGene00003951;Parent=gene:WBGene00003951;Name=WBGene00003951;geneID=WBGene00003951
I	WormBase	TSS	14721538	14721539	.	-	.	ID=TSS_WBGene00010579;Parent=gene:WBGene00010579;Name=WBGene00010579;geneID=WBGene00010579
I	WormBase	TSS	14722805	14722806	.	-	.	ID=TSS_WBGene00010587;Parent=gene:WBGene00010587;Name=WBGene00010587;geneID=WBGene00010587
I	WormBase	TSS	14725550	14725551	.	+	.	ID=TSS_WBGene00010586;Parent=gene:WBGene00010586;Name=WBGene00010586;geneID=WBGene00010586
I	WormBase	TSS	14732069	14732070	.	+	.	ID=TSS_WBGene00010584;Parent=gene:WBGene00010584;Name=WBGene00010584;geneID=WBGene00010584
I	WormBase	TSS	14737547	14737548	.	+	.	ID=TSS_WBGene00010583;Parent=gene:WBGene00010583;Name=WBGene00010583;geneID=WBGene00010583
I	WormBase	TSS	14756379	14756380	.	-	.	ID=TSS_WBGene00009559;Parent=gene:WBGene00009559;Name=WBGene00009559;geneID=WBGene00009559
I	WormBase	TSS	14756826	14756827	.	+	.	ID=TSS_WBGene00001030;Parent=gene:WBGene00001030;Name=WBGene00001030;geneID=WBGene00001030
I	WormBase	TSS	14759575	14759576	.	+	.	ID=TSS_WBGene00004495;Parent=gene:WBGene00004495;Name=WBGene00004495;geneID=WBGene00004495
I	WormBase	TSS	14768918	14768919	.	-	.	ID=TSS_WBGene00009558;Parent=gene:WBGene00009558;Name=WBGene00009558;geneID=WBGene00009558
I	WormBase	TSS	14788734	14788735	.	-	.	ID=TSS_WBGene00009554;Parent=gene:WBGene00009554;Name=WBGene00009554;geneID=WBGene00009554
I	WormBase	TSS	14790122	14790123	.	+	.	ID=TSS_WBGene00006730;Parent=gene:WBGene00006730;Name=WBGene00006730;geneID=WBGene00006730
I	WormBase	TSS	14808635	14808636	.	+	.	ID=TSS_WBGene00004889;Parent=gene:WBGene00004889;Name=WBGene00004889;geneID=WBGene00004889
I	WormBase	TSS	14819321	14819322	.	-	.	ID=TSS_WBGene00013204;Parent=gene:WBGene00013204;Name=WBGene00013204;geneID=WBGene00013204
I	WormBase	TSS	14831311	14831312	.	+	.	ID=TSS_WBGene00202027;Parent=gene:WBGene00202027;Name=WBGene00202027;geneID=WBGene00202027
I	WormBase	TSS	14834924	14834925	.	-	.	ID=TSS_WBGene00009304;Parent=gene:WBGene00009304;Name=WBGene00009304;geneID=WBGene00009304
I	WormBase	TSS	14839887	14839888	.	+	.	ID=TSS_WBGene00009305;Parent=gene:WBGene00009305;Name=WBGene00009305;geneID=WBGene00009305
I	WormBase	TSS	14863506	14863507	.	-	.	ID=TSS_WBGene00006789;Parent=gene:WBGene00006789;Name=WBGene00006789;geneID=WBGene00006789
I	WormBase	TSS	14872126	14872127	.	+	.	ID=TSS_WBGene00006845;Parent=gene:WBGene00006845;Name=WBGene00006845;geneID=WBGene00006845
I	WormBase	TSS	14898849	14898850	.	-	.	ID=TSS_WBGene00001488;Parent=gene:WBGene00001488;Name=WBGene00001488;geneID=WBGene00001488
I	WormBase	TSS	14926308	14926309	.	+	.	ID=TSS_WBGene00002189;Parent=gene:WBGene00002189;Name=WBGene00002189;geneID=WBGene00002189
I	WormBase	TSS	14953335	14953336	.	+	.	ID=TSS_WBGene00014148;Parent=gene:WBGene00014148;Name=WBGene00014148;geneID=WBGene00014148
I	WormBase	TSS	14957067	14957068	.	-	.	ID=TSS_WBGene00014149;Parent=gene:WBGene00014149;Name=WBGene00014149;geneID=WBGene00014149
I	WormBase	TSS	14980399	14980400	.	+	.	ID=TSS_WBGene00013970;Parent=gene:WBGene00013970;Name=WBGene00013970;geneID=WBGene00013970
I	WormBase	TSS	14984103	14984104	.	+	.	ID=TSS_WBGene00006399;Parent=gene:WBGene00006399;Name=WBGene00006399;geneID=WBGene00006399
I	WormBase	TSS	14994635	14994636	.	+	.	ID=TSS_WBGene00013969;Parent=gene:WBGene00013969;Name=WBGene00013969;geneID=WBGene00013969
I	WormBase	TSS	15023133	15023134	.	+	.	ID=TSS_WBGene00009366;Parent=gene:WBGene00009366;Name=WBGene00009366;geneID=WBGene00009366
I	WormBase	TSS	15032985	15032986	.	-	.	ID=TSS_WBGene00009371;Parent=gene:WBGene00009371;Name=WBGene00009371;geneID=WBGene00009371
I	WormBase	TSS	15034121	15034122	.	+	.	ID=TSS_WBGene00009367;Parent=gene:WBGene00009367;Name=WBGene00009367;geneID=WBGene00009367
I	WormBase	TSS	15040923	15040924	.	-	.	ID=TSS_WBGene00000881;Parent=gene:WBGene00000881;Name=WBGene00000881;geneID=WBGene00000881
I	WormBase	TSS	15041554	15041555	.	-	.	ID=TSS_WBGene00009285;Parent=gene:WBGene00009285;Name=WBGene00009285;geneID=WBGene00009285
I	WormBase	TSS	15052563	15052564	.	-	.	ID=TSS_WBGene00009286;Parent=gene:WBGene00009286;Name=WBGene00009286;geneID=WBGene00009286
I	WormBase	TSS	15058844	15058845	.	-	.	ID=TSS_WBGene00009288;Parent=gene:WBGene00009288;Name=WBGene00009288;geneID=WBGene00009288
II	WormBase	TSS	1638	1639	.	+	.	ID=TSS_WBGene00007063;Parent=gene:WBGene00007063;Name=WBGene00007063;geneID=WBGene00007063
II	WormBase	TSS	19125	19126	.	+	.	ID=TSS_WBGene00015285;Parent=gene:WBGene00015285;Name=WBGene00015285;geneID=WBGene00015285
II	WormBase	TSS	24146	24147	.	+	.	ID=TSS_WBGene00005017;Parent=gene:WBGene00005017;Name=WBGene00005017;geneID=WBGene00005017
II	WormBase	TSS	24694	24695	.	+	.	ID=TSS_WBGene00015291;Parent=gene:WBGene00015291;Name=WBGene00015291;geneID=WBGene00015291
II	WormBase	TSS	28435	28436	.	-	.	ID=TSS_WBGene00017745;Parent=gene:WBGene00017745;Name=WBGene00017745;geneID=WBGene00017745
II	WormBase	TSS	31779	31780	.	+	.	ID=TSS_WBGene00017744;Parent=gene:WBGene00017744;Name=WBGene00017744;geneID=WBGene00017744
II	WormBase	TSS	39505	39506	.	-	.	ID=TSS_WBGene00017748;Parent=gene:WBGene00017748;Name=WBGene00017748;geneID=WBGene00017748
II	WormBase	TSS	43780	43781	.	-	.	ID=TSS_WBGene00004504;Parent=gene:WBGene00004504;Name=WBGene00004504;geneID=WBGene00004504
II	WormBase	TSS	43912	43913	.	+	.	ID=TSS_WBGene00017742;Parent=gene:WBGene00017742;Name=WBGene00017742;geneID=WBGene00017742
II	WormBase	TSS	51125	51126	.	+	.	ID=TSS_WBGene00016020;Parent=gene:WBGene00016020;Name=WBGene00016020;geneID=WBGene00016020
II	WormBase	TSS	53432	53433	.	-	.	ID=TSS_WBGene00006611;Parent=gene:WBGene00006611;Name=WBGene00006611;geneID=WBGene00006611
II	WormBase	TSS	62943	62944	.	+	.	ID=TSS_WBGene00016018;Parent=gene:WBGene00016018;Name=WBGene00016018;geneID=WBGene00016018
II	WormBase	TSS	77441	77442	.	-	.	ID=TSS_WBGene00016022;Parent=gene:WBGene00016022;Name=WBGene00016022;geneID=WBGene00016022
II	WormBase	TSS	82934	82935	.	-	.	ID=TSS_WBGene00197273;Parent=gene:WBGene00197273;Name=WBGene00197273;geneID=WBGene00197273
II	WormBase	TSS	98027	98028	.	-	.	ID=TSS_WBGene00016811;Parent=gene:WBGene00016811;Name=WBGene00016811;geneID=WBGene00016811
II	WormBase	TSS	98330	98331	.	+	.	ID=TSS_WBGene00016808;Parent=gene:WBGene00016808;Name=WBGene00016808;geneID=WBGene00016808
II	WormBase	TSS	99832	99833	.	+	.	ID=TSS_WBGene00044420;Parent=gene:WBGene00044420;Name=WBGene00044420;geneID=WBGene00044420
II	WormBase	TSS	104463	104464	.	+	.	ID=TSS_WBGene00000644;Parent=gene:WBGene00000644;Name=WBGene00000644;geneID=WBGene00000644
II	WormBase	TSS	111668	111669	.	+	.	ID=TSS_WBGene00016805;Parent=gene:WBGene00016805;Name=WBGene00016805;geneID=WBGene00016805
II	WormBase	TSS	134172	134173	.	-	.	ID=TSS_WBGene00197931;Parent=gene:WBGene00197931;Name=WBGene00197931;geneID=WBGene00197931
II	WormBase	TSS	147630	147631	.	-	.	ID=TSS_WBGene00197942;Parent=gene:WBGene00197942;Name=WBGene00197942;geneID=WBGene00197942
II	WormBase	TSS	147728	147729	.	+	.	ID=TSS_WBGene00020798;Parent=gene:WBGene00020798;Name=WBGene00020798;geneID=WBGene00020798
II	WormBase	TSS	156052	156053	.	-	.	ID=TSS_WBGene00020796;Parent=gene:WBGene00020796;Name=WBGene00020796;geneID=WBGene00020796
II	WormBase	TSS	162353	162354	.	+	.	ID=TSS_WBGene00001340;Parent=gene:WBGene00001340;Name=WBGene00001340;geneID=WBGene00001340
II	WormBase	TSS	175847	175848	.	-	.	ID=TSS_WBGene00020148;Parent=gene:WBGene00020148;Name=WBGene00020148;geneID=WBGene00020148
II	WormBase	TSS	178234	178235	.	-	.	ID=TSS_WBGene00020149;Parent=gene:WBGene00020149;Name=WBGene00020149;geneID=WBGene00020149
II	WormBase	TSS	186771	186772	.	+	.	ID=TSS_WBGene00044641;Parent=gene:WBGene00044641;Name=WBGene00044641;geneID=WBGene00044641
II	WormBase	TSS	194557	194558	.	-	.	ID=TSS_WBGene00000034;Parent=gene:WBGene00000034;Name=WBGene00000034;geneID=WBGene00000034
II	WormBase	TSS	199973	199974	.	+	.	ID=TSS_WBGene00000497;Parent=gene:WBGene00000497;Name=WBGene00000497;geneID=WBGene00000497
II	WormBase	TSS	203335	203336	.	+	.	ID=TSS_WBGene00000497;Parent=gene:WBGene00000497;Name=WBGene00000497;geneID=WBGene00000497
II	WormBase	TSS	220210	220211	.	-	.	ID=TSS_WBGene00018586;Parent=gene:WBGene00018586;Name=WBGene00018586;geneID=WBGene00018586
II	WormBase	TSS	229967	229968	.	-	.	ID=TSS_WBGene00021545;Parent=gene:WBGene00021545;Name=WBGene00021545;geneID=WBGene00021545
II	WormBase	TSS	255304	255305	.	-	.	ID=TSS_WBGene00004166;Parent=gene:WBGene00004166;Name=WBGene00004166;geneID=WBGene00004166
II	WormBase	TSS	291398	291399	.	+	.	ID=TSS_WBGene00015184;Parent=gene:WBGene00015184;Name=WBGene00015184;geneID=WBGene00015184
II	WormBase	TSS	305537	305538	.	-	.	ID=TSS_WBGene00000645;Parent=gene:WBGene00000645;Name=WBGene00000645;geneID=WBGene00000645
II	WormBase	TSS	311484	311485	.	+	.	ID=TSS_WBGene00019279;Parent=gene:WBGene00019279;Name=WBGene00019279;geneID=WBGene00019279
II	WormBase	TSS	312206	312207	.	-	.	ID=TSS_WBGene00019282;Parent=gene:WBGene00019282;Name=WBGene00019282;geneID=WBGene00019282
II	WormBase	TSS	326290	326291	.	+	.	ID=TSS_WBGene00019277;Parent=gene:WBGene00019277;Name=WBGene00019277;geneID=WBGene00019277
II	WormBase	TSS	337482	337483	.	+	.	ID=TSS_WBGene00000778;Parent=gene:WBGene00000778;Name=WBGene00000778;geneID=WBGene00000778
II	WormBase	TSS	347818	347819	.	-	.	ID=TSS_WBGene00017037;Parent=gene:WBGene00017037;Name=WBGene00017037;geneID=WBGene00017037
II	WormBase	TSS	386205	386206	.	+	.	ID=TSS_WBGene00015405;Parent=gene:WBGene00015405;Name=WBGene00015405;geneID=WBGene00015405
II	WormBase	TSS	411119	411120	.	+	.	ID=TSS_WBGene00016073;Parent=gene:WBGene00016073;Name=WBGene00016073;geneID=WBGene00016073
II	WormBase	TSS	423187	423188	.	-	.	ID=TSS_WBGene00016077;Parent=gene:WBGene00016077;Name=WBGene00016077;geneID=WBGene00016077
II	WormBase	TSS	427089	427090	.	-	.	ID=TSS_WBGene00016078;Parent=gene:WBGene00016078;Name=WBGene00016078;geneID=WBGene00016078
II	WormBase	TSS	429807	429808	.	-	.	ID=TSS_WBGene00016080;Parent=gene:WBGene00016080;Name=WBGene00016080;geneID=WBGene00016080
II	WormBase	TSS	450334	450335	.	-	.	ID=TSS_WBGene00021130;Parent=gene:WBGene00021130;Name=WBGene00021130;geneID=WBGene00021130
II	WormBase	TSS	476288	476289	.	+	.	ID=TSS_WBGene00021076;Parent=gene:WBGene00021076;Name=WBGene00021076;geneID=WBGene00021076
II	WormBase	TSS	516020	516021	.	+	.	ID=TSS_WBGene00003106;Parent=gene:WBGene00003106;Name=WBGene00003106;geneID=WBGene00003106
II	WormBase	TSS	526640	526641	.	+	.	ID=TSS_WBGene00020836;Parent=gene:WBGene00020836;Name=WBGene00020836;geneID=WBGene00020836
II	WormBase	TSS	533183	533184	.	-	.	ID=TSS_WBGene00020834;Parent=gene:WBGene00020834;Name=WBGene00020834;geneID=WBGene00020834
II	WormBase	TSS	535526	535527	.	+	.	ID=TSS_WBGene00020835;Parent=gene:WBGene00020835;Name=WBGene00020835;geneID=WBGene00020835
II	WormBase	TSS	546743	546744	.	+	.	ID=TSS_WBGene00015646;Parent=gene:WBGene00015646;Name=WBGene00015646;geneID=WBGene00015646
II	WormBase	TSS	568803	568804	.	-	.	ID=TSS_WBGene00021094;Parent=gene:WBGene00021094;Name=WBGene00021094;geneID=WBGene00021094
II	WormBase	TSS	574205	574206	.	-	.	ID=TSS_WBGene00200105;Parent=gene:WBGene00200105;Name=WBGene00200105;geneID=WBGene00200105
II	WormBase	TSS	580329	580330	.	-	.	ID=TSS_WBGene00021097;Parent=gene:WBGene00021097;Name=WBGene00021097;geneID=WBGene00021097
II	WormBase	TSS	580395	580396	.	+	.	ID=TSS_WBGene00021093;Parent=gene:WBGene00021093;Name=WBGene00021093;geneID=WBGene00021093
II	WormBase	TSS	584591	584592	.	-	.	ID=TSS_WBGene00021101;Parent=gene:WBGene00021101;Name=WBGene00021101;geneID=WBGene00021101
II	WormBase	TSS	584814	584815	.	+	.	ID=TSS_WBGene00044733;Parent=gene:WBGene00044733;Name=WBGene00044733;geneID=WBGene00044733
II	WormBase	TSS	587908	587909	.	+	.	ID=TSS_WBGene00021092;Parent=gene:WBGene00021092;Name=WBGene00021092;geneID=WBGene00021092
II	WormBase	TSS	622648	622649	.	-	.	ID=TSS_WBGene00020207;Parent=gene:WBGene00020207;Name=WBGene00020207;geneID=WBGene00020207
II	WormBase	TSS	627292	627293	.	+	.	ID=TSS_WBGene00020205;Parent=gene:WBGene00020205;Name=WBGene00020205;geneID=WBGene00020205
II	WormBase	TSS	630025	630026	.	+	.	ID=TSS_WBGene00020204;Parent=gene:WBGene00020204;Name=WBGene00020204;geneID=WBGene00020204
II	WormBase	TSS	639499	639500	.	-	.	ID=TSS_WBGene00019497;Parent=gene:WBGene00019497;Name=WBGene00019497;geneID=WBGene00019497
II	WormBase	TSS	685148	685149	.	+	.	ID=TSS_WBGene00020175;Parent=gene:WBGene00020175;Name=WBGene00020175;geneID=WBGene00020175
II	WormBase	TSS	714635	714636	.	+	.	ID=TSS_WBGene00020171;Parent=gene:WBGene00020171;Name=WBGene00020171;geneID=WBGene00020171
II	WormBase	TSS	764059	764060	.	-	.	ID=TSS_WBGene00044418;Parent=gene:WBGene00044418;Name=WBGene00044418;geneID=WBGene00044418
II	WormBase	TSS	818976	818977	.	-	.	ID=TSS_WBGene00018498;Parent=gene:WBGene00018498;Name=WBGene00018498;geneID=WBGene00018498
II	WormBase	TSS	848682	848683	.	-	.	ID=TSS_WBGene00017874;Parent=gene:WBGene00017874;Name=WBGene00017874;geneID=WBGene00017874
II	WormBase	TSS	873326	873327	.	+	.	ID=TSS_WBGene00000106;Parent=gene:WBGene00000106;Name=WBGene00000106;geneID=WBGene00000106
II	WormBase	TSS	880901	880902	.	+	.	ID=TSS_WBGene00020309;Parent=gene:WBGene00020309;Name=WBGene00020309;geneID=WBGene00020309
II	WormBase	TSS	888343	888344	.	+	.	ID=TSS_WBGene00020307;Parent=gene:WBGene00020307;Name=WBGene00020307;geneID=WBGene00020307
II	WormBase	TSS	909691	909692	.	-	.	ID=TSS_WBGene00019927;Parent=gene:WBGene00019927;Name=WBGene00019927;geneID=WBGene00019927
II	WormBase	TSS	909808	909809	.	+	.	ID=TSS_WBGene00019926;Parent=gene:WBGene00019926;Name=WBGene00019926;geneID=WBGene00019926
II	WormBase	TSS	913502	913503	.	+	.	ID=TSS_WBGene00019924;Parent=gene:WBGene00019924;Name=WBGene00019924;geneID=WBGene00019924
II	WormBase	TSS	916089	916090	.	+	.	ID=TSS_WBGene00019923;Parent=gene:WBGene00019923;Name=WBGene00019923;geneID=WBGene00019923
II	WormBase	TSS	917634	917635	.	+	.	ID=TSS_WBGene00045302;Parent=gene:WBGene00045302;Name=WBGene00045302;geneID=WBGene00045302
II	WormBase	TSS	923825	923826	.	+	.	ID=TSS_WBGene00019922;Parent=gene:WBGene00019922;Name=WBGene00019922;geneID=WBGene00019922
II	WormBase	TSS	927444	927445	.	-	.	ID=TSS_WBGene00019929;Parent=gene:WBGene00019929;Name=WBGene00019929;geneID=WBGene00019929
II	WormBase	TSS	931185	931186	.	+	.	ID=TSS_WBGene00019921;Parent=gene:WBGene00019921;Name=WBGene00019921;geneID=WBGene00019921
II	WormBase	TSS	941129	941130	.	+	.	ID=TSS_WBGene00019918;Parent=gene:WBGene00019918;Name=WBGene00019918;geneID=WBGene00019918
II	WormBase	TSS	953148	953149	.	-	.	ID=TSS_WBGene00016305;Parent=gene:WBGene00016305;Name=WBGene00016305;geneID=WBGene00016305
II	WormBase	TSS	958949	958950	.	+	.	ID=TSS_WBGene00016309;Parent=gene:WBGene00016309;Name=WBGene00016309;geneID=WBGene00016309
II	WormBase	TSS	960542	960543	.	+	.	ID=TSS_WBGene00016300;Parent=gene:WBGene00016300;Name=WBGene00016300;geneID=WBGene00016300
II	WormBase	TSS	967000	967001	.	-	.	ID=TSS_WBGene00016307;Parent=gene:WBGene00016307;Name=WBGene00016307;geneID=WBGene00016307
II	WormBase	TSS	974312	974313	.	+	.	ID=TSS_WBGene00016298;Parent=gene:WBGene00016298;Name=WBGene00016298;geneID=WBGene00016298
II	WormBase	TSS	978964	978965	.	-	.	ID=TSS_WBGene00044419;Parent=gene:WBGene00044419;Name=WBGene00044419;geneID=WBGene00044419
II	WormBase	TSS	979408	979409	.	+	.	ID=TSS_WBGene00016297;Parent=gene:WBGene00016297;Name=WBGene00016297;geneID=WBGene00016297
II	WormBase	TSS	981354	981355	.	+	.	ID=TSS_WBGene00016296;Parent=gene:WBGene00016296;Name=WBGene00016296;geneID=WBGene00016296
II	WormBase	TSS	988898	988899	.	+	.	ID=TSS_WBGene00018456;Parent=gene:WBGene00018456;Name=WBGene00018456;geneID=WBGene00018456
II	WormBase	TSS	1001474	1001475	.	-	.	ID=TSS_WBGene00018458;Parent=gene:WBGene00018458;Name=WBGene00018458;geneID=WBGene00018458
II	WormBase	TSS	1001584	1001585	.	+	.	ID=TSS_WBGene00018452;Parent=gene:WBGene00018452;Name=WBGene00018452;geneID=WBGene00018452
II	WormBase	TSS	1024894	1024895	.	-	.	ID=TSS_WBGene00019700;Parent=gene:WBGene00019700;Name=WBGene00019700;geneID=WBGene00019700
II	WormBase	TSS	1040567	1040568	.	-	.	ID=TSS_WBGene00019702;Parent=gene:WBGene00019702;Name=WBGene00019702;geneID=WBGene00019702
II	WormBase	TSS	1042337	1042338	.	-	.	ID=TSS_WBGene00019703;Parent=gene:WBGene00019703;Name=WBGene00019703;geneID=WBGene00019703
II	WormBase	TSS	1044064	1044065	.	-	.	ID=TSS_WBGene00019705;Parent=gene:WBGene00019705;Name=WBGene00019705;geneID=WBGene00019705
II	WormBase	TSS	1047147	1047148	.	+	.	ID=TSS_WBGene00006195;Parent=gene:WBGene00006195;Name=WBGene00006195;geneID=WBGene00006195
II	WormBase	TSS	1049884	1049885	.	-	.	ID=TSS_WBGene00019704;Parent=gene:WBGene00019704;Name=WBGene00019704;geneID=WBGene00019704
II	WormBase	TSS	1057197	1057198	.	+	.	ID=TSS_WBGene00019311;Parent=gene:WBGene00019311;Name=WBGene00019311;geneID=WBGene00019311
II	WormBase	TSS	1123304	1123305	.	-	.	ID=TSS_WBGene00020475;Parent=gene:WBGene00020475;Name=WBGene00020475;geneID=WBGene00020475
II	WormBase	TSS	1123406	1123407	.	+	.	ID=TSS_WBGene00021103;Parent=gene:WBGene00021103;Name=WBGene00021103;geneID=WBGene00021103
II	WormBase	TSS	1135207	1135208	.	-	.	ID=TSS_WBGene00021104;Parent=gene:WBGene00021104;Name=WBGene00021104;geneID=WBGene00021104
II	WormBase	TSS	1141836	1141837	.	-	.	ID=TSS_WBGene00021104;Parent=gene:WBGene00021104;Name=WBGene00021104;geneID=WBGene00021104
II	WormBase	TSS	1142449	1142450	.	+	.	ID=TSS_WBGene00004076;Parent=gene:WBGene00004076;Name=WBGene00004076;geneID=WBGene00004076
II	WormBase	TSS	1216474	1216475	.	+	.	ID=TSS_WBGene00018734;Parent=gene:WBGene00018734;Name=WBGene00018734;geneID=WBGene00018734
II	WormBase	TSS	1236554	1236555	.	-	.	ID=TSS_WBGene00018572;Parent=gene:WBGene00018572;Name=WBGene00018572;geneID=WBGene00018572
II	WormBase	TSS	1276877	1276878	.	-	.	ID=TSS_WBGene00021974;Parent=gene:WBGene00021974;Name=WBGene00021974;geneID=WBGene00021974
II	WormBase	TSS	1310257	1310258	.	-	.	ID=TSS_WBGene00000112;Parent=gene:WBGene00000112;Name=WBGene00000112;geneID=WBGene00000112
II	WormBase	TSS	1310354	1310355	.	+	.	ID=TSS_WBGene00018974;Parent=gene:WBGene00018974;Name=WBGene00018974;geneID=WBGene00018974
II	WormBase	TSS	1321338	1321339	.	+	.	ID=TSS_WBGene00006924;Parent=gene:WBGene00006924;Name=WBGene00006924;geneID=WBGene00006924
II	WormBase	TSS	1344018	1344019	.	+	.	ID=TSS_WBGene00002176;Parent=gene:WBGene00002176;Name=WBGene00002176;geneID=WBGene00002176
II	WormBase	TSS	1375851	1375852	.	+	.	ID=TSS_WBGene00198621;Parent=gene:WBGene00198621;Name=WBGene00198621;geneID=WBGene00198621
II	WormBase	TSS	1381742	1381743	.	-	.	ID=TSS_WBGene00018822;Parent=gene:WBGene00018822;Name=WBGene00018822;geneID=WBGene00018822
II	WormBase	TSS	1438487	1438488	.	+	.	ID=TSS_WBGene00021781;Parent=gene:WBGene00021781;Name=WBGene00021781;geneID=WBGene00021781
II	WormBase	TSS	1443420	1443421	.	-	.	ID=TSS_WBGene00021790;Parent=gene:WBGene00021790;Name=WBGene00021790;geneID=WBGene00021790
II	WormBase	TSS	1536251	1536252	.	+	.	ID=TSS_WBGene00021774;Parent=gene:WBGene00021774;Name=WBGene00021774;geneID=WBGene00021774
II	WormBase	TSS	1537613	1537614	.	+	.	ID=TSS_WBGene00021773;Parent=gene:WBGene00021773;Name=WBGene00021773;geneID=WBGene00021773
II	WormBase	TSS	1538883	1538884	.	+	.	ID=TSS_WBGene00019416;Parent=gene:WBGene00019416;Name=WBGene00019416;geneID=WBGene00019416
II	WormBase	TSS	1544313	1544314	.	+	.	ID=TSS_WBGene00019415;Parent=gene:WBGene00019415;Name=WBGene00019415;geneID=WBGene00019415
II	WormBase	TSS	1545961	1545962	.	+	.	ID=TSS_WBGene00045486;Parent=gene:WBGene00045486;Name=WBGene00045486;geneID=WBGene00045486
II	WormBase	TSS	1550715	1550716	.	+	.	ID=TSS_WBGene00019414;Parent=gene:WBGene00019414;Name=WBGene00019414;geneID=WBGene00019414
II	WormBase	TSS	1556342	1556343	.	-	.	ID=TSS_WBGene00019418;Parent=gene:WBGene00019418;Name=WBGene00019418;geneID=WBGene00019418
II	WormBase	TSS	1556437	1556438	.	+	.	ID=TSS_WBGene00019413;Parent=gene:WBGene00019413;Name=WBGene00019413;geneID=WBGene00019413
II	WormBase	TSS	1571163	1571164	.	-	.	ID=TSS_WBGene00019420;Parent=gene:WBGene00019420;Name=WBGene00019420;geneID=WBGene00019420
II	WormBase	TSS	1601806	1601807	.	+	.	ID=TSS_WBGene00006464;Parent=gene:WBGene00006464;Name=WBGene00006464;geneID=WBGene00006464
II	WormBase	TSS	1647527	1647528	.	-	.	ID=TSS_WBGene00044695;Parent=gene:WBGene00044695;Name=WBGene00044695;geneID=WBGene00044695
II	WormBase	TSS	1650203	1650204	.	-	.	ID=TSS_WBGene00022559;Parent=gene:WBGene00022559;Name=WBGene00022559;geneID=WBGene00022559
II	WormBase	TSS	1653508	1653509	.	-	.	ID=TSS_WBGene00022557;Parent=gene:WBGene00022557;Name=WBGene00022557;geneID=WBGene00022557
II	WormBase	TSS	1654848	1654849	.	-	.	ID=TSS_WBGene00022561;Parent=gene:WBGene00022561;Name=WBGene00022561;geneID=WBGene00022561
II	WormBase	TSS	1655141	1655142	.	+	.	ID=TSS_WBGene00022555;Parent=gene:WBGene00022555;Name=WBGene00022555;geneID=WBGene00022555
II	WormBase	TSS	1663791	1663792	.	+	.	ID=TSS_WBGene00022554;Parent=gene:WBGene00022554;Name=WBGene00022554;geneID=WBGene00022554
II	WormBase	TSS	1676402	1676403	.	+	.	ID=TSS_WBGene00019037;Parent=gene:WBGene00019037;Name=WBGene00019037;geneID=WBGene00019037
II	WormBase	TSS	1682532	1682533	.	+	.	ID=TSS_WBGene00019035;Parent=gene:WBGene00019035;Name=WBGene00019035;geneID=WBGene00019035
II	WormBase	TSS	1684041	1684042	.	+	.	ID=TSS_WBGene00019034;Parent=gene:WBGene00019034;Name=WBGene00019034;geneID=WBGene00019034
II	WormBase	TSS	1687824	1687825	.	-	.	ID=TSS_WBGene00019039;Parent=gene:WBGene00019039;Name=WBGene00019039;geneID=WBGene00019039
II	WormBase	TSS	1689205	1689206	.	-	.	ID=TSS_WBGene00019040;Parent=gene:WBGene00019040;Name=WBGene00019040;geneID=WBGene00019040
II	WormBase	TSS	1691137	1691138	.	-	.	ID=TSS_WBGene00019041;Parent=gene:WBGene00019041;Name=WBGene00019041;geneID=WBGene00019041
II	WormBase	TSS	1692924	1692925	.	-	.	ID=TSS_WBGene00019042;Parent=gene:WBGene00019042;Name=WBGene00019042;geneID=WBGene00019042
II	WormBase	TSS	1703489	1703490	.	-	.	ID=TSS_WBGene00019045;Parent=gene:WBGene00019045;Name=WBGene00019045;geneID=WBGene00019045
II	WormBase	TSS	1706514	1706515	.	-	.	ID=TSS_WBGene00018442;Parent=gene:WBGene00018442;Name=WBGene00018442;geneID=WBGene00018442
II	WormBase	TSS	1715233	1715234	.	+	.	ID=TSS_WBGene00018438;Parent=gene:WBGene00018438;Name=WBGene00018438;geneID=WBGene00018438
II	WormBase	TSS	1719263	1719264	.	-	.	ID=TSS_WBGene00018444;Parent=gene:WBGene00018444;Name=WBGene00018444;geneID=WBGene00018444
II	WormBase	TSS	1722385	1722386	.	-	.	ID=TSS_WBGene00018445;Parent=gene:WBGene00018445;Name=WBGene00018445;geneID=WBGene00018445
II	WormBase	TSS	1724671	1724672	.	+	.	ID=TSS_WBGene00018436;Parent=gene:WBGene00018436;Name=WBGene00018436;geneID=WBGene00018436
II	WormBase	TSS	1736511	1736512	.	-	.	ID=TSS_WBGene00018446;Parent=gene:WBGene00018446;Name=WBGene00018446;geneID=WBGene00018446
II	WormBase	TSS	1750665	1750666	.	-	.	ID=TSS_WBGene00018106;Parent=gene:WBGene00018106;Name=WBGene00018106;geneID=WBGene00018106
II	WormBase	TSS	1753127	1753128	.	-	.	ID=TSS_WBGene00018107;Parent=gene:WBGene00018107;Name=WBGene00018107;geneID=WBGene00018107
II	WormBase	TSS	1761854	1761855	.	+	.	ID=TSS_WBGene00018103;Parent=gene:WBGene00018103;Name=WBGene00018103;geneID=WBGene00018103
II	WormBase	TSS	1782409	1782410	.	-	.	ID=TSS_WBGene00015609;Parent=gene:WBGene00015609;Name=WBGene00015609;geneID=WBGene00015609
II	WormBase	TSS	1784471	1784472	.	-	.	ID=TSS_WBGene00044417;Parent=gene:WBGene00044417;Name=WBGene00044417;geneID=WBGene00044417
II	WormBase	TSS	1786287	1786288	.	-	.	ID=TSS_WBGene00015613;Parent=gene:WBGene00015613;Name=WBGene00015613;geneID=WBGene00015613
II	WormBase	TSS	1788122	1788123	.	-	.	ID=TSS_WBGene00015610;Parent=gene:WBGene00015610;Name=WBGene00015610;geneID=WBGene00015610
II	WormBase	TSS	1808340	1808341	.	-	.	ID=TSS_WBGene00015611;Parent=gene:WBGene00015611;Name=WBGene00015611;geneID=WBGene00015611
II	WormBase	TSS	1818352	1818353	.	-	.	ID=TSS_WBGene00020362;Parent=gene:WBGene00020362;Name=WBGene00020362;geneID=WBGene00020362
II	WormBase	TSS	1821020	1821021	.	+	.	ID=TSS_WBGene00020361;Parent=gene:WBGene00020361;Name=WBGene00020361;geneID=WBGene00020361
II	WormBase	TSS	1828055	1828056	.	+	.	ID=TSS_WBGene00020360;Parent=gene:WBGene00020360;Name=WBGene00020360;geneID=WBGene00020360
II	WormBase	TSS	1843089	1843090	.	-	.	ID=TSS_WBGene00016884;Parent=gene:WBGene00016884;Name=WBGene00016884;geneID=WBGene00016884
II	WormBase	TSS	1843146	1843147	.	+	.	ID=TSS_WBGene00016883;Parent=gene:WBGene00016883;Name=WBGene00016883;geneID=WBGene00016883
II	WormBase	TSS	1850426	1850427	.	-	.	ID=TSS_WBGene00016886;Parent=gene:WBGene00016886;Name=WBGene00016886;geneID=WBGene00016886
II	WormBase	TSS	1854384	1854385	.	+	.	ID=TSS_WBGene00016880;Parent=gene:WBGene00016880;Name=WBGene00016880;geneID=WBGene00016880
II	WormBase	TSS	1861553	1861554	.	-	.	ID=TSS_WBGene00194998;Parent=gene:WBGene00194998;Name=WBGene00194998;geneID=WBGene00194998
II	WormBase	TSS	1931307	1931308	.	-	.	ID=TSS_WBGene00018671;Parent=gene:WBGene00018671;Name=WBGene00018671;geneID=WBGene00018671
II	WormBase	TSS	2032583	2032584	.	+	.	ID=TSS_WBGene00019142;Parent=gene:WBGene00019142;Name=WBGene00019142;geneID=WBGene00019142
II	WormBase	TSS	2034459	2034460	.	-	.	ID=TSS_WBGene00195038;Parent=gene:WBGene00195038;Name=WBGene00195038;geneID=WBGene00195038
II	WormBase	TSS	2051579	2051580	.	-	.	ID=TSS_WBGene00017209;Parent=gene:WBGene00017209;Name=WBGene00017209;geneID=WBGene00017209
II	WormBase	TSS	2051733	2051734	.	+	.	ID=TSS_WBGene00017208;Parent=gene:WBGene00017208;Name=WBGene00017208;geneID=WBGene00017208
II	WormBase	TSS	2059138	2059139	.	-	.	ID=TSS_WBGene00017210;Parent=gene:WBGene00017210;Name=WBGene00017210;geneID=WBGene00017210
II	WormBase	TSS	2064802	2064803	.	+	.	ID=TSS_WBGene00017207;Parent=gene:WBGene00017207;Name=WBGene00017207;geneID=WBGene00017207
II	WormBase	TSS	2093821	2093822	.	-	.	ID=TSS_WBGene00020537;Parent=gene:WBGene00020537;Name=WBGene00020537;geneID=WBGene00020537
II	WormBase	TSS	2095177	2095178	.	+	.	ID=TSS_WBGene00020533;Parent=gene:WBGene00020533;Name=WBGene00020533;geneID=WBGene00020533
II	WormBase	TSS	2099906	2099907	.	+	.	ID=TSS_WBGene00020532;Parent=gene:WBGene00020532;Name=WBGene00020532;geneID=WBGene00020532
II	WormBase	TSS	2129445	2129446	.	-	.	ID=TSS_WBGene00020081;Parent=gene:WBGene00020081;Name=WBGene00020081;geneID=WBGene00020081
II	WormBase	TSS	2130958	2130959	.	+	.	ID=TSS_WBGene00020073;Parent=gene:WBGene00020073;Name=WBGene00020073;geneID=WBGene00020073
II	WormBase	TSS	2137332	2137333	.	-	.	ID=TSS_WBGene00016553;Parent=gene:WBGene00016553;Name=WBGene00016553;geneID=WBGene00016553
II	WormBase	TSS	2138827	2138828	.	+	.	ID=TSS_WBGene00016547;Parent=gene:WBGene00016547;Name=WBGene00016547;geneID=WBGene00016547
II	WormBase	TSS	2145618	2145619	.	-	.	ID=TSS_WBGene00016549;Parent=gene:WBGene00016549;Name=WBGene00016549;geneID=WBGene00016549
II	WormBase	TSS	2150339	2150340	.	-	.	ID=TSS_WBGene00016550;Parent=gene:WBGene00016550;Name=WBGene00016550;geneID=WBGene00016550
II	WormBase	TSS	2150619	2150620	.	-	.	ID=TSS_WBGene00016551;Parent=gene:WBGene00016551;Name=WBGene00016551;geneID=WBGene00016551
II	WormBase	TSS	2168786	2168787	.	-	.	ID=TSS_WBGene00016337;Parent=gene:WBGene00016337;Name=WBGene00016337;geneID=WBGene00016337
II	WormBase	TSS	2204236	2204237	.	-	.	ID=TSS_WBGene00021985;Parent=gene:WBGene00021985;Name=WBGene00021985;geneID=WBGene00021985
II	WormBase	TSS	2220013	2220014	.	-	.	ID=TSS_WBGene00021986;Parent=gene:WBGene00021986;Name=WBGene00021986;geneID=WBGene00021986
II	WormBase	TSS	2232454	2232455	.	-	.	ID=TSS_WBGene00018785;Parent=gene:WBGene00018785;Name=WBGene00018785;geneID=WBGene00018785
II	WormBase	TSS	2288905	2288906	.	-	.	ID=TSS_WBGene00019593;Parent=gene:WBGene00019593;Name=WBGene00019593;geneID=WBGene00019593
II	WormBase	TSS	2291076	2291077	.	-	.	ID=TSS_WBGene00019590;Parent=gene:WBGene00019590;Name=WBGene00019590;geneID=WBGene00019590
II	WormBase	TSS	2296191	2296192	.	-	.	ID=TSS_WBGene00019591;Parent=gene:WBGene00019591;Name=WBGene00019591;geneID=WBGene00019591
II	WormBase	TSS	2300953	2300954	.	-	.	ID=TSS_WBGene00015112;Parent=gene:WBGene00015112;Name=WBGene00015112;geneID=WBGene00015112
II	WormBase	TSS	2318224	2318225	.	+	.	ID=TSS_WBGene00022873;Parent=gene:WBGene00022873;Name=WBGene00022873;geneID=WBGene00022873
II	WormBase	TSS	2320340	2320341	.	+	.	ID=TSS_WBGene00022868;Parent=gene:WBGene00022868;Name=WBGene00022868;geneID=WBGene00022868
II	WormBase	TSS	2323431	2323432	.	+	.	ID=TSS_WBGene00022867;Parent=gene:WBGene00022867;Name=WBGene00022867;geneID=WBGene00022867
II	WormBase	TSS	2342234	2342235	.	+	.	ID=TSS_WBGene00018383;Parent=gene:WBGene00018383;Name=WBGene00018383;geneID=WBGene00018383
II	WormBase	TSS	2419489	2419490	.	+	.	ID=TSS_WBGene00018352;Parent=gene:WBGene00018352;Name=WBGene00018352;geneID=WBGene00018352
II	WormBase	TSS	2454816	2454817	.	-	.	ID=TSS_WBGene00004129;Parent=gene:WBGene00004129;Name=WBGene00004129;geneID=WBGene00004129
II	WormBase	TSS	2488686	2488687	.	+	.	ID=TSS_WBGene00018766;Parent=gene:WBGene00018766;Name=WBGene00018766;geneID=WBGene00018766
II	WormBase	TSS	2502010	2502011	.	+	.	ID=TSS_WBGene00195037;Parent=gene:WBGene00195037;Name=WBGene00195037;geneID=WBGene00195037
II	WormBase	TSS	2586920	2586921	.	-	.	ID=TSS_WBGene00045457;Parent=gene:WBGene00045457;Name=WBGene00045457;geneID=WBGene00045457
II	WormBase	TSS	2642529	2642530	.	+	.	ID=TSS_WBGene00017706;Parent=gene:WBGene00017706;Name=WBGene00017706;geneID=WBGene00017706
II	WormBase	TSS	2657877	2657878	.	+	.	ID=TSS_WBGene00005559;Parent=gene:WBGene00005559;Name=WBGene00005559;geneID=WBGene00005559
II	WormBase	TSS	2661198	2661199	.	+	.	ID=TSS_WBGene00001546;Parent=gene:WBGene00001546;Name=WBGene00001546;geneID=WBGene00001546
II	WormBase	TSS	2673600	2673601	.	-	.	ID=TSS_WBGene00017713;Parent=gene:WBGene00017713;Name=WBGene00017713;geneID=WBGene00017713
II	WormBase	TSS	2681110	2681111	.	-	.	ID=TSS_WBGene00018021;Parent=gene:WBGene00018021;Name=WBGene00018021;geneID=WBGene00018021
II	WormBase	TSS	2687047	2687048	.	-	.	ID=TSS_WBGene00006318;Parent=gene:WBGene00006318;Name=WBGene00006318;geneID=WBGene00006318
II	WormBase	TSS	2707980	2707981	.	-	.	ID=TSS_WBGene00021654;Parent=gene:WBGene00021654;Name=WBGene00021654;geneID=WBGene00021654
II	WormBase	TSS	2717402	2717403	.	-	.	ID=TSS_WBGene00020229;Parent=gene:WBGene00020229;Name=WBGene00020229;geneID=WBGene00020229
II	WormBase	TSS	2748662	2748663	.	+	.	ID=TSS_WBGene00017914;Parent=gene:WBGene00017914;Name=WBGene00017914;geneID=WBGene00017914
II	WormBase	TSS	2752714	2752715	.	-	.	ID=TSS_WBGene00017916;Parent=gene:WBGene00017916;Name=WBGene00017916;geneID=WBGene00017916
II	WormBase	TSS	2758768	2758769	.	+	.	ID=TSS_WBGene00017912;Parent=gene:WBGene00017912;Name=WBGene00017912;geneID=WBGene00017912
II	WormBase	TSS	2762405	2762406	.	+	.	ID=TSS_WBGene00017911;Parent=gene:WBGene00017911;Name=WBGene00017911;geneID=WBGene00017911
II	WormBase	TSS	2770916	2770917	.	-	.	ID=TSS_WBGene00017251;Parent=gene:WBGene00017251;Name=WBGene00017251;geneID=WBGene00017251
II	WormBase	TSS	2772225	2772226	.	-	.	ID=TSS_WBGene00017252;Parent=gene:WBGene00017252;Name=WBGene00017252;geneID=WBGene00017252
II	WormBase	TSS	2773643	2773644	.	-	.	ID=TSS_WBGene00017253;Parent=gene:WBGene00017253;Name=WBGene00017253;geneID=WBGene00017253
II	WormBase	TSS	2775028	2775029	.	-	.	ID=TSS_WBGene00017254;Parent=gene:WBGene00017254;Name=WBGene00017254;geneID=WBGene00017254
II	WormBase	TSS	2779553	2779554	.	+	.	ID=TSS_WBGene00017247;Parent=gene:WBGene00017247;Name=WBGene00017247;geneID=WBGene00017247
II	WormBase	TSS	2787278	2787279	.	-	.	ID=TSS_WBGene00017255;Parent=gene:WBGene00017255;Name=WBGene00017255;geneID=WBGene00017255
II	WormBase	TSS	2787391	2787392	.	+	.	ID=TSS_WBGene00017245;Parent=gene:WBGene00017245;Name=WBGene00017245;geneID=WBGene00017245
II	WormBase	TSS	2839314	2839315	.	+	.	ID=TSS_WBGene00022441;Parent=gene:WBGene00022441;Name=WBGene00022441;geneID=WBGene00022441
II	WormBase	TSS	2852140	2852141	.	-	.	ID=TSS_WBGene00004210;Parent=gene:WBGene00004210;Name=WBGene00004210;geneID=WBGene00004210
II	WormBase	TSS	2889344	2889345	.	-	.	ID=TSS_WBGene00005020;Parent=gene:WBGene00005020;Name=WBGene00005020;geneID=WBGene00005020
II	WormBase	TSS	2919213	2919214	.	-	.	ID=TSS_WBGene00022453;Parent=gene:WBGene00022453;Name=WBGene00022453;geneID=WBGene00022453
II	WormBase	TSS	2919751	2919752	.	+	.	ID=TSS_WBGene00022452;Parent=gene:WBGene00022452;Name=WBGene00022452;geneID=WBGene00022452
II	WormBase	TSS	2988157	2988158	.	+	.	ID=TSS_WBGene00019513;Parent=gene:WBGene00019513;Name=WBGene00019513;geneID=WBGene00019513
II	WormBase	TSS	2997067	2997068	.	-	.	ID=TSS_WBGene00195039;Parent=gene:WBGene00195039;Name=WBGene00195039;geneID=WBGene00195039
II	WormBase	TSS	3000786	3000787	.	+	.	ID=TSS_WBGene00016576;Parent=gene:WBGene00016576;Name=WBGene00016576;geneID=WBGene00016576
II	WormBase	TSS	3005806	3005807	.	+	.	ID=TSS_WBGene00016573;Parent=gene:WBGene00016573;Name=WBGene00016573;geneID=WBGene00016573
II	WormBase	TSS	3008714	3008715	.	+	.	ID=TSS_WBGene00016578;Parent=gene:WBGene00016578;Name=WBGene00016578;geneID=WBGene00016578
II	WormBase	TSS	3054750	3054751	.	-	.	ID=TSS_WBGene00015200;Parent=gene:WBGene00015200;Name=WBGene00015200;geneID=WBGene00015200
II	WormBase	TSS	3061115	3061116	.	+	.	ID=TSS_WBGene00021293;Parent=gene:WBGene00021293;Name=WBGene00021293;geneID=WBGene00021293
II	WormBase	TSS	3077059	3077060	.	-	.	ID=TSS_WBGene00021295;Parent=gene:WBGene00021295;Name=WBGene00021295;geneID=WBGene00021295
II	WormBase	TSS	3110239	3110240	.	-	.	ID=TSS_WBGene00021296;Parent=gene:WBGene00021296;Name=WBGene00021296;geneID=WBGene00021296
II	WormBase	TSS	3114806	3114807	.	+	.	ID=TSS_WBGene00021288;Parent=gene:WBGene00021288;Name=WBGene00021288;geneID=WBGene00021288
II	WormBase	TSS	3119184	3119185	.	+	.	ID=TSS_WBGene00020408;Parent=gene:WBGene00020408;Name=WBGene00020408;geneID=WBGene00020408
II	WormBase	TSS	3129296	3129297	.	+	.	ID=TSS_WBGene00020407;Parent=gene:WBGene00020407;Name=WBGene00020407;geneID=WBGene00020407
II	WormBase	TSS	3156606	3156607	.	-	.	ID=TSS_WBGene00005545;Parent=gene:WBGene00005545;Name=WBGene00005545;geneID=WBGene00005545
II	WormBase	TSS	3183802	3183803	.	+	.	ID=TSS_WBGene00021299;Parent=gene:WBGene00021299;Name=WBGene00021299;geneID=WBGene00021299
II	WormBase	TSS	3240509	3240510	.	+	.	ID=TSS_WBGene00015911;Parent=gene:WBGene00015911;Name=WBGene00015911;geneID=WBGene00015911
II	WormBase	TSS	3244188	3244189	.	-	.	ID=TSS_WBGene00044374;Parent=gene:WBGene00044374;Name=WBGene00044374;geneID=WBGene00044374
II	WormBase	TSS	3246009	3246010	.	-	.	ID=TSS_WBGene00015913;Parent=gene:WBGene00015913;Name=WBGene00015913;geneID=WBGene00015913
II	WormBase	TSS	3248148	3248149	.	-	.	ID=TSS_WBGene00015912;Parent=gene:WBGene00015912;Name=WBGene00015912;geneID=WBGene00015912
II	WormBase	TSS	3248669	3248670	.	+	.	ID=TSS_WBGene00015910;Parent=gene:WBGene00015910;Name=WBGene00015910;geneID=WBGene00015910
II	WormBase	TSS	3268569	3268570	.	+	.	ID=TSS_WBGene00195073;Parent=gene:WBGene00195073;Name=WBGene00195073;geneID=WBGene00195073
II	WormBase	TSS	3275083	3275084	.	-	.	ID=TSS_WBGene00017181;Parent=gene:WBGene00017181;Name=WBGene00017181;geneID=WBGene00017181
II	WormBase	TSS	3303757	3303758	.	-	.	ID=TSS_WBGene00023036;Parent=gene:WBGene00023036;Name=WBGene00023036;geneID=WBGene00023036
II	WormBase	TSS	3307445	3307446	.	+	.	ID=TSS_WBGene00195023;Parent=gene:WBGene00195023;Name=WBGene00195023;geneID=WBGene00195023
II	WormBase	TSS	3307510	3307511	.	-	.	ID=TSS_WBGene00018199;Parent=gene:WBGene00018199;Name=WBGene00018199;geneID=WBGene00018199
II	WormBase	TSS	3319225	3319226	.	+	.	ID=TSS_WBGene00018194;Parent=gene:WBGene00018194;Name=WBGene00018194;geneID=WBGene00018194
II	WormBase	TSS	3323734	3323735	.	+	.	ID=TSS_WBGene00021589;Parent=gene:WBGene00021589;Name=WBGene00021589;geneID=WBGene00021589
II	WormBase	TSS	3342111	3342112	.	-	.	ID=TSS_WBGene00017459;Parent=gene:WBGene00017459;Name=WBGene00017459;geneID=WBGene00017459
II	WormBase	TSS	3354478	3354479	.	+	.	ID=TSS_WBGene00017452;Parent=gene:WBGene00017452;Name=WBGene00017452;geneID=WBGene00017452
II	WormBase	TSS	3375136	3375137	.	+	.	ID=TSS_WBGene00021726;Parent=gene:WBGene00021726;Name=WBGene00021726;geneID=WBGene00021726
II	WormBase	TSS	3376915	3376916	.	+	.	ID=TSS_WBGene00021725;Parent=gene:WBGene00021725;Name=WBGene00021725;geneID=WBGene00021725
II	WormBase	TSS	3380177	3380178	.	+	.	ID=TSS_WBGene00021723;Parent=gene:WBGene00021723;Name=WBGene00021723;geneID=WBGene00021723
II	WormBase	TSS	3439186	3439187	.	+	.	ID=TSS_WBGene00200876;Parent=gene:WBGene00200876;Name=WBGene00200876;geneID=WBGene00200876
II	WormBase	TSS	3474025	3474026	.	+	.	ID=TSS_WBGene00021717;Parent=gene:WBGene00021717;Name=WBGene00021717;geneID=WBGene00021717
II	WormBase	TSS	3477201	3477202	.	-	.	ID=TSS_WBGene00021719;Parent=gene:WBGene00021719;Name=WBGene00021719;geneID=WBGene00021719
II	WormBase	TSS	3482448	3482449	.	+	.	ID=TSS_WBGene00004896;Parent=gene:WBGene00004896;Name=WBGene00004896;geneID=WBGene00004896
II	WormBase	TSS	3491163	3491164	.	+	.	ID=TSS_WBGene00021716;Parent=gene:WBGene00021716;Name=WBGene00021716;geneID=WBGene00021716
II	WormBase	TSS	3499408	3499409	.	-	.	ID=TSS_WBGene00021721;Parent=gene:WBGene00021721;Name=WBGene00021721;geneID=WBGene00021721
II	WormBase	TSS	3502904	3502905	.	+	.	ID=TSS_WBGene00021715;Parent=gene:WBGene00021715;Name=WBGene00021715;geneID=WBGene00021715
II	WormBase	TSS	3550671	3550672	.	+	.	ID=TSS_WBGene00021148;Parent=gene:WBGene00021148;Name=WBGene00021148;geneID=WBGene00021148
II	WormBase	TSS	3553802	3553803	.	+	.	ID=TSS_WBGene00021149;Parent=gene:WBGene00021149;Name=WBGene00021149;geneID=WBGene00021149
II	WormBase	TSS	3603254	3603255	.	+	.	ID=TSS_WBGene00021711;Parent=gene:WBGene00021711;Name=WBGene00021711;geneID=WBGene00021711
II	WormBase	TSS	3639289	3639290	.	-	.	ID=TSS_WBGene00019797;Parent=gene:WBGene00019797;Name=WBGene00019797;geneID=WBGene00019797
II	WormBase	TSS	3645817	3645818	.	+	.	ID=TSS_WBGene00019798;Parent=gene:WBGene00019798;Name=WBGene00019798;geneID=WBGene00019798
II	WormBase	TSS	3647430	3647431	.	+	.	ID=TSS_WBGene00044314;Parent=gene:WBGene00044314;Name=WBGene00044314;geneID=WBGene00044314
II	WormBase	TSS	3675655	3675656	.	+	.	ID=TSS_WBGene00017584;Parent=gene:WBGene00017584;Name=WBGene00017584;geneID=WBGene00017584
II	WormBase	TSS	3683001	3683002	.	+	.	ID=TSS_WBGene00017583;Parent=gene:WBGene00017583;Name=WBGene00017583;geneID=WBGene00017583
II	WormBase	TSS	3711286	3711287	.	+	.	ID=TSS_WBGene00016711;Parent=gene:WBGene00016711;Name=WBGene00016711;geneID=WBGene00016711
II	WormBase	TSS	3717217	3717218	.	+	.	ID=TSS_WBGene00016710;Parent=gene:WBGene00016710;Name=WBGene00016710;geneID=WBGene00016710
II	WormBase	TSS	3731979	3731980	.	+	.	ID=TSS_WBGene00017405;Parent=gene:WBGene00017405;Name=WBGene00017405;geneID=WBGene00017405
II	WormBase	TSS	3747490	3747491	.	-	.	ID=TSS_WBGene00044693;Parent=gene:WBGene00044693;Name=WBGene00044693;geneID=WBGene00044693
II	WormBase	TSS	3748819	3748820	.	-	.	ID=TSS_WBGene00044694;Parent=gene:WBGene00044694;Name=WBGene00044694;geneID=WBGene00044694
II	WormBase	TSS	3750746	3750747	.	-	.	ID=TSS_WBGene00044692;Parent=gene:WBGene00044692;Name=WBGene00044692;geneID=WBGene00044692
II	WormBase	TSS	3752299	3752300	.	-	.	ID=TSS_WBGene00017408;Parent=gene:WBGene00017408;Name=WBGene00017408;geneID=WBGene00017408
II	WormBase	TSS	3782956	3782957	.	+	.	ID=TSS_WBGene00020772;Parent=gene:WBGene00020772;Name=WBGene00020772;geneID=WBGene00020772
II	WormBase	TSS	3793456	3793457	.	-	.	ID=TSS_WBGene00021174;Parent=gene:WBGene00021174;Name=WBGene00021174;geneID=WBGene00021174
II	WormBase	TSS	3815593	3815594	.	-	.	ID=TSS_WBGene00018807;Parent=gene:WBGene00018807;Name=WBGene00018807;geneID=WBGene00018807
II	WormBase	TSS	3824051	3824052	.	+	.	ID=TSS_WBGene00004821;Parent=gene:WBGene00004821;Name=WBGene00004821;geneID=WBGene00004821
II	WormBase	TSS	3878014	3878015	.	-	.	ID=TSS_WBGene00016779;Parent=gene:WBGene00016779;Name=WBGene00016779;geneID=WBGene00016779
II	WormBase	TSS	3906648	3906649	.	-	.	ID=TSS_WBGene00018754;Parent=gene:WBGene00018754;Name=WBGene00018754;geneID=WBGene00018754
II	WormBase	TSS	3907148	3907149	.	+	.	ID=TSS_WBGene00018746;Parent=gene:WBGene00018746;Name=WBGene00018746;geneID=WBGene00018746
II	WormBase	TSS	3934950	3934951	.	+	.	ID=TSS_WBGene00021191;Parent=gene:WBGene00021191;Name=WBGene00021191;geneID=WBGene00021191
II	WormBase	TSS	3963658	3963659	.	+	.	ID=TSS_WBGene00004751;Parent=gene:WBGene00004751;Name=WBGene00004751;geneID=WBGene00004751
II	WormBase	TSS	3974996	3974997	.	-	.	ID=TSS_WBGene00019641;Parent=gene:WBGene00019641;Name=WBGene00019641;geneID=WBGene00019641
II	WormBase	TSS	3976288	3976289	.	+	.	ID=TSS_WBGene00019640;Parent=gene:WBGene00019640;Name=WBGene00019640;geneID=WBGene00019640
II	WormBase	TSS	4038877	4038878	.	+	.	ID=TSS_WBGene00004135;Parent=gene:WBGene00004135;Name=WBGene00004135;geneID=WBGene00004135
II	WormBase	TSS	4044515	4044516	.	-	.	ID=TSS_WBGene00004467;Parent=gene:WBGene00004467;Name=WBGene00004467;geneID=WBGene00004467
II	WormBase	TSS	4059688	4059689	.	-	.	ID=TSS_WBGene00021053;Parent=gene:WBGene00021053;Name=WBGene00021053;geneID=WBGene00021053
II	WormBase	TSS	4066777	4066778	.	+	.	ID=TSS_WBGene00021052;Parent=gene:WBGene00021052;Name=WBGene00021052;geneID=WBGene00021052
II	WormBase	TSS	4084869	4084870	.	+	.	ID=TSS_WBGene00020008;Parent=gene:WBGene00020008;Name=WBGene00020008;geneID=WBGene00020008
II	WormBase	TSS	4134812	4134813	.	-	.	ID=TSS_WBGene00020368;Parent=gene:WBGene00020368;Name=WBGene00020368;geneID=WBGene00020368
II	WormBase	TSS	4142818	4142819	.	+	.	ID=TSS_WBGene00018969;Parent=gene:WBGene00018969;Name=WBGene00018969;geneID=WBGene00018969
II	WormBase	TSS	4179150	4179151	.	-	.	ID=TSS_WBGene00019859;Parent=gene:WBGene00019859;Name=WBGene00019859;geneID=WBGene00019859
II	WormBase	TSS	4204081	4204082	.	+	.	ID=TSS_WBGene00006495;Parent=gene:WBGene00006495;Name=WBGene00006495;geneID=WBGene00006495
II	WormBase	TSS	4238170	4238171	.	+	.	ID=TSS_WBGene00015815;Parent=gene:WBGene00015815;Name=WBGene00015815;geneID=WBGene00015815
II	WormBase	TSS	4281801	4281802	.	-	.	ID=TSS_WBGene00015300;Parent=gene:WBGene00015300;Name=WBGene00015300;geneID=WBGene00015300
II	WormBase	TSS	4299526	4299527	.	+	.	ID=TSS_WBGene00015297;Parent=gene:WBGene00015297;Name=WBGene00015297;geneID=WBGene00015297
II	WormBase	TSS	4323111	4323112	.	+	.	ID=TSS_WBGene00019221;Parent=gene:WBGene00019221;Name=WBGene00019221;geneID=WBGene00019221
II	WormBase	TSS	4362382	4362383	.	+	.	ID=TSS_WBGene00002252;Parent=gene:WBGene00002252;Name=WBGene00002252;geneID=WBGene00002252
II	WormBase	TSS	4372545	4372546	.	-	.	ID=TSS_WBGene00015116;Parent=gene:WBGene00015116;Name=WBGene00015116;geneID=WBGene00015116
II	WormBase	TSS	4376662	4376663	.	-	.	ID=TSS_WBGene00003825;Parent=gene:WBGene00003825;Name=WBGene00003825;geneID=WBGene00003825
II	WormBase	TSS	4392730	4392731	.	+	.	ID=TSS_WBGene00022743;Parent=gene:WBGene00022743;Name=WBGene00022743;geneID=WBGene00022743
II	WormBase	TSS	4420259	4420260	.	+	.	ID=TSS_WBGene00044063;Parent=gene:WBGene00044063;Name=WBGene00044063;geneID=WBGene00044063
II	WormBase	TSS	4425065	4425066	.	+	.	ID=TSS_WBGene00022739;Parent=gene:WBGene00022739;Name=WBGene00022739;geneID=WBGene00022739
II	WormBase	TSS	4433431	4433432	.	+	.	ID=TSS_WBGene00003699;Parent=gene:WBGene00003699;Name=WBGene00003699;geneID=WBGene00003699
II	WormBase	TSS	4461040	4461041	.	+	.	ID=TSS_WBGene00021058;Parent=gene:WBGene00021058;Name=WBGene00021058;geneID=WBGene00021058
II	WormBase	TSS	4469340	4469341	.	+	.	ID=TSS_WBGene00021057;Parent=gene:WBGene00021057;Name=WBGene00021057;geneID=WBGene00021057
II	WormBase	TSS	4494638	4494639	.	-	.	ID=TSS_WBGene00020251;Parent=gene:WBGene00020251;Name=WBGene00020251;geneID=WBGene00020251
II	WormBase	TSS	4520558	4520559	.	+	.	ID=TSS_WBGene00001948;Parent=gene:WBGene00001948;Name=WBGene00001948;geneID=WBGene00001948
II	WormBase	TSS	4561642	4561643	.	+	.	ID=TSS_WBGene00077490;Parent=gene:WBGene00077490;Name=WBGene00077490;geneID=WBGene00077490
II	WormBase	TSS	4562852	4562853	.	+	.	ID=TSS_WBGene00000928;Parent=gene:WBGene00000928;Name=WBGene00000928;geneID=WBGene00000928
II	WormBase	TSS	4565805	4565806	.	+	.	ID=TSS_WBGene00200106;Parent=gene:WBGene00200106;Name=WBGene00200106;geneID=WBGene00200106
II	WormBase	TSS	4583013	4583014	.	+	.	ID=TSS_WBGene00006868;Parent=gene:WBGene00006868;Name=WBGene00006868;geneID=WBGene00006868
II	WormBase	TSS	4598917	4598918	.	-	.	ID=TSS_WBGene00019747;Parent=gene:WBGene00019747;Name=WBGene00019747;geneID=WBGene00019747
II	WormBase	TSS	4603286	4603287	.	+	.	ID=TSS_WBGene00018045;Parent=gene:WBGene00018045;Name=WBGene00018045;geneID=WBGene00018045
II	WormBase	TSS	4613213	4613214	.	+	.	ID=TSS_WBGene00004122;Parent=gene:WBGene00004122;Name=WBGene00004122;geneID=WBGene00004122
II	WormBase	TSS	4626996	4626997	.	+	.	ID=TSS_WBGene00018043;Parent=gene:WBGene00018043;Name=WBGene00018043;geneID=WBGene00018043
II	WormBase	TSS	4634377	4634378	.	-	.	ID=TSS_WBGene00018051;Parent=gene:WBGene00018051;Name=WBGene00018051;geneID=WBGene00018051
II	WormBase	TSS	4649154	4649155	.	+	.	ID=TSS_WBGene00022283;Parent=gene:WBGene00022283;Name=WBGene00022283;geneID=WBGene00022283
II	WormBase	TSS	4665669	4665670	.	-	.	ID=TSS_WBGene00044383;Parent=gene:WBGene00044383;Name=WBGene00044383;geneID=WBGene00044383
II	WormBase	TSS	4693445	4693446	.	+	.	ID=TSS_WBGene00017369;Parent=gene:WBGene00017369;Name=WBGene00017369;geneID=WBGene00017369
II	WormBase	TSS	4698405	4698406	.	-	.	ID=TSS_WBGene00004461;Parent=gene:WBGene00004461;Name=WBGene00004461;geneID=WBGene00004461
II	WormBase	TSS	4698519	4698520	.	+	.	ID=TSS_WBGene00004737;Parent=gene:WBGene00004737;Name=WBGene00004737;geneID=WBGene00004737
II	WormBase	TSS	4701870	4701871	.	+	.	ID=TSS_WBGene00006817;Parent=gene:WBGene00006817;Name=WBGene00006817;geneID=WBGene00006817
II	WormBase	TSS	4706441	4706442	.	-	.	ID=TSS_WBGene00017372;Parent=gene:WBGene00017372;Name=WBGene00017372;geneID=WBGene00017372
II	WormBase	TSS	4706587	4706588	.	+	.	ID=TSS_WBGene00006626;Parent=gene:WBGene00006626;Name=WBGene00006626;geneID=WBGene00006626
II	WormBase	TSS	4715867	4715868	.	-	.	ID=TSS_WBGene00017373;Parent=gene:WBGene00017373;Name=WBGene00017373;geneID=WBGene00017373
II	WormBase	TSS	4716002	4716003	.	+	.	ID=TSS_WBGene00018274;Parent=gene:WBGene00018274;Name=WBGene00018274;geneID=WBGene00018274
II	WormBase	TSS	4728786	4728787	.	-	.	ID=TSS_WBGene00017374;Parent=gene:WBGene00017374;Name=WBGene00017374;geneID=WBGene00017374
II	WormBase	TSS	4731495	4731496	.	-	.	ID=TSS_WBGene00018275;Parent=gene:WBGene00018275;Name=WBGene00018275;geneID=WBGene00018275
II	WormBase	TSS	4734797	4734798	.	+	.	ID=TSS_WBGene00018273;Parent=gene:WBGene00018273;Name=WBGene00018273;geneID=WBGene00018273
II	WormBase	TSS	4737583	4737584	.	+	.	ID=TSS_WBGene00018271;Parent=gene:WBGene00018271;Name=WBGene00018271;geneID=WBGene00018271
II	WormBase	TSS	4740232	4740233	.	+	.	ID=TSS_WBGene00018270;Parent=gene:WBGene00018270;Name=WBGene00018270;geneID=WBGene00018270
II	WormBase	TSS	4773971	4773972	.	-	.	ID=TSS_WBGene00044662;Parent=gene:WBGene00044662;Name=WBGene00044662;geneID=WBGene00044662
II	WormBase	TSS	4774669	4774670	.	+	.	ID=TSS_WBGene00044663;Parent=gene:WBGene00044663;Name=WBGene00044663;geneID=WBGene00044663
II	WormBase	TSS	4777179	4777180	.	+	.	ID=TSS_WBGene00045455;Parent=gene:WBGene00045455;Name=WBGene00045455;geneID=WBGene00045455
II	WormBase	TSS	4781350	4781351	.	-	.	ID=TSS_WBGene00017842;Parent=gene:WBGene00017842;Name=WBGene00017842;geneID=WBGene00017842
II	WormBase	TSS	4805798	4805799	.	-	.	ID=TSS_WBGene00016354;Parent=gene:WBGene00016354;Name=WBGene00016354;geneID=WBGene00016354
II	WormBase	TSS	4815440	4815441	.	-	.	ID=TSS_WBGene00198325;Parent=gene:WBGene00198325;Name=WBGene00198325;geneID=WBGene00198325
II	WormBase	TSS	4827827	4827828	.	-	.	ID=TSS_WBGene00016359;Parent=gene:WBGene00016359;Name=WBGene00016359;geneID=WBGene00016359
II	WormBase	TSS	4828580	4828581	.	+	.	ID=TSS_WBGene00016352;Parent=gene:WBGene00016352;Name=WBGene00016352;geneID=WBGene00016352
II	WormBase	TSS	4854909	4854910	.	+	.	ID=TSS_WBGene00001027;Parent=gene:WBGene00001027;Name=WBGene00001027;geneID=WBGene00001027
II	WormBase	TSS	4870775	4870776	.	-	.	ID=TSS_WBGene00000609;Parent=gene:WBGene00000609;Name=WBGene00000609;geneID=WBGene00000609
II	WormBase	TSS	4879881	4879882	.	+	.	ID=TSS_WBGene00001754;Parent=gene:WBGene00001754;Name=WBGene00001754;geneID=WBGene00001754
II	WormBase	TSS	4882063	4882064	.	+	.	ID=TSS_WBGene00001755;Parent=gene:WBGene00001755;Name=WBGene00001755;geneID=WBGene00001755
II	WormBase	TSS	4902485	4902486	.	-	.	ID=TSS_WBGene00019893;Parent=gene:WBGene00019893;Name=WBGene00019893;geneID=WBGene00019893
II	WormBase	TSS	4904343	4904344	.	-	.	ID=TSS_WBGene00196322;Parent=gene:WBGene00196322;Name=WBGene00196322;geneID=WBGene00196322
II	WormBase	TSS	4904472	4904473	.	+	.	ID=TSS_WBGene00019888;Parent=gene:WBGene00019888;Name=WBGene00019888;geneID=WBGene00019888
II	WormBase	TSS	4935721	4935722	.	+	.	ID=TSS_WBGene00022762;Parent=gene:WBGene00022762;Name=WBGene00022762;geneID=WBGene00022762
II	WormBase	TSS	4942058	4942059	.	+	.	ID=TSS_WBGene00195246;Parent=gene:WBGene00195246;Name=WBGene00195246;geneID=WBGene00195246
II	WormBase	TSS	4945818	4945819	.	-	.	ID=TSS_WBGene00022765;Parent=gene:WBGene00022765;Name=WBGene00022765;geneID=WBGene00022765
II	WormBase	TSS	4947018	4947019	.	+	.	ID=TSS_WBGene00022759;Parent=gene:WBGene00022759;Name=WBGene00022759;geneID=WBGene00022759
II	WormBase	TSS	4949473	4949474	.	-	.	ID=TSS_WBGene00006619;Parent=gene:WBGene00006619;Name=WBGene00006619;geneID=WBGene00006619
II	WormBase	TSS	4959857	4959858	.	-	.	ID=TSS_WBGene00006737;Parent=gene:WBGene00006737;Name=WBGene00006737;geneID=WBGene00006737
II	WormBase	TSS	4960914	4960915	.	+	.	ID=TSS_WBGene00200386;Parent=gene:WBGene00200386;Name=WBGene00200386;geneID=WBGene00200386
II	WormBase	TSS	4973870	4973871	.	+	.	ID=TSS_WBGene00020867;Parent=gene:WBGene00020867;Name=WBGene00020867;geneID=WBGene00020867
II	WormBase	TSS	4994049	4994050	.	+	.	ID=TSS_WBGene00020866;Parent=gene:WBGene00020866;Name=WBGene00020866;geneID=WBGene00020866
II	WormBase	TSS	4999401	4999402	.	+	.	ID=TSS_WBGene00019087;Parent=gene:WBGene00019087;Name=WBGene00019087;geneID=WBGene00019087
II	WormBase	TSS	5003944	5003945	.	+	.	ID=TSS_WBGene00044385;Parent=gene:WBGene00044385;Name=WBGene00044385;geneID=WBGene00044385
II	WormBase	TSS	5040063	5040064	.	-	.	ID=TSS_WBGene00018017;Parent=gene:WBGene00018017;Name=WBGene00018017;geneID=WBGene00018017
II	WormBase	TSS	5042479	5042480	.	-	.	ID=TSS_WBGene00201581;Parent=gene:WBGene00201581;Name=WBGene00201581;geneID=WBGene00201581
II	WormBase	TSS	5050145	5050146	.	+	.	ID=TSS_WBGene00018018;Parent=gene:WBGene00018018;Name=WBGene00018018;geneID=WBGene00018018
II	WormBase	TSS	5055177	5055178	.	-	.	ID=TSS_WBGene00002068;Parent=gene:WBGene00002068;Name=WBGene00002068;geneID=WBGene00002068
II	WormBase	TSS	5055446	5055447	.	+	.	ID=TSS_WBGene00004434;Parent=gene:WBGene00004434;Name=WBGene00004434;geneID=WBGene00004434
II	WormBase	TSS	5068034	5068035	.	-	.	ID=TSS_WBGene00044387;Parent=gene:WBGene00044387;Name=WBGene00044387;geneID=WBGene00044387
II	WormBase	TSS	5069606	5069607	.	-	.	ID=TSS_WBGene00016153;Parent=gene:WBGene00016153;Name=WBGene00016153;geneID=WBGene00016153
II	WormBase	TSS	5081327	5081328	.	-	.	ID=TSS_WBGene00001102;Parent=gene:WBGene00001102;Name=WBGene00001102;geneID=WBGene00001102
II	WormBase	TSS	5082225	5082226	.	-	.	ID=TSS_WBGene00015454;Parent=gene:WBGene00015454;Name=WBGene00015454;geneID=WBGene00015454
II	WormBase	TSS	5085769	5085770	.	+	.	ID=TSS_WBGene00015455;Parent=gene:WBGene00015455;Name=WBGene00015455;geneID=WBGene00015455
II	WormBase	TSS	5100221	5100222	.	-	.	ID=TSS_WBGene00015456;Parent=gene:WBGene00015456;Name=WBGene00015456;geneID=WBGene00015456
II	WormBase	TSS	5101780	5101781	.	-	.	ID=TSS_WBGene00015457;Parent=gene:WBGene00015457;Name=WBGene00015457;geneID=WBGene00015457
II	WormBase	TSS	5101967	5101968	.	+	.	ID=TSS_WBGene00015458;Parent=gene:WBGene00015458;Name=WBGene00015458;geneID=WBGene00015458
II	WormBase	TSS	5103341	5103342	.	-	.	ID=TSS_WBGene00015459;Parent=gene:WBGene00015459;Name=WBGene00015459;geneID=WBGene00015459
II	WormBase	TSS	5142427	5142428	.	+	.	ID=TSS_WBGene00019022;Parent=gene:WBGene00019022;Name=WBGene00019022;geneID=WBGene00019022
II	WormBase	TSS	5147157	5147158	.	-	.	ID=TSS_WBGene00019024;Parent=gene:WBGene00019024;Name=WBGene00019024;geneID=WBGene00019024
II	WormBase	TSS	5150808	5150809	.	-	.	ID=TSS_WBGene00019025;Parent=gene:WBGene00019025;Name=WBGene00019025;geneID=WBGene00019025
II	WormBase	TSS	5181501	5181502	.	-	.	ID=TSS_WBGene00016162;Parent=gene:WBGene00016162;Name=WBGene00016162;geneID=WBGene00016162
II	WormBase	TSS	5181857	5181858	.	+	.	ID=TSS_WBGene00202400;Parent=gene:WBGene00202400;Name=WBGene00202400;geneID=WBGene00202400
II	WormBase	TSS	5201286	5201287	.	+	.	ID=TSS_WBGene00016415;Parent=gene:WBGene00016415;Name=WBGene00016415;geneID=WBGene00016415
II	WormBase	TSS	5222123	5222124	.	+	.	ID=TSS_WBGene00199982;Parent=gene:WBGene00199982;Name=WBGene00199982;geneID=WBGene00199982
II	WormBase	TSS	5222839	5222840	.	-	.	ID=TSS_WBGene00001101;Parent=gene:WBGene00001101;Name=WBGene00001101;geneID=WBGene00001101
II	WormBase	TSS	5226623	5226624	.	+	.	ID=TSS_WBGene00200733;Parent=gene:WBGene00200733;Name=WBGene00200733;geneID=WBGene00200733
II	WormBase	TSS	5228126	5228127	.	+	.	ID=TSS_WBGene00195586;Parent=gene:WBGene00195586;Name=WBGene00195586;geneID=WBGene00195586
II	WormBase	TSS	5336228	5336229	.	+	.	ID=TSS_WBGene00006923;Parent=gene:WBGene00006923;Name=WBGene00006923;geneID=WBGene00006923
II	WormBase	TSS	5350551	5350552	.	+	.	ID=TSS_WBGene00017286;Parent=gene:WBGene00017286;Name=WBGene00017286;geneID=WBGene00017286
II	WormBase	TSS	5358290	5358291	.	-	.	ID=TSS_WBGene00017289;Parent=gene:WBGene00017289;Name=WBGene00017289;geneID=WBGene00017289
II	WormBase	TSS	5358424	5358425	.	+	.	ID=TSS_WBGene00195720;Parent=gene:WBGene00195720;Name=WBGene00195720;geneID=WBGene00195720
II	WormBase	TSS	5365663	5365664	.	-	.	ID=TSS_WBGene00017292;Parent=gene:WBGene00017292;Name=WBGene00017292;geneID=WBGene00017292
II	WormBase	TSS	5373355	5373356	.	-	.	ID=TSS_WBGene00000094;Parent=gene:WBGene00000094;Name=WBGene00000094;geneID=WBGene00000094
II	WormBase	TSS	5376479	5376480	.	+	.	ID=TSS_WBGene00017282;Parent=gene:WBGene00017282;Name=WBGene00017282;geneID=WBGene00017282
II	WormBase	TSS	5378677	5378678	.	+	.	ID=TSS_WBGene00006434;Parent=gene:WBGene00006434;Name=WBGene00006434;geneID=WBGene00006434
II	WormBase	TSS	5379826	5379827	.	+	.	ID=TSS_WBGene00004034;Parent=gene:WBGene00004034;Name=WBGene00004034;geneID=WBGene00004034
II	WormBase	TSS	5390049	5390050	.	-	.	ID=TSS_WBGene00003583;Parent=gene:WBGene00003583;Name=WBGene00003583;geneID=WBGene00003583
II	WormBase	TSS	5394704	5394705	.	-	.	ID=TSS_WBGene00017137;Parent=gene:WBGene00017137;Name=WBGene00017137;geneID=WBGene00017137
II	WormBase	TSS	5398943	5398944	.	-	.	ID=TSS_WBGene00017138;Parent=gene:WBGene00017138;Name=WBGene00017138;geneID=WBGene00017138
II	WormBase	TSS	5399404	5399405	.	+	.	ID=TSS_WBGene00003393;Parent=gene:WBGene00003393;Name=WBGene00003393;geneID=WBGene00003393
II	WormBase	TSS	5410310	5410311	.	+	.	ID=TSS_WBGene00017135;Parent=gene:WBGene00017135;Name=WBGene00017135;geneID=WBGene00017135
II	WormBase	TSS	5414507	5414508	.	+	.	ID=TSS_WBGene00017134;Parent=gene:WBGene00017134;Name=WBGene00017134;geneID=WBGene00017134
II	WormBase	TSS	5416517	5416518	.	+	.	ID=TSS_WBGene00017133;Parent=gene:WBGene00017133;Name=WBGene00017133;geneID=WBGene00017133
II	WormBase	TSS	5421220	5421221	.	+	.	ID=TSS_WBGene00017132;Parent=gene:WBGene00017132;Name=WBGene00017132;geneID=WBGene00017132
II	WormBase	TSS	5453852	5453853	.	+	.	ID=TSS_WBGene00000969;Parent=gene:WBGene00000969;Name=WBGene00000969;geneID=WBGene00000969
II	WormBase	TSS	5462291	5462292	.	+	.	ID=TSS_WBGene00197976;Parent=gene:WBGene00197976;Name=WBGene00197976;geneID=WBGene00197976
II	WormBase	TSS	5466173	5466174	.	-	.	ID=TSS_WBGene00202061;Parent=gene:WBGene00202061;Name=WBGene00202061;geneID=WBGene00202061
II	WormBase	TSS	5466476	5466477	.	+	.	ID=TSS_WBGene00000548;Parent=gene:WBGene00000548;Name=WBGene00000548;geneID=WBGene00000548
II	WormBase	TSS	5474895	5474896	.	+	.	ID=TSS_WBGene00018961;Parent=gene:WBGene00018961;Name=WBGene00018961;geneID=WBGene00018961
II	WormBase	TSS	5496592	5496593	.	+	.	ID=TSS_WBGene00017390;Parent=gene:WBGene00017390;Name=WBGene00017390;geneID=WBGene00017390
II	WormBase	TSS	5501397	5501398	.	-	.	ID=TSS_WBGene00017397;Parent=gene:WBGene00017397;Name=WBGene00017397;geneID=WBGene00017397
II	WormBase	TSS	5501477	5501478	.	+	.	ID=TSS_WBGene00001511;Parent=gene:WBGene00001511;Name=WBGene00001511;geneID=WBGene00001511
II	WormBase	TSS	5503959	5503960	.	+	.	ID=TSS_WBGene00000375;Parent=gene:WBGene00000375;Name=WBGene00000375;geneID=WBGene00000375
II	WormBase	TSS	5506056	5506057	.	+	.	ID=TSS_WBGene00022672;Parent=gene:WBGene00022672;Name=WBGene00022672;geneID=WBGene00022672
II	WormBase	TSS	5512085	5512086	.	-	.	ID=TSS_WBGene00022673;Parent=gene:WBGene00022673;Name=WBGene00022673;geneID=WBGene00022673
II	WormBase	TSS	5522984	5522985	.	+	.	ID=TSS_WBGene00044390;Parent=gene:WBGene00044390;Name=WBGene00044390;geneID=WBGene00044390
II	WormBase	TSS	5547622	5547623	.	-	.	ID=TSS_WBGene00015894;Parent=gene:WBGene00015894;Name=WBGene00015894;geneID=WBGene00015894
II	WormBase	TSS	5572345	5572346	.	+	.	ID=TSS_WBGene00015887;Parent=gene:WBGene00015887;Name=WBGene00015887;geneID=WBGene00015887
II	WormBase	TSS	5578286	5578287	.	+	.	ID=TSS_WBGene00020803;Parent=gene:WBGene00020803;Name=WBGene00020803;geneID=WBGene00020803
II	WormBase	TSS	5593674	5593675	.	-	.	ID=TSS_WBGene00000383;Parent=gene:WBGene00000383;Name=WBGene00000383;geneID=WBGene00000383
II	WormBase	TSS	5594590	5594591	.	+	.	ID=TSS_WBGene00015916;Parent=gene:WBGene00015916;Name=WBGene00015916;geneID=WBGene00015916
II	WormBase	TSS	5605735	5605736	.	-	.	ID=TSS_WBGene00199471;Parent=gene:WBGene00199471;Name=WBGene00199471;geneID=WBGene00199471
II	WormBase	TSS	5619420	5619421	.	-	.	ID=TSS_WBGene00000970;Parent=gene:WBGene00000970;Name=WBGene00000970;geneID=WBGene00000970
II	WormBase	TSS	5649646	5649647	.	+	.	ID=TSS_WBGene00006988;Parent=gene:WBGene00006988;Name=WBGene00006988;geneID=WBGene00006988
II	WormBase	TSS	5660961	5660962	.	-	.	ID=TSS_WBGene00016121;Parent=gene:WBGene00016121;Name=WBGene00016121;geneID=WBGene00016121
II	WormBase	TSS	5661132	5661133	.	+	.	ID=TSS_WBGene00016115;Parent=gene:WBGene00016115;Name=WBGene00016115;geneID=WBGene00016115
II	WormBase	TSS	5665336	5665337	.	+	.	ID=TSS_WBGene00044391;Parent=gene:WBGene00044391;Name=WBGene00044391;geneID=WBGene00044391
II	WormBase	TSS	5666658	5666659	.	+	.	ID=TSS_WBGene00044392;Parent=gene:WBGene00044392;Name=WBGene00044392;geneID=WBGene00044392
II	WormBase	TSS	5667815	5667816	.	-	.	ID=TSS_WBGene00016116;Parent=gene:WBGene00016116;Name=WBGene00016116;geneID=WBGene00016116
II	WormBase	TSS	5680958	5680959	.	+	.	ID=TSS_WBGene00016114;Parent=gene:WBGene00016114;Name=WBGene00016114;geneID=WBGene00016114
II	WormBase	TSS	5689104	5689105	.	-	.	ID=TSS_WBGene00016120;Parent=gene:WBGene00016120;Name=WBGene00016120;geneID=WBGene00016120
II	WormBase	TSS	5691492	5691493	.	-	.	ID=TSS_WBGene00016118;Parent=gene:WBGene00016118;Name=WBGene00016118;geneID=WBGene00016118
II	WormBase	TSS	5714939	5714940	.	-	.	ID=TSS_WBGene00015943;Parent=gene:WBGene00015943;Name=WBGene00015943;geneID=WBGene00015943
II	WormBase	TSS	5715829	5715830	.	-	.	ID=TSS_WBGene00015946;Parent=gene:WBGene00015946;Name=WBGene00015946;geneID=WBGene00015946
II	WormBase	TSS	5715921	5715922	.	+	.	ID=TSS_WBGene00015945;Parent=gene:WBGene00015945;Name=WBGene00015945;geneID=WBGene00015945
II	WormBase	TSS	5725158	5725159	.	-	.	ID=TSS_WBGene00004267;Parent=gene:WBGene00004267;Name=WBGene00004267;geneID=WBGene00004267
II	WormBase	TSS	5738843	5738844	.	-	.	ID=TSS_WBGene00001958;Parent=gene:WBGene00001958;Name=WBGene00001958;geneID=WBGene00001958
II	WormBase	TSS	5745137	5745138	.	-	.	ID=TSS_WBGene00044296;Parent=gene:WBGene00044296;Name=WBGene00044296;geneID=WBGene00044296
II	WormBase	TSS	5760352	5760353	.	+	.	ID=TSS_WBGene00201380;Parent=gene:WBGene00201380;Name=WBGene00201380;geneID=WBGene00201380
II	WormBase	TSS	5761815	5761816	.	-	.	ID=TSS_WBGene00196402;Parent=gene:WBGene00196402;Name=WBGene00196402;geneID=WBGene00196402
II	WormBase	TSS	5769202	5769203	.	+	.	ID=TSS_WBGene00002053;Parent=gene:WBGene00002053;Name=WBGene00002053;geneID=WBGene00002053
II	WormBase	TSS	5774189	5774190	.	-	.	ID=TSS_WBGene00017326;Parent=gene:WBGene00017326;Name=WBGene00017326;geneID=WBGene00017326
II	WormBase	TSS	5782730	5782731	.	+	.	ID=TSS_WBGene00019408;Parent=gene:WBGene00019408;Name=WBGene00019408;geneID=WBGene00019408
II	WormBase	TSS	5790523	5790524	.	+	.	ID=TSS_WBGene00019407;Parent=gene:WBGene00019407;Name=WBGene00019407;geneID=WBGene00019407
II	WormBase	TSS	5802295	5802296	.	+	.	ID=TSS_WBGene00019405;Parent=gene:WBGene00019405;Name=WBGene00019405;geneID=WBGene00019405
II	WormBase	TSS	5820402	5820403	.	+	.	ID=TSS_WBGene00001224;Parent=gene:WBGene00001224;Name=WBGene00001224;geneID=WBGene00001224
II	WormBase	TSS	5830588	5830589	.	-	.	ID=TSS_WBGene00022882;Parent=gene:WBGene00022882;Name=WBGene00022882;geneID=WBGene00022882
II	WormBase	TSS	5830828	5830829	.	+	.	ID=TSS_WBGene00000650;Parent=gene:WBGene00000650;Name=WBGene00000650;geneID=WBGene00000650
II	WormBase	TSS	5836357	5836358	.	-	.	ID=TSS_WBGene00001509;Parent=gene:WBGene00001509;Name=WBGene00001509;geneID=WBGene00001509
II	WormBase	TSS	5839324	5839325	.	-	.	ID=TSS_WBGene00022885;Parent=gene:WBGene00022885;Name=WBGene00022885;geneID=WBGene00022885
II	WormBase	TSS	5841152	5841153	.	-	.	ID=TSS_WBGene00002268;Parent=gene:WBGene00002268;Name=WBGene00002268;geneID=WBGene00002268
II	WormBase	TSS	5841296	5841297	.	+	.	ID=TSS_WBGene00198021;Parent=gene:WBGene00198021;Name=WBGene00198021;geneID=WBGene00198021
II	WormBase	TSS	5864138	5864139	.	+	.	ID=TSS_WBGene00018874;Parent=gene:WBGene00018874;Name=WBGene00018874;geneID=WBGene00018874
II	WormBase	TSS	5878875	5878876	.	-	.	ID=TSS_WBGene00202105;Parent=gene:WBGene00202105;Name=WBGene00202105;geneID=WBGene00202105
II	WormBase	TSS	5880023	5880024	.	+	.	ID=TSS_WBGene00195808;Parent=gene:WBGene00195808;Name=WBGene00195808;geneID=WBGene00195808
II	WormBase	TSS	5885099	5885100	.	-	.	ID=TSS_WBGene00196578;Parent=gene:WBGene00196578;Name=WBGene00196578;geneID=WBGene00196578
II	WormBase	TSS	5886334	5886335	.	+	.	ID=TSS_WBGene00018869;Parent=gene:WBGene00018869;Name=WBGene00018869;geneID=WBGene00018869
II	WormBase	TSS	5894211	5894212	.	+	.	ID=TSS_WBGene00202336;Parent=gene:WBGene00202336;Name=WBGene00202336;geneID=WBGene00202336
II	WormBase	TSS	5906544	5906545	.	+	.	ID=TSS_WBGene00019129;Parent=gene:WBGene00019129;Name=WBGene00019129;geneID=WBGene00019129
II	WormBase	TSS	5907664	5907665	.	+	.	ID=TSS_WBGene00006933;Parent=gene:WBGene00006933;Name=WBGene00006933;geneID=WBGene00006933
II	WormBase	TSS	5912177	5912178	.	+	.	ID=TSS_WBGene00019127;Parent=gene:WBGene00019127;Name=WBGene00019127;geneID=WBGene00019127
II	WormBase	TSS	5936541	5936542	.	+	.	ID=TSS_WBGene00001208;Parent=gene:WBGene00001208;Name=WBGene00001208;geneID=WBGene00001208
II	WormBase	TSS	5955946	5955947	.	-	.	ID=TSS_WBGene00000403;Parent=gene:WBGene00000403;Name=WBGene00000403;geneID=WBGene00000403
II	WormBase	TSS	5957744	5957745	.	-	.	ID=TSS_WBGene00199321;Parent=gene:WBGene00199321;Name=WBGene00199321;geneID=WBGene00199321
II	WormBase	TSS	5966855	5966856	.	+	.	ID=TSS_WBGene00196414;Parent=gene:WBGene00196414;Name=WBGene00196414;geneID=WBGene00196414
II	WormBase	TSS	5988466	5988467	.	+	.	ID=TSS_WBGene00002085;Parent=gene:WBGene00002085;Name=WBGene00002085;geneID=WBGene00002085
II	WormBase	TSS	6015429	6015430	.	+	.	ID=TSS_WBGene00022650;Parent=gene:WBGene00022650;Name=WBGene00022650;geneID=WBGene00022650
II	WormBase	TSS	6024953	6024954	.	-	.	ID=TSS_WBGene00020029;Parent=gene:WBGene00020029;Name=WBGene00020029;geneID=WBGene00020029
II	WormBase	TSS	6043107	6043108	.	-	.	ID=TSS_WBGene00044395;Parent=gene:WBGene00044395;Name=WBGene00044395;geneID=WBGene00044395
II	WormBase	TSS	6045110	6045111	.	-	.	ID=TSS_WBGene00020025;Parent=gene:WBGene00020025;Name=WBGene00020025;geneID=WBGene00020025
II	WormBase	TSS	6047738	6047739	.	-	.	ID=TSS_WBGene00020026;Parent=gene:WBGene00020026;Name=WBGene00020026;geneID=WBGene00020026
II	WormBase	TSS	6061588	6061589	.	-	.	ID=TSS_WBGene00020028;Parent=gene:WBGene00020028;Name=WBGene00020028;geneID=WBGene00020028
II	WormBase	TSS	6077903	6077904	.	+	.	ID=TSS_WBGene00019194;Parent=gene:WBGene00019194;Name=WBGene00019194;geneID=WBGene00019194
II	WormBase	TSS	6092376	6092377	.	+	.	ID=TSS_WBGene00044287;Parent=gene:WBGene00044287;Name=WBGene00044287;geneID=WBGene00044287
II	WormBase	TSS	6097523	6097524	.	-	.	ID=TSS_WBGene00017686;Parent=gene:WBGene00017686;Name=WBGene00017686;geneID=WBGene00017686
II	WormBase	TSS	6097639	6097640	.	+	.	ID=TSS_WBGene00017683;Parent=gene:WBGene00017683;Name=WBGene00017683;geneID=WBGene00017683
II	WormBase	TSS	6109350	6109351	.	+	.	ID=TSS_WBGene00004346;Parent=gene:WBGene00004346;Name=WBGene00004346;geneID=WBGene00004346
II	WormBase	TSS	6110580	6110581	.	-	.	ID=TSS_WBGene00016236;Parent=gene:WBGene00016236;Name=WBGene00016236;geneID=WBGene00016236
II	WormBase	TSS	6115381	6115382	.	-	.	ID=TSS_WBGene00016237;Parent=gene:WBGene00016237;Name=WBGene00016237;geneID=WBGene00016237
II	WormBase	TSS	6122835	6122836	.	+	.	ID=TSS_WBGene00016235;Parent=gene:WBGene00016235;Name=WBGene00016235;geneID=WBGene00016235
II	WormBase	TSS	6125492	6125493	.	+	.	ID=TSS_WBGene00004680;Parent=gene:WBGene00004680;Name=WBGene00004680;geneID=WBGene00004680
II	WormBase	TSS	6136876	6136877	.	+	.	ID=TSS_WBGene00019018;Parent=gene:WBGene00019018;Name=WBGene00019018;geneID=WBGene00019018
II	WormBase	TSS	6170258	6170259	.	-	.	ID=TSS_WBGene00002030;Parent=gene:WBGene00002030;Name=WBGene00002030;geneID=WBGene00002030
II	WormBase	TSS	6171462	6171463	.	+	.	ID=TSS_WBGene00018251;Parent=gene:WBGene00018251;Name=WBGene00018251;geneID=WBGene00018251
II	WormBase	TSS	6182376	6182377	.	-	.	ID=TSS_WBGene00196830;Parent=gene:WBGene00196830;Name=WBGene00196830;geneID=WBGene00196830
II	WormBase	TSS	6182507	6182508	.	+	.	ID=TSS_WBGene00201748;Parent=gene:WBGene00201748;Name=WBGene00201748;geneID=WBGene00201748
II	WormBase	TSS	6183780	6183781	.	+	.	ID=TSS_WBGene00018249;Parent=gene:WBGene00018249;Name=WBGene00018249;geneID=WBGene00018249
II	WormBase	TSS	6190823	6190824	.	-	.	ID=TSS_WBGene00001440;Parent=gene:WBGene00001440;Name=WBGene00001440;geneID=WBGene00001440
II	WormBase	TSS	6196950	6196951	.	-	.	ID=TSS_WBGene00016245;Parent=gene:WBGene00016245;Name=WBGene00016245;geneID=WBGene00016245
II	WormBase	TSS	6197071	6197072	.	+	.	ID=TSS_WBGene00016244;Parent=gene:WBGene00016244;Name=WBGene00016244;geneID=WBGene00016244
II	WormBase	TSS	6198678	6198679	.	+	.	ID=TSS_WBGene00077732;Parent=gene:WBGene00077732;Name=WBGene00077732;geneID=WBGene00077732
II	WormBase	TSS	6219388	6219389	.	-	.	ID=TSS_WBGene00194710;Parent=gene:WBGene00194710;Name=WBGene00194710;geneID=WBGene00194710
II	WormBase	TSS	6244186	6244187	.	-	.	ID=TSS_WBGene00020784;Parent=gene:WBGene00020784;Name=WBGene00020784;geneID=WBGene00020784
II	WormBase	TSS	6245462	6245463	.	+	.	ID=TSS_WBGene00020783;Parent=gene:WBGene00020783;Name=WBGene00020783;geneID=WBGene00020783
II	WormBase	TSS	6251018	6251019	.	+	.	ID=TSS_WBGene00004015;Parent=gene:WBGene00004015;Name=WBGene00004015;geneID=WBGene00004015
II	WormBase	TSS	6255976	6255977	.	-	.	ID=TSS_WBGene00017438;Parent=gene:WBGene00017438;Name=WBGene00017438;geneID=WBGene00017438
II	WormBase	TSS	6260925	6260926	.	+	.	ID=TSS_WBGene00017437;Parent=gene:WBGene00017437;Name=WBGene00017437;geneID=WBGene00017437
II	WormBase	TSS	6281184	6281185	.	-	.	ID=TSS_WBGene00017442;Parent=gene:WBGene00017442;Name=WBGene00017442;geneID=WBGene00017442
II	WormBase	TSS	6290040	6290041	.	-	.	ID=TSS_WBGene00017440;Parent=gene:WBGene00017440;Name=WBGene00017440;geneID=WBGene00017440
II	WormBase	TSS	6303452	6303453	.	+	.	ID=TSS_WBGene00016210;Parent=gene:WBGene00016210;Name=WBGene00016210;geneID=WBGene00016210
II	WormBase	TSS	6321097	6321098	.	-	.	ID=TSS_WBGene00016311;Parent=gene:WBGene00016311;Name=WBGene00016311;geneID=WBGene00016311
II	WormBase	TSS	6324193	6324194	.	-	.	ID=TSS_WBGene00201100;Parent=gene:WBGene00201100;Name=WBGene00201100;geneID=WBGene00201100
II	WormBase	TSS	6331250	6331251	.	-	.	ID=TSS_WBGene00016313;Parent=gene:WBGene00016313;Name=WBGene00016313;geneID=WBGene00016313
II	WormBase	TSS	6331969	6331970	.	-	.	ID=TSS_WBGene00016314;Parent=gene:WBGene00016314;Name=WBGene00016314;geneID=WBGene00016314
II	WormBase	TSS	6335234	6335235	.	+	.	ID=TSS_WBGene00044755;Parent=gene:WBGene00044755;Name=WBGene00044755;geneID=WBGene00044755
II	WormBase	TSS	6339535	6339536	.	-	.	ID=TSS_WBGene00016315;Parent=gene:WBGene00016315;Name=WBGene00016315;geneID=WBGene00016315
II	WormBase	TSS	6343940	6343941	.	-	.	ID=TSS_WBGene00016316;Parent=gene:WBGene00016316;Name=WBGene00016316;geneID=WBGene00016316
II	WormBase	TSS	6344216	6344217	.	+	.	ID=TSS_WBGene00016310;Parent=gene:WBGene00016310;Name=WBGene00016310;geneID=WBGene00016310
II	WormBase	TSS	6347846	6347847	.	-	.	ID=TSS_WBGene00002980;Parent=gene:WBGene00002980;Name=WBGene00002980;geneID=WBGene00002980
II	WormBase	TSS	6355748	6355749	.	-	.	ID=TSS_WBGene00016318;Parent=gene:WBGene00016318;Name=WBGene00016318;geneID=WBGene00016318
II	WormBase	TSS	6359040	6359041	.	-	.	ID=TSS_WBGene00016319;Parent=gene:WBGene00016319;Name=WBGene00016319;geneID=WBGene00016319
II	WormBase	TSS	6360879	6360880	.	-	.	ID=TSS_WBGene00019607;Parent=gene:WBGene00019607;Name=WBGene00019607;geneID=WBGene00019607
II	WormBase	TSS	6365292	6365293	.	-	.	ID=TSS_WBGene00019608;Parent=gene:WBGene00019608;Name=WBGene00019608;geneID=WBGene00019608
II	WormBase	TSS	6365674	6365675	.	+	.	ID=TSS_WBGene00019606;Parent=gene:WBGene00019606;Name=WBGene00019606;geneID=WBGene00019606
II	WormBase	TSS	6370376	6370377	.	+	.	ID=TSS_WBGene00003009;Parent=gene:WBGene00003009;Name=WBGene00003009;geneID=WBGene00003009
II	WormBase	TSS	6383318	6383319	.	+	.	ID=TSS_WBGene00019061;Parent=gene:WBGene00019061;Name=WBGene00019061;geneID=WBGene00019061
II	WormBase	TSS	6393429	6393430	.	-	.	ID=TSS_WBGene00202222;Parent=gene:WBGene00202222;Name=WBGene00202222;geneID=WBGene00202222
II	WormBase	TSS	6394865	6394866	.	+	.	ID=TSS_WBGene00201621;Parent=gene:WBGene00201621;Name=WBGene00201621;geneID=WBGene00201621
II	WormBase	TSS	6395780	6395781	.	-	.	ID=TSS_WBGene00195650;Parent=gene:WBGene00195650;Name=WBGene00195650;geneID=WBGene00195650
II	WormBase	TSS	6396603	6396604	.	+	.	ID=TSS_WBGene00201221;Parent=gene:WBGene00201221;Name=WBGene00201221;geneID=WBGene00201221
II	WormBase	TSS	6398513	6398514	.	+	.	ID=TSS_WBGene00020800;Parent=gene:WBGene00020800;Name=WBGene00020800;geneID=WBGene00020800
II	WormBase	TSS	6408397	6408398	.	-	.	ID=TSS_WBGene00020801;Parent=gene:WBGene00020801;Name=WBGene00020801;geneID=WBGene00020801
II	WormBase	TSS	6411976	6411977	.	+	.	ID=TSS_WBGene00196409;Parent=gene:WBGene00196409;Name=WBGene00196409;geneID=WBGene00196409
II	WormBase	TSS	6414528	6414529	.	-	.	ID=TSS_WBGene00201256;Parent=gene:WBGene00201256;Name=WBGene00201256;geneID=WBGene00201256
II	WormBase	TSS	6418264	6418265	.	+	.	ID=TSS_WBGene00195347;Parent=gene:WBGene00195347;Name=WBGene00195347;geneID=WBGene00195347
II	WormBase	TSS	6423216	6423217	.	+	.	ID=TSS_WBGene00019372;Parent=gene:WBGene00019372;Name=WBGene00019372;geneID=WBGene00019372
II	WormBase	TSS	6449731	6449732	.	-	.	ID=TSS_WBGene00003621;Parent=gene:WBGene00003621;Name=WBGene00003621;geneID=WBGene00003621
II	WormBase	TSS	6453437	6453438	.	-	.	ID=TSS_WBGene00019427;Parent=gene:WBGene00019427;Name=WBGene00019427;geneID=WBGene00019427
II	WormBase	TSS	6476858	6476859	.	+	.	ID=TSS_WBGene00020896;Parent=gene:WBGene00020896;Name=WBGene00020896;geneID=WBGene00020896
II	WormBase	TSS	6482070	6482071	.	-	.	ID=TSS_WBGene00020897;Parent=gene:WBGene00020897;Name=WBGene00020897;geneID=WBGene00020897
II	WormBase	TSS	6486504	6486505	.	+	.	ID=TSS_WBGene00020895;Parent=gene:WBGene00020895;Name=WBGene00020895;geneID=WBGene00020895
II	WormBase	TSS	6489868	6489869	.	-	.	ID=TSS_WBGene00004916;Parent=gene:WBGene00004916;Name=WBGene00004916;geneID=WBGene00004916
II	WormBase	TSS	6489997	6489998	.	+	.	ID=TSS_WBGene00004702;Parent=gene:WBGene00004702;Name=WBGene00004702;geneID=WBGene00004702
II	WormBase	TSS	6491829	6491830	.	-	.	ID=TSS_WBGene00020899;Parent=gene:WBGene00020899;Name=WBGene00020899;geneID=WBGene00020899
II	WormBase	TSS	6491928	6491929	.	+	.	ID=TSS_WBGene00195728;Parent=gene:WBGene00195728;Name=WBGene00195728;geneID=WBGene00195728
II	WormBase	TSS	6492839	6492840	.	+	.	ID=TSS_WBGene00020894;Parent=gene:WBGene00020894;Name=WBGene00020894;geneID=WBGene00020894
II	WormBase	TSS	6498674	6498675	.	-	.	ID=TSS_WBGene00019904;Parent=gene:WBGene00019904;Name=WBGene00019904;geneID=WBGene00019904
II	WormBase	TSS	6501435	6501436	.	-	.	ID=TSS_WBGene00019905;Parent=gene:WBGene00019905;Name=WBGene00019905;geneID=WBGene00019905
II	WormBase	TSS	6502959	6502960	.	+	.	ID=TSS_WBGene00019903;Parent=gene:WBGene00019903;Name=WBGene00019903;geneID=WBGene00019903
II	WormBase	TSS	6519798	6519799	.	-	.	ID=TSS_WBGene00016971;Parent=gene:WBGene00016971;Name=WBGene00016971;geneID=WBGene00016971
II	WormBase	TSS	6522692	6522693	.	+	.	ID=TSS_WBGene00196562;Parent=gene:WBGene00196562;Name=WBGene00196562;geneID=WBGene00196562
II	WormBase	TSS	6524805	6524806	.	+	.	ID=TSS_WBGene00016970;Parent=gene:WBGene00016970;Name=WBGene00016970;geneID=WBGene00016970
II	WormBase	TSS	6528718	6528719	.	-	.	ID=TSS_WBGene00016972;Parent=gene:WBGene00016972;Name=WBGene00016972;geneID=WBGene00016972
II	WormBase	TSS	6531552	6531553	.	-	.	ID=TSS_WBGene00016973;Parent=gene:WBGene00016973;Name=WBGene00016973;geneID=WBGene00016973
II	WormBase	TSS	6532099	6532100	.	+	.	ID=TSS_WBGene00006522;Parent=gene:WBGene00006522;Name=WBGene00006522;geneID=WBGene00006522
II	WormBase	TSS	6540963	6540964	.	-	.	ID=TSS_WBGene00016974;Parent=gene:WBGene00016974;Name=WBGene00016974;geneID=WBGene00016974
II	WormBase	TSS	6545150	6545151	.	+	.	ID=TSS_WBGene00007050;Parent=gene:WBGene00007050;Name=WBGene00007050;geneID=WBGene00007050
II	WormBase	TSS	6566618	6566619	.	-	.	ID=TSS_WBGene00017560;Parent=gene:WBGene00017560;Name=WBGene00017560;geneID=WBGene00017560
II	WormBase	TSS	6567050	6567051	.	+	.	ID=TSS_WBGene00017562;Parent=gene:WBGene00017562;Name=WBGene00017562;geneID=WBGene00017562
II	WormBase	TSS	6582978	6582979	.	+	.	ID=TSS_WBGene00016962;Parent=gene:WBGene00016962;Name=WBGene00016962;geneID=WBGene00016962
II	WormBase	TSS	6586311	6586312	.	-	.	ID=TSS_WBGene00016964;Parent=gene:WBGene00016964;Name=WBGene00016964;geneID=WBGene00016964
II	WormBase	TSS	6588884	6588885	.	-	.	ID=TSS_WBGene00200308;Parent=gene:WBGene00200308;Name=WBGene00200308;geneID=WBGene00200308
II	WormBase	TSS	6589098	6589099	.	+	.	ID=TSS_WBGene00016961;Parent=gene:WBGene00016961;Name=WBGene00016961;geneID=WBGene00016961
II	WormBase	TSS	6592584	6592585	.	-	.	ID=TSS_WBGene00016966;Parent=gene:WBGene00016966;Name=WBGene00016966;geneID=WBGene00016966
II	WormBase	TSS	6598172	6598173	.	-	.	ID=TSS_WBGene00001026;Parent=gene:WBGene00001026;Name=WBGene00001026;geneID=WBGene00001026
II	WormBase	TSS	6601152	6601153	.	+	.	ID=TSS_WBGene00016960;Parent=gene:WBGene00016960;Name=WBGene00016960;geneID=WBGene00016960
II	WormBase	TSS	6603449	6603450	.	-	.	ID=TSS_WBGene00016968;Parent=gene:WBGene00016968;Name=WBGene00016968;geneID=WBGene00016968
II	WormBase	TSS	6609815	6609816	.	+	.	ID=TSS_WBGene00201074;Parent=gene:WBGene00201074;Name=WBGene00201074;geneID=WBGene00201074
II	WormBase	TSS	6617908	6617909	.	+	.	ID=TSS_WBGene00201073;Parent=gene:WBGene00201073;Name=WBGene00201073;geneID=WBGene00201073
II	WormBase	TSS	6619331	6619332	.	+	.	ID=TSS_WBGene00003480;Parent=gene:WBGene00003480;Name=WBGene00003480;geneID=WBGene00003480
II	WormBase	TSS	6631086	6631087	.	+	.	ID=TSS_WBGene00020579;Parent=gene:WBGene00020579;Name=WBGene00020579;geneID=WBGene00020579
II	WormBase	TSS	6645824	6645825	.	-	.	ID=TSS_WBGene00020581;Parent=gene:WBGene00020581;Name=WBGene00020581;geneID=WBGene00020581
II	WormBase	TSS	6680027	6680028	.	+	.	ID=TSS_WBGene00016005;Parent=gene:WBGene00016005;Name=WBGene00016005;geneID=WBGene00016005
II	WormBase	TSS	6684036	6684037	.	+	.	ID=TSS_WBGene00016002;Parent=gene:WBGene00016002;Name=WBGene00016002;geneID=WBGene00016002
II	WormBase	TSS	6689158	6689159	.	+	.	ID=TSS_WBGene00016002;Parent=gene:WBGene00016002;Name=WBGene00016002;geneID=WBGene00016002
II	WormBase	TSS	6698979	6698980	.	+	.	ID=TSS_WBGene00016000;Parent=gene:WBGene00016000;Name=WBGene00016000;geneID=WBGene00016000
II	WormBase	TSS	6701552	6701553	.	-	.	ID=TSS_WBGene00016004;Parent=gene:WBGene00016004;Name=WBGene00016004;geneID=WBGene00016004
II	WormBase	TSS	6716812	6716813	.	+	.	ID=TSS_WBGene00020501;Parent=gene:WBGene00020501;Name=WBGene00020501;geneID=WBGene00020501
II	WormBase	TSS	6724762	6724763	.	+	.	ID=TSS_WBGene00201182;Parent=gene:WBGene00201182;Name=WBGene00201182;geneID=WBGene00201182
II	WormBase	TSS	6729371	6729372	.	-	.	ID=TSS_WBGene00020502;Parent=gene:WBGene00020502;Name=WBGene00020502;geneID=WBGene00020502
II	WormBase	TSS	6733551	6733552	.	-	.	ID=TSS_WBGene00020503;Parent=gene:WBGene00020503;Name=WBGene00020503;geneID=WBGene00020503
II	WormBase	TSS	6734845	6734846	.	+	.	ID=TSS_WBGene00020500;Parent=gene:WBGene00020500;Name=WBGene00020500;geneID=WBGene00020500
II	WormBase	TSS	6741589	6741590	.	+	.	ID=TSS_WBGene00018305;Parent=gene:WBGene00018305;Name=WBGene00018305;geneID=WBGene00018305
II	WormBase	TSS	6752860	6752861	.	-	.	ID=TSS_WBGene00044316;Parent=gene:WBGene00044316;Name=WBGene00044316;geneID=WBGene00044316
II	WormBase	TSS	6756464	6756465	.	+	.	ID=TSS_WBGene00018300;Parent=gene:WBGene00018300;Name=WBGene00018300;geneID=WBGene00018300
II	WormBase	TSS	6764975	6764976	.	+	.	ID=TSS_WBGene00018298;Parent=gene:WBGene00018298;Name=WBGene00018298;geneID=WBGene00018298
II	WormBase	TSS	6768205	6768206	.	+	.	ID=TSS_WBGene00044221;Parent=gene:WBGene00044221;Name=WBGene00044221;geneID=WBGene00044221
II	WormBase	TSS	6774887	6774888	.	-	.	ID=TSS_WBGene00018304;Parent=gene:WBGene00018304;Name=WBGene00018304;geneID=WBGene00018304
II	WormBase	TSS	6779306	6779307	.	+	.	ID=TSS_WBGene00020482;Parent=gene:WBGene00020482;Name=WBGene00020482;geneID=WBGene00020482
II	WormBase	TSS	6788917	6788918	.	+	.	ID=TSS_WBGene00020479;Parent=gene:WBGene00020479;Name=WBGene00020479;geneID=WBGene00020479
II	WormBase	TSS	6792160	6792161	.	+	.	ID=TSS_WBGene00020478;Parent=gene:WBGene00020478;Name=WBGene00020478;geneID=WBGene00020478
II	WormBase	TSS	6800266	6800267	.	-	.	ID=TSS_WBGene00017954;Parent=gene:WBGene00017954;Name=WBGene00017954;geneID=WBGene00017954
II	WormBase	TSS	6803604	6803605	.	+	.	ID=TSS_WBGene00006380;Parent=gene:WBGene00006380;Name=WBGene00006380;geneID=WBGene00006380
II	WormBase	TSS	6827443	6827444	.	-	.	ID=TSS_WBGene00197883;Parent=gene:WBGene00197883;Name=WBGene00197883;geneID=WBGene00197883
II	WormBase	TSS	6829089	6829090	.	-	.	ID=TSS_WBGene00196819;Parent=gene:WBGene00196819;Name=WBGene00196819;geneID=WBGene00196819
II	WormBase	TSS	6829403	6829404	.	+	.	ID=TSS_WBGene00201865;Parent=gene:WBGene00201865;Name=WBGene00201865;geneID=WBGene00201865
II	WormBase	TSS	6830209	6830210	.	-	.	ID=TSS_WBGene00195784;Parent=gene:WBGene00195784;Name=WBGene00195784;geneID=WBGene00195784
II	WormBase	TSS	6831968	6831969	.	+	.	ID=TSS_WBGene00195594;Parent=gene:WBGene00195594;Name=WBGene00195594;geneID=WBGene00195594
II	WormBase	TSS	6832944	6832945	.	+	.	ID=TSS_WBGene00201247;Parent=gene:WBGene00201247;Name=WBGene00201247;geneID=WBGene00201247
II	WormBase	TSS	6833696	6833697	.	+	.	ID=TSS_WBGene00200867;Parent=gene:WBGene00200867;Name=WBGene00200867;geneID=WBGene00200867
II	WormBase	TSS	6833827	6833828	.	-	.	ID=TSS_WBGene00201982;Parent=gene:WBGene00201982;Name=WBGene00201982;geneID=WBGene00201982
II	WormBase	TSS	6835608	6835609	.	-	.	ID=TSS_WBGene00200136;Parent=gene:WBGene00200136;Name=WBGene00200136;geneID=WBGene00200136
II	WormBase	TSS	6842688	6842689	.	+	.	ID=TSS_WBGene00001194;Parent=gene:WBGene00001194;Name=WBGene00001194;geneID=WBGene00001194
II	WormBase	TSS	6848246	6848247	.	+	.	ID=TSS_WBGene00015410;Parent=gene:WBGene00015410;Name=WBGene00015410;geneID=WBGene00015410
II	WormBase	TSS	6870809	6870810	.	-	.	ID=TSS_WBGene00016626;Parent=gene:WBGene00016626;Name=WBGene00016626;geneID=WBGene00016626
II	WormBase	TSS	6876423	6876424	.	-	.	ID=TSS_WBGene00016628;Parent=gene:WBGene00016628;Name=WBGene00016628;geneID=WBGene00016628
II	WormBase	TSS	6880013	6880014	.	-	.	ID=TSS_WBGene00016629;Parent=gene:WBGene00016629;Name=WBGene00016629;geneID=WBGene00016629
II	WormBase	TSS	6887675	6887676	.	-	.	ID=TSS_WBGene00004059;Parent=gene:WBGene00004059;Name=WBGene00004059;geneID=WBGene00004059
II	WormBase	TSS	6891828	6891829	.	-	.	ID=TSS_WBGene00016632;Parent=gene:WBGene00016632;Name=WBGene00016632;geneID=WBGene00016632
II	WormBase	TSS	6898459	6898460	.	-	.	ID=TSS_WBGene00196542;Parent=gene:WBGene00196542;Name=WBGene00196542;geneID=WBGene00196542
II	WormBase	TSS	6898497	6898498	.	+	.	ID=TSS_WBGene00016624;Parent=gene:WBGene00016624;Name=WBGene00016624;geneID=WBGene00016624
II	WormBase	TSS	6913362	6913363	.	-	.	ID=TSS_WBGene00000886;Parent=gene:WBGene00000886;Name=WBGene00000886;geneID=WBGene00000886
II	WormBase	TSS	6926061	6926062	.	-	.	ID=TSS_WBGene00017700;Parent=gene:WBGene00017700;Name=WBGene00017700;geneID=WBGene00017700
II	WormBase	TSS	6926658	6926659	.	+	.	ID=TSS_WBGene00196003;Parent=gene:WBGene00196003;Name=WBGene00196003;geneID=WBGene00196003
II	WormBase	TSS	6936117	6936118	.	+	.	ID=TSS_WBGene00017699;Parent=gene:WBGene00017699;Name=WBGene00017699;geneID=WBGene00017699
II	WormBase	TSS	6951452	6951453	.	-	.	ID=TSS_WBGene00017702;Parent=gene:WBGene00017702;Name=WBGene00017702;geneID=WBGene00017702
II	WormBase	TSS	6951596	6951597	.	+	.	ID=TSS_WBGene00000459;Parent=gene:WBGene00000459;Name=WBGene00000459;geneID=WBGene00000459
II	WormBase	TSS	6957584	6957585	.	-	.	ID=TSS_WBGene00006605;Parent=gene:WBGene00006605;Name=WBGene00006605;geneID=WBGene00006605
II	WormBase	TSS	6974056	6974057	.	-	.	ID=TSS_WBGene00004930;Parent=gene:WBGene00004930;Name=WBGene00004930;geneID=WBGene00004930
II	WormBase	TSS	7022622	7022623	.	-	.	ID=TSS_WBGene00016889;Parent=gene:WBGene00016889;Name=WBGene00016889;geneID=WBGene00016889
II	WormBase	TSS	7022723	7022724	.	+	.	ID=TSS_WBGene00016890;Parent=gene:WBGene00016890;Name=WBGene00016890;geneID=WBGene00016890
II	WormBase	TSS	7034319	7034320	.	+	.	ID=TSS_WBGene00195302;Parent=gene:WBGene00195302;Name=WBGene00195302;geneID=WBGene00195302
II	WormBase	TSS	7050210	7050211	.	-	.	ID=TSS_WBGene00022855;Parent=gene:WBGene00022855;Name=WBGene00022855;geneID=WBGene00022855
II	WormBase	TSS	7050318	7050319	.	+	.	ID=TSS_WBGene00022852;Parent=gene:WBGene00022852;Name=WBGene00022852;geneID=WBGene00022852
II	WormBase	TSS	7057894	7057895	.	-	.	ID=TSS_WBGene00022856;Parent=gene:WBGene00022856;Name=WBGene00022856;geneID=WBGene00022856
II	WormBase	TSS	7065564	7065565	.	+	.	ID=TSS_WBGene00003784;Parent=gene:WBGene00003784;Name=WBGene00003784;geneID=WBGene00003784
II	WormBase	TSS	7075257	7075258	.	+	.	ID=TSS_WBGene00002183;Parent=gene:WBGene00002183;Name=WBGene00002183;geneID=WBGene00002183
II	WormBase	TSS	7089449	7089450	.	+	.	ID=TSS_WBGene00020170;Parent=gene:WBGene00020170;Name=WBGene00020170;geneID=WBGene00020170
II	WormBase	TSS	7094090	7094091	.	+	.	ID=TSS_WBGene00020163;Parent=gene:WBGene00020163;Name=WBGene00020163;geneID=WBGene00020163
II	WormBase	TSS	7105005	7105006	.	-	.	ID=TSS_WBGene00017349;Parent=gene:WBGene00017349;Name=WBGene00017349;geneID=WBGene00017349
II	WormBase	TSS	7105161	7105162	.	+	.	ID=TSS_WBGene00004447;Parent=gene:WBGene00004447;Name=WBGene00004447;geneID=WBGene00004447
II	WormBase	TSS	7107780	7107781	.	-	.	ID=TSS_WBGene00017350;Parent=gene:WBGene00017350;Name=WBGene00017350;geneID=WBGene00017350
II	WormBase	TSS	7111821	7111822	.	+	.	ID=TSS_WBGene00017347;Parent=gene:WBGene00017347;Name=WBGene00017347;geneID=WBGene00017347
II	WormBase	TSS	7115820	7115821	.	-	.	ID=TSS_WBGene00017351;Parent=gene:WBGene00017351;Name=WBGene00017351;geneID=WBGene00017351
II	WormBase	TSS	7116535	7116536	.	+	.	ID=TSS_WBGene00006893;Parent=gene:WBGene00006893;Name=WBGene00006893;geneID=WBGene00006893
II	WormBase	TSS	7126812	7126813	.	+	.	ID=TSS_WBGene00017343;Parent=gene:WBGene00017343;Name=WBGene00017343;geneID=WBGene00017343
II	WormBase	TSS	7131961	7131962	.	-	.	ID=TSS_WBGene00020320;Parent=gene:WBGene00020320;Name=WBGene00020320;geneID=WBGene00020320
II	WormBase	TSS	7152494	7152495	.	+	.	ID=TSS_WBGene00016173;Parent=gene:WBGene00016173;Name=WBGene00016173;geneID=WBGene00016173
II	WormBase	TSS	7155549	7155550	.	+	.	ID=TSS_WBGene00016172;Parent=gene:WBGene00016172;Name=WBGene00016172;geneID=WBGene00016172
II	WormBase	TSS	7165461	7165462	.	-	.	ID=TSS_WBGene00016174;Parent=gene:WBGene00016174;Name=WBGene00016174;geneID=WBGene00016174
II	WormBase	TSS	7171243	7171244	.	-	.	ID=TSS_WBGene00001129;Parent=gene:WBGene00001129;Name=WBGene00001129;geneID=WBGene00001129
II	WormBase	TSS	7189338	7189339	.	+	.	ID=TSS_WBGene00017124;Parent=gene:WBGene00017124;Name=WBGene00017124;geneID=WBGene00017124
II	WormBase	TSS	7194710	7194711	.	-	.	ID=TSS_WBGene00017125;Parent=gene:WBGene00017125;Name=WBGene00017125;geneID=WBGene00017125
II	WormBase	TSS	7196219	7196220	.	+	.	ID=TSS_WBGene00017123;Parent=gene:WBGene00017123;Name=WBGene00017123;geneID=WBGene00017123
II	WormBase	TSS	7200309	7200310	.	+	.	ID=TSS_WBGene00045095;Parent=gene:WBGene00045095;Name=WBGene00045095;geneID=WBGene00045095
II	WormBase	TSS	7200424	7200425	.	+	.	ID=TSS_WBGene00017122;Parent=gene:WBGene00017122;Name=WBGene00017122;geneID=WBGene00017122
II	WormBase	TSS	7217027	7217028	.	-	.	ID=TSS_WBGene00017129;Parent=gene:WBGene00017129;Name=WBGene00017129;geneID=WBGene00017129
II	WormBase	TSS	7228706	7228707	.	+	.	ID=TSS_WBGene00017970;Parent=gene:WBGene00017970;Name=WBGene00017970;geneID=WBGene00017970
II	WormBase	TSS	7232765	7232766	.	+	.	ID=TSS_WBGene00017969;Parent=gene:WBGene00017969;Name=WBGene00017969;geneID=WBGene00017969
II	WormBase	TSS	7252048	7252049	.	-	.	ID=TSS_WBGene00004198;Parent=gene:WBGene00004198;Name=WBGene00004198;geneID=WBGene00004198
II	WormBase	TSS	7252162	7252163	.	+	.	ID=TSS_WBGene00017967;Parent=gene:WBGene00017967;Name=WBGene00017967;geneID=WBGene00017967
II	WormBase	TSS	7253164	7253165	.	-	.	ID=TSS_WBGene00003078;Parent=gene:WBGene00003078;Name=WBGene00003078;geneID=WBGene00003078
II	WormBase	TSS	7262039	7262040	.	+	.	ID=TSS_WBGene00016276;Parent=gene:WBGene00016276;Name=WBGene00016276;geneID=WBGene00016276
II	WormBase	TSS	7299443	7299444	.	+	.	ID=TSS_WBGene00016273;Parent=gene:WBGene00016273;Name=WBGene00016273;geneID=WBGene00016273
II	WormBase	TSS	7301860	7301861	.	+	.	ID=TSS_WBGene00000839;Parent=gene:WBGene00000839;Name=WBGene00000839;geneID=WBGene00000839
II	WormBase	TSS	7309384	7309385	.	-	.	ID=TSS_WBGene00018475;Parent=gene:WBGene00018475;Name=WBGene00018475;geneID=WBGene00018475
II	WormBase	TSS	7310181	7310182	.	+	.	ID=TSS_WBGene00018474;Parent=gene:WBGene00018474;Name=WBGene00018474;geneID=WBGene00018474
II	WormBase	TSS	7340895	7340896	.	+	.	ID=TSS_WBGene00003620;Parent=gene:WBGene00003620;Name=WBGene00003620;geneID=WBGene00003620
II	WormBase	TSS	7352572	7352573	.	-	.	ID=TSS_WBGene00002008;Parent=gene:WBGene00002008;Name=WBGene00002008;geneID=WBGene00002008
II	WormBase	TSS	7356895	7356896	.	-	.	ID=TSS_WBGene00001812;Parent=gene:WBGene00001812;Name=WBGene00001812;geneID=WBGene00001812
II	WormBase	TSS	7358699	7358700	.	+	.	ID=TSS_WBGene00018392;Parent=gene:WBGene00018392;Name=WBGene00018392;geneID=WBGene00018392
II	WormBase	TSS	7364052	7364053	.	-	.	ID=TSS_WBGene00018393;Parent=gene:WBGene00018393;Name=WBGene00018393;geneID=WBGene00018393
II	WormBase	TSS	7367524	7367525	.	-	.	ID=TSS_WBGene00018394;Parent=gene:WBGene00018394;Name=WBGene00018394;geneID=WBGene00018394
II	WormBase	TSS	7374191	7374192	.	-	.	ID=TSS_WBGene00018395;Parent=gene:WBGene00018395;Name=WBGene00018395;geneID=WBGene00018395
II	WormBase	TSS	7374320	7374321	.	+	.	ID=TSS_WBGene00018391;Parent=gene:WBGene00018391;Name=WBGene00018391;geneID=WBGene00018391
II	WormBase	TSS	7381355	7381356	.	+	.	ID=TSS_WBGene00015569;Parent=gene:WBGene00015569;Name=WBGene00015569;geneID=WBGene00015569
II	WormBase	TSS	7396291	7396292	.	+	.	ID=TSS_WBGene00015567;Parent=gene:WBGene00015567;Name=WBGene00015567;geneID=WBGene00015567
II	WormBase	TSS	7398781	7398782	.	+	.	ID=TSS_WBGene00015566;Parent=gene:WBGene00015566;Name=WBGene00015566;geneID=WBGene00015566
II	WormBase	TSS	7402693	7402694	.	-	.	ID=TSS_WBGene00003526;Parent=gene:WBGene00003526;Name=WBGene00003526;geneID=WBGene00003526
II	WormBase	TSS	7430487	7430488	.	-	.	ID=TSS_WBGene00019289;Parent=gene:WBGene00019289;Name=WBGene00019289;geneID=WBGene00019289
II	WormBase	TSS	7457217	7457218	.	-	.	ID=TSS_WBGene00017023;Parent=gene:WBGene00017023;Name=WBGene00017023;geneID=WBGene00017023
II	WormBase	TSS	7478719	7478720	.	-	.	ID=TSS_WBGene00000101;Parent=gene:WBGene00000101;Name=WBGene00000101;geneID=WBGene00000101
II	WormBase	TSS	7479141	7479142	.	+	.	ID=TSS_WBGene00006703;Parent=gene:WBGene00006703;Name=WBGene00006703;geneID=WBGene00006703
II	WormBase	TSS	7483040	7483041	.	-	.	ID=TSS_WBGene00000280;Parent=gene:WBGene00000280;Name=WBGene00000280;geneID=WBGene00000280
II	WormBase	TSS	7494967	7494968	.	+	.	ID=TSS_WBGene00019998;Parent=gene:WBGene00019998;Name=WBGene00019998;geneID=WBGene00019998
II	WormBase	TSS	7496308	7496309	.	+	.	ID=TSS_WBGene00023416;Parent=gene:WBGene00023416;Name=WBGene00023416;geneID=WBGene00023416
II	WormBase	TSS	7531060	7531061	.	+	.	ID=TSS_WBGene00006947;Parent=gene:WBGene00006947;Name=WBGene00006947;geneID=WBGene00006947
II	WormBase	TSS	7534370	7534371	.	-	.	ID=TSS_WBGene00006956;Parent=gene:WBGene00006956;Name=WBGene00006956;geneID=WBGene00006956
II	WormBase	TSS	7534698	7534699	.	+	.	ID=TSS_WBGene00200245;Parent=gene:WBGene00200245;Name=WBGene00200245;geneID=WBGene00200245
II	WormBase	TSS	7535114	7535115	.	+	.	ID=TSS_WBGene00022893;Parent=gene:WBGene00022893;Name=WBGene00022893;geneID=WBGene00022893
II	WormBase	TSS	7538277	7538278	.	+	.	ID=TSS_WBGene00003592;Parent=gene:WBGene00003592;Name=WBGene00003592;geneID=WBGene00003592
II	WormBase	TSS	7563699	7563700	.	+	.	ID=TSS_WBGene00199546;Parent=gene:WBGene00199546;Name=WBGene00199546;geneID=WBGene00199546
II	WormBase	TSS	7568463	7568464	.	+	.	ID=TSS_WBGene00201528;Parent=gene:WBGene00201528;Name=WBGene00201528;geneID=WBGene00201528
II	WormBase	TSS	7570879	7570880	.	+	.	ID=TSS_WBGene00018041;Parent=gene:WBGene00018041;Name=WBGene00018041;geneID=WBGene00018041
II	WormBase	TSS	7574396	7574397	.	+	.	ID=TSS_WBGene00018040;Parent=gene:WBGene00018040;Name=WBGene00018040;geneID=WBGene00018040
II	WormBase	TSS	7583569	7583570	.	-	.	ID=TSS_WBGene00018042;Parent=gene:WBGene00018042;Name=WBGene00018042;geneID=WBGene00018042
II	WormBase	TSS	7593299	7593300	.	-	.	ID=TSS_WBGene00006363;Parent=gene:WBGene00006363;Name=WBGene00006363;geneID=WBGene00006363
II	WormBase	TSS	7593495	7593496	.	+	.	ID=TSS_WBGene00201549;Parent=gene:WBGene00201549;Name=WBGene00201549;geneID=WBGene00201549
II	WormBase	TSS	7605239	7605240	.	-	.	ID=TSS_WBGene00003888;Parent=gene:WBGene00003888;Name=WBGene00003888;geneID=WBGene00003888
II	WormBase	TSS	7605419	7605420	.	+	.	ID=TSS_WBGene00019940;Parent=gene:WBGene00019940;Name=WBGene00019940;geneID=WBGene00019940
II	WormBase	TSS	7613282	7613283	.	-	.	ID=TSS_WBGene00019943;Parent=gene:WBGene00019943;Name=WBGene00019943;geneID=WBGene00019943
II	WormBase	TSS	7615598	7615599	.	+	.	ID=TSS_WBGene00000390;Parent=gene:WBGene00000390;Name=WBGene00000390;geneID=WBGene00000390
II	WormBase	TSS	7623011	7623012	.	-	.	ID=TSS_WBGene00198326;Parent=gene:WBGene00198326;Name=WBGene00198326;geneID=WBGene00198326
II	WormBase	TSS	7625192	7625193	.	+	.	ID=TSS_WBGene00196288;Parent=gene:WBGene00196288;Name=WBGene00196288;geneID=WBGene00196288
II	WormBase	TSS	7625490	7625491	.	+	.	ID=TSS_WBGene00197254;Parent=gene:WBGene00197254;Name=WBGene00197254;geneID=WBGene00197254
II	WormBase	TSS	7635533	7635534	.	+	.	ID=TSS_WBGene00200555;Parent=gene:WBGene00200555;Name=WBGene00200555;geneID=WBGene00200555
II	WormBase	TSS	7639637	7639638	.	-	.	ID=TSS_WBGene00020114;Parent=gene:WBGene00020114;Name=WBGene00020114;geneID=WBGene00020114
II	WormBase	TSS	7662036	7662037	.	-	.	ID=TSS_WBGene00017547;Parent=gene:WBGene00017547;Name=WBGene00017547;geneID=WBGene00017547
II	WormBase	TSS	7662989	7662990	.	-	.	ID=TSS_WBGene00017548;Parent=gene:WBGene00017548;Name=WBGene00017548;geneID=WBGene00017548
II	WormBase	TSS	7664405	7664406	.	+	.	ID=TSS_WBGene00017546;Parent=gene:WBGene00017546;Name=WBGene00017546;geneID=WBGene00017546
II	WormBase	TSS	7669587	7669588	.	+	.	ID=TSS_WBGene00003045;Parent=gene:WBGene00003045;Name=WBGene00003045;geneID=WBGene00003045
II	WormBase	TSS	7674983	7674984	.	-	.	ID=TSS_WBGene00198525;Parent=gene:WBGene00198525;Name=WBGene00198525;geneID=WBGene00198525
II	WormBase	TSS	7679097	7679098	.	-	.	ID=TSS_WBGene00199206;Parent=gene:WBGene00199206;Name=WBGene00199206;geneID=WBGene00199206
II	WormBase	TSS	7680275	7680276	.	+	.	ID=TSS_WBGene00003044;Parent=gene:WBGene00003044;Name=WBGene00003044;geneID=WBGene00003044
II	WormBase	TSS	7690435	7690436	.	-	.	ID=TSS_WBGene00017549;Parent=gene:WBGene00017549;Name=WBGene00017549;geneID=WBGene00017549
II	WormBase	TSS	7699065	7699066	.	-	.	ID=TSS_WBGene00015205;Parent=gene:WBGene00015205;Name=WBGene00015205;geneID=WBGene00015205
II	WormBase	TSS	7699172	7699173	.	+	.	ID=TSS_WBGene00015203;Parent=gene:WBGene00015203;Name=WBGene00015203;geneID=WBGene00015203
II	WormBase	TSS	7705151	7705152	.	-	.	ID=TSS_WBGene00015206;Parent=gene:WBGene00015206;Name=WBGene00015206;geneID=WBGene00015206
II	WormBase	TSS	7708583	7708584	.	-	.	ID=TSS_WBGene00015208;Parent=gene:WBGene00015208;Name=WBGene00015208;geneID=WBGene00015208
II	WormBase	TSS	7720737	7720738	.	+	.	ID=TSS_WBGene00195973;Parent=gene:WBGene00195973;Name=WBGene00195973;geneID=WBGene00195973
II	WormBase	TSS	7725082	7725083	.	+	.	ID=TSS_WBGene00015061;Parent=gene:WBGene00015061;Name=WBGene00015061;geneID=WBGene00015061
II	WormBase	TSS	7755192	7755193	.	-	.	ID=TSS_WBGene00015063;Parent=gene:WBGene00015063;Name=WBGene00015063;geneID=WBGene00015063
II	WormBase	TSS	7758319	7758320	.	-	.	ID=TSS_WBGene00015064;Parent=gene:WBGene00015064;Name=WBGene00015064;geneID=WBGene00015064
II	WormBase	TSS	7769314	7769315	.	-	.	ID=TSS_WBGene00015517;Parent=gene:WBGene00015517;Name=WBGene00015517;geneID=WBGene00015517
II	WormBase	TSS	7776779	7776780	.	-	.	ID=TSS_WBGene00015512;Parent=gene:WBGene00015512;Name=WBGene00015512;geneID=WBGene00015512
II	WormBase	TSS	7781123	7781124	.	-	.	ID=TSS_WBGene00015513;Parent=gene:WBGene00015513;Name=WBGene00015513;geneID=WBGene00015513
II	WormBase	TSS	7781221	7781222	.	+	.	ID=TSS_WBGene00015515;Parent=gene:WBGene00015515;Name=WBGene00015515;geneID=WBGene00015515
II	WormBase	TSS	7783754	7783755	.	+	.	ID=TSS_WBGene00004823;Parent=gene:WBGene00004823;Name=WBGene00004823;geneID=WBGene00004823
II	WormBase	TSS	7790268	7790269	.	-	.	ID=TSS_WBGene00001615;Parent=gene:WBGene00001615;Name=WBGene00001615;geneID=WBGene00001615
II	WormBase	TSS	7790490	7790491	.	+	.	ID=TSS_WBGene00015514;Parent=gene:WBGene00015514;Name=WBGene00015514;geneID=WBGene00015514
II	WormBase	TSS	7806294	7806295	.	+	.	ID=TSS_WBGene00196727;Parent=gene:WBGene00196727;Name=WBGene00196727;geneID=WBGene00196727
II	WormBase	TSS	7808227	7808228	.	+	.	ID=TSS_WBGene00198053;Parent=gene:WBGene00198053;Name=WBGene00198053;geneID=WBGene00198053
II	WormBase	TSS	7809306	7809307	.	+	.	ID=TSS_WBGene00199606;Parent=gene:WBGene00199606;Name=WBGene00199606;geneID=WBGene00199606
II	WormBase	TSS	7810994	7810995	.	+	.	ID=TSS_WBGene00000516;Parent=gene:WBGene00000516;Name=WBGene00000516;geneID=WBGene00000516
II	WormBase	TSS	7816462	7816463	.	+	.	ID=TSS_WBGene00000517;Parent=gene:WBGene00000517;Name=WBGene00000517;geneID=WBGene00000517
II	WormBase	TSS	7845960	7845961	.	-	.	ID=TSS_WBGene00000046;Parent=gene:WBGene00000046;Name=WBGene00000046;geneID=WBGene00000046
II	WormBase	TSS	7847229	7847230	.	+	.	ID=TSS_WBGene00011633;Parent=gene:WBGene00011633;Name=WBGene00011633;geneID=WBGene00011633
II	WormBase	TSS	7850685	7850686	.	+	.	ID=TSS_WBGene00198741;Parent=gene:WBGene00198741;Name=WBGene00198741;geneID=WBGene00198741
II	WormBase	TSS	7852625	7852626	.	+	.	ID=TSS_WBGene00199782;Parent=gene:WBGene00199782;Name=WBGene00199782;geneID=WBGene00199782
II	WormBase	TSS	7857408	7857409	.	-	.	ID=TSS_WBGene00011636;Parent=gene:WBGene00011636;Name=WBGene00011636;geneID=WBGene00011636
II	WormBase	TSS	7857760	7857761	.	+	.	ID=TSS_WBGene00011641;Parent=gene:WBGene00011641;Name=WBGene00011641;geneID=WBGene00011641
II	WormBase	TSS	7859654	7859655	.	+	.	ID=TSS_WBGene00011637;Parent=gene:WBGene00011637;Name=WBGene00011637;geneID=WBGene00011637
II	WormBase	TSS	7860525	7860526	.	+	.	ID=TSS_WBGene00002994;Parent=gene:WBGene00002994;Name=WBGene00002994;geneID=WBGene00002994
II	WormBase	TSS	7864357	7864358	.	+	.	ID=TSS_WBGene00011638;Parent=gene:WBGene00011638;Name=WBGene00011638;geneID=WBGene00011638
II	WormBase	TSS	7874051	7874052	.	-	.	ID=TSS_WBGene00011349;Parent=gene:WBGene00011349;Name=WBGene00011349;geneID=WBGene00011349
II	WormBase	TSS	7874272	7874273	.	-	.	ID=TSS_WBGene00011348;Parent=gene:WBGene00011348;Name=WBGene00011348;geneID=WBGene00011348
II	WormBase	TSS	7879365	7879366	.	-	.	ID=TSS_WBGene00006913;Parent=gene:WBGene00006913;Name=WBGene00006913;geneID=WBGene00006913
II	WormBase	TSS	7879462	7879463	.	+	.	ID=TSS_WBGene00011351;Parent=gene:WBGene00011351;Name=WBGene00011351;geneID=WBGene00011351
II	WormBase	TSS	7888318	7888319	.	+	.	ID=TSS_WBGene00198541;Parent=gene:WBGene00198541;Name=WBGene00198541;geneID=WBGene00198541
II	WormBase	TSS	7892864	7892865	.	-	.	ID=TSS_WBGene00200996;Parent=gene:WBGene00200996;Name=WBGene00200996;geneID=WBGene00200996
II	WormBase	TSS	7895034	7895035	.	+	.	ID=TSS_WBGene00004208;Parent=gene:WBGene00004208;Name=WBGene00004208;geneID=WBGene00004208
II	WormBase	TSS	7911204	7911205	.	+	.	ID=TSS_WBGene00014067;Parent=gene:WBGene00014067;Name=WBGene00014067;geneID=WBGene00014067
II	WormBase	TSS	7916398	7916399	.	-	.	ID=TSS_WBGene00014051;Parent=gene:WBGene00014051;Name=WBGene00014051;geneID=WBGene00014051
II	WormBase	TSS	7937758	7937759	.	-	.	ID=TSS_WBGene00014052;Parent=gene:WBGene00014052;Name=WBGene00014052;geneID=WBGene00014052
II	WormBase	TSS	7981805	7981806	.	+	.	ID=TSS_WBGene00008438;Parent=gene:WBGene00008438;Name=WBGene00008438;geneID=WBGene00008438
[truncated: 30,820 more rows]

## Sheet: SNA-3 peaks
I	1800	1866	SNA3-PE975_minus_peak_1	2.9045	-
I	2065	2152	SNA3-PE975_plus_peak_1	3.91449	+
I	2272	2451	SNA3-PE975_plus_peak_2	5.8944	+
I	2479	2712	SNA3-PE975_minus_peak_2	8.66751	-
I	2571	2616	SNA3-PE975_plus_peak_3	2.24957	+
I	2793	2902	SNA3-PE975_minus_peak_3	2.17102	-
I	3131	3434	SNA3-PE975_minus_peak_4	10.9727	-
I	3546	3641	SNA3-PE975_minus_peak_5	6.18767	-
I	3670	3909	SNA3-PE975_minus_peak_6	15.6315	-
I	14082	14121	SNA3-PE975_minus_peak_7	2.10117	-
I	15208	15608	SNA3-PE975_minus_peak_8	225.986	-
I	15805	16014	SNA3-PE975_plus_peak_4	152.947	+
I	15911	16129	SNA3-PE975_minus_peak_9	3.18391	-
I	16155	16482	SNA3-PE975_minus_peak_10	3.39348	-
I	16519	16964	SNA3-PE975_minus_peak_11	40.0323	-
I	17445	17779	SNA3-PE975_minus_peak_12	6.53694	-
I	17864	17912	SNA3-PE975_minus_peak_13	2.69493	-
I	18000	18082	SNA3-PE975_minus_peak_14	3.53319	-
I	18994	19081	SNA3-PE975_minus_peak_15	3.07913	-
I	19166	19203	SNA3-PE975_minus_peak_16	3.07913	-
I	20223	20357	SNA3-PE975_minus_peak_17	4.72072	-
I	20889	20917	SNA3-PE975_minus_peak_18	2.24088	-
I	22459	22498	SNA3-PE975_plus_peak_5	2.13707	+
I	24360	24495	SNA3-PE975_minus_peak_19	11.2521	-
I	24595	24647	SNA3-PE975_plus_peak_6	2.06958	+
I	24637	24672	SNA3-PE975_minus_peak_20	2.20595	-
I	25006	25043	SNA3-PE975_minus_peak_21	2.20595	-
I	25960	25972	SNA3-PE975_minus_peak_22	1.8916	-
I	26583	26599	SNA3-PE975_minus_peak_23	1.99638	-
I	26762	26887	SNA3-PE975_minus_peak_24	10.0995	-
I	27047	27094	SNA3-PE975_minus_peak_25	2.24088	-
I	27622	27648	SNA3-PE975_minus_peak_26	2.03131	-
I	27817	27829	SNA3-PE975_minus_peak_27	1.92653	-
I	28008	28167	SNA3-PE975_minus_peak_28	3.77768	-
I	34629	34677	SNA3-PE975_minus_peak_29	2.10117	-
I	35283	35429	SNA3-PE975_minus_peak_30	5.45419	-
I	42894	42916	SNA3-PE975_minus_peak_31	1.99638	-
I	46577	46592	SNA3-PE975_minus_peak_32	1.92653	-
I	46604	46625	SNA3-PE975_minus_peak_33	2.10117	-
I	46834	47104	SNA3-PE975_minus_peak_34	6.2226	-
I	47156	47276	SNA3-PE975_plus_peak_7	5.01694	+
I	51495	51563	SNA3-PE975_plus_peak_8	2.76704	+
I	53627	53685	SNA3-PE975_plus_peak_9	1.82209	+
I	56045	56120	SNA3-PE975_minus_peak_35	4.51115	-
I	65280	65355	SNA3-PE975_plus_peak_10	4.16198	+
I	70170	70407	SNA3-PE975_plus_peak_11	10.5967	+
I	70818	70921	SNA3-PE975_plus_peak_12	4.25197	+
I	71361	71436	SNA3-PE975_plus_peak_13	2.78954	+
I	72558	72721	SNA3-PE975_plus_peak_14	4.09448	+
I	73694	73750	SNA3-PE975_plus_peak_15	2.00208	+
I	75390	75421	SNA3-PE975_plus_peak_16	1.91208	+
I	76986	77135	SNA3-PE975_plus_peak_17	4.56696	+
I	77771	77787	SNA3-PE975_plus_peak_18	1.93458	+
I	79402	79477	SNA3-PE975_plus_peak_19	2.42956	+
I	80305	80472	SNA3-PE975_plus_peak_20	3.48701	+
I	80384	80459	SNA3-PE975_minus_peak_36	3.32362	-
I	80511	80631	SNA3-PE975_plus_peak_21	3.30702	+
I	80675	80750	SNA3-PE975_plus_peak_22	3.12703	+
I	80882	81096	SNA3-PE975_plus_peak_23	4.74695	+
I	86269	86360	SNA3-PE975_minus_peak_37	7.3752	-
I	92550	92729	SNA3-PE975_plus_peak_24	4.07198	+
I	92820	92909	SNA3-PE975_minus_peak_38	4.72072	-
I	93029	93126	SNA3-PE975_plus_peak_25	6.00689	+
I	94654	94906	SNA3-PE975_plus_peak_26	6.83935	+
I	96420	96980	SNA3-PE975_minus_peak_39	24.0006	-
I	97582	97930	SNA3-PE975_minus_peak_40	3.48977	-
I	98293	98316	SNA3-PE975_minus_peak_41	2.16726	-
I	98430	98517	SNA3-PE975_minus_peak_42	3.21884	-
I	98983	99008	SNA3-PE975_minus_peak_43	2.41439	-
I	99603	99765	SNA3-PE975_minus_peak_44	3.0442	-
I	100550	100575	SNA3-PE975_minus_peak_45	1.94907	-
I	102372	102405	SNA3-PE975_minus_peak_46	2.17102	-
I	102427	102438	SNA3-PE975_minus_peak_47	1.8916	-
I	102924	102999	SNA3-PE975_minus_peak_48	2.45044	-
I	106744	106771	SNA3-PE975_minus_peak_49	2.38058	-
I	108154	108300	SNA3-PE975_minus_peak_50	9.95983	-
I	108621	110692	SNA3-PE975_minus_peak_51	148.133	-
I	109192	109267	SNA3-PE975_plus_peak_27	3.14953	+
I	110783	111096	SNA3-PE975_plus_peak_28	18.4938	+
I	111413	111453	SNA3-PE975_plus_peak_29	2.13707	+
I	111559	111593	SNA3-PE975_plus_peak_30	3.8756	+
I	112169	112320	SNA3-PE975_plus_peak_31	2.00859	+
I	124098	124130	SNA3-PE975_plus_peak_32	1.79959	+
I	126807	126886	SNA3-PE975_plus_peak_33	3.30702	+
I	126963	127012	SNA3-PE975_plus_peak_34	2.18207	+
I	128505	128741	SNA3-PE975_plus_peak_35	10.2592	+
I	132302	132334	SNA3-PE975_plus_peak_36	1.79959	+
I	132670	132686	SNA3-PE975_plus_peak_37	1.84459	+
I	133463	133858	SNA3-PE975_plus_peak_38	11.4367	+
I	133910	134318	SNA3-PE975_plus_peak_39	11.2009	+
I	148654	148722	SNA3-PE975_minus_peak_52	2.48537	-
I	158002	158018	SNA3-PE975_minus_peak_53	1.96146	-
I	158811	158852	SNA3-PE975_minus_peak_54	2.10117	-
I	159260	159372	SNA3-PE975_minus_peak_55	5.31448	-
I	171261	171357	SNA3-PE975_plus_peak_40	5.15193	+
I	171940	172015	SNA3-PE975_plus_peak_41	3.08203	+
I	179412	179490	SNA3-PE975_plus_peak_42	3.86949	+
I	180297	180486	SNA3-PE975_plus_peak_43	10.4842	+
I	182060	182124	SNA3-PE975_plus_peak_44	2.13707	+
I	182699	182711	SNA3-PE975_minus_peak_56	1.99638	-
I	182766	182942	SNA3-PE975_minus_peak_57	5.62883	-
I	183046	183117	SNA3-PE975_plus_peak_45	2.47456	+
I	183573	183680	SNA3-PE975_plus_peak_46	3.57701	+
I	183724	183799	SNA3-PE975_plus_peak_47	2.67705	+
I	185109	185185	SNA3-PE975_plus_peak_48	3.12703	+
I	185331	185466	SNA3-PE975_plus_peak_49	7.76181	+
I	185615	185651	SNA3-PE975_minus_peak_58	2.06624	-
I	188280	188391	SNA3-PE975_minus_peak_59	13.1033	-
I	188489	188576	SNA3-PE975_minus_peak_60	5.80347	-
I	196968	196993	SNA3-PE975_plus_peak_50	5.04283	+
I	197142	197171	SNA3-PE975_plus_peak_51	1.47274	+
I	206144	206169	SNA3-PE975_plus_peak_52	5.4528	+
I	206337	206373	SNA3-PE975_plus_peak_53	1.51191	+
I	207915	208170	SNA3-PE975_plus_peak_54	3.26202	+
I	208210	208406	SNA3-PE975_plus_peak_55	4.49946	+
I	211622	211735	SNA3-PE975_minus_peak_61	6.35997	-
I	211869	212438	SNA3-PE975_minus_peak_62	7.41013	-
I	212456	212531	SNA3-PE975_plus_peak_56	2.87954	+
I	213512	213615	SNA3-PE975_minus_peak_63	2.62508	-
I	213632	213645	SNA3-PE975_minus_peak_64	2.10117	-
I	213908	213973	SNA3-PE975_minus_peak_65	2.31073	-
I	217506	217777	SNA3-PE975_minus_peak_66	71.2224	-
I	217908	217984	SNA3-PE975_plus_peak_57	3.37452	+
I	233185	233235	SNA3-PE975_plus_peak_58	2.42956	+
I	237604	237735	SNA3-PE975_minus_peak_67	5.94318	-
I	240155	240215	SNA3-PE975_minus_peak_68	2.41551	-
I	240250	240336	SNA3-PE975_minus_peak_69	4.61594	-
I	240467	240547	SNA3-PE975_plus_peak_59	3.48701	+
I	254287	254310	SNA3-PE975_minus_peak_70	1.92653	-
I	264044	264109	SNA3-PE975_minus_peak_71	2.93942	-
I	270458	270522	SNA3-PE975_plus_peak_60	2.58705	+
I	286115	286220	SNA3-PE975_minus_peak_72	2.93942	-
I	286327	286387	SNA3-PE975_minus_peak_73	2.97435	-
I	287479	287522	SNA3-PE975_minus_peak_74	2.13609	-
I	288744	288802	SNA3-PE975_minus_peak_75	2.24088	-
I	288827	288856	SNA3-PE975_minus_peak_76	2.31073	-
I	288940	289138	SNA3-PE975_minus_peak_77	21.6954	-
I	289229	289310	SNA3-PE975_plus_peak_61	4.18448	+
I	301399	301543	SNA3-PE975_plus_peak_62	9.24674	+
I	301662	301737	SNA3-PE975_plus_peak_63	2.20457	+
I	310685	311576	SNA3-PE975_minus_peak_78	22.2255	-
I	311260	311335	SNA3-PE975_plus_peak_64	3.53201	+
I	311598	311724	SNA3-PE975_minus_peak_79	5.80347	-
I	311832	311947	SNA3-PE975_minus_peak_80	3.91739	-
I	312323	312443	SNA3-PE975_minus_peak_81	1.70431	-
I	312803	312828	SNA3-PE975_minus_peak_82	2.34122	-
I	314027	314052	SNA3-PE975_minus_peak_83	1.57728	-
I	314452	314527	SNA3-PE975_minus_peak_84	2.00365	-
I	314550	314561	SNA3-PE975_minus_peak_85	1.94492	-
I	314638	314665	SNA3-PE975_minus_peak_86	1.72665	-
I	315008	315202	SNA3-PE975_minus_peak_87	14.7449	-
I	315095	315149	SNA3-PE975_plus_peak_65	1.75459	+
I	315301	315530	SNA3-PE975_minus_peak_88	3.2887	-
I	315448	315523	SNA3-PE975_plus_peak_66	2.60955	+
I	315570	315733	SNA3-PE975_minus_peak_89	22.7432	-
I	315854	315929	SNA3-PE975_plus_peak_67	3.32952	+
I	316004	316052	SNA3-PE975_plus_peak_68	1.75459	+
I	316010	316156	SNA3-PE975_minus_peak_90	9.22635	-
I	316363	316476	SNA3-PE975_plus_peak_69	12.8241	+
I	318022	318187	SNA3-PE975_minus_peak_91	9.05171	-
I	318502	318671	SNA3-PE975_minus_peak_92	5.66376	-
I	318695	318884	SNA3-PE975_minus_peak_93	12.0904	-
I	322987	323055	SNA3-PE975_minus_peak_94	3.18391	-
I	323143	323157	SNA3-PE975_minus_peak_95	2.10117	-
I	323366	323400	SNA3-PE975_minus_peak_96	2.06624	-
I	323417	323509	SNA3-PE975_minus_peak_97	4.0571	-
I	323498	323572	SNA3-PE975_plus_peak_70	2.11457	+
I	323599	323697	SNA3-PE975_plus_peak_71	4.49946	+
I	323787	323901	SNA3-PE975_plus_peak_72	4.31947	+
I	329778	329831	SNA3-PE975_minus_peak_98	2.86957	-
I	330669	331022	SNA3-PE975_plus_peak_73	9.62922	+
I	342882	342962	SNA3-PE975_minus_peak_99	3.98724	-
I	343233	343325	SNA3-PE975_minus_peak_100	2.34566	-
I	346969	347007	SNA3-PE975_minus_peak_101	2.66	-
I	347055	347141	SNA3-PE975_minus_peak_102	14.5702	-
I	347826	347836	SNA3-PE975_plus_peak_74	1.91208	+
I	347849	347890	SNA3-PE975_plus_peak_75	1.95708	+
I	348278	348434	SNA3-PE975_minus_peak_103	14.7449	-
I	373555	373678	SNA3-PE975_minus_peak_104	2.86957	-
I	379033	379285	SNA3-PE975_minus_peak_105	2.38953	-
I	379572	379597	SNA3-PE975_minus_peak_106	2.11869	-
I	380178	380199	SNA3-PE975_minus_peak_107	1.88496	-
I	380480	380490	SNA3-PE975_minus_peak_108	1.71927	-
I	381048	381073	SNA3-PE975_minus_peak_109	2.65487	-
I	381088	381101	SNA3-PE975_minus_peak_110	1.57728	-
I	381268	381327	SNA3-PE975_minus_peak_111	1.40041	-
I	381735	381792	SNA3-PE975_minus_peak_112	1.66644	-
I	381889	382466	SNA3-PE975_minus_peak_113	38.0065	-
I	382570	382947	SNA3-PE975_plus_peak_76	19.4838	+
I	382597	382687	SNA3-PE975_minus_peak_114	6.53694	-
I	386195	386304	SNA3-PE975_plus_peak_77	2.47456	+
I	388116	388188	SNA3-PE975_plus_peak_78	2.45206	+
I	388376	388594	SNA3-PE975_plus_peak_79	30.6432	+
I	394420	394508	SNA3-PE975_minus_peak_115	3.21884	-
I	395014	395060	SNA3-PE975_minus_peak_116	2.17102	-
I	395119	395282	SNA3-PE975_minus_peak_117	13.3827	-
I	397957	398148	SNA3-PE975_plus_peak_80	4.40947	+
I	398232	398372	SNA3-PE975_plus_peak_81	2.74454	+
I	398445	398479	SNA3-PE975_plus_peak_82	1.91208	+
I	399016	399051	SNA3-PE975_plus_peak_83	2.09208	+
I	406206	406230	SNA3-PE975_plus_peak_84	1.93458	+
I	407425	407444	SNA3-PE975_plus_peak_85	2.04708	+
I	408657	408672	SNA3-PE975_plus_peak_86	1.79959	+
I	410389	410535	SNA3-PE975_plus_peak_87	2.99203	+
I	411302	411427	SNA3-PE975_plus_peak_88	3.10453	+
I	412462	412959	SNA3-PE975_plus_peak_89	6.63686	+
I	415361	415382	SNA3-PE975_minus_peak_118	1.96146	-
I	415476	415519	SNA3-PE975_minus_peak_119	2.13609	-
I	432120	432208	SNA3-PE975_minus_peak_120	5.69869	-
I	439304	439376	SNA3-PE975_minus_peak_121	2.55522	-
I	439401	439468	SNA3-PE975_minus_peak_122	2.31073	-
I	439582	439743	SNA3-PE975_plus_peak_90	3.30702	+
I	442609	442734	SNA3-PE975_plus_peak_91	3.84699	+
I	443336	443943	SNA3-PE975_plus_peak_92	6.61436	+
I	461285	461649	SNA3-PE975_plus_peak_93	3.39701	+
I	461794	461871	SNA3-PE975_plus_peak_94	2.94704	+
I	462288	462304	SNA3-PE975_plus_peak_95	1.88959	+
I	462541	462654	SNA3-PE975_plus_peak_96	5.66941	+
I	471173	471294	SNA3-PE975_plus_peak_97	4.07198	+
I	472252	472276	SNA3-PE975_minus_peak_123	1.85804	-
I	475317	475344	SNA3-PE975_minus_peak_124	1.52808	-
I	475547	475573	SNA3-PE975_minus_peak_125	10.0477	-
I	477585	477660	SNA3-PE975_plus_peak_98	3.08203	+
I	488468	488635	SNA3-PE975_plus_peak_99	4.67945	+
I	488938	488956	SNA3-PE975_plus_peak_100	1.79959	+
I	489722	489941	SNA3-PE975_plus_peak_101	7.67181	+
I	495759	495775	SNA3-PE975_plus_peak_102	1.84459	+
I	502985	503007	SNA3-PE975_minus_peak_126	2.06624	-
I	505024	505113	SNA3-PE975_minus_peak_127	4.23174	-
I	505197	505232	SNA3-PE975_plus_peak_103	1.79959	+
I	506862	506930	SNA3-PE975_plus_peak_104	2.25516	+
I	509030	509064	SNA3-PE975_plus_peak_105	1.95708	+
I	510267	510327	SNA3-PE975_plus_peak_106	2.45206	+
I	511022	511312	SNA3-PE975_minus_peak_128	7.36709	-
I	511335	511454	SNA3-PE975_minus_peak_129	3.87765	-
I	513015	513036	SNA3-PE975_minus_peak_130	2.17102	-
I	516416	516454	SNA3-PE975_minus_peak_131	2.13609	-
I	516503	516592	SNA3-PE975_minus_peak_132	2.62508	-
I	516608	516693	SNA3-PE975_minus_peak_133	2.59015	-
I	516822	516902	SNA3-PE975_minus_peak_134	2.55522	-
I	516921	517063	SNA3-PE975_minus_peak_135	6.08289	-
I	517241	517315	SNA3-PE975_minus_peak_136	3.11406	-
I	517559	518163	SNA3-PE975_minus_peak_137	11.1474	-
I	518199	518559	SNA3-PE975_minus_peak_138	20.8921	-
I	518693	518926	SNA3-PE975_plus_peak_107	5.69191	+
I	518967	519042	SNA3-PE975_plus_peak_108	2.31707	+
I	519904	519979	SNA3-PE975_minus_peak_139	2.83464	-
I	530151	530198	SNA3-PE975_minus_peak_140	2.03131	-
I	530561	531004	SNA3-PE975_plus_peak_109	13.6115	+
I	531303	531375	SNA3-PE975_plus_peak_110	3.26202	+
I	531386	531593	SNA3-PE975_plus_peak_111	4.22948	+
I	531782	532168	SNA3-PE975_plus_peak_112	8.66177	+
I	532941	532957	SNA3-PE975_plus_peak_113	1.79959	+
I	532969	533009	SNA3-PE975_plus_peak_114	1.91208	+
I	533113	533361	SNA3-PE975_plus_peak_115	12.8916	+
I	534190	534273	SNA3-PE975_minus_peak_141	5.10492	-
I	534356	534482	SNA3-PE975_plus_peak_116	8.39178	+
I	535030	535359	SNA3-PE975_plus_peak_117	5.26443	+
I	535315	535408	SNA3-PE975_minus_peak_142	4.30159	-
I	535513	535863	SNA3-PE975_plus_peak_118	12.3741	+
I	536288	536311	SNA3-PE975_plus_peak_119	1.92856	+
I	536355	536646	SNA3-PE975_plus_peak_120	7.609	+
I	536929	537179	SNA3-PE975_plus_peak_121	14.0165	+
I	537210	537223	SNA3-PE975_plus_peak_122	1.82209	+
I	537540	537555	SNA3-PE975_plus_peak_123	1.95621	+
I	537663	537680	SNA3-PE975_plus_peak_124	1.88495	+
I	539986	540039	SNA3-PE975_plus_peak_125	2.45206	+
I	540101	540138	SNA3-PE975_plus_peak_126	3.32952	+
I	540365	540395	SNA3-PE975_plus_peak_127	2.22707	+
I	540760	540876	SNA3-PE975_plus_peak_128	3.16789	+
I	541228	541254	SNA3-PE975_plus_peak_129	1.93458	+
I	541601	542240	SNA3-PE975_plus_peak_130	9.34578	+
I	542387	542615	SNA3-PE975_plus_peak_131	7.78431	+
I	542745	542766	SNA3-PE975_plus_peak_132	2.09208	+
I	542790	542810	SNA3-PE975_plus_peak_133	2.00208	+
I	543268	543303	SNA3-PE975_plus_peak_134	2.00208	+
I	557440	557527	SNA3-PE975_plus_peak_135	6.50187	+
I	596847	597017	SNA3-PE975_minus_peak_143	1164.03	-
I	597215	597355	SNA3-PE975_plus_peak_136	9.34297	+
I	606053	606120	SNA3-PE975_plus_peak_137	2.58705	+
I	606477	606561	SNA3-PE975_minus_peak_144	2.83464	-
I	622240	622282	SNA3-PE975_minus_peak_145	2.31073	-
I	629479	629664	SNA3-PE975_minus_peak_146	5.27956	-
I	629883	630038	SNA3-PE975_minus_peak_147	4.16188	-
I	630335	630393	SNA3-PE975_minus_peak_148	2.20595	-
I	631036	631163	SNA3-PE975_minus_peak_149	4.793	-
I	633953	633992	SNA3-PE975_minus_peak_150	2.20187	-
I	634612	634655	SNA3-PE975_minus_peak_151	1.69141	-
I	636226	636242	SNA3-PE975_minus_peak_152	2.22949	-
I	636339	636349	SNA3-PE975_minus_peak_153	2.06624	-
I	636566	636776	SNA3-PE975_minus_peak_154	14.8147	-
I	636857	637037	SNA3-PE975_plus_peak_138	16.2214	+
I	637064	637155	SNA3-PE975_plus_peak_139	3.757	+
I	653906	653983	SNA3-PE975_minus_peak_155	4.12695	-
I	654092	654166	SNA3-PE975_plus_peak_140	2.63205	+
I	663518	663624	SNA3-PE975_minus_peak_156	5.06999	-
I	676837	676967	SNA3-PE975_minus_peak_157	8.87708	-
I	677804	677894	SNA3-PE975_plus_peak_141	4.13948	+
I	678527	678641	SNA3-PE975_plus_peak_142	5.71441	+
I	692071	692176	SNA3-PE975_minus_peak_158	3.39348	-
I	700234	700689	SNA3-PE975_minus_peak_159	8.5278	-
I	711737	711756	SNA3-PE975_minus_peak_160	2.06624	-
I	713749	713828	SNA3-PE975_minus_peak_161	4.54608	-
I	716072	716171	SNA3-PE975_minus_peak_162	4.65086	-
I	716187	716731	SNA3-PE975_minus_peak_163	11.1474	-
I	719667	719726	SNA3-PE975_minus_peak_164	2.59015	-
I	719850	719957	SNA3-PE975_minus_peak_165	7.16564	-
I	720009	720183	SNA3-PE975_plus_peak_143	11.9466	+
I	728399	728412	SNA3-PE975_minus_peak_166	1.8916	-
I	728720	728927	SNA3-PE975_minus_peak_167	36.3999	-
I	729009	729096	SNA3-PE975_plus_peak_144	4.72445	+
I	729534	729599	SNA3-PE975_minus_peak_168	2.34566	-
I	754781	754809	SNA3-PE975_plus_peak_145	2.69897	+
I	756863	756974	SNA3-PE975_minus_peak_169	6.50202	-
I	763667	763711	SNA3-PE975_plus_peak_146	2.04708	+
I	779603	779687	SNA3-PE975_plus_peak_147	5.17443	+
I	779723	779794	SNA3-PE975_plus_peak_148	2.27207	+
I	788434	788611	SNA3-PE975_minus_peak_170	38.4256	-
I	788807	788882	SNA3-PE975_plus_peak_149	6.07439	+
I	799275	799352	SNA3-PE975_minus_peak_171	5.13985	-
I	837284	837351	SNA3-PE975_plus_peak_150	1.97958	+
I	852705	852780	SNA3-PE975_minus_peak_172	3.00928	-
I	853380	853471	SNA3-PE975_plus_peak_151	9.80921	+
I	853598	853635	SNA3-PE975_plus_peak_152	2.31707	+
I	858538	858563	SNA3-PE975_plus_peak_153	1.79959	+
I	871691	871728	SNA3-PE975_plus_peak_154	2.67705	+
I	871740	872217	SNA3-PE975_plus_peak_155	9.49423	+
I	872314	872328	SNA3-PE975_plus_peak_156	1.84459	+
I	872345	872619	SNA3-PE975_plus_peak_157	6.36687	+
I	872652	872838	SNA3-PE975_plus_peak_158	10.8217	+
I	894984	895030	SNA3-PE975_minus_peak_173	2.34566	-
I	896122	896216	SNA3-PE975_plus_peak_159	4.99444	+
I	904652	904693	SNA3-PE975_plus_peak_160	2.69955	+
I	904796	904894	SNA3-PE975_plus_peak_161	6.05189	+
I	905733	905808	SNA3-PE975_plus_peak_162	3.41951	+
I	905822	905858	SNA3-PE975_plus_peak_163	1.93458	+
I	906012	906028	SNA3-PE975_plus_peak_164	1.75459	+
I	906064	906080	SNA3-PE975_plus_peak_165	1.73209	+
I	906163	906199	SNA3-PE975_plus_peak_166	2.15957	+
I	906340	906496	SNA3-PE975_plus_peak_167	3.32952	+
I	906678	906849	SNA3-PE975_plus_peak_168	3.82449	+
I	907268	907365	SNA3-PE975_plus_peak_169	3.01453	+
I	930517	930635	SNA3-PE975_minus_peak_174	5.17477	-
I	930829	930924	SNA3-PE975_plus_peak_170	3.35202	+
I	946042	946059	SNA3-PE975_minus_peak_175	1.40737	-
I	948626	948677	SNA3-PE975_minus_peak_176	2.59015	-
I	957149	957391	SNA3-PE975_minus_peak_177	10.9378	-
I	960221	960252	SNA3-PE975_plus_peak_171	1.88959	+
I	969083	969137	SNA3-PE975_minus_peak_178	2.66	-
I	969204	969260	SNA3-PE975_minus_peak_179	2.2758	-
I	969290	969423	SNA3-PE975_minus_peak_180	6.67665	-
I	972862	972876	SNA3-PE975_minus_peak_181	2.06624	-
I	973050	973149	SNA3-PE975_minus_peak_182	13.1033	-
I	988357	988471	SNA3-PE975_plus_peak_172	23.7136	+
I	988546	988562	SNA3-PE975_plus_peak_173	1.88959	+
I	989162	989254	SNA3-PE975_plus_peak_174	4.65696	+
I	991767	991897	SNA3-PE975_plus_peak_175	3.55451	+
I	991958	992038	SNA3-PE975_plus_peak_176	2.85704	+
I	1011384	1011533	SNA3-PE975_minus_peak_183	5.24463	-
I	1011635	1011654	SNA3-PE975_minus_peak_184	2.13609	-
I	1014074	1014172	SNA3-PE975_minus_peak_185	3.32362	-
I	1014240	1014385	SNA3-PE975_minus_peak_186	15.4784	-
I	1019832	1019887	SNA3-PE975_minus_peak_187	2.45044	-
I	1029480	1029546	SNA3-PE975_minus_peak_188	2.17102	-
I	1029959	1030155	SNA3-PE975_minus_peak_189	13.4176	-
I	1030595	1030832	SNA3-PE975_minus_peak_190	4.79057	-
I	1033682	1033757	SNA3-PE975_minus_peak_191	2.69493	-
I	1033902	1033973	SNA3-PE975_minus_peak_192	2.52029	-
I	1034048	1034346	SNA3-PE975_minus_peak_193	14.221	-
I	1034403	1034571	SNA3-PE975_plus_peak_177	3.757	+
I	1034587	1034621	SNA3-PE975_plus_peak_178	2.11457	+
I	1040806	1040819	SNA3-PE975_plus_peak_179	1.75459	+
I	1048075	1048150	SNA3-PE975_plus_peak_180	2.36206	+
I	1048654	1048707	SNA3-PE975_plus_peak_181	2.06958	+
I	1049356	1049398	SNA3-PE975_plus_peak_182	1.84459	+
I	1049472	1049583	SNA3-PE975_plus_peak_183	3.35202	+
I	1050643	1050738	SNA3-PE975_plus_peak_184	3.23952	+
I	1053625	1053700	SNA3-PE975_minus_peak_194	3.11406	-
I	1053886	1053942	SNA3-PE975_minus_peak_195	2.2758	-
I	1053973	1054296	SNA3-PE975_minus_peak_196	3.95232	-
I	1054329	1054410	SNA3-PE975_minus_peak_197	2.62508	-
I	1056255	1056329	SNA3-PE975_minus_peak_198	2.16645	-
I	1058660	1058724	SNA3-PE975_plus_peak_185	1.75459	+
I	1067007	1067098	SNA3-PE975_minus_peak_199	4.75565	-
I	1067220	1067277	SNA3-PE975_plus_peak_186	2.63205	+
I	1068579	1068827	SNA3-PE975_plus_peak_187	15.9739	+
I	1071840	1071873	SNA3-PE975_plus_peak_188	2.24957	+
I	1071905	1071969	SNA3-PE975_plus_peak_189	2.18207	+
I	1072708	1072747	SNA3-PE975_plus_peak_190	2.29457	+
I	1074258	1074271	SNA3-PE975_plus_peak_191	1.95708	+
I	1074356	1074477	SNA3-PE975_plus_peak_192	2.92454	+
I	1074582	1074777	SNA3-PE975_plus_peak_193	6.65936	+
I	1074860	1075165	SNA3-PE975_plus_peak_194	8.79676	+
I	1075229	1075264	SNA3-PE975_plus_peak_195	2.04708	+
I	1075475	1075517	SNA3-PE975_plus_peak_196	1.82209	+
I	1075713	1075854	SNA3-PE975_plus_peak_197	3.21702	+
I	1075935	1076082	SNA3-PE975_plus_peak_198	2.85704	+
I	1076200	1076434	SNA3-PE975_plus_peak_199	8.27929	+
I	1077462	1077552	SNA3-PE975_plus_peak_200	5.17443	+
I	1089671	1089802	SNA3-PE975_minus_peak_200	2.76479	-
I	1100617	1100698	SNA3-PE975_minus_peak_201	3.21884	-
I	1100980	1101043	SNA3-PE975_plus_peak_201	2.65455	+
I	1110761	1110775	SNA3-PE975_plus_peak_202	1.77709	+
I	1128323	1128438	SNA3-PE975_plus_peak_203	6.88435	+
I	1138196	1138273	SNA3-PE975_minus_peak_202	6.50202	-
I	1139829	1139915	SNA3-PE975_minus_peak_203	2.86957	-
I	1143626	1143694	SNA3-PE975_minus_peak_204	2.20595	-
I	1151856	1151931	SNA3-PE975_minus_peak_205	3.11406	-
I	1154487	1154563	SNA3-PE975_minus_peak_206	3.39348	-
I	1155343	1155421	SNA3-PE975_minus_peak_207	2.2758	-
I	1155515	1155609	SNA3-PE975_minus_peak_208	2.93942	-
I	1155742	1155801	SNA3-PE975_minus_peak_209	2.10117	-
I	1155878	1156131	SNA3-PE975_minus_peak_210	30.6718	-
I	1156220	1156587	SNA3-PE975_plus_peak_204	21.0812	+
I	1157329	1157348	SNA3-PE975_plus_peak_205	1.53018	+
I	1157409	1157492	SNA3-PE975_plus_peak_206	2.28824	+
I	1162410	1162483	SNA3-PE975_plus_peak_207	2.45206	+
I	1175686	1175834	SNA3-PE975_minus_peak_211	10.9727	-
I	1175950	1175984	SNA3-PE975_plus_peak_208	1.84459	+
I	1189432	1189562	SNA3-PE975_plus_peak_209	6.34438	+
I	1189612	1189653	SNA3-PE975_plus_peak_210	2.33956	+
I	1189735	1189799	SNA3-PE975_plus_peak_211	2.00208	+
I	1189967	1190064	SNA3-PE975_plus_peak_212	2.11457	+
I	1190086	1190261	SNA3-PE975_plus_peak_213	2.60955	+
I	1190780	1190849	SNA3-PE975_plus_peak_214	2.54205	+
I	1195545	1195619	SNA3-PE975_minus_peak_212	2.97435	-
I	1199227	1199265	SNA3-PE975_minus_peak_213	2.20595	-
I	1199387	1199495	SNA3-PE975_minus_peak_214	5.13985	-
I	1200192	1200254	SNA3-PE975_minus_peak_215	2.45044	-
I	1207101	1207163	SNA3-PE975_minus_peak_216	2.55522	-
I	1207512	1207569	SNA3-PE975_plus_peak_215	2.06958	+
I	1210904	1210936	SNA3-PE975_plus_peak_216	2.20457	+
I	1210952	1211172	SNA3-PE975_plus_peak_217	3.82449	+
I	1211250	1211421	SNA3-PE975_plus_peak_218	4.88194	+
I	1223908	1224288	SNA3-PE975_minus_peak_217	12.3349	-
I	1225159	1225184	SNA3-PE975_minus_peak_218	2.17102	-
I	1225197	1225207	SNA3-PE975_minus_peak_219	1.99638	-
I	1228818	1228872	SNA3-PE975_minus_peak_220	2.31073	-
I	1228961	1229342	SNA3-PE975_minus_peak_221	12.8937	-
I	1232867	1232959	SNA3-PE975_minus_peak_222	4.4413	-
I	1233021	1233085	SNA3-PE975_plus_peak_219	2.45206	+
I	1251452	1251551	SNA3-PE975_minus_peak_223	4.19681	-
I	1251744	1251844	SNA3-PE975_plus_peak_220	4.65696	+
I	1254463	1254689	SNA3-PE975_plus_peak_221	5.93939	+
I	1258244	1258275	SNA3-PE975_minus_peak_224	2.10117	-
I	1261771	1261842	SNA3-PE975_plus_peak_222	2.20457	+
I	1269063	1269136	SNA3-PE975_minus_peak_225	2.79971	-
I	1269329	1269366	SNA3-PE975_minus_peak_226	2.13609	-
I	1270667	1270684	SNA3-PE975_minus_peak_227	1.99638	-
I	1270952	1271027	SNA3-PE975_minus_peak_228	3.21884	-
I	1271319	1271403	SNA3-PE975_plus_peak_223	3.23952	+
I	1271539	1271597	SNA3-PE975_plus_peak_224	2.13707	+
I	1271688	1271734	SNA3-PE975_plus_peak_225	1.91208	+
I	1272693	1272772	SNA3-PE975_plus_peak_226	3.91449	+
I	1273025	1273089	SNA3-PE975_plus_peak_227	2.54205	+
I	1315717	1315782	SNA3-PE975_plus_peak_228	2.36206	+
I	1335344	1335422	SNA3-PE975_plus_peak_229	3.91449	+
I	1336865	1336948	SNA3-PE975_plus_peak_230	3.757	+
I	1339633	1339759	SNA3-PE975_minus_peak_229	4.33652	-
I	1339921	1339936	SNA3-PE975_plus_peak_231	1.86709	+
I	1340036	1340122	SNA3-PE975_minus_peak_230	4.61594	-
I	1340201	1340705	SNA3-PE975_plus_peak_232	56.0445	+
I	1340335	1340472	SNA3-PE975_minus_peak_231	6.01303	-
I	1340753	1340774	SNA3-PE975_plus_peak_233	1.83898	+
I	1340874	1340929	SNA3-PE975_plus_peak_234	2.54559	+
I	1340948	1341000	SNA3-PE975_minus_peak_232	2.34566	-
I	1341025	1341308	SNA3-PE975_plus_peak_235	14.6591	+
I	1341272	1341346	SNA3-PE975_minus_peak_233	2.93942	-
I	1346349	1346431	SNA3-PE975_minus_peak_234	2.55522	-
I	1346748	1346875	SNA3-PE975_minus_peak_235	4.02217	-
I	1347220	1347286	SNA3-PE975_minus_peak_236	2.31073	-
I	1347411	1347493	SNA3-PE975_minus_peak_237	3.00928	-
I	1359231	1359306	SNA3-PE975_plus_peak_236	3.26202	+
I	1360329	1360392	SNA3-PE975_plus_peak_237	2.31707	+
I	1361449	1361508	SNA3-PE975_plus_peak_238	2.27207	+
I	1375829	1375869	SNA3-PE975_plus_peak_239	2.02458	+
I	1377055	1377095	SNA3-PE975_minus_peak_238	2.13609	-
I	1385211	1385488	SNA3-PE975_minus_peak_239	3.53319	-
I	1385508	1385606	SNA3-PE975_minus_peak_240	4.37145	-
I	1392762	1392995	SNA3-PE975_minus_peak_241	33.8152	-
I	1393087	1393170	SNA3-PE975_plus_peak_240	4.65696	+
I	1394106	1394158	SNA3-PE975_minus_peak_242	2.06624	-
I	1399667	1399711	SNA3-PE975_plus_peak_241	1.95708	+
I	1413939	1414142	SNA3-PE975_minus_peak_243	9.68041	-
I	1415837	1415937	SNA3-PE975_minus_peak_244	5.24463	-
I	1416223	1416397	SNA3-PE975_plus_peak_242	8.72926	+
I	1422989	1423003	SNA3-PE975_plus_peak_243	1.77709	+
I	1424451	1424485	SNA3-PE975_plus_peak_244	1.86709	+
I	1424559	1425246	SNA3-PE975_plus_peak_245	8.50427	+
I	1425973	1426023	SNA3-PE975_minus_peak_245	2.62508	-
I	1426529	1426567	SNA3-PE975_plus_peak_246	2.20457	+
I	1428978	1429056	SNA3-PE975_minus_peak_246	4.58101	-
I	1434085	1434226	SNA3-PE975_minus_peak_247	3.00928	-
I	1434535	1434631	SNA3-PE975_minus_peak_248	5.5939	-
I	1434817	1435247	SNA3-PE975_minus_peak_249	20.7524	-
I	1435334	1435450	SNA3-PE975_plus_peak_247	5.7369	+
I	1435504	1435617	SNA3-PE975_minus_peak_250	10.3091	-
I	1435745	1435883	SNA3-PE975_plus_peak_248	3.89199	+
I	1440456	1440607	SNA3-PE975_minus_peak_251	9.40099	-
I	1441205	1441259	SNA3-PE975_plus_peak_249	1.82209	+
I	1442473	1442539	SNA3-PE975_minus_peak_252	2.2758	-
I	1442580	1442616	SNA3-PE975_minus_peak_253	2.41551	-
I	1447187	1447239	SNA3-PE975_plus_peak_250	10.4939	+
I	1455583	1455607	SNA3-PE975_plus_peak_251	1.88959	+
I	1472211	1472293	SNA3-PE975_minus_peak_254	4.79057	-
I	1472565	1472656	SNA3-PE975_plus_peak_252	2.29457	+
I	1473021	1473246	SNA3-PE975_minus_peak_255	23.9308	-
I	1473314	1473389	SNA3-PE975_plus_peak_253	3.10453	+
I	1473856	1473917	SNA3-PE975_minus_peak_256	2.34566	-
I	1480340	1480412	SNA3-PE975_plus_peak_254	2.24957	+
I	1481831	1481919	SNA3-PE975_plus_peak_255	5.53441	+
I	1482279	1482293	SNA3-PE975_plus_peak_256	1.79959	+
I	1490419	1490731	SNA3-PE975_minus_peak_257	6.71158	-
I	1490835	1490847	SNA3-PE975_minus_peak_258	1.99638	-
I	1490889	1491064	SNA3-PE975_minus_peak_259	3.6729	-
I	1491126	1491432	SNA3-PE975_minus_peak_260	9.1565	-
I	1492381	1492409	SNA3-PE975_minus_peak_261	2.06624	-
I	1494703	1494778	SNA3-PE975_minus_peak_262	2.86957	-
I	1505139	1505192	SNA3-PE975_plus_peak_257	2.15957	+
I	1508558	1508686	SNA3-PE975_minus_peak_263	13.3827	-
I	1508817	1508943	SNA3-PE975_plus_peak_258	95.4627	+
I	1514144	1514165	SNA3-PE975_minus_peak_264	2.03131	-
I	1514429	1514588	SNA3-PE975_minus_peak_265	10.2742	-
I	1514621	1514748	SNA3-PE975_plus_peak_259	6.61436	+
I	1534162	1534190	SNA3-PE975_plus_peak_260	2.00208	+
I	1534612	1534705	SNA3-PE975_minus_peak_266	2.38058	-
I	1535639	1535717	SNA3-PE975_minus_peak_267	3.35855	-
I	1539177	1539370	SNA3-PE975_plus_peak_261	3.6445	+
I	1539760	1539844	SNA3-PE975_plus_peak_262	2.40706	+
I	1540800	1540934	SNA3-PE975_plus_peak_263	2.56455	+
I	1558803	1558886	SNA3-PE975_minus_peak_268	3.14899	-
I	1558992	1559067	SNA3-PE975_plus_peak_264	3.08203	+
I	1559042	1559123	SNA3-PE975_minus_peak_269	5.17477	-
I	1559325	1559679	SNA3-PE975_plus_peak_265	6.97435	+
I	1560408	1560629	SNA3-PE975_plus_peak_266	3.37452	+
I	1561371	1561425	SNA3-PE975_plus_peak_267	2.09208	+
I	1561688	1561745	SNA3-PE975_plus_peak_268	2.22707	+
I	1562138	1562178	SNA3-PE975_plus_peak_269	1.84459	+
I	1562800	1563048	SNA3-PE975_plus_peak_270	5.8719	+
I	1563965	1564027	SNA3-PE975_minus_peak_270	1.99638	-
I	1565170	1565224	SNA3-PE975_plus_peak_271	2.00208	+
I	1565449	1565492	SNA3-PE975_plus_peak_272	2.27207	+
I	1567611	1567682	SNA3-PE975_plus_peak_273	2.51956	+
I	1570093	1570163	SNA3-PE975_minus_peak_271	2.83464	-
I	1570375	1570443	SNA3-PE975_plus_peak_274	2.09208	+
I	1570667	1570745	SNA3-PE975_plus_peak_275	2.79785	+
I	1571941	1572007	SNA3-PE975_plus_peak_276	2.44382	+
I	1572051	1572139	SNA3-PE975_plus_peak_277	4.77015	+
I	1574142	1574217	SNA3-PE975_plus_peak_278	4.24479	+
I	1574337	1574354	SNA3-PE975_plus_peak_279	1.79959	+
I	1574473	1574496	SNA3-PE975_plus_peak_280	1.61861	+
I	1575769	1575831	SNA3-PE975_plus_peak_281	11.4401	+
I	1577451	1577461	SNA3-PE975_plus_peak_282	1.74574	+
I	1577707	1577867	SNA3-PE975_plus_peak_283	2.83454	+
I	1579121	1579146	SNA3-PE975_plus_peak_284	2.05584	+
I	1579157	1580252	SNA3-PE975_plus_peak_285	17.0764	+
I	1581381	1581412	SNA3-PE975_plus_peak_286	2.15957	+
I	1599472	1599533	SNA3-PE975_minus_peak_272	2.13609	-
I	1601631	1601829	SNA3-PE975_plus_peak_287	8.48178	+
I	1606731	1606888	SNA3-PE975_plus_peak_288	5.06194	+
I	1607720	1607919	SNA3-PE975_minus_peak_273	3.91739	-
I	1610050	1610151	SNA3-PE975_minus_peak_274	5.69869	-
I	1628924	1628998	SNA3-PE975_plus_peak_289	2.38456	+
I	1633452	1633467	SNA3-PE975_plus_peak_290	1.93458	+
I	1634743	1634849	SNA3-PE975_plus_peak_291	8.30178	+
I	1644602	1644990	SNA3-PE975_minus_peak_275	14.7449	-
I	1645486	1645600	SNA3-PE975_minus_peak_276	4.0571	-
I	1645745	1646269	SNA3-PE975_minus_peak_277	6.29588	-
I	1646886	1647012	SNA3-PE975_minus_peak_278	4.68579	-
I	1647097	1647232	SNA3-PE975_minus_peak_279	3.81261	-
I	1648050	1648474	SNA3-PE975_minus_peak_280	5.40566	-
I	1648624	1648638	SNA3-PE975_minus_peak_281	2.24088	-
I	1648688	1648700	SNA3-PE975_minus_peak_282	1.96146	-
I	1648722	1648756	SNA3-PE975_minus_peak_283	2.2758	-
I	1649238	1649434	SNA3-PE975_minus_peak_284	4.23174	-
I	1649589	1649784	SNA3-PE975_minus_peak_285	6.04796	-
I	1650654	1650698	SNA3-PE975_minus_peak_286	2.34566	-
I	1651111	1651385	SNA3-PE975_minus_peak_287	96.8242	-
I	1651603	1651672	SNA3-PE975_plus_peak_292	2.49706	+
I	1667464	1667557	SNA3-PE975_plus_peak_293	4.45446	+
I	1672515	1672597	SNA3-PE975_plus_peak_294	26.8634	+
I	1673502	1673589	SNA3-PE975_plus_peak_295	24.6585	+
I	1673631	1673710	SNA3-PE975_plus_peak_296	17.3014	+
I	1676493	1676584	SNA3-PE975_minus_peak_288	4.02217	-
I	1691024	1691085	SNA3-PE975_minus_peak_289	2.24088	-
I	1691509	1691832	SNA3-PE975_plus_peak_297	9.11175	+
I	1691945	1691981	SNA3-PE975_plus_peak_298	1.79959	+
I	1692483	1692589	SNA3-PE975_plus_peak_299	3.55451	+
I	1694802	1694826	SNA3-PE975_plus_peak_300	1.88959	+
I	1695094	1695157	SNA3-PE975_minus_peak_290	3.00928	-
I	1695256	1695723	SNA3-PE975_plus_peak_301	9.02175	+
I	1695564	1695680	SNA3-PE975_minus_peak_291	5.80347	-
I	1695861	1696018	SNA3-PE975_plus_peak_302	6.11939	+
I	1696862	1697017	SNA3-PE975_plus_peak_303	2.49706	+
I	1697123	1697192	SNA3-PE975_plus_peak_304	2.33956	+
I	1697759	1697897	SNA3-PE975_minus_peak_292	4.19681	-
I	1698105	1698445	SNA3-PE975_plus_peak_305	48.8449	+
I	1698483	1698501	SNA3-PE975_plus_peak_306	1.93458	+
I	1698513	1698661	SNA3-PE975_plus_peak_307	2.33956	+
I	1698795	1698811	SNA3-PE975_plus_peak_308	1.79959	+
I	1698934	1699087	SNA3-PE975_plus_peak_309	2.49706	+
I	1699120	1699205	SNA3-PE975_plus_peak_310	2.67705	+
I	1699860	1700062	SNA3-PE975_plus_peak_311	3.86949	+
I	1700688	1701173	SNA3-PE975_plus_peak_312	18.5542	+
I	1701280	1701355	SNA3-PE975_plus_peak_313	2.87954	+
I	1701597	1701841	SNA3-PE975_plus_peak_314	9.76422	+
I	1701767	1701852	SNA3-PE975_minus_peak_293	4.8255	-
I	1701973	1702137	SNA3-PE975_plus_peak_315	7.37933	+
I	1702404	1702469	SNA3-PE975_plus_peak_316	2.33956	+
I	1705849	1705872	SNA3-PE975_plus_peak_317	1.93458	+
I	1705937	1705986	SNA3-PE975_plus_peak_318	1.84459	+
I	1707370	1707410	SNA3-PE975_plus_peak_319	2.11457	+
I	1707754	1708031	SNA3-PE975_plus_peak_320	12.6666	+
I	1708351	1708634	SNA3-PE975_plus_peak_321	4.40947	+
I	1717643	1717803	SNA3-PE975_plus_peak_322	8.70677	+
I	1719055	1719119	SNA3-PE975_minus_peak_294	2.9045	-
I	1719232	1719640	SNA3-PE975_plus_peak_323	6.36687	+
I	1719711	1719989	SNA3-PE975_plus_peak_324	2.90204	+
I	1720168	1720182	SNA3-PE975_plus_peak_325	1.88959	+
I	1720457	1720471	SNA3-PE975_minus_peak_295	1.99638	-
I	1720521	1720611	SNA3-PE975_minus_peak_296	3.91739	-
I	1720830	1720916	SNA3-PE975_plus_peak_326	3.35202	+
I	1721704	1721749	SNA3-PE975_plus_peak_327	2.00208	+
I	1721965	1722015	SNA3-PE975_plus_peak_328	2.05164	+
I	1722323	1722339	SNA3-PE975_plus_peak_329	1.75459	+
I	1722500	1722611	SNA3-PE975_minus_peak_297	20.5778	-
I	1723506	1723575	SNA3-PE975_minus_peak_298	3.0442	-
I	1726843	1726884	SNA3-PE975_plus_peak_330	2.15957	+
I	1727600	1727675	SNA3-PE975_minus_peak_299	7.54984	-
I	1728940	1728970	SNA3-PE975_plus_peak_331	1.91208	+
I	1737848	1737860	SNA3-PE975_plus_peak_332	1.86709	+
I	1738649	1738725	SNA3-PE975_plus_peak_333	18.3813	+
I	1738876	1738901	SNA3-PE975_plus_peak_334	1.93458	+
I	1740116	1740397	SNA3-PE975_plus_peak_335	6.20938	+
I	1740420	1740730	SNA3-PE975_plus_peak_336	7.8243	+
I	1745235	1745304	SNA3-PE975_minus_peak_300	2.93942	-
I	1751056	1751131	SNA3-PE975_minus_peak_301	3.11406	-
I	1751223	1751487	SNA3-PE975_plus_peak_337	8.43678	+
I	1751927	1751986	SNA3-PE975_minus_peak_302	1.92653	-
I	1754434	1754620	SNA3-PE975_plus_peak_338	3.44201	+
I	1754752	1754781	SNA3-PE975_plus_peak_339	1.84459	+
I	1755055	1755121	SNA3-PE975_plus_peak_340	2.24957	+
I	1759371	1759383	SNA3-PE975_plus_peak_341	1.79959	+
I	1763490	1763565	SNA3-PE975_minus_peak_303	3.00928	-
I	1763657	1763746	SNA3-PE975_plus_peak_342	2.47456	+
I	1764884	1764895	SNA3-PE975_plus_peak_343	1.97958	+
I	1766022	1766445	SNA3-PE975_plus_peak_344	7.46932	+
I	1777710	1777726	SNA3-PE975_minus_peak_304	1.99638	-
I	1778344	1778496	SNA3-PE975_minus_peak_305	7.86418	-
I	1778507	1778554	SNA3-PE975_minus_peak_306	2.06624	-
I	1778604	1778789	SNA3-PE975_minus_peak_307	15.4434	-
I	1778947	1778957	SNA3-PE975_plus_peak_345	1.77709	+
I	1789960	1790172	SNA3-PE975_plus_peak_346	5.37692	+
I	1792549	1792636	SNA3-PE975_minus_peak_308	3.74275	-
I	1792780	1792948	SNA3-PE975_plus_peak_347	21.2387	+
I	1793838	1793874	SNA3-PE975_plus_peak_348	2.56455	+
I	1796345	1796385	SNA3-PE975_plus_peak_349	1.84459	+
I	1800305	1800397	SNA3-PE975_plus_peak_350	6.79435	+
I	1800426	1800505	SNA3-PE975_plus_peak_351	2.45206	+
I	1809651	1809665	SNA3-PE975_minus_peak_309	1.92653	-
I	1823335	1823499	SNA3-PE975_plus_peak_352	17.5713	+
I	1824227	1824414	SNA3-PE975_plus_peak_353	4.40947	+
I	1824501	1824552	SNA3-PE975_plus_peak_354	2.47456	+
I	1825346	1825379	SNA3-PE975_plus_peak_355	2.00208	+
I	1825702	1825723	SNA3-PE975_plus_peak_356	1.91208	+
I	1825791	1825998	SNA3-PE975_plus_peak_357	5.28693	+
I	1826096	1826171	SNA3-PE975_minus_peak_310	2.93942	-
I	1831425	1831493	SNA3-PE975_plus_peak_358	1.86709	+
I	1831854	1831877	SNA3-PE975_plus_peak_359	1.88959	+
I	1832081	1832290	SNA3-PE975_minus_peak_311	12.5095	-
I	1832441	1832479	SNA3-PE975_minus_peak_312	2.34566	-
I	1832543	1832624	SNA3-PE975_minus_peak_313	5.48912	-
I	1832738	1832919	SNA3-PE975_plus_peak_360	21.3962	+
I	1834787	1834862	SNA3-PE975_plus_peak_361	2.36206	+
I	1835242	1835342	SNA3-PE975_minus_peak_314	2.66	-
I	1835368	1835527	SNA3-PE975_minus_peak_315	32.2784	-
I	1835384	1835459	SNA3-PE975_plus_peak_362	3.46451	+
I	1835668	1836446	SNA3-PE975_plus_peak_363	23.8356	+
I	1836349	1836430	SNA3-PE975_minus_peak_316	3.74275	-
I	1836553	1836663	SNA3-PE975_minus_peak_317	4.09203	-
I	1837371	1837530	SNA3-PE975_plus_peak_364	5.8269	+
I	1837861	1837871	SNA3-PE975_plus_peak_365	1.75459	+
I	1837954	1838033	SNA3-PE975_plus_peak_366	2.49706	+
I	1838094	1838133	SNA3-PE975_plus_peak_367	2.72205	+
I	1838158	1838340	SNA3-PE975_plus_peak_368	9.04526	+
I	1838779	1839042	SNA3-PE975_plus_peak_369	7.85181	+
I	1839063	1839446	SNA3-PE975_plus_peak_370	6.29369	+
I	1840094	1840301	SNA3-PE975_plus_peak_371	5.32216	+
I	1840318	1840487	SNA3-PE975_plus_peak_372	9.35923	+
I	1840805	1841994	SNA3-PE975_plus_peak_373	45.8731	+
I	1841023	1841121	SNA3-PE975_minus_peak_318	22.0098	-
I	1841207	1841306	SNA3-PE975_minus_peak_319	10.7632	-
I	1841459	1841535	SNA3-PE975_minus_peak_320	34.3907	-
I	1841552	1841808	SNA3-PE975_minus_peak_321	30.0081	-
I	1841930	1842020	SNA3-PE975_minus_peak_322	6.2226	-
I	1842129	1842301	SNA3-PE975_plus_peak_374	7.9868	+
I	1842382	1842422	SNA3-PE975_plus_peak_375	2.09208	+
I	1842556	1842648	SNA3-PE975_plus_peak_376	3.14953	+
I	1842686	1842795	SNA3-PE975_plus_peak_377	3.86949	+
I	1842819	1843275	SNA3-PE975_plus_peak_378	12.0591	+
I	1847060	1847153	SNA3-PE975_minus_peak_323	10.5885	-
I	1852765	1853092	SNA3-PE975_minus_peak_324	33.8851	-
I	1853312	1853354	SNA3-PE975_plus_peak_379	1.88959	+
I	1860566	1860624	SNA3-PE975_minus_peak_325	2.41551	-
I	1862564	1862811	SNA3-PE975_minus_peak_326	8.63259	-
I	1862822	1863100	SNA3-PE975_minus_peak_327	16.8405	-
I	1863143	1863184	SNA3-PE975_minus_peak_328	2.52029	-
I	1865369	1865600	SNA3-PE975_minus_peak_329	9.33113	-
I	1869149	1869248	SNA3-PE975_minus_peak_330	2.9045	-
I	1870917	1870935	SNA3-PE975_minus_peak_331	2.13609	-
I	1872307	1872418	SNA3-PE975_minus_peak_332	3.84753	-
I	1872738	1872770	SNA3-PE975_minus_peak_333	2.34566	-
I	1872782	1872901	SNA3-PE975_minus_peak_334	3.6729	-
I	1873475	1873792	SNA3-PE975_minus_peak_335	9.9249	-
I	1874041	1874351	SNA3-PE975_plus_peak_380	20.0687	+
I	1883481	1883628	SNA3-PE975_plus_peak_381	3.41951	+
I	1884046	1884208	SNA3-PE975_plus_peak_382	4.58946	+
I	1895161	1895310	SNA3-PE975_plus_peak_383	5.8044	+
I	1895967	1895982	SNA3-PE975_plus_peak_384	1.77709	+
I	1899701	1899738	SNA3-PE975_minus_peak_336	2.20595	-
I	1900362	1900461	SNA3-PE975_minus_peak_337	4.26666	-
I	1900554	1900677	SNA3-PE975_minus_peak_338	11.1823	-
I	1900830	1900843	SNA3-PE975_minus_peak_339	2.03131	-
I	1913860	1913935	SNA3-PE975_minus_peak_340	3.32362	-
I	1928431	1928512	SNA3-PE975_minus_peak_341	3.70782	-
I	1939394	1939479	SNA3-PE975_plus_peak_385	3.21702	+
I	1940650	1940773	SNA3-PE975_minus_peak_342	13.8368	-
I	1943574	1943620	SNA3-PE975_plus_peak_386	2.18207	+
I	1950762	1950792	SNA3-PE975_minus_peak_343	2.13609	-
I	1953496	1953514	SNA3-PE975_minus_peak_344	2.17102	-
I	1956978	1957048	SNA3-PE975_minus_peak_345	3.0442	-
I	1958018	1958165	SNA3-PE975_minus_peak_346	8.94693	-
I	1958363	1958519	SNA3-PE975_minus_peak_347	23.7911	-
I	1958623	1958701	SNA3-PE975_plus_peak_387	3.84699	+
I	1964977	1965084	SNA3-PE975_plus_peak_388	3.50951	+
I	1965129	1965236	SNA3-PE975_plus_peak_389	2.85704	+
I	1965635	1965718	SNA3-PE975_plus_peak_390	2.83454	+
I	1965895	1965960	SNA3-PE975_plus_peak_391	2.69955	+
I	1966073	1966125	SNA3-PE975_plus_peak_392	2.36206	+
I	1966234	1966491	SNA3-PE975_plus_peak_393	6.81685	+
I	1969514	1969587	SNA3-PE975_minus_peak_348	2.83464	-
I	1969804	1969919	SNA3-PE975_plus_peak_394	2.76704	+
I	1973613	1973633	SNA3-PE975_plus_peak_395	2.22707	+
I	1973665	1973987	SNA3-PE975_plus_peak_396	14.804	+
I	1974057	1974136	SNA3-PE975_plus_peak_397	2.74454	+
I	1974209	1974432	SNA3-PE975_plus_peak_398	8.88676	+
I	1975397	1975552	SNA3-PE975_minus_peak_349	6.25752	-
I	1975810	1975891	SNA3-PE975_plus_peak_399	3.53201	+
I	1976186	1976394	SNA3-PE975_minus_peak_350	23.7212	-
I	1977004	1977069	SNA3-PE975_minus_peak_351	2.31073	-
I	1978005	1978158	SNA3-PE975_plus_peak_400	17.0314	+
I	1978519	1978596	SNA3-PE975_plus_peak_401	3.5995	+
I	1978614	1978627	SNA3-PE975_plus_peak_402	1.77709	+
I	1978650	1978689	SNA3-PE975_plus_peak_403	2.00208	+
I	1979294	1979350	SNA3-PE975_plus_peak_404	1.73209	+
I	1979468	1979619	SNA3-PE975_plus_peak_405	3.23952	+
I	1981369	1981491	SNA3-PE975_plus_peak_406	3.802	+
I	1981718	1981839	SNA3-PE975_plus_peak_407	2.83454	+
I	1983212	1983459	SNA3-PE975_plus_peak_408	6.82508	+
I	1986510	1986576	SNA3-PE975_minus_peak_352	2.45044	-
I	1988717	1988747	SNA3-PE975_minus_peak_353	2.10117	-
I	2002160	2002338	SNA3-PE975_minus_peak_354	7.7594	-
I	2002625	2002695	SNA3-PE975_plus_peak_409	2.90204	+
I	2010718	2010751	SNA3-PE975_minus_peak_355	2.13609	-
I	2010835	2010942	SNA3-PE975_minus_peak_356	3.46333	-
I	2011021	2011086	SNA3-PE975_minus_peak_357	2.59015	-
I	2011139	2011304	SNA3-PE975_minus_peak_358	8.59766	-
I	2034338	2034415	SNA3-PE975_minus_peak_359	2.86957	-
I	2035254	2035309	SNA3-PE975_minus_peak_360	2.06624	-
I	2036495	2036612	SNA3-PE975_minus_peak_361	7.41013	-
I	2036588	2036652	SNA3-PE975_plus_peak_410	2.36206	+
I	2036687	2036979	SNA3-PE975_plus_peak_411	16.9639	+
I	2036711	2036754	SNA3-PE975_minus_peak_362	2.19579	-
I	2036926	2037273	SNA3-PE975_minus_peak_363	6.04796	-
I	2039575	2039812	SNA3-PE975_minus_peak_364	24.804	-
I	2039832	2039907	SNA3-PE975_minus_peak_365	3.6729	-
I	2039885	2039993	SNA3-PE975_plus_peak_412	5.7594	+
I	2044997	2045010	SNA3-PE975_minus_peak_366	1.96146	-
I	2045373	2045418	SNA3-PE975_plus_peak_413	2.38456	+
I	2046942	2047208	SNA3-PE975_minus_peak_367	11.1823	-
I	2047306	2047529	SNA3-PE975_plus_peak_414	3.5995	+
I	2048853	2048910	SNA3-PE975_minus_peak_368	2.45044	-
I	2048923	2048939	SNA3-PE975_minus_peak_369	2.10117	-
I	2048974	2049141	SNA3-PE975_minus_peak_370	8.35317	-
I	2050219	2050306	SNA3-PE975_plus_peak_415	4.97194	+
I	2050262	2050467	SNA3-PE975_minus_peak_371	6.92487	-
I	2050555	2050596	SNA3-PE975_minus_peak_372	2.48537	-
I	2050680	2050730	SNA3-PE975_minus_peak_373	2.52029	-
I	2050828	2050852	SNA3-PE975_minus_peak_374	2.86957	-
I	2050867	2050972	SNA3-PE975_minus_peak_375	3.0442	-
I	2051685	2051777	SNA3-PE975_minus_peak_376	3.91075	-
I	2052630	2052667	SNA3-PE975_minus_peak_377	1.75977	-
I	2052857	2052897	SNA3-PE975_minus_peak_378	2.97435	-
I	2053821	2053837	SNA3-PE975_minus_peak_379	2.03131	-
I	2053848	2053891	SNA3-PE975_minus_peak_380	2.03131	-
I	2054250	2054274	SNA3-PE975_minus_peak_381	2.38058	-
I	2054305	2054336	SNA3-PE975_minus_peak_382	2.41551	-
I	2054470	2054739	SNA3-PE975_minus_peak_383	33.0817	-
I	2061571	2061730	SNA3-PE975_minus_peak_384	4.4413	-
I	2062552	2062587	SNA3-PE975_minus_peak_385	2.31073	-
I	2063855	2064042	SNA3-PE975_minus_peak_386	32.66	-
I	2064112	2064799	SNA3-PE975_plus_peak_416	86.3667	+
I	2064912	2065220	SNA3-PE975_plus_peak_417	3.22085	+
I	2065232	2065481	SNA3-PE975_plus_peak_418	14.3765	+
I	2067514	2067614	SNA3-PE975_plus_peak_419	7.44682	+
I	2069046	2069120	SNA3-PE975_minus_peak_387	1.4525	-
I	2069578	2069715	SNA3-PE975_minus_peak_388	1.87071	-
I	2070319	2070344	SNA3-PE975_minus_peak_389	2.27122	-
I	2070577	2070853	SNA3-PE975_minus_peak_390	62.4557	-
I	2070956	2071127	SNA3-PE975_plus_peak_420	14.9165	+
I	2071450	2071522	SNA3-PE975_plus_peak_421	2.04708	+
I	2072020	2072094	SNA3-PE975_plus_peak_422	2.72205	+
I	2072220	2072598	SNA3-PE975_plus_peak_423	7.62682	+
I	2074758	2074855	SNA3-PE975_plus_peak_424	2.58705	+
I	2074896	2074981	SNA3-PE975_plus_peak_425	2.45206	+
I	2075987	2076382	SNA3-PE975_plus_peak_426	8.21179	+
I	2076823	2076974	SNA3-PE975_plus_peak_427	5.01694	+
I	2077056	2077310	SNA3-PE975_plus_peak_428	7.24433	+
I	2085037	2085272	SNA3-PE975_plus_peak_429	17.9607	+
I	2085406	2085477	SNA3-PE975_plus_peak_430	2.06958	+
I	2085555	2085679	SNA3-PE975_plus_peak_431	2.51956	+
I	2095150	2095206	SNA3-PE975_minus_peak_391	2.41551	-
I	2096979	2097041	SNA3-PE975_minus_peak_392	2.34566	-
I	2097154	2097347	SNA3-PE975_plus_peak_432	9.24674	+
I	2100684	2100710	SNA3-PE975_plus_peak_433	2.23326	+
I	2110606	2110678	SNA3-PE975_minus_peak_393	2.34566	-
I	2111129	2111200	SNA3-PE975_plus_peak_434	1.97958	+
I	2111588	2111645	SNA3-PE975_plus_peak_435	2.29457	+
I	2123187	2123488	SNA3-PE975_plus_peak_436	6.88435	+
I	2126766	2126841	SNA3-PE975_minus_peak_394	3.81261	-
I	2126986	2127042	SNA3-PE975_plus_peak_437	1.91208	+
I	2145813	2146006	SNA3-PE975_plus_peak_438	3.667	+
I	2147781	2147843	SNA3-PE975_minus_peak_395	2.62508	-
I	2149836	2150153	SNA3-PE975_minus_peak_396	8.98186	-
I	2149933	2150068	SNA3-PE975_plus_peak_439	2.88588	+
I	2150118	2150128	SNA3-PE975_plus_peak_440	1.31957	+
I	2150168	2150342	SNA3-PE975_plus_peak_441	3.40751	+
I	2150177	2150187	SNA3-PE975_minus_peak_397	2.10117	-
I	2150200	2150253	SNA3-PE975_minus_peak_398	3.11406	-
I	2150641	2150945	SNA3-PE975_minus_peak_399	3.21884	-
I	2150748	2150821	SNA3-PE975_plus_peak_442	2.04508	+
I	2150837	2150855	SNA3-PE975_plus_peak_443	1.89723	+
I	2150875	2151026	SNA3-PE975_plus_peak_444	2.32029	+
I	2151625	2151814	SNA3-PE975_minus_peak_400	56.2735	-
I	2151752	2151768	SNA3-PE975_plus_peak_445	1.68597	+
I	2151786	2151827	SNA3-PE975_plus_peak_446	2.17548	+
I	2151919	2152023	SNA3-PE975_plus_peak_447	6.65936	+
I	2155353	2155463	SNA3-PE975_minus_peak_401	12.5095	-
I	2155761	2156536	SNA3-PE975_plus_peak_448	48.6199	+
I	2156563	2156755	SNA3-PE975_plus_peak_449	2.78954	+
I	2156878	2156899	SNA3-PE975_plus_peak_450	1.88959	+
I	2156981	2157178	SNA3-PE975_plus_peak_451	5.28693	+
I	2157399	2157422	SNA3-PE975_plus_peak_452	1.79959	+
I	2157434	2157562	SNA3-PE975_plus_peak_453	3.17202	+
I	2157698	2157795	SNA3-PE975_plus_peak_454	3.32952	+
I	2157921	2157998	SNA3-PE975_plus_peak_455	2.83454	+
I	2158115	2158171	SNA3-PE975_plus_peak_456	2.56455	+
I	2158433	2158487	SNA3-PE975_plus_peak_457	2.24957	+
I	2159357	2159409	SNA3-PE975_plus_peak_458	1.93458	+
I	2160159	2160227	SNA3-PE975_plus_peak_459	2.24957	+
I	2163144	2163299	SNA3-PE975_plus_peak_460	2.87954	+
I	2164038	2164093	SNA3-PE975_plus_peak_461	1.79959	+
I	2166130	2166193	SNA3-PE975_plus_peak_462	2.33956	+
I	2171761	2171807	SNA3-PE975_minus_peak_402	2.13609	-
I	2178323	2178390	SNA3-PE975_plus_peak_463	2.18207	+
I	2180214	2180229	SNA3-PE975_plus_peak_464	1.77709	+
I	2182781	2182856	SNA3-PE975_minus_peak_403	5.65795	-
I	2209114	2209655	SNA3-PE975_plus_peak_465	9.40423	+
I	2213236	2213322	SNA3-PE975_minus_peak_404	5.17477	-
I	2213582	2213661	SNA3-PE975_plus_peak_466	4.13948	+
I	2213991	2214201	SNA3-PE975_minus_peak_405	24.1403	-
I	2214810	2214870	SNA3-PE975_minus_peak_406	2.31073	-
I	2214975	2215004	SNA3-PE975_minus_peak_407	2.06624	-
I	2248632	2248680	SNA3-PE975_minus_peak_408	2.62508	-
I	2272318	2272369	SNA3-PE975_minus_peak_409	1.32006	-
I	2276979	2277069	SNA3-PE975_minus_peak_410	5.41927	-
I	2278337	2278424	SNA3-PE975_minus_peak_411	3.25377	-
I	2278647	2279038	SNA3-PE975_plus_peak_467	27.2009	+
I	2279111	2279506	SNA3-PE975_plus_peak_468	10.7542	+
I	2279838	2279900	SNA3-PE975_minus_peak_412	3.18391	-
I	2279884	2279933	SNA3-PE975_plus_peak_469	2.60955	+
I	2280410	2280461	SNA3-PE975_plus_peak_470	2.31707	+
I	2280473	2280551	SNA3-PE975_plus_peak_471	2.13707	+
I	2280825	2281516	SNA3-PE975_plus_peak_472	9.17924	+
I	2281353	2281428	SNA3-PE975_minus_peak_413	2.31073	-
I	2281485	2281601	SNA3-PE975_minus_peak_414	2.97435	-
I	2281707	2281759	SNA3-PE975_minus_peak_415	2.52029	-
I	2291037	2291135	SNA3-PE975_minus_peak_416	4.86043	-
I	2291267	2291386	SNA3-PE975_plus_peak_473	2.47456	+
I	2292774	2292834	SNA3-PE975_minus_peak_417	2.83464	-
I	2292954	2293171	SNA3-PE975_plus_peak_474	12.3966	+
I	2293421	2293459	SNA3-PE975_plus_peak_475	1.97958	+
I	2293552	2293589	SNA3-PE975_plus_peak_476	2.13518	+
I	2293918	2293928	SNA3-PE975_plus_peak_477	1.72353	+
I	2294580	2294627	SNA3-PE975_plus_peak_478	1.96399	+
I	2294702	2294718	SNA3-PE975_plus_peak_479	1.65168	+
I	2294772	2294853	SNA3-PE975_plus_peak_480	1.76846	+
I	2295056	2295247	SNA3-PE975_plus_peak_481	3.802	+
I	2296229	2296304	SNA3-PE975_plus_peak_482	2.56455	+
I	2296370	2296434	SNA3-PE975_plus_peak_483	2.47456	+
I	2296484	2296656	SNA3-PE975_plus_peak_484	3.02171	+
I	2297053	2297376	SNA3-PE975_plus_peak_485	10.3942	+
I	2297284	2297366	SNA3-PE975_minus_peak_418	3.25377	-
I	2297438	2297883	SNA3-PE975_minus_peak_419	9.119	-
I	2299043	2299068	SNA3-PE975_minus_peak_420	2.03131	-
I	2299189	2299467	SNA3-PE975_minus_peak_421	17.8883	-
I	2299603	2300253	SNA3-PE975_plus_peak_486	33.1631	+
I	2300514	2300638	SNA3-PE975_plus_peak_487	2.76653	+
I	2300769	2300785	SNA3-PE975_plus_peak_488	1.43074	+
I	2300903	2300961	SNA3-PE975_plus_peak_489	1.48917	+
I	2301081	2301152	SNA3-PE975_plus_peak_490	1.38593	+
I	2301249	2301292	SNA3-PE975_plus_peak_491	1.79868	+
I	2301738	2301762	SNA3-PE975_plus_peak_492	1.43135	+
I	2301940	2302015	SNA3-PE975_plus_peak_493	1.56	+
I	2302329	2302345	SNA3-PE975_plus_peak_494	1.47366	+
I	2302494	2302507	SNA3-PE975_plus_peak_495	1.30782	+
I	2302548	2302870	SNA3-PE975_plus_peak_496	8.33075	+
I	2304018	2304052	SNA3-PE975_minus_peak_422	1.87786	-
I	2304455	2304807	SNA3-PE975_minus_peak_423	16.4214	-
I	2304829	2304843	SNA3-PE975_minus_peak_424	1.8741	-
I	2304886	2304914	SNA3-PE975_minus_peak_425	2.76479	-
I	2305167	2305181	SNA3-PE975_minus_peak_426	2.05728	-
I	2305223	2305335	SNA3-PE975_minus_peak_427	3.94319	-
I	2306741	2306901	SNA3-PE975_minus_peak_428	22.0796	-
I	2306984	2307071	SNA3-PE975_plus_peak_497	4.97194	+
I	2308780	2308834	SNA3-PE975_plus_peak_498	2.04708	+
I	2309265	2309325	SNA3-PE975_minus_peak_429	2.34566	-
I	2312008	2312124	SNA3-PE975_plus_peak_499	5.01694	+
I	2312390	2312486	SNA3-PE975_plus_peak_500	5.10693	+
I	2312883	2313079	SNA3-PE975_minus_peak_430	13.0684	-
I	2312897	2312995	SNA3-PE975_plus_peak_501	3.01453	+
I	2313179	2313289	SNA3-PE975_plus_peak_502	5.10693	+
I	2315690	2316037	SNA3-PE975_plus_peak_503	8.52677	+
I	2318252	2318455	SNA3-PE975_minus_peak_431	4.2659	-
I	2319201	2319233	SNA3-PE975_minus_peak_432	2.41729	-
I	2319333	2319358	SNA3-PE975_minus_peak_433	2.32032	-
I	2321792	2321934	SNA3-PE975_minus_peak_434	17.7137	-
I	2322015	2322093	SNA3-PE975_plus_peak_504	3.622	+
I	2322042	2322073	SNA3-PE975_minus_peak_435	2.08973	-
I	2322086	2322165	SNA3-PE975_minus_peak_436	1.94104	-
I	2322310	2322364	SNA3-PE975_minus_peak_437	2.76479	-
I	2322377	2322403	SNA3-PE975_minus_peak_438	2.20595	-
I	2322431	2322754	SNA3-PE975_minus_peak_439	725.831	-
I	2322951	2323151	SNA3-PE975_plus_peak_505	215.585	+
I	2342266	2342479	SNA3-PE975_plus_peak_506	21.2612	+
I	2342519	2342643	SNA3-PE975_plus_peak_507	5.35442	+
I	2366833	2366854	SNA3-PE975_minus_peak_440	2.03131	-
I	2366875	2366960	SNA3-PE975_minus_peak_441	2.62508	-
I	2367038	2367211	SNA3-PE975_plus_peak_508	23.8261	+
I	2367231	2367243	SNA3-PE975_plus_peak_509	2.06958	+
I	2367434	2367595	SNA3-PE975_minus_peak_442	6.53694	-
I	2373845	2373878	SNA3-PE975_minus_peak_443	1.8916	-
I	2375060	2375237	SNA3-PE975_minus_peak_444	4.4413	-
I	2375289	2375306	SNA3-PE975_minus_peak_445	1.96146	-
I	2382911	2383027	SNA3-PE975_minus_peak_446	7.13071	-
I	2383081	2383160	SNA3-PE975_minus_peak_447	3.98724	-
I	2383172	2383444	SNA3-PE975_minus_peak_448	10.1345	-
I	2384546	2384675	SNA3-PE975_minus_peak_449	4.54608	-
I	2385358	2385370	SNA3-PE975_plus_peak_510	1.82209	+
I	2388113	2388165	SNA3-PE975_minus_peak_450	2.48537	-
I	2389884	2389909	SNA3-PE975_minus_peak_451	2.10117	-
I	2392466	2392558	SNA3-PE975_minus_peak_452	2.24367	-
I	2392609	2392622	SNA3-PE975_minus_peak_453	1.83293	-
I	2392633	2392676	SNA3-PE975_minus_peak_454	2.46569	-
I	2393147	2393406	SNA3-PE975_minus_peak_455	22.2193	-
I	2394215	2394437	SNA3-PE975_minus_peak_456	3.6729	-
I	2395010	2395123	SNA3-PE975_minus_peak_457	4.16188	-
I	2397834	2397920	SNA3-PE975_minus_peak_458	3.81261	-
I	2399168	2399211	SNA3-PE975_minus_peak_459	2.45044	-
I	2399224	2399299	SNA3-PE975_minus_peak_460	2.24088	-
I	2399315	2399332	SNA3-PE975_minus_peak_461	1.95487	-
I	2400600	2400638	SNA3-PE975_minus_peak_462	2.13609	-
I	2401449	2401592	SNA3-PE975_minus_peak_463	6.53694	-
I	2401720	2401820	SNA3-PE975_plus_peak_511	9.24674	+
I	2402189	2402199	SNA3-PE975_plus_peak_512	1.84459	+
I	2410239	2410264	SNA3-PE975_plus_peak_513	2.76704	+
I	2411795	2411970	SNA3-PE975_plus_peak_514	94.4502	+
I	2418423	2418574	SNA3-PE975_minus_peak_464	5.86902	-
I	2420315	2420405	SNA3-PE975_minus_peak_465	3.46333	-
I	2420457	2420631	SNA3-PE975_minus_peak_466	5.9781	-
I	2420725	2420762	SNA3-PE975_minus_peak_467	1.99638	-
I	2420778	2421011	SNA3-PE975_minus_peak_468	6.991	-
I	2421128	2421170	SNA3-PE975_minus_peak_469	2.46569	-
I	2421363	2421399	SNA3-PE975_minus_peak_470	2.83464	-
I	2421427	2421438	SNA3-PE975_minus_peak_471	2.03181	-
I	2421453	2421546	SNA3-PE975_minus_peak_472	3.78823	-
I	2421655	2421824	SNA3-PE975_minus_peak_473	17.574	-
I	2426910	2426988	SNA3-PE975_plus_peak_515	3.82449	+
I	2427975	2428073	SNA3-PE975_plus_peak_516	64.1667	+
I	2432569	2432804	SNA3-PE975_minus_peak_474	8.77229	-
I	2432822	2432859	SNA3-PE975_minus_peak_475	3.32362	-
I	2432942	2432979	SNA3-PE975_minus_peak_476	2.36946	-
I	2433267	2433342	SNA3-PE975_minus_peak_477	3.2157	-
I	2433528	2433694	SNA3-PE975_minus_peak_478	8.31824	-
I	2433787	2433974	SNA3-PE975_plus_peak_517	13.3641	+
I	2435652	2435708	SNA3-PE975_plus_peak_518	2.02458	+
I	2436441	2436564	SNA3-PE975_minus_peak_479	3.70782	-
I	2436714	2436800	SNA3-PE975_minus_peak_480	3.60304	-
I	2436898	2437017	SNA3-PE975_plus_peak_519	3.91449	+
I	2436960	2437084	SNA3-PE975_minus_peak_481	7.65462	-
I	2437151	2437230	SNA3-PE975_plus_peak_520	3.14953	+
I	2437484	2437589	SNA3-PE975_minus_peak_482	4.54608	-
I	2437700	2437795	SNA3-PE975_plus_peak_521	5.62441	+
I	2461614	2461673	SNA3-PE975_minus_peak_483	2.20595	-
I	2461684	2461775	SNA3-PE975_minus_peak_484	3.39348	-
I	2462037	2462118	SNA3-PE975_plus_peak_522	3.667	+
I	2468772	2468991	SNA3-PE975_minus_peak_485	4.09203	-
I	2472077	2472208	SNA3-PE975_minus_peak_486	2.97435	-
I	2472369	2472447	SNA3-PE975_minus_peak_487	2.38058	-
I	2485485	2485605	SNA3-PE975_minus_peak_488	11.4268	-
I	2485695	2485866	SNA3-PE975_plus_peak_523	9.65172	+
I	2485962	2486007	SNA3-PE975_plus_peak_524	2.18207	+
I	2486109	2486177	SNA3-PE975_minus_peak_489	2.2758	-
I	2488261	2488286	SNA3-PE975_plus_peak_525	2.49706	+
I	2488490	2488619	SNA3-PE975_plus_peak_526	3.667	+
I	2489440	2489817	SNA3-PE975_plus_peak_527	11.0242	+
I	2497281	2497349	SNA3-PE975_plus_peak_528	2.06958	+
I	2505540	2505773	SNA3-PE975_plus_peak_529	5.44442	+
I	2505854	2505929	SNA3-PE975_plus_peak_530	2.42956	+
I	2505988	2506071	SNA3-PE975_plus_peak_531	2.72205	+
I	2506109	2506277	SNA3-PE975_plus_peak_532	3.5995	+
I	2506651	2506837	SNA3-PE975_minus_peak_490	49.4976	-
I	2509833	2509903	SNA3-PE975_minus_peak_491	2.83464	-
I	2513742	2513778	SNA3-PE975_minus_peak_492	2.06624	-
I	2513875	2514045	SNA3-PE975_plus_peak_533	11.3391	+
I	2514145	2514167	SNA3-PE975_minus_peak_493	1.83915	-
I	2514236	2514260	SNA3-PE975_minus_peak_494	1.39076	-
I	2546691	2546777	SNA3-PE975_minus_peak_495	2.48537	-
I	2546877	2546897	SNA3-PE975_minus_peak_496	2.10117	-
I	2548192	2548385	SNA3-PE975_minus_peak_497	25.0135	-
I	2553040	2553094	SNA3-PE975_plus_peak_534	2.02458	+
I	2580932	2581260	SNA3-PE975_minus_peak_498	8.1436	-
I	2582853	2582878	SNA3-PE975_minus_peak_499	1.99638	-
I	2584130	2584166	SNA3-PE975_minus_peak_500	1.77822	-
I	2585909	2585927	SNA3-PE975_minus_peak_501	2.03131	-
I	2586120	2586260	SNA3-PE975_minus_peak_502	7.44505	-
I	2586847	2586982	SNA3-PE975_minus_peak_503	845.877	-
I	2587114	2587303	SNA3-PE975_plus_peak_535	548.119	+
I	2587268	2587360	SNA3-PE975_minus_peak_504	3.74275	-
I	2587667	2587744	SNA3-PE975_minus_peak_505	3.49826	-
I	2603870	2604018	SNA3-PE975_plus_peak_536	7.28933	+
I	2613155	2613232	SNA3-PE975_plus_peak_537	2.29457	+
I	2613259	2613282	SNA3-PE975_plus_peak_538	1.79959	+
I	2620402	2620446	SNA3-PE975_minus_peak_506	2.38058	-
I	2620521	2620679	SNA3-PE975_plus_peak_539	21.7111	+
I	2621718	2621882	SNA3-PE975_plus_peak_540	6.97435	+
I	2623067	2623428	SNA3-PE975_minus_peak_507	6.57187	-
I	2623588	2623721	SNA3-PE975_minus_peak_508	5.24463	-
I	2624382	2624503	SNA3-PE975_minus_peak_509	3.55981	-
I	2625279	2625349	SNA3-PE975_minus_peak_510	2.76479	-
I	2625465	2625475	SNA3-PE975_minus_peak_511	1.92653	-
I	2627124	2627196	SNA3-PE975_minus_peak_512	3.25377	-
I	2627901	2627962	SNA3-PE975_minus_peak_513	3.14899	-
I	2628021	2628283	SNA3-PE975_minus_peak_514	16.0372	-
I	2628387	2628486	SNA3-PE975_plus_peak_541	4.34197	+
I	2628547	2628626	SNA3-PE975_minus_peak_515	3.53319	-
I	2629016	2629055	SNA3-PE975_minus_peak_516	2.17102	-
I	2629302	2629387	SNA3-PE975_minus_peak_517	6.36231	-
I	2629484	2629598	SNA3-PE975_plus_peak_542	6.68186	+
I	2631986	2632006	SNA3-PE975_minus_peak_518	2.2233	-
I	2635459	2635518	SNA3-PE975_minus_peak_519	2.17102	-
I	2636723	2636784	SNA3-PE975_plus_peak_543	2.24957	+
I	2639912	2639995	SNA3-PE975_plus_peak_544	4.16198	+
I	2640015	2640102	SNA3-PE975_minus_peak_520	2.38058	-
I	2640225	2640277	SNA3-PE975_minus_peak_521	2.79971	-
I	2641465	2641483	SNA3-PE975_minus_peak_522	1.8916	-
I	2642197	2642462	SNA3-PE975_minus_peak_523	21.6954	-
I	2642529	2642613	SNA3-PE975_plus_peak_545	3.39701	+
I	2668050	2668122	SNA3-PE975_plus_peak_546	2.85704	+
I	2682849	2682956	SNA3-PE975_minus_peak_524	2.79971	-
I	2686412	2686423	SNA3-PE975_minus_peak_525	1.8916	-
I	2686617	2686717	SNA3-PE975_minus_peak_526	3.81261	-
I	2688947	2689131	SNA3-PE975_plus_peak_547	27.4733	+
I	2689256	2689445	SNA3-PE975_minus_peak_527	29.7287	-
I	2696141	2696166	SNA3-PE975_plus_peak_548	1.95708	+
I	2706345	2706397	SNA3-PE975_plus_peak_549	2.27207	+
I	2707332	2707492	SNA3-PE975_plus_peak_550	6.47937	+
I	2717379	2717523	SNA3-PE975_plus_peak_551	3.98199	+
I	2721578	2721651	SNA3-PE975_minus_peak_528	3.0442	-
I	2726533	2726717	SNA3-PE975_minus_peak_529	36.7841	-
I	2726790	2727033	SNA3-PE975_plus_peak_552	12.2391	+
I	2727059	2727091	SNA3-PE975_plus_peak_553	2.07199	+
I	2727118	2727546	SNA3-PE975_plus_peak_554	7.42514	+
I	2727414	2727426	SNA3-PE975_minus_peak_530	1.96146	-
I	2727551	2727672	SNA3-PE975_minus_peak_531	7.13071	-
I	2727677	2727864	SNA3-PE975_plus_peak_555	12.3741	+
I	2727880	2727933	SNA3-PE975_plus_peak_556	1.84459	+
I	2727945	2728008	SNA3-PE975_plus_peak_557	2.06958	+
I	2728293	2728367	SNA3-PE975_plus_peak_558	2.00208	+
I	2728400	2728450	SNA3-PE975_plus_peak_559	2.02458	+
I	2730056	2730297	SNA3-PE975_plus_peak_560	4.49946	+
I	2730920	2731511	SNA3-PE975_plus_peak_561	23.5907	+
I	2735336	2735435	SNA3-PE975_minus_peak_532	4.23174	-
I	2737942	2738017	SNA3-PE975_minus_peak_533	2.79971	-
I	2738567	2738586	SNA3-PE975_minus_peak_534	2.38058	-
I	2739875	2739941	SNA3-PE975_minus_peak_535	2.41551	-
I	2741390	2741400	SNA3-PE975_minus_peak_536	1.92653	-
I	2741838	2741939	SNA3-PE975_minus_peak_537	2.93942	-
I	2742110	2742284	SNA3-PE975_minus_peak_538	6.2226	-
I	2742473	2743008	SNA3-PE975_minus_peak_539	40.3466	-
I	2743090	2743279	SNA3-PE975_plus_peak_562	16.1764	+
I	2744139	2744313	SNA3-PE975_minus_peak_540	6.71158	-
I	2745407	2745471	SNA3-PE975_minus_peak_541	2.45044	-
I	2747110	2747184	SNA3-PE975_minus_peak_542	2.9045	-
I	2747300	2747388	SNA3-PE975_minus_peak_543	2.79971	-
I	2747494	2747687	SNA3-PE975_minus_peak_544	4.12695	-
I	2749057	2749194	SNA3-PE975_minus_peak_545	5.9781	-
I	2750202	2750352	SNA3-PE975_minus_peak_546	4.72072	-
I	2750726	2750813	SNA3-PE975_minus_peak_547	4.16188	-
I	2750875	2750979	SNA3-PE975_minus_peak_548	2.93942	-
I	2751035	2751152	SNA3-PE975_minus_peak_549	30.7416	-
I	2755633	2755737	SNA3-PE975_minus_peak_550	2.76479	-
I	2760380	2760409	SNA3-PE975_minus_peak_551	1.96146	-
I	2760858	2761015	SNA3-PE975_minus_peak_552	8.63259	-
I	2761147	2761274	SNA3-PE975_minus_peak_553	4.30159	-
I	2767720	2767791	SNA3-PE975_minus_peak_554	3.39348	-
I	2768646	2768663	SNA3-PE975_minus_peak_555	2.03131	-
I	2768688	2768708	SNA3-PE975_minus_peak_556	2.02729	-
I	2768796	2768813	SNA3-PE975_minus_peak_557	1.76634	-
I	2772543	2772568	SNA3-PE975_plus_peak_563	4.73723	+
I	2772771	2772794	SNA3-PE975_plus_peak_564	1.46048	+
I	2773990	2774113	SNA3-PE975_plus_peak_565	15.254	+
I	2774161	2774202	SNA3-PE975_plus_peak_566	1.93458	+
I	2775626	2775640	SNA3-PE975_minus_peak_558	2.17102	-
I	2775757	2775775	SNA3-PE975_minus_peak_559	2.16209	-
I	2776058	2776191	SNA3-PE975_minus_peak_560	11.4268	-
I	2776306	2776385	SNA3-PE975_plus_peak_567	4.81445	+
I	2778186	2778274	SNA3-PE975_minus_peak_561	49.5675	-
I	2778435	2778509	SNA3-PE975_plus_peak_568	2.15957	+
I	2822182	2822653	SNA3-PE975_minus_peak_562	31.203	-
I	2822724	2822756	SNA3-PE975_minus_peak_563	2.06624	-
I	2822793	2822873	SNA3-PE975_minus_peak_564	2.93942	-
I	2822956	2822992	SNA3-PE975_minus_peak_565	2.10117	-
I	2823072	2823592	SNA3-PE975_minus_peak_566	12.7811	-
I	2823610	2823635	SNA3-PE975_minus_peak_567	2.00982	-
I	2823720	2823792	SNA3-PE975_minus_peak_568	2.63997	-
I	2823862	2823882	SNA3-PE975_minus_peak_569	2.25099	-
I	2824819	2825248	SNA3-PE975_minus_peak_570	1.80469	-
I	2827897	2827917	SNA3-PE975_minus_peak_571	2.06624	-
I	2828405	2828479	SNA3-PE975_minus_peak_572	2.69493	-
I	2828523	2828548	SNA3-PE975_minus_peak_573	2.83464	-
I	2829071	2829158	SNA3-PE975_minus_peak_574	2.45044	-
I	2829327	2829423	SNA3-PE975_plus_peak_569	4.43197	+
I	2829871	2830245	SNA3-PE975_minus_peak_575	4.50909	-
I	2830271	2831525	SNA3-PE975_minus_peak_576	20.1237	-
I	2831789	2832094	SNA3-PE975_minus_peak_577	7.20056	-
I	2832125	2832486	SNA3-PE975_minus_peak_578	6.53694	-
I	2832532	2832976	SNA3-PE975_minus_peak_579	21.0667	-
I	2835284	2835383	SNA3-PE975_minus_peak_580	3.70782	-
I	2835640	2835728	SNA3-PE975_minus_peak_581	4.33652	-
I	2840771	2840976	SNA3-PE975_minus_peak_582	5.38434	-
I	2841118	2841172	SNA3-PE975_minus_peak_583	2.48537	-
I	2841613	2841627	SNA3-PE975_minus_peak_584	2.06624	-
I	2841976	2842146	SNA3-PE975_minus_peak_585	5.34941	-
I	2842821	2842895	SNA3-PE975_minus_peak_586	2.86957	-
I	2843935	2844285	SNA3-PE975_minus_peak_587	12.9985	-
I	2845535	2845549	SNA3-PE975_minus_peak_588	1.92653	-
I	2853783	2853840	SNA3-PE975_minus_peak_589	2.79971	-
I	2856870	2856946	SNA3-PE975_minus_peak_590	5.45419	-
I	2856958	2857042	SNA3-PE975_plus_peak_570	3.46479	+
I	2869204	2869362	SNA3-PE975_plus_peak_571	3.37452	+
I	2869553	2869579	SNA3-PE975_plus_peak_572	1.93458	+
I	2869717	2869809	SNA3-PE975_plus_peak_573	4.43197	+
I	2869893	2869977	SNA3-PE975_plus_peak_574	3.5995	+
I	2870057	2870195	SNA3-PE975_plus_peak_575	3.48701	+
I	2873846	2873919	SNA3-PE975_plus_peak_576	2.40706	+
I	2875358	2875418	SNA3-PE975_minus_peak_591	1.45752	-
I	2875638	2875658	SNA3-PE975_minus_peak_592	2.34566	-
I	2876100	2876155	SNA3-PE975_minus_peak_593	2.45044	-
I	2876282	2876483	SNA3-PE975_minus_peak_594	23.1973	-
I	2876586	2876720	SNA3-PE975_plus_peak_577	12.0141	+
I	2876629	2876702	SNA3-PE975_minus_peak_595	2.9045	-
I	2876799	2877250	SNA3-PE975_plus_peak_578	27.7409	+
I	2877403	2878570	SNA3-PE975_plus_peak_579	29.1084	+
I	2878181	2878243	SNA3-PE975_minus_peak_596	2.76479	-
I	2883439	2883930	SNA3-PE975_minus_peak_597	6.71158	-
I	2886120	2886141	SNA3-PE975_minus_peak_598	1.99638	-
I	2887434	2887511	SNA3-PE975_plus_peak_580	3.50951	+
I	2887591	2887714	SNA3-PE975_plus_peak_581	3.17202	+
I	2887783	2887881	SNA3-PE975_plus_peak_582	3.757	+
I	2888219	2888300	SNA3-PE975_plus_peak_583	2.45206	+
I	2888346	2888413	SNA3-PE975_plus_peak_584	2.15957	+
I	2888665	2888748	SNA3-PE975_minus_peak_599	3.35855	-
I	2888879	2889434	SNA3-PE975_plus_peak_585	5.7369	+
I	2890103	2890144	SNA3-PE975_minus_peak_600	2.10117	-
I	2890805	2890938	SNA3-PE975_plus_peak_586	4.47696	+
I	2891100	2891280	SNA3-PE975_plus_peak_587	5.15193	+
I	2893901	2893913	SNA3-PE975_minus_peak_601	1.96146	-
I	2894596	2894699	SNA3-PE975_minus_peak_602	3.2887	-
I	2894865	2894997	SNA3-PE975_minus_peak_603	3.11406	-
I	2895048	2895165	SNA3-PE975_minus_peak_604	7.93404	-
I	2895272	2895704	SNA3-PE975_minus_peak_605	8.42441	-
I	2895922	2895983	SNA3-PE975_minus_peak_606	1.6359	-
I	2896180	2896227	SNA3-PE975_minus_peak_607	1.93709	-
I	2896685	2896700	SNA3-PE975_minus_peak_608	2.34566	-
I	2899747	2899758	SNA3-PE975_minus_peak_609	1.96146	-
I	2900374	2900610	SNA3-PE975_minus_peak_610	2.86397	-
I	2900741	2901062	SNA3-PE975_minus_peak_611	14.5004	-
I	2906615	2906671	SNA3-PE975_minus_peak_612	1.96146	-
I	2909787	2909865	SNA3-PE975_minus_peak_613	3.6729	-
I	2921336	2921389	SNA3-PE975_minus_peak_614	2.20595	-
I	2924739	2924808	SNA3-PE975_minus_peak_615	2.79971	-
I	2924939	2924994	SNA3-PE975_plus_peak_588	2.33956	+
I	2924942	2925157	SNA3-PE975_minus_peak_616	19.6347	-
I	2927993	2928087	SNA3-PE975_plus_peak_589	2.49706	+
I	2928022	2928142	SNA3-PE975_minus_peak_617	35.1075	-
I	2928229	2928400	SNA3-PE975_plus_peak_590	84.0557	+
I	2928713	2928799	SNA3-PE975_plus_peak_591	3.19452	+
I	2929255	2929683	SNA3-PE975_plus_peak_592	10.2137	+
I	2929767	2929918	SNA3-PE975_plus_peak_593	33.4331	+
I	2929945	2930020	SNA3-PE975_plus_peak_594	2.31707	+
I	2930355	2930374	SNA3-PE975_plus_peak_595	2.06958	+
I	2931248	2931375	SNA3-PE975_plus_peak_596	4.22948	+
I	2944639	2944830	SNA3-PE975_minus_peak_618	2498.78	-
I	2945024	2945185	SNA3-PE975_plus_peak_597	1773.61	+
I	2946916	2947156	SNA3-PE975_plus_peak_598	5.7594	+
I	2961546	2961566	SNA3-PE975_minus_peak_619	2.10117	-
I	2961957	2962093	SNA3-PE975_minus_peak_620	3.39348	-
I	2966323	2966415	SNA3-PE975_minus_peak_621	3.00928	-
I	2967415	2967496	SNA3-PE975_minus_peak_622	3.07913	-
I	2969574	2969654	SNA3-PE975_minus_peak_623	3.07913	-
I	2984655	2984731	SNA3-PE975_plus_peak_599	3.712	+
I	2985126	2985145	SNA3-PE975_minus_peak_624	1.92653	-
I	2995891	2995972	SNA3-PE975_minus_peak_625	3.95232	-
I	2996000	2996103	SNA3-PE975_minus_peak_626	3.14899	-
I	2996211	2996297	SNA3-PE975_plus_peak_600	4.54446	+
I	2996438	2996515	SNA3-PE975_plus_peak_601	4.83695	+
I	3001302	3001595	SNA3-PE975_minus_peak_627	61.5476	-
I	3002543	3002684	SNA3-PE975_minus_peak_628	4.19681	-
I	3005385	3005581	SNA3-PE975_minus_peak_629	3.63797	-
I	3005660	3006047	SNA3-PE975_minus_peak_630	4.37145	-
I	3010582	3010657	SNA3-PE975_plus_peak_602	2.87954	+
I	3014512	3014588	SNA3-PE975_minus_peak_631	3.35855	-
I	3014992	3015447	SNA3-PE975_minus_peak_632	8.80722	-
I	3015535	3015613	SNA3-PE975_plus_peak_603	3.21702	+
I	3021388	3021527	SNA3-PE975_plus_peak_604	4.45446	+
I	3028282	3028519	SNA3-PE975_minus_peak_633	5.73361	-
I	3028643	3028680	SNA3-PE975_minus_peak_634	2.86957	-
I	3029971	3030023	SNA3-PE975_minus_peak_635	2.45044	-
I	3030457	3030524	SNA3-PE975_minus_peak_636	2.55522	-
I	3031153	3031466	SNA3-PE975_minus_peak_637	20.3106	-
I	3031891	3032094	SNA3-PE975_minus_peak_638	4.0571	-
I	3032437	3032477	SNA3-PE975_minus_peak_639	2.03131	-
I	3032628	3032640	SNA3-PE975_minus_peak_640	1.99638	-
I	3032720	3032869	SNA3-PE975_minus_peak_641	13.1731	-
I	3032943	3033086	SNA3-PE975_plus_peak_605	7.13184	+
I	3034710	3034739	SNA3-PE975_plus_peak_606	1.95708	+
I	3036101	3036129	SNA3-PE975_plus_peak_607	1.95708	+
I	3041594	3041668	SNA3-PE975_minus_peak_642	3.56812	-
I	3052042	3052139	SNA3-PE975_minus_peak_643	5.13985	-
I	3053466	3053482	SNA3-PE975_minus_peak_644	2.34566	-
I	3059042	3059162	SNA3-PE975_minus_peak_645	14.9195	-
I	3059207	3059326	SNA3-PE975_plus_peak_608	13.724	+
I	3069302	3069461	SNA3-PE975_minus_peak_646	3.95232	-
I	3070113	3070223	SNA3-PE975_minus_peak_647	6.64172	-
I	3070919	3071524	SNA3-PE975_minus_peak_648	18.2725	-
I	3072135	3072227	SNA3-PE975_minus_peak_649	4.4413	-
I	3078498	3078510	SNA3-PE975_minus_peak_650	1.92653	-
I	3079149	3079194	SNA3-PE975_minus_peak_651	2.34566	-
I	3083151	3083170	SNA3-PE975_minus_peak_652	2.76479	-
I	3083948	3084040	SNA3-PE975_minus_peak_653	4.16188	-
I	3084780	3084845	SNA3-PE975_minus_peak_654	2.76479	-
I	3084891	3085509	SNA3-PE975_minus_peak_655	12.3698	-
I	3088863	3088874	SNA3-PE975_minus_peak_656	1.99638	-
I	3089017	3089092	SNA3-PE975_minus_peak_657	2.69493	-
I	3091241	3091776	SNA3-PE975_minus_peak_658	8.93185	-
I	3092651	3092840	SNA3-PE975_minus_peak_659	2.69493	-
I	3093597	3093628	SNA3-PE975_minus_peak_660	2.24088	-
I	3093685	3093806	SNA3-PE975_minus_peak_661	4.65086	-
I	3094191	3094365	SNA3-PE975_minus_peak_662	3.13937	-
I	3094976	3095055	SNA3-PE975_minus_peak_663	4.16188	-
I	3095099	3095202	SNA3-PE975_minus_peak_664	4.19681	-
I	3095920	3096275	SNA3-PE975_minus_peak_665	5.34941	-
I	3101325	3101379	SNA3-PE975_minus_peak_666	2.48537	-
I	3101463	3101599	SNA3-PE975_minus_peak_667	2.9045	-
I	3101630	3101847	SNA3-PE975_minus_peak_668	7.34027	-
I	3102312	3102434	SNA3-PE975_plus_peak_609	5.7594	+
I	3103280	3103380	SNA3-PE975_plus_peak_610	3.26202	+
I	3106423	3106446	SNA3-PE975_minus_peak_669	1.92653	-
I	3113008	3113057	SNA3-PE975_minus_peak_670	1.99638	-
I	3113267	3113336	SNA3-PE975_minus_peak_671	2.86957	-
I	3129038	3129109	SNA3-PE975_plus_peak_611	2.47456	+
I	3144378	3144573	SNA3-PE975_minus_peak_672	7.44963	-
I	3147615	3147690	SNA3-PE975_minus_peak_673	2.67548	-
I	3147762	3147861	SNA3-PE975_minus_peak_674	6.79126	-
I	3147944	3148048	SNA3-PE975_plus_peak_612	5.01694	+
I	3150269	3150351	SNA3-PE975_plus_peak_613	2.78954	+
I	3150294	3150702	SNA3-PE975_minus_peak_675	26.0927	-
I	3150748	3150759	SNA3-PE975_minus_peak_676	2.24088	-
I	3150860	3151366	SNA3-PE975_minus_peak_677	29.7986	-
I	3152553	3152662	SNA3-PE975_plus_peak_614	33.8831	+
I	3158437	3159867	SNA3-PE975_minus_peak_678	16.3233	-
I	3159878	3160000	SNA3-PE975_minus_peak_679	4.33652	-
I	3160019	3160416	SNA3-PE975_minus_peak_680	3.71042	-
I	3160468	3160777	SNA3-PE975_minus_peak_681	4.67714	-
I	3160819	3160895	SNA3-PE975_minus_peak_682	2.19379	-
I	3160983	3161061	SNA3-PE975_minus_peak_683	2.48755	-
I	3161105	3161173	SNA3-PE975_minus_peak_684	2.55184	-
I	3161265	3161362	SNA3-PE975_minus_peak_685	2.35037	-
I	3161418	3161463	SNA3-PE975_minus_peak_686	1.87872	-
I	3161521	3161546	SNA3-PE975_minus_peak_687	2.08797	-
I	3161618	3161673	SNA3-PE975_minus_peak_688	2.20151	-
I	3162071	3162574	SNA3-PE975_minus_peak_689	61.9318	-
I	3162695	3162808	SNA3-PE975_plus_peak_615	10.0792	+
I	3163420	3163594	SNA3-PE975_plus_peak_616	3.84699	+
I	3167346	3167476	SNA3-PE975_plus_peak_617	4.20698	+
I	3167963	3168052	SNA3-PE975_plus_peak_618	3.55451	+
I	3173232	3173332	SNA3-PE975_minus_peak_690	5.45419	-
I	3173354	3173388	SNA3-PE975_minus_peak_691	2.2758	-
I	3173407	3173429	SNA3-PE975_minus_peak_692	2.20595	-
I	3173443	3173501	SNA3-PE975_minus_peak_693	2.69493	-
I	3176094	3176169	SNA3-PE975_minus_peak_694	2.55522	-
I	3176202	3176557	SNA3-PE975_minus_peak_695	14.8846	-
I	3190695	3190732	SNA3-PE975_minus_peak_696	2.38058	-
I	3192634	3192757	SNA3-PE975_minus_peak_697	10.344	-
I	3200934	3201001	SNA3-PE975_plus_peak_619	2.06958	+
I	3201223	3201300	SNA3-PE975_minus_peak_698	7.89911	-
I	3223114	3223768	SNA3-PE975_minus_peak_699	12.5407	-
I	3224870	3225141	SNA3-PE975_minus_peak_700	3.90879	-
I	3225200	3225366	SNA3-PE975_minus_peak_701	2.15574	-
I	3225690	3225765	SNA3-PE975_minus_peak_702	5.87332	-
I	3226833	3226929	SNA3-PE975_minus_peak_703	4.77633	-
I	3226957	3227024	SNA3-PE975_minus_peak_704	1.55106	-
I	3227082	3227172	SNA3-PE975_minus_peak_705	1.78226	-
I	3227186	3227259	SNA3-PE975_minus_peak_706	1.83686	-
I	3227303	3227578	SNA3-PE975_minus_peak_707	2.72625	-
I	3227624	3228065	SNA3-PE975_minus_peak_708	67.8841	-
I	3227939	3228035	SNA3-PE975_plus_peak_620	24.4335	+
I	3228152	3228261	SNA3-PE975_plus_peak_621	6.83935	+
I	3228588	3228678	SNA3-PE975_plus_peak_622	2.94704	+
I	3233140	3233279	SNA3-PE975_plus_peak_623	2.87954	+
I	3244159	3244356	SNA3-PE975_minus_peak_709	4.4413	-
I	3244370	3244453	SNA3-PE975_minus_peak_710	2.2758	-
I	3244508	3244639	SNA3-PE975_minus_peak_711	3.46333	-
I	3245306	3245381	SNA3-PE975_minus_peak_712	2.48537	-
I	3245427	3245551	SNA3-PE975_minus_peak_713	3.00928	-
I	3245563	3245686	SNA3-PE975_minus_peak_714	3.46333	-
I	3245756	3245772	SNA3-PE975_minus_peak_715	1.99638	-
I	3245786	3245829	SNA3-PE975_minus_peak_716	2.10117	-
I	3245854	3245898	SNA3-PE975_minus_peak_717	2.13609	-
I	3246054	3246460	SNA3-PE975_minus_peak_718	5.80347	-
I	3246968	3246978	SNA3-PE975_minus_peak_719	1.92653	-
I	3247040	3247115	SNA3-PE975_minus_peak_720	2.86957	-
I	3247307	3247322	SNA3-PE975_minus_peak_721	2.17102	-
I	3247422	3247574	SNA3-PE975_minus_peak_722	10.1694	-
I	3247827	3247885	SNA3-PE975_minus_peak_723	2.59015	-
I	3247962	3248125	SNA3-PE975_minus_peak_724	6.81636	-
I	3265861	3266039	SNA3-PE975_minus_peak_725	8.17853	-
I	3266153	3266236	SNA3-PE975_plus_peak_624	3.32952	+
I	3266625	3266726	SNA3-PE975_minus_peak_726	5.52405	-
I	3266836	3267248	SNA3-PE975_plus_peak_625	8.95425	+
I	3267536	3267554	SNA3-PE975_plus_peak_626	1.67258	+
I	3267860	3267884	SNA3-PE975_plus_peak_627	1.62586	+
I	3267975	3268023	SNA3-PE975_plus_peak_628	2.99228	+
I	3268051	3268066	SNA3-PE975_plus_peak_629	1.49066	+
I	3268101	3268126	SNA3-PE975_plus_peak_630	1.91294	+
I	3268646	3269162	SNA3-PE975_plus_peak_631	16.0779	+
I	3272693	3272717	SNA3-PE975_minus_peak_727	2.06624	-
I	3278589	3278761	SNA3-PE975_minus_peak_728	13.5573	-
I	3293468	3293543	SNA3-PE975_plus_peak_632	5.06194	+
I	3294880	3294948	SNA3-PE975_minus_peak_729	2.2758	-
I	3317950	3318157	SNA3-PE975_minus_peak_730	7.35696	-
I	3318788	3319000	SNA3-PE975_minus_peak_731	9.1565	-
I	3319018	3319154	SNA3-PE975_minus_peak_732	5.52405	-
I	3319242	3319260	SNA3-PE975_minus_peak_733	2.03131	-
I	3319272	3319405	SNA3-PE975_minus_peak_734	5.38434	-
I	3319492	3319656	SNA3-PE975_minus_peak_735	3.11406	-
I	3319731	3319745	SNA3-PE975_minus_peak_736	1.99638	-
I	3319762	3319841	SNA3-PE975_minus_peak_737	2.86957	-
I	3330691	3330811	SNA3-PE975_minus_peak_738	3.77768	-
I	3330868	3330942	SNA3-PE975_minus_peak_739	3.07913	-
I	3331271	3331339	SNA3-PE975_minus_peak_740	2.66	-
I	3331941	3331964	SNA3-PE975_minus_peak_741	1.96146	-
I	3332089	3332196	SNA3-PE975_minus_peak_742	4.93028	-
I	3332241	3332817	SNA3-PE975_minus_peak_743	8.07375	-
I	3332937	3333026	SNA3-PE975_plus_peak_633	3.6445	+
I	3333284	3333506	SNA3-PE975_minus_peak_744	4.0571	-
I	3333902	3333918	SNA3-PE975_minus_peak_745	1.99638	-
I	3334161	3334378	SNA3-PE975_minus_peak_746	6.88622	-
I	3334414	3334561	SNA3-PE975_minus_peak_747	7.65462	-
I	3338288	3338334	SNA3-PE975_minus_peak_748	2.45044	-
I	3338501	3339142	SNA3-PE975_plus_peak_634	21.3962	+
I	3339900	3339913	SNA3-PE975_plus_peak_635	1.77709	+
I	3340184	3340705	SNA3-PE975_minus_peak_749	11.6014	-
I	3342524	3342588	SNA3-PE975_minus_peak_750	3.63797	-
I	3343321	3343334	SNA3-PE975_minus_peak_751	1.95799	-
I	3344935	3344946	SNA3-PE975_minus_peak_752	2.22277	-
I	3346927	3346942	SNA3-PE975_minus_peak_753	1.80605	-
I	3348545	3348569	SNA3-PE975_minus_peak_754	2.18967	-
I	3348730	3348770	SNA3-PE975_minus_peak_755	2.10117	-
I	3349542	3349647	SNA3-PE975_minus_peak_756	2.97435	-
I	3349681	3349718	SNA3-PE975_minus_peak_757	2.32206	-
I	3349865	3350024	SNA3-PE975_minus_peak_758	11.776	-
I	3363394	3363410	SNA3-PE975_minus_peak_759	1.92653	-
I	3365395	3365457	SNA3-PE975_minus_peak_760	2.2758	-
I	3365664	3365694	SNA3-PE975_minus_peak_761	2.2758	-
I	3365788	3365832	SNA3-PE975_minus_peak_762	2.38058	-
I	3366947	3366971	SNA3-PE975_minus_peak_763	2.01401	-
I	3367175	3367200	SNA3-PE975_minus_peak_764	2.43745	-
I	3367595	3367862	SNA3-PE975_minus_peak_765	6.02807	-
I	3368129	3368196	SNA3-PE975_minus_peak_766	2.13034	-
I	3368848	3368860	SNA3-PE975_plus_peak_636	1.82209	+
I	3381609	3381708	SNA3-PE975_minus_peak_767	6.95607	-
I	3386397	3386483	SNA3-PE975_minus_peak_768	3.98724	-
I	3409913	3410041	SNA3-PE975_plus_peak_637	6.86185	+
I	3415087	3415239	SNA3-PE975_plus_peak_638	4.27447	+
I	3415258	3415420	SNA3-PE975_plus_peak_639	3.35202	+
I	3415797	3415889	SNA3-PE975_plus_peak_640	2.49706	+
I	3415956	3416136	SNA3-PE975_plus_peak_641	3.7795	+
I	3416169	3416197	SNA3-PE975_plus_peak_642	2.04708	+
I	3416215	3416403	SNA3-PE975_plus_peak_643	5.48942	+
I	3429126	3429242	SNA3-PE975_minus_peak_769	7.02593	-
I	3438568	3438748	SNA3-PE975_minus_peak_770	6.95607	-
I	3438829	3438945	SNA3-PE975_minus_peak_771	25.3628	-
I	3439019	3439216	SNA3-PE975_plus_peak_644	6.83935	+
I	3449021	3449188	SNA3-PE975_plus_peak_645	4.40947	+
I	3466743	3466844	SNA3-PE975_minus_peak_772	7.09578	-
I	3466919	3467032	SNA3-PE975_plus_peak_646	15.6589	+
I	3477702	3478043	SNA3-PE975_plus_peak_647	7.22183	+
I	3478054	3478076	SNA3-PE975_plus_peak_648	2.09208	+
I	3478116	3478213	SNA3-PE975_plus_peak_649	3.84699	+
I	3478269	3478561	SNA3-PE975_plus_peak_650	9.33674	+
I	3481342	3481417	SNA3-PE975_plus_peak_651	2.27207	+
I	3481421	3481504	SNA3-PE975_minus_peak_773	4.19681	-
I	3481609	3481912	SNA3-PE975_plus_peak_652	14.399	+
I	3481953	3481972	SNA3-PE975_plus_peak_653	1.86709	+
I	3484291	3484367	SNA3-PE975_plus_peak_654	2.89568	+
I	3484381	3484476	SNA3-PE975_plus_peak_655	3.55451	+
I	3500891	3501050	SNA3-PE975_plus_peak_656	16.5364	+
I	3501150	3501211	SNA3-PE975_minus_peak_774	2.83464	-
I	3501369	3501498	SNA3-PE975_plus_peak_657	7.04184	+
I	3508370	3508895	SNA3-PE975_minus_peak_775	11.4966	-
I	3509727	3509800	SNA3-PE975_minus_peak_776	3.35855	-
I	3510360	3510480	SNA3-PE975_minus_peak_777	2.41551	-
I	3510493	3510568	SNA3-PE975_minus_peak_778	2.45044	-
I	3511164	3511220	SNA3-PE975_minus_peak_779	2.38058	-
I	3511363	3511397	SNA3-PE975_minus_peak_780	2.83464	-
I	3511769	3511805	SNA3-PE975_minus_peak_781	2.03131	-
I	3511991	3512002	SNA3-PE975_minus_peak_782	1.96146	-
I	3512549	3512632	SNA3-PE975_minus_peak_783	3.32362	-
I	3512660	3512672	SNA3-PE975_minus_peak_784	1.88924	-
I	3513057	3513115	SNA3-PE975_minus_peak_785	2.48537	-
I	3513290	3513419	SNA3-PE975_minus_peak_786	4.47623	-
I	3513841	3513888	SNA3-PE975_minus_peak_787	2.17102	-
I	3514258	3514393	SNA3-PE975_minus_peak_788	3.88246	-
I	3514585	3514660	SNA3-PE975_minus_peak_789	2.52029	-
I	3514587	3514639	SNA3-PE975_plus_peak_658	2.22707	+
I	3515429	3515993	SNA3-PE975_minus_peak_790	16.3166	-
I	3516031	3516402	SNA3-PE975_minus_peak_791	33.8501	-
I	3516496	3516587	SNA3-PE975_plus_peak_659	13.0941	+
I	3523298	3523352	SNA3-PE975_plus_peak_660	1.97958	+
I	3539537	3539704	SNA3-PE975_minus_peak_792	4.19681	-
I	3541598	3541608	SNA3-PE975_minus_peak_793	1.96146	-
I	3541725	3541747	SNA3-PE975_minus_peak_794	1.85835	-
I	3543451	3543620	SNA3-PE975_minus_peak_795	3.63797	-
I	3543651	3543676	SNA3-PE975_minus_peak_796	2.38058	-
I	3544378	3544420	SNA3-PE975_minus_peak_797	2.24088	-
I	3544541	3544616	SNA3-PE975_minus_peak_798	2.52029	-
I	3545734	3545815	SNA3-PE975_minus_peak_799	3.24845	-
I	3546576	3546640	SNA3-PE975_minus_peak_800	2.05242	-
I	3546666	3546691	SNA3-PE975_minus_peak_801	2.12559	-
I	3546725	3546741	SNA3-PE975_minus_peak_802	2.62508	-
I	3546757	3546998	SNA3-PE975_minus_peak_803	14.9894	-
I	3547108	3547286	SNA3-PE975_plus_peak_661	6.47937	+
I	3551886	3552000	SNA3-PE975_plus_peak_662	2.15957	+
I	3553219	3553302	SNA3-PE975_minus_peak_804	4.16188	-
I	3553373	3553440	SNA3-PE975_minus_peak_805	3.18391	-
I	3559898	3560036	SNA3-PE975_minus_peak_806	4.0571	-
I	3565003	3565076	SNA3-PE975_minus_peak_807	2.69493	-
I	3565120	3565160	SNA3-PE975_minus_peak_808	2.24088	-
I	3565173	3565195	SNA3-PE975_minus_peak_809	2.17102	-
I	3565427	3565533	SNA3-PE975_plus_peak_663	6.07439	+
I	3566859	3566984	SNA3-PE975_minus_peak_810	13.9765	-
I	3567690	3567725	SNA3-PE975_plus_peak_664	1.84459	+
I	3589301	3589372	SNA3-PE975_minus_peak_811	3.07913	-
I	3600745	3600867	SNA3-PE975_minus_peak_812	10.7632	-
I	3602897	3602972	SNA3-PE975_minus_peak_813	2.93942	-
I	3603130	3603268	SNA3-PE975_minus_peak_814	4.54608	-
I	3603373	3603530	SNA3-PE975_plus_peak_665	7.71681	+
I	3603543	3603618	SNA3-PE975_plus_peak_666	2.20457	+
I	3603664	3603793	SNA3-PE975_plus_peak_667	2.15957	+
I	3603829	3603866	SNA3-PE975_minus_peak_815	2.20595	-
I	3604289	3604300	SNA3-PE975_plus_peak_668	1.84459	+
I	3604410	3604544	SNA3-PE975_plus_peak_669	3.14953	+
I	3604503	3604788	SNA3-PE975_minus_peak_816	19.5648	-
I	3605084	3605154	SNA3-PE975_minus_peak_817	2.63063	-
I	3605233	3605254	SNA3-PE975_minus_peak_818	1.99638	-
I	3605365	3605386	SNA3-PE975_minus_peak_819	1.98625	-
I	3605476	3605804	SNA3-PE975_minus_peak_820	25.1532	-
I	3605851	3605916	SNA3-PE975_plus_peak_670	2.40706	+
I	3608252	3608327	SNA3-PE975_minus_peak_821	3.56812	-
I	3611730	3611819	SNA3-PE975_plus_peak_671	2.72205	+
I	3631045	3631404	SNA3-PE975_minus_peak_822	8.05556	-
I	3634956	3635016	SNA3-PE975_minus_peak_823	2.2758	-
I	3635381	3635491	SNA3-PE975_minus_peak_824	2.8302	-
I	3635858	3635876	SNA3-PE975_minus_peak_825	1.99638	-
I	3636326	3636394	SNA3-PE975_minus_peak_826	2.31073	-
I	3636442	3636633	SNA3-PE975_minus_peak_827	18.1678	-
I	3636744	3636984	SNA3-PE975_plus_peak_672	22.0711	+
I	3637067	3637291	SNA3-PE975_plus_peak_673	3.46451	+
I	3638419	3638478	SNA3-PE975_plus_peak_674	2.29457	+
I	3638611	3638692	SNA3-PE975_plus_peak_675	2.47456	+
I	3638706	3638830	SNA3-PE975_plus_peak_676	4.18448	+
I	3638811	3638836	SNA3-PE975_minus_peak_828	1.62812	-
I	3648009	3648072	SNA3-PE975_minus_peak_829	2.83464	-
I	3662454	3662529	SNA3-PE975_plus_peak_677	3.82449	+
I	3680131	3680295	SNA3-PE975_minus_peak_830	3.41035	-
I	3680316	3680327	SNA3-PE975_minus_peak_831	1.7213	-
I	3680436	3680464	SNA3-PE975_minus_peak_832	1.64649	-
I	3680613	3680637	SNA3-PE975_minus_peak_833	2.34566	-
I	3680719	3680754	SNA3-PE975_minus_peak_834	2.60794	-
I	3680839	3680945	SNA3-PE975_minus_peak_835	4.50685	-
I	3681095	3681311	SNA3-PE975_minus_peak_836	3.21884	-
I	3681361	3681448	SNA3-PE975_minus_peak_837	3.2887	-
I	3681485	3682024	SNA3-PE975_minus_peak_838	74.4008	-
I	3682048	3682107	SNA3-PE975_minus_peak_839	2.52029	-
I	3682245	3682335	SNA3-PE975_plus_peak_678	2.92454	+
I	3682777	3683339	SNA3-PE975_minus_peak_840	13.8268	-
I	3683369	3683399	SNA3-PE975_minus_peak_841	2.06624	-
I	3683422	3683433	SNA3-PE975_minus_peak_842	2.06624	-
I	3683567	3683642	SNA3-PE975_minus_peak_843	3.3569	-
I	3683703	3683780	SNA3-PE975_minus_peak_844	3.49826	-
I	3683808	3683982	SNA3-PE975_minus_peak_845	3.88246	-
I	3684012	3684118	SNA3-PE975_minus_peak_846	8.84215	-
I	3684240	3684624	SNA3-PE975_minus_peak_847	9.19142	-
I	3684719	3684800	SNA3-PE975_plus_peak_679	5.69191	+
I	3694106	3694168	SNA3-PE975_minus_peak_848	2.69493	-
I	3694326	3694368	SNA3-PE975_minus_peak_849	2.20595	-
I	3700582	3700614	SNA3-PE975_plus_peak_680	1.79959	+
I	3703060	3703151	SNA3-PE975_minus_peak_850	5.76854	-
I	3703234	3703534	SNA3-PE975_plus_peak_681	24.681	+
I	3709609	3709683	SNA3-PE975_minus_peak_851	2.79971	-
I	3709728	3709842	SNA3-PE975_minus_peak_852	7.58476	-
I	3710094	3710165	SNA3-PE975_plus_peak_682	2.65455	+
I	3710237	3710335	SNA3-PE975_minus_peak_853	4.37145	-
I	3710656	3710768	SNA3-PE975_minus_peak_854	7.47998	-
I	3713090	3713333	SNA3-PE975_minus_peak_855	5.76854	-
I	3713510	3713896	SNA3-PE975_minus_peak_856	4.03832	-
I	3714333	3714408	SNA3-PE975_minus_peak_857	2.34566	-
I	3715739	3715760	SNA3-PE975_minus_peak_858	2.03131	-
I	3716935	3716977	SNA3-PE975_minus_peak_859	2.41551	-
I	3719475	3719550	SNA3-PE975_minus_peak_860	2.72986	-
I	3719698	3719750	SNA3-PE975_minus_peak_861	2.52029	-
I	3719764	3719844	SNA3-PE975_minus_peak_862	2.55522	-
I	3720075	3720132	SNA3-PE975_minus_peak_863	2.31073	-
I	3720166	3720209	SNA3-PE975_minus_peak_864	2.2758	-
I	3720364	3720608	SNA3-PE975_minus_peak_865	4.0571	-
I	3720631	3721553	SNA3-PE975_minus_peak_866	74.9248	-
I	3721873	3721976	SNA3-PE975_plus_peak_683	8.79676	+
I	3722004	3722083	SNA3-PE975_minus_peak_867	4.58101	-
I	3724630	3724791	SNA3-PE975_minus_peak_868	8.70244	-
I	3724948	3725042	SNA3-PE975_plus_peak_684	4.36447	+
I	3731098	3731163	SNA3-PE975_plus_peak_685	2.06958	+
I	3732864	3733682	SNA3-PE975_minus_peak_869	9.05169	-
I	3734300	3734434	SNA3-PE975_minus_peak_870	6.41782	-
I	3734452	3734463	SNA3-PE975_minus_peak_871	1.80855	-
I	3734476	3734527	SNA3-PE975_minus_peak_872	3.08331	-
I	3734609	3734728	SNA3-PE975_minus_peak_873	1.77037	-
I	3734806	3734823	SNA3-PE975_minus_peak_874	2.21004	-
I	3734835	3734934	SNA3-PE975_minus_peak_875	2.59015	-
I	3735025	3735073	SNA3-PE975_minus_peak_876	2.59015	-
I	3735135	3735394	SNA3-PE975_minus_peak_877	3.80532	-
I	3735492	3735577	SNA3-PE975_minus_peak_878	2.76479	-
I	3736185	3736232	SNA3-PE975_minus_peak_879	1.81636	-
I	3736330	3736446	SNA3-PE975_minus_peak_880	3.50506	-
I	3736546	3736570	SNA3-PE975_minus_peak_881	1.79076	-
I	3737264	3737319	SNA3-PE975_minus_peak_882	2.52029	-
I	3737741	3737766	SNA3-PE975_minus_peak_883	2.10117	-
I	3737966	3738088	SNA3-PE975_minus_peak_884	3.91739	-
I	3738414	3738519	SNA3-PE975_minus_peak_885	4.86043	-
I	3738715	3738862	SNA3-PE975_minus_peak_886	3.0442	-
I	3738878	3738952	SNA3-PE975_minus_peak_887	2.34566	-
I	3739164	3739397	SNA3-PE975_minus_peak_888	13.3128	-
I	3739932	3739997	SNA3-PE975_minus_peak_889	2.06624	-
I	3740157	3740498	SNA3-PE975_minus_peak_890	3.81261	-
I	3740657	3741280	SNA3-PE975_minus_peak_891	26.9345	-
I	3741345	3741498	SNA3-PE975_plus_peak_686	7.24433	+
I	3741634	3741729	SNA3-PE975_plus_peak_687	3.08203	+
I	3742407	3742419	SNA3-PE975_plus_peak_688	1.88959	+
I	3742456	3742649	SNA3-PE975_plus_peak_689	4.90444	+
I	3748492	3748777	SNA3-PE975_minus_peak_892	4.54608	-
I	3755079	3755112	SNA3-PE975_minus_peak_893	2.38058	-
I	3755354	3755429	SNA3-PE975_minus_peak_894	4.12695	-
I	3755456	3755656	SNA3-PE975_minus_peak_895	4.96521	-
I	3755702	3755741	SNA3-PE975_minus_peak_896	2.2758	-
I	3755776	3755813	SNA3-PE975_minus_peak_897	2.97435	-
I	3756304	3756368	SNA3-PE975_minus_peak_898	2.72986	-
I	3757299	3757372	SNA3-PE975_minus_peak_899	3.21884	-
I	3757671	3757707	SNA3-PE975_plus_peak_690	1.56626	+
I	3757783	3757825	SNA3-PE975_minus_peak_900	2.24088	-
I	3758590	3758659	SNA3-PE975_minus_peak_901	2.62508	-
I	3758910	3759139	SNA3-PE975_minus_peak_902	16.6659	-
I	3761378	3761417	SNA3-PE975_minus_peak_903	2.24088	-
I	3761783	3761832	SNA3-PE975_plus_peak_691	2.40706	+
I	3781924	3782135	SNA3-PE975_plus_peak_692	15.9514	+
I	3783174	3783204	SNA3-PE975_plus_peak_693	1.84459	+
I	3787402	3787481	SNA3-PE975_plus_peak_694	2.63205	+
I	3787525	3787572	SNA3-PE975_minus_peak_904	2.06624	-
I	3787620	3787720	SNA3-PE975_minus_peak_905	7.72447	-
I	3787819	3788108	SNA3-PE975_plus_peak_695	12.8466	+
I	3787826	3787901	SNA3-PE975_minus_peak_906	24.4896	-
I	3788847	3788931	SNA3-PE975_plus_peak_696	3.32831	+
I	3789294	3789390	SNA3-PE975_minus_peak_907	3.77768	-
I	3793381	3793443	SNA3-PE975_minus_peak_908	2.24088	-
I	3798380	3798536	SNA3-PE975_minus_peak_909	4.09203	-
I	3798588	3798726	SNA3-PE975_minus_peak_910	3.60304	-
I	3798893	3799029	SNA3-PE975_minus_peak_911	2.97435	-
I	3799165	3799183	SNA3-PE975_minus_peak_912	2.10117	-
I	3805422	3805442	SNA3-PE975_minus_peak_913	2.10117	-
I	3805576	3805677	SNA3-PE975_minus_peak_914	3.32362	-
I	3805887	3805907	SNA3-PE975_minus_peak_915	1.99638	-
I	3805918	3806003	SNA3-PE975_minus_peak_916	3.07913	-
I	3806219	3806670	SNA3-PE975_minus_peak_917	7.41013	-
I	3807428	3807660	SNA3-PE975_minus_peak_918	4.96521	-
I	3807676	3807985	SNA3-PE975_minus_peak_919	4.68579	-
I	3815404	3815420	SNA3-PE975_minus_peak_920	1.99638	-
I	3816811	3816848	SNA3-PE975_minus_peak_921	2.31073	-
I	3816917	3816957	SNA3-PE975_minus_peak_922	2.17102	-
I	3817297	3817331	SNA3-PE975_minus_peak_923	2.20595	-
I	3817572	3817624	SNA3-PE975_minus_peak_924	2.03131	-
I	3817694	3817872	SNA3-PE975_minus_peak_925	6.95607	-
I	3817953	3818103	SNA3-PE975_plus_peak_697	25.896	+
I	3818330	3818405	SNA3-PE975_plus_peak_698	2.36206	+
I	3820017	3820064	SNA3-PE975_plus_peak_699	2.11457	+
I	3821071	3821135	SNA3-PE975_plus_peak_700	1.64069	+
I	3821151	3821226	SNA3-PE975_plus_peak_701	4.04948	+
I	3821250	3821605	SNA3-PE975_plus_peak_702	9.04425	+
I	3821620	3821651	SNA3-PE975_plus_peak_703	1.93458	+
I	3824253	3824328	SNA3-PE975_minus_peak_926	3.77768	-
I	3824459	3824662	SNA3-PE975_plus_peak_704	13.454	+
I	3824729	3824793	SNA3-PE975_plus_peak_705	2.22707	+
I	3824948	3825055	SNA3-PE975_plus_peak_706	2.76704	+
I	3825121	3825408	SNA3-PE975_plus_peak_707	4.09448	+
I	3825766	3826568	SNA3-PE975_plus_peak_708	18.1113	+
I	3828023	3828142	SNA3-PE975_plus_peak_709	3.7795	+
I	3829251	3829336	SNA3-PE975_plus_peak_710	5.08443	+
I	3829312	3829420	SNA3-PE975_minus_peak_927	6.36231	-
I	3829497	3830252	SNA3-PE975_plus_peak_711	16.0639	+
I	3830477	3830561	SNA3-PE975_plus_peak_712	2.24957	+
I	3830706	3830760	SNA3-PE975_plus_peak_713	2.20457	+
I	3830860	3831013	SNA3-PE975_plus_peak_714	3.35202	+
I	3831893	3831995	SNA3-PE975_plus_peak_715	4.02698	+
I	3832098	3832191	SNA3-PE975_plus_peak_716	2.92454	+
I	3833686	3833696	SNA3-PE975_plus_peak_717	1.79959	+
I	3833787	3833805	SNA3-PE975_plus_peak_718	1.84459	+
I	3833816	3834125	SNA3-PE975_plus_peak_719	3.84699	+
I	3837634	3837781	SNA3-PE975_minus_peak_928	10.1694	-
I	3839762	3840039	SNA3-PE975_minus_peak_929	10.9539	-
I	3840202	3840245	SNA3-PE975_minus_peak_930	1.94942	-
I	3840315	3840340	SNA3-PE975_minus_peak_931	1.98191	-
I	3840441	3840526	SNA3-PE975_minus_peak_932	4.12626	-
I	3840768	3840788	SNA3-PE975_minus_peak_933	1.91596	-
I	3840898	3841061	SNA3-PE975_minus_peak_934	3.03025	-
I	3841142	3841493	SNA3-PE975_minus_peak_935	7.34027	-
I	3841518	3842473	SNA3-PE975_minus_peak_936	124.731	-
I	3842686	3842972	SNA3-PE975_plus_peak_720	15.4789	+
I	3845611	3845905	SNA3-PE975_minus_peak_937	6.6068	-
I	3846065	3846174	SNA3-PE975_plus_peak_721	3.50951	+
I	3854169	3854239	SNA3-PE975_minus_peak_938	2.48537	-
I	3856364	3856521	SNA3-PE975_minus_peak_939	23.3021	-
I	3859321	3859786	SNA3-PE975_minus_peak_940	95.1128	-
I	3859814	3860290	SNA3-PE975_minus_peak_941	17.6788	-
I	3860422	3860583	SNA3-PE975_minus_peak_942	7.93404	-
I	3861082	3861137	SNA3-PE975_minus_peak_943	2.20595	-
I	3861381	3861558	SNA3-PE975_minus_peak_944	7.47998	-
I	3861669	3861700	SNA3-PE975_plus_peak_722	2.11457	+
I	3861721	3861748	SNA3-PE975_plus_peak_723	1.91208	+
I	3861766	3861808	SNA3-PE975_plus_peak_724	1.97958	+
I	3861973	3862069	SNA3-PE975_minus_peak_945	4.93028	-
I	3862221	3862319	SNA3-PE975_minus_peak_946	5.83839	-
I	3862468	3862552	SNA3-PE975_minus_peak_947	6.2226	-
I	3862780	3862892	SNA3-PE975_minus_peak_948	4.0571	-
I	3862904	3862929	SNA3-PE975_minus_peak_949	1.81025	-
I	3865568	3865641	SNA3-PE975_minus_peak_950	2.99563	-
I	3865857	3866066	SNA3-PE975_minus_peak_951	39.6481	-
I	3866094	3866196	SNA3-PE975_minus_peak_952	4.30159	-
I	3866106	3866374	SNA3-PE975_plus_peak_725	5.37692	+
I	3866486	3866571	SNA3-PE975_minus_peak_953	5.41927	-
I	3866681	3866753	SNA3-PE975_minus_peak_954	2.93942	-
I	3866844	3866919	SNA3-PE975_plus_peak_726	3.30702	+
I	3866979	3867556	SNA3-PE975_plus_peak_727	33.4106	+
I	3874027	3874115	SNA3-PE975_plus_peak_728	3.86949	+
I	3875697	3875760	SNA3-PE975_plus_peak_729	2.20457	+
I	3875952	3875990	SNA3-PE975_plus_peak_730	1.93458	+
I	3876966	3877101	SNA3-PE975_plus_peak_731	10.8217	+
I	3877124	3877184	SNA3-PE975_minus_peak_955	2.9045	-
I	3880582	3880757	SNA3-PE975_plus_peak_732	6.74936	+
I	3888277	3888363	SNA3-PE975_minus_peak_956	2.20595	-
I	3890378	3890490	SNA3-PE975_minus_peak_957	3.98724	-
I	3891370	3891545	SNA3-PE975_minus_peak_958	10.4488	-
I	3891867	3891905	SNA3-PE975_minus_peak_959	1.96146	-
I	3892074	3892182	SNA3-PE975_minus_peak_960	5.27956	-
I	3892289	3892477	SNA3-PE975_plus_peak_733	14.7365	+
I	3892488	3892516	SNA3-PE975_plus_peak_734	1.84459	+
I	3898054	3898140	SNA3-PE975_minus_peak_961	2.3835	-
I	3898735	3898760	SNA3-PE975_minus_peak_962	2.06624	-
I	3899100	3899177	SNA3-PE975_minus_peak_963	2.79971	-
I	3899320	3899458	SNA3-PE975_minus_peak_964	14.6401	-
I	3899494	3899840	SNA3-PE975_minus_peak_965	19.7744	-
I	3899958	3900364	SNA3-PE975_plus_peak_735	11.4966	+
I	3901396	3901422	SNA3-PE975_minus_peak_966	1.92653	-
I	3901449	3901524	SNA3-PE975_minus_peak_967	2.86957	-
I	3908667	3908777	SNA3-PE975_plus_peak_736	6.61436	+
I	3908959	3908978	SNA3-PE975_plus_peak_737	1.88959	+
I	3909276	3909324	SNA3-PE975_plus_peak_738	2.36206	+
I	3909442	3909701	SNA3-PE975_plus_peak_739	10.1692	+
I	3910580	3910640	SNA3-PE975_minus_peak_968	2.66	-
I	3910775	3910833	SNA3-PE975_minus_peak_969	2.17102	-
I	3912621	3912830	SNA3-PE975_minus_peak_970	4.09203	-
I	3914852	3914872	SNA3-PE975_minus_peak_971	1.96146	-
I	3914885	3914918	SNA3-PE975_minus_peak_972	2.31073	-
I	3915537	3915783	SNA3-PE975_minus_peak_973	5.27956	-
I	3916018	3916043	SNA3-PE975_minus_peak_974	2.20595	-
I	3916343	3916778	SNA3-PE975_minus_peak_975	8.21346	-
I	3920186	3920587	SNA3-PE975_minus_peak_976	3.6729	-
I	3923563	3923609	SNA3-PE975_minus_peak_977	2.97435	-
I	3923713	3923726	SNA3-PE975_minus_peak_978	2.03131	-
I	3924525	3924604	SNA3-PE975_minus_peak_979	2.55522	-
I	3925074	3925173	SNA3-PE975_minus_peak_980	3.6729	-
I	3925388	3925619	SNA3-PE975_minus_peak_981	9.82012	-
I	3925642	3925881	SNA3-PE975_minus_peak_982	3.81261	-
I	3925901	3925924	SNA3-PE975_minus_peak_983	2.62508	-
I	3927031	3927077	SNA3-PE975_minus_peak_984	2.41551	-
I	3928540	3928598	SNA3-PE975_minus_peak_985	2.79971	-
I	3928936	3929127	SNA3-PE975_minus_peak_986	3.6729	-
I	3929369	3929585	SNA3-PE975_minus_peak_987	6.74651	-
I	3929877	3930018	SNA3-PE975_minus_peak_988	3.42841	-
I	3930067	3930320	SNA3-PE975_minus_peak_989	9.19142	-
I	3930332	3930553	SNA3-PE975_minus_peak_990	20.0538	-
I	3930657	3930731	SNA3-PE975_plus_peak_740	3.19452	+
I	3931563	3931639	SNA3-PE975_minus_peak_991	3.70782	-
I	3935405	3935492	SNA3-PE975_minus_peak_992	3.08331	-
I	3954552	3954600	SNA3-PE975_minus_peak_993	2.69493	-
I	3956203	3956298	SNA3-PE975_minus_peak_994	3.32362	-
I	3956476	3956562	SNA3-PE975_minus_peak_995	3.91739	-
I	3956623	3956657	SNA3-PE975_minus_peak_996	2.17102	-
I	3956726	3956815	SNA3-PE975_minus_peak_997	4.61594	-
I	3958332	3958350	SNA3-PE975_minus_peak_998	1.96146	-
I	3958443	3958541	SNA3-PE975_minus_peak_999	7.7594	-
I	3958640	3958884	SNA3-PE975_minus_peak_1000	3.42841	-
I	3958996	3959046	SNA3-PE975_minus_peak_1001	2.24088	-
I	3959175	3959620	SNA3-PE975_minus_peak_1002	25.2231	-
I	3982113	3982188	SNA3-PE975_minus_peak_1003	3.0442	-
I	3982595	3982728	SNA3-PE975_minus_peak_1004	3.74275	-
I	3982800	3982851	SNA3-PE975_minus_peak_1005	2.10117	-
I	3982811	3982877	SNA3-PE975_plus_peak_741	2.54205	+
I	3982975	3983193	SNA3-PE975_plus_peak_742	5.12943	+
I	3985329	3985352	SNA3-PE975_plus_peak_743	1.82209	+
I	3986061	3986118	SNA3-PE975_plus_peak_744	2.06958	+
I	3986257	3986293	SNA3-PE975_plus_peak_745	2.31707	+
I	3986305	3986628	SNA3-PE975_plus_peak_746	16.3339	+
I	3987938	3988165	SNA3-PE975_plus_peak_747	35.908	+
I	3988385	3988422	SNA3-PE975_plus_peak_748	1.88959	+
I	3988453	3988470	SNA3-PE975_plus_peak_749	1.79959	+
I	3988518	3988708	SNA3-PE975_plus_peak_750	7.28933	+
I	3990802	3990888	SNA3-PE975_minus_peak_1006	2.66	-
I	3991040	3991239	SNA3-PE975_plus_peak_751	4.25197	+
I	3992332	3992411	SNA3-PE975_minus_peak_1007	3.84753	-
I	3992560	3992645	SNA3-PE975_plus_peak_752	5.69191	+
I	3992700	3992752	SNA3-PE975_minus_peak_1008	2.9045	-
I	3992828	3993005	SNA3-PE975_plus_peak_753	6.81685	+
I	3993221	3993288	SNA3-PE975_minus_peak_1009	2.24088	-
I	3993302	3993621	SNA3-PE975_minus_peak_1010	27.3537	-
I	3993728	3993988	SNA3-PE975_plus_peak_754	7.71681	+
I	3994340	3994527	SNA3-PE975_minus_peak_1011	11.6363	-
I	3994598	3994637	SNA3-PE975_minus_peak_1012	2.20595	-
I	3994742	3995732	SNA3-PE975_plus_peak_755	133.553	+
I	3995770	3995859	SNA3-PE975_plus_peak_756	2.51956	+
I	3995971	3996005	SNA3-PE975_plus_peak_757	1.8674	+
I	3996129	3996997	SNA3-PE975_plus_peak_758	14.5565	+
I	3996962	3997057	SNA3-PE975_minus_peak_1013	6.29245	-
I	3997900	3997947	SNA3-PE975_plus_peak_759	2.22707	+
I	4001573	4001923	SNA3-PE975_minus_peak_1014	12.6143	-
I	4001962	4001975	SNA3-PE975_minus_peak_1015	1.96146	-
I	4001992	4002508	SNA3-PE975_minus_peak_1016	7.20056	-
I	4002648	4002736	SNA3-PE975_minus_peak_1017	3.88246	-
I	4002976	4003048	SNA3-PE975_minus_peak_1018	2.59015	-
I	4003407	4003441	SNA3-PE975_minus_peak_1019	2.06624	-
I	4015118	4015740	SNA3-PE975_minus_peak_1020	11.811	-
I	4015934	4015948	SNA3-PE975_minus_peak_1021	2.03131	-
I	4015968	4015985	SNA3-PE975_minus_peak_1022	2.2758	-
I	4016872	4016884	SNA3-PE975_minus_peak_1023	2.03131	-
I	4020569	4020604	SNA3-PE975_minus_peak_1024	2.2758	-
I	4022721	4022736	SNA3-PE975_minus_peak_1025	2.24088	-
I	4023647	4023701	SNA3-PE975_minus_peak_1026	2.99205	-
I	4029328	4029396	SNA3-PE975_minus_peak_1027	2.55522	-
I	4031172	4031195	SNA3-PE975_minus_peak_1028	2.06624	-
I	4031599	4031685	SNA3-PE975_minus_peak_1029	2.48537	-
I	4031719	4032591	SNA3-PE975_minus_peak_1030	25.3628	-
I	4032827	4032895	SNA3-PE975_plus_peak_760	2.45206	+
I	4033949	4034082	SNA3-PE975_minus_peak_1031	5.73361	-
I	4034222	4034313	SNA3-PE975_plus_peak_761	5.26443	+
I	4046976	4047079	SNA3-PE975_plus_peak_762	7.24433	+
I	4114918	4114933	SNA3-PE975_plus_peak_763	1.77709	+
I	4116063	4116388	SNA3-PE975_plus_peak_764	3.86949	+
I	4129523	4129702	SNA3-PE975_minus_peak_1032	9.26128	-
I	4130527	4130678	SNA3-PE975_minus_peak_1033	2.0278	-
I	4130719	4130733	SNA3-PE975_minus_peak_1034	2.34566	-
I	4130746	4130758	SNA3-PE975_minus_peak_1035	1.99638	-
I	4130871	4130950	SNA3-PE975_minus_peak_1036	2.4006	-
I	4131007	4131080	SNA3-PE975_minus_peak_1037	1.75433	-
I	4131162	4131244	SNA3-PE975_minus_peak_1038	2.78353	-
I	4131337	4131415	SNA3-PE975_minus_peak_1039	2.13871	-
I	4131540	4131556	SNA3-PE975_minus_peak_1040	1.99638	-
I	4131676	4131810	SNA3-PE975_minus_peak_1041	6.67665	-
I	4131955	4132283	SNA3-PE975_minus_peak_1042	34.5794	-
I	4132368	4132534	SNA3-PE975_plus_peak_765	16.3114	+
I	4132817	4132836	SNA3-PE975_plus_peak_766	1.96562	+
I	4132880	4132904	SNA3-PE975_plus_peak_767	1.88099	+
I	4132921	4132952	SNA3-PE975_plus_peak_768	2.0449	+
I	4132979	4133062	SNA3-PE975_plus_peak_769	2.27207	+
I	4133537	4133564	SNA3-PE975_plus_peak_770	1.92106	+
I	4134425	4134521	SNA3-PE975_plus_peak_771	3.17202	+
I	4134596	4134621	SNA3-PE975_plus_peak_772	1.91192	+
I	4134966	4134979	SNA3-PE975_plus_peak_773	2.00208	+
I	4135082	4135239	SNA3-PE975_plus_peak_774	4.02698	+
I	4135254	4135289	SNA3-PE975_minus_peak_1043	2.2758	-
I	4137105	4138110	SNA3-PE975_minus_peak_1044	22.1184	-
I	4137621	4137696	SNA3-PE975_plus_peak_775	3.28452	+
I	4138360	4138567	SNA3-PE975_minus_peak_1045	6.6754	-
I	4138617	4138680	SNA3-PE975_minus_peak_1046	2.34507	-
I	4138718	4139425	SNA3-PE975_minus_peak_1047	27.8426	-
I	4139501	4139996	SNA3-PE975_plus_peak_776	12.8241	+
I	4139721	4139796	SNA3-PE975_minus_peak_1048	3.32362	-
I	4140239	4140250	SNA3-PE975_minus_peak_1049	2.06624	-
I	4140286	4140309	SNA3-PE975_minus_peak_1050	2.17102	-
I	4140543	4140596	SNA3-PE975_plus_peak_777	2.20457	+
I	4141183	4141200	SNA3-PE975_plus_peak_778	1.79959	+
I	4142231	4142354	SNA3-PE975_plus_peak_779	2.13707	+
I	4145252	4145327	SNA3-PE975_plus_peak_780	2.87954	+
I	4148227	4148303	SNA3-PE975_minus_peak_1051	5.41927	-
I	4149354	4149390	SNA3-PE975_minus_peak_1052	1.92653	-
I	4154363	4154438	SNA3-PE975_minus_peak_1053	7.54984	-
I	4155577	4155649	SNA3-PE975_minus_peak_1054	2.55522	-
I	4157987	4158193	SNA3-PE975_minus_peak_1055	6.95607	-
I	4161110	4161199	SNA3-PE975_minus_peak_1056	5.73361	-
I	4161328	4161436	SNA3-PE975_plus_peak_781	5.17443	+
I	4161839	4161914	SNA3-PE975_minus_peak_1057	3.63797	-
I	4162027	4162098	SNA3-PE975_plus_peak_782	2.65455	+
I	4168972	4169015	SNA3-PE975_minus_peak_1058	2.41551	-
I	4172205	4172375	SNA3-PE975_plus_peak_783	39.641	+
I	4172409	4172574	SNA3-PE975_minus_peak_1059	4.37145	-
I	4172600	4172911	SNA3-PE975_minus_peak_1060	7.44505	-
I	4173740	4173887	SNA3-PE975_minus_peak_1061	3.00928	-
I	4174781	4174810	SNA3-PE975_minus_peak_1062	1.99638	-
I	4174848	4175019	SNA3-PE975_minus_peak_1063	13.732	-
I	4175105	4175354	SNA3-PE975_plus_peak_784	19.8887	+
I	4175816	4175866	SNA3-PE975_minus_peak_1064	2.59015	-
I	4175996	4176114	SNA3-PE975_plus_peak_785	15.8928	+
I	4177030	4177052	SNA3-PE975_plus_peak_786	2.31707	+
I	4177172	4177274	SNA3-PE975_plus_peak_787	2.83454	+
I	4177284	4177472	SNA3-PE975_minus_peak_1065	3.56812	-
I	4178428	4178554	SNA3-PE975_minus_peak_1066	32.3133	-
I	4178651	4178800	SNA3-PE975_plus_peak_788	5.17443	+
I	4179603	4179681	SNA3-PE975_plus_peak_789	3.17202	+
I	4182081	4182121	SNA3-PE975_plus_peak_790	2.15957	+
I	4184893	4184969	SNA3-PE975_plus_peak_791	2.92454	+
I	4190686	4190739	SNA3-PE975_minus_peak_1067	2.31073	-
I	4198780	4199205	SNA3-PE975_plus_peak_792	16.8289	+
I	4198896	4198971	SNA3-PE975_minus_peak_1068	2.17102	-
I	4200197	4200352	SNA3-PE975_plus_peak_793	5.96189	+
I	4200506	4200587	SNA3-PE975_plus_peak_794	2.04708	+
I	4200600	4200639	SNA3-PE975_plus_peak_795	1.93458	+
I	4201899	4202073	SNA3-PE975_plus_peak_796	12.5541	+
I	4202870	4202981	SNA3-PE975_plus_peak_797	2.63205	+
I	4203114	4203354	SNA3-PE975_plus_peak_798	4.07198	+
I	4203666	4203677	SNA3-PE975_plus_peak_799	1.79959	+
I	4210836	4211012	SNA3-PE975_plus_peak_800	12.5541	+
I	4212361	4212394	SNA3-PE975_plus_peak_801	1.88959	+
I	4212460	4212661	SNA3-PE975_plus_peak_802	3.86949	+
I	4214648	4214716	SNA3-PE975_minus_peak_1069	2.62508	-
I	4214892	4214943	SNA3-PE975_minus_peak_1070	2.55522	-
I	4215369	4215574	SNA3-PE975_minus_peak_1071	3.53319	-
I	4215588	4215765	SNA3-PE975_minus_peak_1072	17.9233	-
I	4224605	4224731	SNA3-PE975_minus_peak_1073	14.8147	-
I	4225057	4225132	SNA3-PE975_plus_peak_803	2.33956	+
I	4225319	4225446	SNA3-PE975_plus_peak_804	2.87954	+
I	4229716	4229914	SNA3-PE975_plus_peak_805	5.9169	+
I	4231745	4231804	SNA3-PE975_plus_peak_806	1.95708	+
I	4232529	4232600	SNA3-PE975_plus_peak_807	2.8	+
I	4233162	4233182	SNA3-PE975_plus_peak_808	1.79959	+
I	4234166	4234564	SNA3-PE975_plus_peak_809	2.66	+
I	4234728	4234787	SNA3-PE975_plus_peak_810	2.65455	+
I	4234843	4235132	SNA3-PE975_plus_peak_811	24.4184	+
I	4235519	4236177	SNA3-PE975_plus_peak_812	42.8152	+
I	4236428	4236503	SNA3-PE975_minus_peak_1074	2.06624	-
I	4240542	4240610	SNA3-PE975_minus_peak_1075	1.99638	-
I	4242429	4242520	SNA3-PE975_minus_peak_1076	4.26666	-
I	4242922	4242997	SNA3-PE975_minus_peak_1077	2.31073	-
I	4244038	4244093	SNA3-PE975_minus_peak_1078	2.06624	-
I	4247254	4247582	SNA3-PE975_minus_peak_1079	20.962	-
I	4247645	4247721	SNA3-PE975_plus_peak_813	3.03703	+
I	4249303	4249361	SNA3-PE975_plus_peak_814	2.49706	+
I	4253127	4253164	SNA3-PE975_plus_peak_815	1.86709	+
I	4253910	4254008	SNA3-PE975_minus_peak_1080	4.09203	-
I	4254249	4254497	SNA3-PE975_plus_peak_816	5.35442	+
I	4254628	4254769	SNA3-PE975_minus_peak_1081	18.1328	-
I	4254871	4255138	SNA3-PE975_plus_peak_817	5.8944	+
I	4255765	4255790	SNA3-PE975_plus_peak_818	2.13518	+
I	4255874	4255925	SNA3-PE975_plus_peak_819	2.15957	+
I	4256522	4256877	SNA3-PE975_plus_peak_820	15.5239	+
I	4257719	4257797	SNA3-PE975_plus_peak_821	3.10453	+
I	4257882	4258009	SNA3-PE975_plus_peak_822	2.42053	+
I	4258100	4258147	SNA3-PE975_plus_peak_823	2.13707	+
I	4259020	4259062	SNA3-PE975_plus_peak_824	2.3572	+
I	4260210	4260245	SNA3-PE975_plus_peak_825	2.06958	+
I	4261144	4261158	SNA3-PE975_plus_peak_826	1.85931	+
I	4263011	4263071	SNA3-PE975_plus_peak_827	2.49706	+
I	4263161	4263203	SNA3-PE975_plus_peak_828	1.6054	+
I	4263755	4263788	SNA3-PE975_plus_peak_829	2.20457	+
I	4264268	4264347	SNA3-PE975_plus_peak_830	3.46451	+
I	4264467	4264708	SNA3-PE975_plus_peak_831	4.85945	+
I	4267208	4267376	SNA3-PE975_minus_peak_1082	5.31448	-
I	4268035	4268311	SNA3-PE975_minus_peak_1083	3.63797	-
I	4269531	4269542	SNA3-PE975_minus_peak_1084	1.92653	-
I	4269614	4269669	SNA3-PE975_minus_peak_1085	1.97926	-
I	4270090	4270122	SNA3-PE975_minus_peak_1086	2.17102	-
I	4270215	4270225	SNA3-PE975_minus_peak_1087	2.17102	-
I	4270283	4270515	SNA3-PE975_minus_peak_1088	16.5262	-
I	4270598	4270721	SNA3-PE975_plus_peak_832	9.85421	+
I	4271763	4271790	SNA3-PE975_plus_peak_833	1.93458	+
I	4273040	4273118	SNA3-PE975_plus_peak_834	2.04708	+
I	4273223	4273330	SNA3-PE975_plus_peak_835	3.53201	+
I	4297923	4297970	SNA3-PE975_minus_peak_1089	2.31073	-
I	4298239	4298559	SNA3-PE975_plus_peak_836	43.5801	+
I	4298653	4298750	SNA3-PE975_plus_peak_837	2.31707	+
I	4300694	4300704	SNA3-PE975_plus_peak_838	1.75459	+
I	4301768	4301986	SNA3-PE975_plus_peak_839	4.36447	+
I	4302122	4302252	SNA3-PE975_plus_peak_840	2.87954	+
I	4302468	4302536	SNA3-PE975_plus_peak_841	2.74454	+
I	4303386	4303443	SNA3-PE975_plus_peak_842	2.22707	+
I	4304123	4304215	SNA3-PE975_plus_peak_843	4.36447	+
I	4308076	4308093	SNA3-PE975_plus_peak_844	1.77709	+
I	4308123	4308262	SNA3-PE975_plus_peak_845	3.08203	+
I	4309895	4310102	SNA3-PE975_plus_peak_846	9.26924	+
I	4311835	4311975	SNA3-PE975_plus_peak_847	6.29938	+
I	4312915	4313005	SNA3-PE975_plus_peak_848	6.05189	+
I	4313658	4313692	SNA3-PE975_plus_peak_849	1.86709	+
I	4320900	4321084	SNA3-PE975_plus_peak_850	7.10934	+
I	4322656	4322714	SNA3-PE975_minus_peak_1090	2.06624	-
I	4330748	4330843	SNA3-PE975_plus_peak_851	3.757	+
I	4342148	4342192	SNA3-PE975_plus_peak_852	1.51085	+
I	4342528	4342580	SNA3-PE975_plus_peak_853	1.42912	+
I	4344337	4344375	SNA3-PE975_plus_peak_854	1.50636	+
I	4345035	4345079	SNA3-PE975_plus_peak_855	1.51085	+
I	4345568	4345620	SNA3-PE975_plus_peak_856	1.42912	+
I	4348075	4348119	SNA3-PE975_plus_peak_857	1.51085	+
I	4348455	4348507	SNA3-PE975_plus_peak_858	1.42912	+
I	4350962	4351006	SNA3-PE975_plus_peak_859	1.51085	+
I	4351342	4351394	SNA3-PE975_plus_peak_860	1.42912	+
I	4353849	4353893	SNA3-PE975_plus_peak_861	1.51085	+
I	4354229	4354281	SNA3-PE975_plus_peak_862	1.42912	+
I	4356736	4356780	SNA3-PE975_plus_peak_863	1.51085	+
I	4357116	4357168	SNA3-PE975_plus_peak_864	1.42912	+
I	4357492	4357517	SNA3-PE975_plus_peak_865	2.40706	+
I	4358870	4359085	SNA3-PE975_plus_peak_866	3.89199	+
I	4367817	4367918	SNA3-PE975_minus_peak_1091	15.5482	-
I	4368007	4368095	SNA3-PE975_plus_peak_867	3.95949	+
I	4370320	4370330	SNA3-PE975_plus_peak_868	1.82209	+
I	4370419	4370496	SNA3-PE975_plus_peak_869	2.90204	+
I	4372243	4372388	SNA3-PE975_minus_peak_1092	2.95477	-
I	4372992	4373133	SNA3-PE975_minus_peak_1093	11.0426	-
I	4373229	4373309	SNA3-PE975_plus_peak_870	3.757	+
I	4375160	4375363	SNA3-PE975_minus_peak_1094	398.108	-
I	4375558	4375763	SNA3-PE975_plus_peak_871	144.915	+
I	4379219	4379294	SNA3-PE975_plus_peak_872	2.69955	+
I	4379340	4379412	SNA3-PE975_minus_peak_1095	2.45044	-
I	4381633	4381864	SNA3-PE975_minus_peak_1096	34.1844	-
I	4381929	4382031	SNA3-PE975_plus_peak_873	5.96189	+
I	4382160	4382260	SNA3-PE975_minus_peak_1097	7.68955	-
I	4382316	4382391	SNA3-PE975_minus_peak_1098	3.07913	-
I	4382482	4382572	SNA3-PE975_plus_peak_874	4.09448	+
I	4386606	4386706	SNA3-PE975_plus_peak_875	4.56696	+
I	4389446	4389589	SNA3-PE975_plus_peak_876	23.3311	+
I	4401735	4401920	SNA3-PE975_plus_peak_877	3.6895	+
I	4428409	4428652	SNA3-PE975_minus_peak_1099	9.29621	-
I	4428891	4429057	SNA3-PE975_minus_peak_1100	4.48269	-
I	4429075	4429156	SNA3-PE975_minus_peak_1101	3.98724	-
I	4429545	4429711	SNA3-PE975_minus_peak_1102	3.88246	-
I	4429548	4429573	SNA3-PE975_plus_peak_878	2.18207	+
I	4430327	4430375	SNA3-PE975_minus_peak_1103	2.13609	-
I	4431833	4431884	SNA3-PE975_minus_peak_1104	2.69493	-
I	4434984	4435057	SNA3-PE975_minus_peak_1105	2.79971	-
I	4438765	4438802	SNA3-PE975_minus_peak_1106	2.06624	-
I	4438942	4438958	SNA3-PE975_minus_peak_1107	2.03131	-
I	4439351	4439432	SNA3-PE975_minus_peak_1108	2.72986	-
I	4440028	4440327	SNA3-PE975_minus_peak_1109	2.97435	-
I	4444298	4444436	SNA3-PE975_minus_peak_1110	15.1291	-
I	4444503	4444728	SNA3-PE975_plus_peak_879	8.16679	+
I	4445724	4445739	SNA3-PE975_plus_peak_880	1.73209	+
I	4446044	4446064	SNA3-PE975_plus_peak_881	2.20457	+
I	4446148	4446380	SNA3-PE975_plus_peak_882	3.84699	+
I	4446396	4446605	SNA3-PE975_plus_peak_883	5.24193	+
I	4448588	4448756	SNA3-PE975_minus_peak_1111	3.35855	-
I	4449837	4450086	SNA3-PE975_minus_peak_1112	3.56812	-
I	4450173	4450320	SNA3-PE975_minus_peak_1113	3.25596	-
I	4450338	4450362	SNA3-PE975_minus_peak_1114	2.00955	-
I	4450854	4450891	SNA3-PE975_minus_peak_1115	2.0183	-
I	4450962	4451092	SNA3-PE975_minus_peak_1116	6.50202	-
I	4451200	4451275	SNA3-PE975_plus_peak_884	3.37452	+
[truncated: 40,963 more rows]

## Sheet: SUT-1 peaks
I	3274	3284	SUT1-PE912_minus_peak_1	2.55531	-
I	3308	3325	SUT1-PE912_minus_peak_2	2.96277	-
I	3567	3592	SUT1-PE912_minus_peak_3	2.55531	-
I	3680	3909	SUT1-PE912_minus_peak_4	10.3402	-
I	11552	11573	SUT1-PE912_plus_peak_1	3.41182	+
I	15458	15608	SUT1-PE912_minus_peak_5	30.2626	-
I	15805	15932	SUT1-PE912_plus_peak_2	14.8459	+
I	16846	16942	SUT1-PE912_minus_peak_6	6.62991	-
I	24402	24438	SUT1-PE912_minus_peak_7	2.86091	-
I	26808	26836	SUT1-PE912_minus_peak_8	2.65718	-
I	35283	35381	SUT1-PE912_minus_peak_9	4.79634	-
I	40053	40128	SUT1-PE912_plus_peak_3	4.02836	+
I	70176	70353	SUT1-PE912_plus_peak_4	7.44737	+
I	71360	71444	SUT1-PE912_plus_peak_5	11.3148	+
I	96431	96542	SUT1-PE912_minus_peak_10	7.95416	-
I	108622	110692	SUT1-PE912_minus_peak_11	36.646	-
I	110843	110982	SUT1-PE912_plus_peak_6	4.42071	+
I	111804	111829	SUT1-PE912_plus_peak_7	3.00464	+
I	112275	112311	SUT1-PE912_plus_peak_8	1.90233	+
I	159295	159363	SUT1-PE912_minus_peak_12	3.37023	-
I	160158	160238	SUT1-PE912_minus_peak_13	4.79634	-
I	160322	160338	SUT1-PE912_minus_peak_14	2.65718	-
I	160471	160506	SUT1-PE912_minus_peak_15	2.96277	-
I	165805	165894	SUT1-PE912_minus_peak_16	7.03737	-
I	166886	166953	SUT1-PE912_minus_peak_17	3.57396	-
I	171240	171366	SUT1-PE912_plus_peak_9	24.3182	+
I	179425	179490	SUT1-PE912_plus_peak_10	3.91627	+
I	180317	180400	SUT1-PE912_plus_peak_11	4.42071	+
I	183341	183416	SUT1-PE912_plus_peak_12	8.23206	+
I	183619	183664	SUT1-PE912_plus_peak_13	3.74812	+
I	183725	183799	SUT1-PE912_plus_peak_14	3.46787	+
I	188316	188391	SUT1-PE912_minus_peak_18	6.22245	-
I	188501	188568	SUT1-PE912_minus_peak_19	3.57396	-
I	193954	194029	SUT1-PE912_minus_peak_20	4.18515	-
I	196968	196993	SUT1-PE912_plus_peak_15	4.71533	+
I	206144	206169	SUT1-PE912_plus_peak_16	5.14093	+
I	217661	217772	SUT1-PE912_minus_peak_21	12.0288	-
I	219110	219138	SUT1-PE912_minus_peak_22	2.96277	-
I	254275	254316	SUT1-PE912_minus_peak_23	3.37023	-
I	257413	257447	SUT1-PE912_minus_peak_24	2.86091	-
I	288960	289138	SUT1-PE912_minus_peak_25	14.9828	-
I	309686	309706	SUT1-PE912_minus_peak_26	2.65718	-
I	310722	310913	SUT1-PE912_minus_peak_27	7.2411	-
I	310924	311448	SUT1-PE912_minus_peak_28	13.6389	-
I	315131	315143	SUT1-PE912_minus_peak_29	2.65718	-
I	315619	315716	SUT1-PE912_minus_peak_30	5.10194	-
I	316385	316446	SUT1-PE912_plus_peak_17	3.86022	+
I	347061	347136	SUT1-PE912_minus_peak_31	4.59261	-
I	348306	348403	SUT1-PE912_minus_peak_32	6.73178	-
I	379125	379144	SUT1-PE912_minus_peak_33	2.28554	-
I	380053	380075	SUT1-PE912_minus_peak_34	2.86091	-
I	380178	380213	SUT1-PE912_minus_peak_35	2.53859	-
I	380471	380505	SUT1-PE912_minus_peak_36	3.06464	-
I	382346	382452	SUT1-PE912_minus_peak_37	10.2971	-
I	382586	382688	SUT1-PE912_plus_peak_18	10.0256	+
I	382755	382778	SUT1-PE912_plus_peak_19	3.13157	+
I	388430	388512	SUT1-PE912_plus_peak_20	8.68046	+
I	395187	395247	SUT1-PE912_minus_peak_38	3.37023	-
I	401122	401176	SUT1-PE912_minus_peak_39	3.67583	-
I	412891	412910	SUT1-PE912_plus_peak_21	3.01948	+
I	414327	414343	SUT1-PE912_minus_peak_40	2.7345	-
I	414980	415002	SUT1-PE912_minus_peak_41	2.65718	-
I	472202	472227	SUT1-PE912_minus_peak_42	3.25486	-
I	473697	473719	SUT1-PE912_minus_peak_43	2.34903	-
I	475548	475573	SUT1-PE912_minus_peak_44	3.67583	-
I	477582	477716	SUT1-PE912_plus_peak_22	5.93404	+
I	478272	478288	SUT1-PE912_plus_peak_23	2.68318	+
I	489866	489897	SUT1-PE912_plus_peak_24	3.07553	+
I	490014	490128	SUT1-PE912_plus_peak_25	6.27034	+
I	511025	511127	SUT1-PE912_minus_peak_45	7.03737	-
I	511215	511290	SUT1-PE912_minus_peak_46	3.87956	-
I	511360	511435	SUT1-PE912_minus_peak_47	4.18515	-
I	517578	517672	SUT1-PE912_minus_peak_48	4.69448	-
I	517731	517832	SUT1-PE912_minus_peak_49	3.87956	-
I	518216	518532	SUT1-PE912_minus_peak_50	7.03737	-
I	520055	520373	SUT1-PE912_minus_peak_51	12.1306	-
I	520672	520746	SUT1-PE912_minus_peak_52	4.08329	-
I	521290	521391	SUT1-PE912_minus_peak_53	15.7978	-
I	530562	530651	SUT1-PE912_plus_peak_26	6.60663	+
I	530684	530735	SUT1-PE912_plus_peak_27	3.01948	+
I	530780	530987	SUT1-PE912_plus_peak_28	8.84861	+
I	531314	531341	SUT1-PE912_plus_peak_29	2.96343	+
I	531387	531559	SUT1-PE912_plus_peak_30	4.81305	+
I	531771	532169	SUT1-PE912_plus_peak_31	35.0144	+
I	533162	533190	SUT1-PE912_plus_peak_32	2.58733	+
I	533213	533356	SUT1-PE912_plus_peak_33	4.847	+
I	536417	536430	SUT1-PE912_plus_peak_34	2.5104	+
I	536530	536617	SUT1-PE912_plus_peak_35	3.65183	+
I	536944	537028	SUT1-PE912_plus_peak_36	4.53281	+
I	537065	537147	SUT1-PE912_plus_peak_37	4.30861	+
I	542402	542462	SUT1-PE912_plus_peak_38	3.46787	+
I	545714	545754	SUT1-PE912_minus_peak_54	2.75904	-
I	557431	557576	SUT1-PE912_plus_peak_39	8.9607	+
I	572124	572589	SUT1-PE912_minus_peak_55	21.0377	-
I	572846	572955	SUT1-PE912_minus_peak_56	5.40753	-
I	573627	573888	SUT1-PE912_minus_peak_57	6.73178	-
I	574092	574241	SUT1-PE912_minus_peak_58	7.75043	-
I	574330	574347	SUT1-PE912_minus_peak_59	2.40361	-
I	574358	574451	SUT1-PE912_minus_peak_60	3.60347	-
I	574476	574551	SUT1-PE912_minus_peak_61	2.96407	-
I	574578	574662	SUT1-PE912_minus_peak_62	5.10194	-
I	574887	575119	SUT1-PE912_minus_peak_63	48.9039	-
I	596883	597016	SUT1-PE912_minus_peak_64	110.532	-
I	597259	597343	SUT1-PE912_plus_peak_40	7.33527	+
I	609986	610172	SUT1-PE912_minus_peak_65	4.08329	-
I	610202	610283	SUT1-PE912_minus_peak_66	4.69448	-
I	610486	610615	SUT1-PE912_minus_peak_67	6.42618	-
I	610645	610964	SUT1-PE912_minus_peak_68	6.73178	-
I	611002	611223	SUT1-PE912_minus_peak_69	4.38888	-
I	611559	611637	SUT1-PE912_minus_peak_70	4.79634	-
I	633969	633988	SUT1-PE912_minus_peak_71	2.86091	-
I	636690	636751	SUT1-PE912_minus_peak_72	3.37023	-
I	636861	637041	SUT1-PE912_plus_peak_41	15.0701	+
I	637064	637156	SUT1-PE912_plus_peak_42	5.59774	+
I	642882	642996	SUT1-PE912_plus_peak_43	11.6511	+
I	663496	663619	SUT1-PE912_minus_peak_73	8.87094	-
I	676886	676956	SUT1-PE912_minus_peak_74	4.08329	-
I	700255	700323	SUT1-PE912_minus_peak_75	4.08329	-
I	700560	700617	SUT1-PE912_minus_peak_76	3.4721	-
I	716317	716369	SUT1-PE912_minus_peak_77	2.96277	-
I	716610	716703	SUT1-PE912_minus_peak_78	5.10194	-
I	719885	719917	SUT1-PE912_minus_peak_79	2.96277	-
I	720049	720105	SUT1-PE912_plus_peak_44	2.73923	+
I	728766	728913	SUT1-PE912_minus_peak_80	10.5584	-
I	754514	754535	SUT1-PE912_minus_peak_81	2.86091	-
I	754734	754812	SUT1-PE912_minus_peak_82	6.62991	-
I	754785	754806	SUT1-PE912_plus_peak_45	3.86022	+
I	754989	755022	SUT1-PE912_minus_peak_83	3.1665	-
I	756826	756996	SUT1-PE912_minus_peak_84	33.6555	-
I	757299	757374	SUT1-PE912_plus_peak_46	3.52392	+
I	763634	763839	SUT1-PE912_plus_peak_47	24.4864	+
I	770940	771015	SUT1-PE912_plus_peak_48	6.15824	+
I	788530	788609	SUT1-PE912_minus_peak_85	8.36162	-
I	801748	801824	SUT1-PE912_plus_peak_49	5.37355	+
I	818092	818146	SUT1-PE912_minus_peak_86	3.1665	-
I	831826	831851	SUT1-PE912_plus_peak_50	2.79528	+
I	832821	832895	SUT1-PE912_plus_peak_51	2.96343	+
I	835258	835319	SUT1-PE912_plus_peak_52	2.81948	+
I	836297	836372	SUT1-PE912_plus_peak_53	4.75701	+
I	849150	849225	SUT1-PE912_minus_peak_87	4.28702	-
I	872738	872879	SUT1-PE912_minus_peak_88	5.4751	-
I	872936	873044	SUT1-PE912_minus_peak_89	4.18515	-
I	875529	875545	SUT1-PE912_minus_peak_90	2.65718	-
I	879596	879619	SUT1-PE912_minus_peak_91	2.86091	-
I	882350	882408	SUT1-PE912_minus_peak_92	3.06464	-
I	882480	882555	SUT1-PE912_minus_peak_93	3.57396	-
I	936804	936885	SUT1-PE912_plus_peak_54	3.97231	+
I	938482	938704	SUT1-PE912_plus_peak_55	27.513	+
I	941411	941428	SUT1-PE912_plus_peak_56	2.79528	+
I	946040	946064	SUT1-PE912_minus_peak_94	4.05411	-
I	953011	953082	SUT1-PE912_minus_peak_95	4.49075	-
I	957143	957385	SUT1-PE912_minus_peak_96	13.0474	-
I	963717	963728	SUT1-PE912_minus_peak_97	2.69368	-
I	969290	969444	SUT1-PE912_minus_peak_98	16.1034	-
I	973049	973149	SUT1-PE912_minus_peak_99	18.1407	-
I	988383	988442	SUT1-PE912_plus_peak_57	3.80417	+
I	1014282	1014340	SUT1-PE912_minus_peak_100	2.65718	-
I	1030060	1030122	SUT1-PE912_minus_peak_101	3.37023	-
I	1049149	1049222	SUT1-PE912_minus_peak_102	3.26837	-
I	1049465	1049613	SUT1-PE912_plus_peak_58	20.3387	+
I	1050651	1050761	SUT1-PE912_plus_peak_59	4.92515	+
I	1050655	1050734	SUT1-PE912_minus_peak_103	4.69448	-
I	1052134	1052231	SUT1-PE912_minus_peak_104	7.03737	-
I	1052879	1052912	SUT1-PE912_minus_peak_105	3.1665	-
I	1052927	1052945	SUT1-PE912_minus_peak_106	2.75904	-
I	1053568	1053733	SUT1-PE912_minus_peak_107	16.3071	-
I	1062015	1062090	SUT1-PE912_minus_peak_108	5.10194	-
I	1062245	1062492	SUT1-PE912_plus_peak_60	29.5308	+
I	1062517	1062540	SUT1-PE912_plus_peak_61	2.90738	+
I	1062558	1062609	SUT1-PE912_plus_peak_62	3.13157	+
I	1068579	1069000	SUT1-PE912_plus_peak_63	21.9757	+
I	1068712	1068786	SUT1-PE912_minus_peak_109	3.13833	-
I	1069056	1069118	SUT1-PE912_plus_peak_64	3.57997	+
I	1069424	1069495	SUT1-PE912_plus_peak_65	4.19651	+
I	1069512	1069547	SUT1-PE912_plus_peak_66	2.96343	+
I	1070427	1070465	SUT1-PE912_plus_peak_67	3.01948	+
I	1070481	1070493	SUT1-PE912_plus_peak_68	2.73923	+
I	1071741	1071776	SUT1-PE912_plus_peak_69	3.41182	+
I	1071798	1071985	SUT1-PE912_plus_peak_70	6.43849	+
I	1072673	1072692	SUT1-PE912_plus_peak_71	2.33067	+
I	1072710	1072747	SUT1-PE912_plus_peak_72	4.36466	+
I	1074320	1074379	SUT1-PE912_plus_peak_73	2.90738	+
I	1074393	1074487	SUT1-PE912_plus_peak_74	5.59774	+
I	1074595	1074788	SUT1-PE912_plus_peak_75	6.84122	+
I	1074858	1075067	SUT1-PE912_plus_peak_76	5.56806	+
I	1075088	1075153	SUT1-PE912_plus_peak_77	4.07275	+
I	1075637	1075712	SUT1-PE912_minus_peak_110	5.71313	-
I	1075742	1075817	SUT1-PE912_minus_peak_111	5.00007	-
I	1075761	1075908	SUT1-PE912_plus_peak_78	8.28811	+
I	1075929	1076106	SUT1-PE912_plus_peak_79	5.3175	+
I	1076211	1076441	SUT1-PE912_plus_peak_80	7.45864	+
I	1077469	1077544	SUT1-PE912_plus_peak_81	4.70096	+
I	1089635	1089675	SUT1-PE912_minus_peak_112	3.06464	-
I	1100623	1100673	SUT1-PE912_minus_peak_113	3.06464	-
I	1100948	1101069	SUT1-PE912_plus_peak_82	8.79256	+
I	1101103	1101123	SUT1-PE912_plus_peak_83	2.73923	+
I	1102139	1102235	SUT1-PE912_minus_peak_114	3.57396	-
I	1106388	1106446	SUT1-PE912_minus_peak_115	3.26837	-
I	1128342	1128418	SUT1-PE912_plus_peak_84	4.9812	+
I	1138198	1138271	SUT1-PE912_minus_peak_116	3.26837	-
I	1149875	1149897	SUT1-PE912_minus_peak_117	2.65718	-
I	1149910	1149923	SUT1-PE912_minus_peak_118	2.65718	-
I	1155934	1155957	SUT1-PE912_minus_peak_119	2.86091	-
I	1156026	1156112	SUT1-PE912_minus_peak_120	7.03737	-
I	1156238	1156300	SUT1-PE912_plus_peak_85	3.63602	+
I	1157459	1157486	SUT1-PE912_plus_peak_86	1.74274	+
I	1175687	1175817	SUT1-PE912_minus_peak_121	11.3157	-
I	1214941	1215060	SUT1-PE912_minus_peak_122	7.87287	-
I	1217184	1217273	SUT1-PE912_minus_peak_123	5.91686	-
I	1218417	1218538	SUT1-PE912_minus_peak_124	7.10558	-
I	1218901	1219002	SUT1-PE912_minus_peak_125	11.6213	-
I	1223909	1224082	SUT1-PE912_minus_peak_126	5.17307	-
I	1224110	1224200	SUT1-PE912_minus_peak_127	3.26837	-
I	1229261	1229342	SUT1-PE912_minus_peak_128	5.00007	-
I	1232884	1232931	SUT1-PE912_minus_peak_129	3.06464	-
I	1251761	1251818	SUT1-PE912_plus_peak_87	3.24367	+
I	1258202	1258273	SUT1-PE912_minus_peak_130	2.85166	-
I	1261768	1261842	SUT1-PE912_plus_peak_88	3.91627	+
I	1266303	1266376	SUT1-PE912_minus_peak_131	3.37023	-
I	1267529	1267593	SUT1-PE912_minus_peak_132	3.4721	-
I	1267837	1267871	SUT1-PE912_minus_peak_133	2.86091	-
I	1267962	1267985	SUT1-PE912_minus_peak_134	2.80422	-
I	1268003	1268032	SUT1-PE912_minus_peak_135	2.40288	-
I	1268561	1268749	SUT1-PE912_minus_peak_136	3.77769	-
I	1268838	1269226	SUT1-PE912_minus_peak_137	5.91686	-
I	1269278	1269411	SUT1-PE912_minus_peak_138	8.56535	-
I	1269579	1269614	SUT1-PE912_minus_peak_139	2.86091	-
I	1269709	1269725	SUT1-PE912_minus_peak_140	2.75904	-
I	1269972	1270196	SUT1-PE912_minus_peak_141	3.98142	-
I	1270295	1270503	SUT1-PE912_minus_peak_142	7.85229	-
I	1270615	1270813	SUT1-PE912_minus_peak_143	6.22245	-
I	1270848	1271034	SUT1-PE912_minus_peak_144	6.22245	-
I	1271294	1271425	SUT1-PE912_plus_peak_89	14.6217	+
I	1271509	1271766	SUT1-PE912_plus_peak_90	7.11108	+
I	1272158	1272227	SUT1-PE912_plus_peak_91	3.86022	+
I	1272693	1272773	SUT1-PE912_plus_peak_92	6.15824	+
I	1273000	1273137	SUT1-PE912_plus_peak_93	10.474	+
I	1299065	1299140	SUT1-PE912_plus_peak_94	4.42071	+
I	1300009	1300084	SUT1-PE912_minus_peak_145	3.98142	-
I	1305484	1305506	SUT1-PE912_plus_peak_95	2.85133	+
I	1315721	1315782	SUT1-PE912_plus_peak_96	3.46787	+
I	1328616	1328636	SUT1-PE912_plus_peak_97	2.3756	+
I	1335344	1335445	SUT1-PE912_plus_peak_98	6.43849	+
I	1336873	1336940	SUT1-PE912_plus_peak_99	3.52392	+
I	1340255	1340284	SUT1-PE912_plus_peak_100	2.79528	+
I	1340584	1340665	SUT1-PE912_plus_peak_101	6.55058	+
I	1341120	1341259	SUT1-PE912_plus_peak_102	10.523	+
I	1345457	1345491	SUT1-PE912_minus_peak_146	2.96277	-
I	1361449	1361524	SUT1-PE912_plus_peak_103	3.80417	+
I	1361556	1361574	SUT1-PE912_plus_peak_104	2.68318	+
I	1365385	1365423	SUT1-PE912_minus_peak_147	3.26837	-
I	1392762	1392984	SUT1-PE912_minus_peak_148	22.0115	-
I	1410486	1410544	SUT1-PE912_minus_peak_149	3.4721	-
I	1413989	1414020	SUT1-PE912_minus_peak_150	2.75904	-
I	1415860	1415918	SUT1-PE912_minus_peak_151	2.96277	-
I	1435146	1435219	SUT1-PE912_minus_peak_152	4.08329	-
I	1435524	1435590	SUT1-PE912_minus_peak_153	3.4721	-
I	1447187	1447219	SUT1-PE912_plus_peak_105	18.9663	+
I	1473130	1473218	SUT1-PE912_minus_peak_154	6.12059	-
I	1481832	1481907	SUT1-PE912_plus_peak_106	4.30861	+
I	1508564	1508638	SUT1-PE912_minus_peak_155	3.67583	-
I	1508819	1508910	SUT1-PE912_plus_peak_107	12.7721	+
I	1514485	1514555	SUT1-PE912_minus_peak_156	3.26837	-
I	1546462	1546505	SUT1-PE912_minus_peak_157	2.65718	-
I	1559372	1559458	SUT1-PE912_plus_peak_108	4.02836	+
I	1559537	1559580	SUT1-PE912_plus_peak_109	3.18762	+
I	1563938	1564034	SUT1-PE912_minus_peak_158	13.2511	-
I	1571992	1572007	SUT1-PE912_plus_peak_110	2.90738	+
I	1572076	1572096	SUT1-PE912_plus_peak_111	2.58039	+
I	1574200	1574217	SUT1-PE912_plus_peak_112	2.79528	+
I	1575769	1575801	SUT1-PE912_plus_peak_113	17.9678	+
I	1579286	1579337	SUT1-PE912_plus_peak_114	3.35577	+
I	1580176	1580227	SUT1-PE912_plus_peak_115	3.41182	+
I	1598404	1598501	SUT1-PE912_minus_peak_159	7.75043	-
I	1599497	1599532	SUT1-PE912_minus_peak_160	2.86091	-
I	1601669	1601711	SUT1-PE912_plus_peak_116	3.63602	+
I	1634734	1634858	SUT1-PE912_plus_peak_117	33.2301	+
I	1644597	1644776	SUT1-PE912_minus_peak_161	18.7519	-
I	1644787	1644990	SUT1-PE912_minus_peak_162	6.12059	-
I	1645491	1645570	SUT1-PE912_minus_peak_163	4.28702	-
I	1645734	1645945	SUT1-PE912_minus_peak_164	9.07467	-
I	1645973	1646125	SUT1-PE912_minus_peak_165	14.5754	-
I	1646169	1646243	SUT1-PE912_minus_peak_166	4.79634	-
I	1647135	1647197	SUT1-PE912_minus_peak_167	3.32072	-
I	1648145	1648297	SUT1-PE912_minus_peak_168	5.10194	-
I	1648348	1648447	SUT1-PE912_minus_peak_169	6.12059	-
I	1649302	1649394	SUT1-PE912_minus_peak_170	4.18515	-
I	1649509	1649553	SUT1-PE912_minus_peak_171	2.86091	-
I	1649590	1649666	SUT1-PE912_minus_peak_172	4.89821	-
I	1649696	1649784	SUT1-PE912_minus_peak_173	6.52805	-
I	1651129	1651385	SUT1-PE912_minus_peak_174	68.3601	-
I	1667454	1667575	SUT1-PE912_plus_peak_118	17.7604	+
I	1672515	1672592	SUT1-PE912_plus_peak_119	7.11108	+
I	1673507	1673577	SUT1-PE912_plus_peak_120	3.57997	+
I	1679151	1679162	SUT1-PE912_plus_peak_121	2.85133	+
I	1689087	1689154	SUT1-PE912_plus_peak_122	3.35577	+
I	1691635	1691649	SUT1-PE912_plus_peak_123	2.73923	+
I	1698180	1698368	SUT1-PE912_plus_peak_124	17.3681	+
I	1700734	1700826	SUT1-PE912_plus_peak_125	3.35577	+
I	1700871	1700946	SUT1-PE912_plus_peak_126	3.395	+
I	1700998	1701152	SUT1-PE912_plus_peak_127	4.70096	+
I	1701805	1701831	SUT1-PE912_minus_peak_175	2.65718	-
I	1717700	1717759	SUT1-PE912_plus_peak_128	3.52392	+
I	1719389	1719459	SUT1-PE912_plus_peak_129	3.35577	+
I	1720404	1720610	SUT1-PE912_minus_peak_176	6.32432	-
I	1720846	1720914	SUT1-PE912_plus_peak_130	3.74812	+
I	1722536	1722609	SUT1-PE912_minus_peak_177	3.98142	-
I	1723506	1723562	SUT1-PE912_minus_peak_178	3.26837	-
I	1731191	1731215	SUT1-PE912_plus_peak_131	2.72962	+
I	1737844	1737892	SUT1-PE912_plus_peak_132	3.22432	+
I	1738699	1738726	SUT1-PE912_plus_peak_133	60.5558	+
I	1738883	1738901	SUT1-PE912_plus_peak_134	2.519	+
I	1740694	1740723	SUT1-PE912_plus_peak_135	1.7466	+
I	1771590	1771661	SUT1-PE912_minus_peak_179	3.06464	-
I	1775506	1775558	SUT1-PE912_minus_peak_180	2.75904	-
I	1777683	1777748	SUT1-PE912_minus_peak_181	3.4721	-
I	1778359	1778508	SUT1-PE912_minus_peak_182	9.17654	-
I	1778581	1778758	SUT1-PE912_minus_peak_183	16.7145	-
I	1792800	1792855	SUT1-PE912_plus_peak_136	3.57997	+
I	1807868	1807895	SUT1-PE912_minus_peak_184	2.96277	-
I	1808092	1808188	SUT1-PE912_plus_peak_137	9.0728	+
I	1826101	1826161	SUT1-PE912_minus_peak_185	2.86091	-
I	1832073	1832208	SUT1-PE912_minus_peak_186	15.2884	-
I	1832740	1832815	SUT1-PE912_plus_peak_138	4.75701	+
I	1835223	1835347	SUT1-PE912_minus_peak_187	6.22245	-
I	1835363	1835516	SUT1-PE912_minus_peak_188	49.4132	-
I	1835417	1835439	SUT1-PE912_plus_peak_139	2.43195	+
I	1835676	1836208	SUT1-PE912_plus_peak_140	16.9157	+
I	1835751	1835826	SUT1-PE912_minus_peak_189	3.67583	-
I	1836316	1836411	SUT1-PE912_plus_peak_141	4.75701	+
I	1836352	1836427	SUT1-PE912_minus_peak_190	3.57396	-
I	1836514	1836532	SUT1-PE912_minus_peak_191	2.55531	-
I	1836588	1836623	SUT1-PE912_minus_peak_192	3.57396	-
I	1837375	1837476	SUT1-PE912_plus_peak_142	4.70096	+
I	1837502	1837512	SUT1-PE912_plus_peak_143	2.73923	+
I	1838158	1838357	SUT1-PE912_plus_peak_144	8.9171	+
I	1838779	1839029	SUT1-PE912_plus_peak_145	7.96537	+
I	1839086	1839227	SUT1-PE912_plus_peak_146	4.01251	+
I	1839250	1839425	SUT1-PE912_plus_peak_147	6.30365	+
I	1840094	1840293	SUT1-PE912_plus_peak_148	6.74115	+
I	1840318	1840483	SUT1-PE912_plus_peak_149	5.8456	+
I	1840805	1841993	SUT1-PE912_plus_peak_150	17.9229	+
I	1841023	1841118	SUT1-PE912_minus_peak_193	24.8637	-
I	1841211	1841306	SUT1-PE912_minus_peak_194	11.2138	-
I	1841459	1841535	SUT1-PE912_minus_peak_195	9.08412	-
I	1841570	1841808	SUT1-PE912_minus_peak_196	12.663	-
I	1847070	1847137	SUT1-PE912_minus_peak_197	3.98142	-
I	1852823	1852926	SUT1-PE912_minus_peak_198	3.57396	-
I	1853017	1853092	SUT1-PE912_minus_peak_199	5.81499	-
I	1862594	1862675	SUT1-PE912_minus_peak_200	4.28702	-
I	1862879	1863029	SUT1-PE912_minus_peak_201	8.25975	-
I	1865431	1865506	SUT1-PE912_minus_peak_202	3.67583	-
I	1865543	1865600	SUT1-PE912_minus_peak_203	2.96277	-
I	1873517	1873599	SUT1-PE912_minus_peak_204	3.77769	-
I	1873671	1873752	SUT1-PE912_minus_peak_205	4.18515	-
I	1874043	1874263	SUT1-PE912_plus_peak_151	16.135	+
I	1877713	1877798	SUT1-PE912_minus_peak_206	6.42618	-
I	1883543	1883619	SUT1-PE912_plus_peak_152	4.19651	+
I	1884123	1884206	SUT1-PE912_plus_peak_153	4.42071	+
I	1900388	1900440	SUT1-PE912_minus_peak_207	4.08329	-
I	1900590	1900606	SUT1-PE912_minus_peak_208	2.96277	-
I	1911552	1911596	SUT1-PE912_minus_peak_209	3.06464	-
I	1913857	1913938	SUT1-PE912_minus_peak_210	11.3157	-
I	1940669	1940757	SUT1-PE912_minus_peak_211	5.91686	-
I	1956969	1957048	SUT1-PE912_minus_peak_212	4.89821	-
I	1958036	1958165	SUT1-PE912_minus_peak_213	8.36162	-
I	1958368	1958505	SUT1-PE912_minus_peak_214	15.8996	-
I	1973707	1973978	SUT1-PE912_plus_peak_154	6.99898	+
I	1974261	1974417	SUT1-PE912_plus_peak_155	6.83083	+
I	1976296	1976384	SUT1-PE912_minus_peak_215	6.12059	-
I	1978016	1978091	SUT1-PE912_plus_peak_156	4.92515	+
I	1983393	1983407	SUT1-PE912_plus_peak_157	2.79528	+
I	2011139	2011274	SUT1-PE912_minus_peak_216	6.62991	-
I	2036511	2036586	SUT1-PE912_minus_peak_217	3.67583	-
I	2036714	2036766	SUT1-PE912_plus_peak_158	3.69207	+
I	2036972	2037003	SUT1-PE912_minus_peak_218	3.55688	-
I	2039592	2039804	SUT1-PE912_minus_peak_219	5.91686	-
I	2044991	2045036	SUT1-PE912_minus_peak_220	3.98142	-
I	2046951	2047013	SUT1-PE912_minus_peak_221	3.1665	-
I	2047091	2047186	SUT1-PE912_minus_peak_222	4.38888	-
I	2050297	2050332	SUT1-PE912_minus_peak_223	2.86091	-
I	2054595	2054702	SUT1-PE912_minus_peak_224	5.71313	-
I	2063885	2064024	SUT1-PE912_minus_peak_225	18.2425	-
I	2064157	2064180	SUT1-PE912_plus_peak_159	2.73923	+
I	2064552	2064728	SUT1-PE912_plus_peak_160	18.6572	+
I	2065405	2065441	SUT1-PE912_plus_peak_161	3.07553	+
I	2065709	2065761	SUT1-PE912_plus_peak_162	3.69207	+
I	2067537	2067593	SUT1-PE912_plus_peak_163	3.46787	+
I	2069646	2069702	SUT1-PE912_minus_peak_226	1.84312	-
I	2070320	2070343	SUT1-PE912_minus_peak_227	2.30595	-
I	2070555	2070699	SUT1-PE912_minus_peak_228	3.87956	-
I	2070730	2070846	SUT1-PE912_minus_peak_229	17.5295	-
I	2070956	2071048	SUT1-PE912_plus_peak_164	5.76589	+
I	2072523	2072545	SUT1-PE912_plus_peak_165	2.90738	+
I	2076908	2076918	SUT1-PE912_plus_peak_166	2.73923	+
I	2085037	2085251	SUT1-PE912_plus_peak_167	3.50081	+
I	2149957	2150005	SUT1-PE912_plus_peak_168	1.5222	+
I	2150259	2150342	SUT1-PE912_plus_peak_169	2.35021	+
I	2151010	2151034	SUT1-PE912_plus_peak_170	3.91533	+
I	2151708	2151799	SUT1-PE912_minus_peak_230	12.4362	-
I	2151743	2151768	SUT1-PE912_plus_peak_171	3.57309	+
I	2155384	2155432	SUT1-PE912_minus_peak_231	3.4721	-
I	2155792	2155871	SUT1-PE912_plus_peak_172	14.8459	+
I	2209272	2209361	SUT1-PE912_plus_peak_173	3.62504	+
I	2209413	2209653	SUT1-PE912_plus_peak_174	9.94272	+
I	2214087	2214188	SUT1-PE912_minus_peak_232	6.42618	-
I	2248625	2248681	SUT1-PE912_minus_peak_233	3.77769	-
I	2249174	2249207	SUT1-PE912_minus_peak_234	3.06464	-
I	2249374	2249409	SUT1-PE912_plus_peak_175	2.85133	+
I	2272324	2272387	SUT1-PE912_minus_peak_235	1.94415	-
I	2291065	2291129	SUT1-PE912_minus_peak_236	3.06464	-
I	2291317	2291473	SUT1-PE912_plus_peak_176	6.99898	+
I	2293035	2293109	SUT1-PE912_plus_peak_177	3.46787	+
I	2293542	2293589	SUT1-PE912_plus_peak_178	2.96343	+
I	2294782	2294842	SUT1-PE912_plus_peak_179	2.31649	+
I	2295107	2295135	SUT1-PE912_plus_peak_180	3.09451	+
I	2296604	2296641	SUT1-PE912_plus_peak_181	2.57566	+
I	2297084	2297128	SUT1-PE912_plus_peak_182	3.8929	+
I	2297249	2297344	SUT1-PE912_plus_peak_183	5.83532	+
I	2299341	2299416	SUT1-PE912_minus_peak_237	4.59261	-
I	2299631	2299702	SUT1-PE912_plus_peak_184	4.02836	+
I	2299861	2299959	SUT1-PE912_plus_peak_185	4.92515	+
I	2300024	2300174	SUT1-PE912_plus_peak_186	5.70984	+
I	2301079	2301104	SUT1-PE912_plus_peak_187	3.0281	+
I	2301117	2301143	SUT1-PE912_plus_peak_188	2.53064	+
I	2301232	2301273	SUT1-PE912_plus_peak_189	3.07553	+
I	2301940	2302005	SUT1-PE912_plus_peak_190	3.18762	+
I	2302271	2302287	SUT1-PE912_plus_peak_191	2.73923	+
I	2302542	2302560	SUT1-PE912_plus_peak_192	2.82911	+
I	2302584	2302719	SUT1-PE912_plus_peak_193	6.38244	+
I	2302759	2302860	SUT1-PE912_plus_peak_194	6.34436	+
I	2306794	2306861	SUT1-PE912_minus_peak_238	3.77769	-
I	2315963	2315994	SUT1-PE912_plus_peak_195	2.85133	+
I	2322546	2322754	SUT1-PE912_minus_peak_239	74.6757	-
I	2322951	2323091	SUT1-PE912_plus_peak_196	24.094	+
I	2342299	2342374	SUT1-PE912_plus_peak_197	5.3175	+
I	2367060	2367173	SUT1-PE912_plus_peak_198	6.38244	+
I	2375116	2375128	SUT1-PE912_minus_peak_240	2.55531	-
I	2382920	2383000	SUT1-PE912_minus_peak_241	4.88229	-
I	2383085	2383110	SUT1-PE912_minus_peak_242	3.26837	-
I	2383239	2383314	SUT1-PE912_minus_peak_243	3.37023	-
I	2383345	2383434	SUT1-PE912_minus_peak_244	5.61126	-
I	2391085	2391095	SUT1-PE912_minus_peak_245	2.65718	-
I	2392470	2392553	SUT1-PE912_minus_peak_246	3.38601	-
I	2392623	2392680	SUT1-PE912_minus_peak_247	4.18515	-
I	2393266	2393407	SUT1-PE912_minus_peak_248	40.1435	-
I	2401518	2401529	SUT1-PE912_minus_peak_249	2.86091	-
I	2401561	2401572	SUT1-PE912_minus_peak_250	2.55531	-
I	2410239	2410264	SUT1-PE912_plus_peak_199	4.49112	+
I	2411796	2411940	SUT1-PE912_plus_peak_200	12.8281	+
I	2413694	2413768	SUT1-PE912_plus_peak_201	3.91627	+
I	2418439	2418514	SUT1-PE912_minus_peak_251	4.80372	-
I	2418665	2418738	SUT1-PE912_minus_peak_252	4.99554	-
I	2418749	2418774	SUT1-PE912_minus_peak_253	2.40186	-
I	2419901	2419972	SUT1-PE912_minus_peak_254	3.1665	-
I	2420255	2420402	SUT1-PE912_minus_peak_255	13.353	-
I	2420541	2420601	SUT1-PE912_minus_peak_256	2.75904	-
I	2420818	2420955	SUT1-PE912_minus_peak_257	4.08303	-
I	2421459	2421605	SUT1-PE912_minus_peak_258	5.09145	-
I	2421639	2421822	SUT1-PE912_minus_peak_259	12.64	-
I	2427980	2428055	SUT1-PE912_plus_peak_202	12.2116	+
I	2433823	2433862	SUT1-PE912_plus_peak_203	3.01948	+
I	2436442	2436558	SUT1-PE912_minus_peak_260	6.01872	-
I	2436981	2437044	SUT1-PE912_minus_peak_261	3.26837	-
I	2445981	2446056	SUT1-PE912_minus_peak_262	4.38888	-
I	2464568	2464611	SUT1-PE912_minus_peak_263	2.86091	-
I	2466220	2466242	SUT1-PE912_minus_peak_264	2.96277	-
I	2485521	2485601	SUT1-PE912_minus_peak_265	5.2038	-
I	2489502	2489528	SUT1-PE912_plus_peak_204	3.24367	+
I	2489746	2489788	SUT1-PE912_plus_peak_205	3.01948	+
I	2506757	2506836	SUT1-PE912_minus_peak_266	11.825	-
I	2514158	2514172	SUT1-PE912_minus_peak_267	2.65718	-
I	2514235	2514260	SUT1-PE912_minus_peak_268	3.08187	-
I	2546707	2546729	SUT1-PE912_minus_peak_269	2.65718	-
I	2546890	2546934	SUT1-PE912_minus_peak_270	2.75904	-
I	2548177	2548385	SUT1-PE912_minus_peak_271	41.4678	-
I	2580094	2580129	SUT1-PE912_minus_peak_272	3.26837	-
I	2580972	2581069	SUT1-PE912_minus_peak_273	5.95465	-
I	2581096	2581193	SUT1-PE912_minus_peak_274	3.4721	-
I	2586146	2586254	SUT1-PE912_minus_peak_275	5.40753	-
I	2586856	2586982	SUT1-PE912_minus_peak_276	154.64	-
I	2587114	2587248	SUT1-PE912_plus_peak_206	84.7394	+
I	2587231	2587369	SUT1-PE912_minus_peak_277	14.5754	-
I	2587534	2587587	SUT1-PE912_minus_peak_278	2.86091	-
I	2617331	2617371	SUT1-PE912_plus_peak_207	3.13157	+
I	2623805	2623829	SUT1-PE912_minus_peak_279	2.75904	-
I	2627124	2627199	SUT1-PE912_minus_peak_280	5.61126	-
I	2628028	2628282	SUT1-PE912_minus_peak_281	13.6586	-
I	2628575	2628586	SUT1-PE912_minus_peak_282	2.65718	-
I	2631986	2632006	SUT1-PE912_minus_peak_283	2.4804	-
I	2642340	2642444	SUT1-PE912_minus_peak_284	6.12059	-
I	2662700	2662772	SUT1-PE912_plus_peak_208	4.14046	+
I	2668066	2668121	SUT1-PE912_plus_peak_209	3.18762	+
I	2682770	2682992	SUT1-PE912_minus_peak_285	6.62991	-
I	2686626	2686690	SUT1-PE912_minus_peak_286	4.03644	-
I	2688947	2689125	SUT1-PE912_plus_peak_210	31.3047	+
I	2689304	2689444	SUT1-PE912_minus_peak_287	29.2439	-
I	2726551	2726713	SUT1-PE912_minus_peak_288	27.4104	-
I	2726831	2726865	SUT1-PE912_plus_peak_211	2.68318	+
I	2727311	2727405	SUT1-PE912_plus_peak_212	5.37355	+
I	2727576	2727643	SUT1-PE912_minus_peak_289	3.26837	-
I	2727710	2727842	SUT1-PE912_plus_peak_213	9.6333	+
I	2731300	2731356	SUT1-PE912_plus_peak_214	3.24367	+
I	2731393	2731480	SUT1-PE912_plus_peak_215	4.64491	+
I	2739875	2739913	SUT1-PE912_minus_peak_290	3.1665	-
I	2742491	2742555	SUT1-PE912_minus_peak_291	3.37023	-
I	2742614	2742780	SUT1-PE912_minus_peak_292	3.87956	-
I	2742802	2742994	SUT1-PE912_minus_peak_293	12.0288	-
I	2743104	2743192	SUT1-PE912_plus_peak_216	6.71873	+
I	2744282	2744307	SUT1-PE912_minus_peak_294	2.65718	-
I	2750213	2750268	SUT1-PE912_minus_peak_295	3.26837	-
I	2751042	2751135	SUT1-PE912_minus_peak_296	15.7978	-
I	2759027	2759084	SUT1-PE912_minus_peak_297	3.26837	-
I	2760357	2760455	SUT1-PE912_minus_peak_298	6.73178	-
I	2760837	2761015	SUT1-PE912_minus_peak_299	19.4649	-
I	2772543	2772568	SUT1-PE912_plus_peak_217	4.69648	+
I	2773994	2774104	SUT1-PE912_plus_peak_218	7.44737	+
I	2778196	2778274	SUT1-PE912_minus_peak_300	8.66721	-
I	2778749	2778823	SUT1-PE912_minus_peak_301	3.57396	-
I	2818791	2818821	SUT1-PE912_plus_peak_219	2.68318	+
I	2822190	2822402	SUT1-PE912_minus_peak_302	12.2143	-
I	2822429	2822634	SUT1-PE912_minus_peak_303	5.81499	-
I	2823110	2823181	SUT1-PE912_minus_peak_304	4.49075	-
I	2823363	2823536	SUT1-PE912_minus_peak_305	14.5754	-
I	2824855	2824930	SUT1-PE912_minus_peak_306	3.22571	-
I	2825042	2825075	SUT1-PE912_minus_peak_307	2.98142	-
I	2825091	2825104	SUT1-PE912_minus_peak_308	2.75904	-
I	2829927	2829942	SUT1-PE912_minus_peak_309	2.75904	-
I	2829994	2830241	SUT1-PE912_minus_peak_310	5.00007	-
I	2830289	2830355	SUT1-PE912_minus_peak_311	3.67583	-
I	2830487	2830556	SUT1-PE912_minus_peak_312	3.26837	-
I	2830581	2830654	SUT1-PE912_minus_peak_313	3.77769	-
I	2830668	2830682	SUT1-PE912_minus_peak_314	2.75904	-
I	2830712	2830763	SUT1-PE912_minus_peak_315	3.26837	-
I	2830924	2830967	SUT1-PE912_minus_peak_316	3.1665	-
I	2830988	2831003	SUT1-PE912_minus_peak_317	2.65718	-
I	2831045	2831244	SUT1-PE912_minus_peak_318	3.4721	-
I	2831283	2831423	SUT1-PE912_minus_peak_319	3.77769	-
I	2831437	2831511	SUT1-PE912_minus_peak_320	3.77769	-
I	2839614	2839689	SUT1-PE912_minus_peak_321	4.49075	-
I	2842824	2842879	SUT1-PE912_minus_peak_322	3.1665	-
I	2844078	2844280	SUT1-PE912_minus_peak_323	8.76908	-
I	2853769	2853854	SUT1-PE912_minus_peak_324	5.30567	-
I	2856869	2856945	SUT1-PE912_minus_peak_325	8.05602	-
I	2856959	2857042	SUT1-PE912_plus_peak_220	6.32363	+
I	2857600	2857681	SUT1-PE912_minus_peak_326	3.06464	-
I	2875361	2875414	SUT1-PE912_minus_peak_327	1.72453	-
I	2875843	2875951	SUT1-PE912_minus_peak_328	4.03644	-
I	2876265	2876467	SUT1-PE912_minus_peak_329	9.584	-
I	2876618	2876672	SUT1-PE912_plus_peak_221	3.63602	+
I	2876833	2877027	SUT1-PE912_plus_peak_222	6.66268	+
I	2877066	2877117	SUT1-PE912_plus_peak_223	2.96343	+
I	2877136	2877244	SUT1-PE912_plus_peak_224	5.4296	+
I	2877680	2877750	SUT1-PE912_plus_peak_225	4.64491	+
I	2877802	2878089	SUT1-PE912_plus_peak_226	4.58886	+
I	2878161	2878555	SUT1-PE912_plus_peak_227	11.3148	+
I	2883563	2883585	SUT1-PE912_minus_peak_330	2.71038	-
I	2883810	2883877	SUT1-PE912_minus_peak_331	3.26837	-
I	2895076	2895141	SUT1-PE912_minus_peak_332	2.86091	-
I	2895284	2895365	SUT1-PE912_minus_peak_333	2.51301	-
I	2895480	2895504	SUT1-PE912_minus_peak_334	2.62319	-
I	2895945	2896007	SUT1-PE912_minus_peak_335	2.40361	-
I	2898434	2898459	SUT1-PE912_minus_peak_336	2.65718	-
I	2899684	2899761	SUT1-PE912_minus_peak_337	3.77769	-
I	2899785	2899831	SUT1-PE912_minus_peak_338	3.4721	-
I	2900380	2900585	SUT1-PE912_minus_peak_339	9.2784	-
I	2900622	2900662	SUT1-PE912_minus_peak_340	3.1665	-
I	2900761	2900847	SUT1-PE912_minus_peak_341	4.08329	-
I	2900927	2901044	SUT1-PE912_minus_peak_342	5.2038	-
I	2925062	2925130	SUT1-PE912_minus_peak_343	3.37023	-
I	2928033	2928139	SUT1-PE912_minus_peak_344	23.8451	-
I	2928231	2928354	SUT1-PE912_plus_peak_228	16.6395	+
I	2929560	2929635	SUT1-PE912_plus_peak_229	3.41182	+
I	2929771	2929898	SUT1-PE912_plus_peak_230	26.6723	+
I	2944698	2944829	SUT1-PE912_minus_peak_345	292.871	-
I	2945026	2945151	SUT1-PE912_plus_peak_231	170.831	+
[truncated: 22,589 more rows]

## Sheet: SNA-3
WBGene	Chr	Gene.Start	Strand	Gene.Length	TSS.Start	Transcript	mRNA.Start	CDS.Start	CDS.Length	RIP.Peak	RIP.PeakID	RIP.Score	RIP.Reads	RIP.Peakwidth	TSSvsGene	TSSvsmRNA	TSSvsCDS	RIPvsGene	RIPvsmRNA	RIPvsCDS	RIPvsTSS
[truncated: 4,742 more rows]

[truncated: 1 more sheets: SUT-1]
