# Supplementary material for: A nematode-specific ribonucleoprotein complex mediates interactions between the major nematode spliced leader snRNP and its target pre-mRNAs
Source: Nucleic Acids Res. 2024 Apr 27;52(12):7245–60. doi: 10.1093/nar/gkae321 (PMC11229312; doi:10.1093/nar/gkae321)
Supplement: gkae321_Supplemental_Files [file gkae321_supplemental_files.zip › Eijlers et al Supplementary Table 1.xlsx]

## Sheet: Gene Deletion Guide RNA Oligos
Genes Deleted	Guide RNA Oligos
	Name	Sequence (5’ to 3’)
smy-1/2	smy12sgL1A	TCTTGTTTGGAAGAATTCCAGGCGG
	smy12sgL1B	AAACCCGCCTGGAATTCTTCCAAAC
	smy12sgR1A	TCTTGTGTTTTATGTTTACGATGGG
	smy12sgR1B	AAACCCCATCGTAAACATAAAACAC
smy-3/4/5/6	smy3456sgL1A	TCTTGATTTTACAGATAATACTGGG
	smy3456sgL1B	AAACCCCAGTATTATCTGTAAAATC
	smy-3456sgR1A	TCTTGGCACACCAAATAGCAATAGG
	smy3456sgR1B	AAACCCTATTGCTATTTGGTGTGCC
smy-8/10	smy8910sgL1A	TCTTGGGTTGTGTACGGGCACATGG
	smy8910sgL1B	AAACCCATGTGCCCGTACACAACCC
	smy8910sgR1A	TCTTGCGGAAACTGATAAGAAAGGG
	smy8910sgR1B	AAACCCCTTTCTTATCAGTTTCCGC
smy-11/12	smy1112sgL2A	TCTTGAGAGATTCTTCATACACTGG
	smy1112sgL2B	AAACCCAGTGTATGAAGAATCTCTC
	smy1112sgR1A	TCTTGCGACATTCTCACTATATGGG
	smy1112sgR1B	AAACCCCATATAGTGAGAATGTCGC
smy-9	smy9sgL1A	TCTTGTTCTATTCGCTAAACCTCCA
	smy9sgL1B	AAACTGGAGGTTTAGCGAATAGAAC
	smy9sgR1A	TCTTGACTGAATTTCTGATTATCGG
	smy9sgR1B	AAACCCGATAATCAGAAATTCAGTC

## Sheet: Allele Status Detection Oligos
Genes	Deletion Detection Oligos		PCR Products (size in base pairs)
	Names	Sequence (5’ to 3’)
smy-1/2	smy12F	TGAACAGCTCAAAACCGGAA		smy12del	smy12R	Allele
	smy12del	CCGCCTGGAATTCTTCCAAA	smy12F	463	1053	wild type
	smy12R	GTCTTCACTATCGGCACTCA		no product	272	feDf7
smy-3/4/5/6	smy3456F	CGCGCTCAATAATTCGTGGT		smy3456del	smy456R	Allele
	smy3456del	AAAAGGGTTGGGATCGGGAT	smy3456F	516	no product*	wild type
	smy3456R	CGCTAATCGTTGTGTGAAAACA		no product	253	feDf1
smy-7	syb4275fo	GTCGTGTCAAGACAGACTAC		syb4275del	syb4275fo	Allele
	PJ02-KOS	TCTTCGCTGCATCCACTGAA	PJ02-KOS	437	554	wild type
	syb4275del	CACTGGGTCTTTTGTAAGGC		no product	341	syb4275
smy-8/10	smy8910F	TCACCATACGAATCGGCTCA		smy8910del	smy8910R	Allele
	smy8910del	CGATTTATCCGTCTGCTCAGC	smy8910F	414	2047	wild type
	smy8910R	GCCACCAAATGAGAACGGAG		no product	693	feDf8
smy-11/12	smy1112F	CAGCAGCTTCAACATCCAGT		smy1112del	smy1112R	Allele
	smy1112del	TTGGTGCAGTGGAAAGTGTG	smy1112F	495	1627	wild type
	smy1112R	TGCAATCATGGTGGTTCAGT		no product	235	feDf9
smy-9	smy8910F	TCACCATACGAATCGGCTCA		smy8910R		Allele
	smy8910R	GCCACCAAATGAGAACGGAG	smy8910F	2047		wild type
				302†		feDf8 fe138
			* Wild type amplicon is too long for standard single worm PCR (5486 bp)
			† Compound deletion: fe138 feDf8.

## Sheet: Transgenic Rescue Plasmids
Plasmid	Gene Inserted	Oligo Pairs (5’ to 3’)
		Name	Sequence
pMK78	smy-8	smy-8 PCR FWD	TCACCATACGAATCGGCTCAT
		smy-8 PCR REV	TGGCGGCAAAACAATTGCTCTG
pMK81	smy-10	smy-10 PCR FWD	GACAAAACACTTGGTCAGACAC
		smy-10 PCR REV	GGTTTAGCAGGTCACTATCGAT

## Sheet: sna-2-GFP knock-in
Guide RNA Construct			Homology Repair Template
Plasmid Name	Name	Sequence (5’ to 3’)	Plasmid Name	Primer Names	Primer Sequence (5’ to 3’)
pPE8	sna2CgRNA1A	TCTTGGTAATAAACACAATGATGTC	pPE11	sna2-5-ARM-CF	ACGTTGTAAAACGACGGCCAGTCGCCGGCATCTTGCAGCTGTTAAACGTATTC
	sna2CgRNA1B	AAACGACATCATTGTGTTTATTACC		sna2-5-ARM-CR2	CATCGATGCTCCTGAGGCTCCCGATGCTCCTTTGAATCCGCTCATCATGGTATTTATTAC
				sna2-3-ARM-CF	CGTGATTACAAGGATGACGATGACAAGAGATAACTTTGTGCATATTTCGTTGTTC
				sna2-3-ARM-CR	GGAAACAGCTATGACCATTTATCGATTTCAAAGGTAGGTCCTCTCTACATTC

## Sheet: sna-3-AID-mNG knock-in
Guide RNA Construct			Homology Repair Template
Plasmid Name	Name	Sequence (5’ to 3’)	Plasmid Name	Primer Names	Primer Sequence (5’ to 3’)
pHM2	See doi.org/10.1093/nar/gkac534		pESM4.12	sna3-5-ARM-F	ACGTTGTAAAACGACGGCCAGTCGCCGGCAtcattacgcgtcacagatgc
				sna3-5-ARM-R4	CATCGATGCTCCTGAGGCTCCCGATGCTCCATTATCtTCCTCGTCAGTTGATAGAATCTC
				sna3-3-ARM-F	CGTGATTACAAGGATGACGATGACAAGAGAtaaattaattttttacttcacgttttcgtt
				sna3-3-ARM-R	GGAAACAGCTATGACCATTTATCGATTTCccagaaaaggacacgaagcc
