# Supplementary material for: A nematode-specific ribonucleoprotein complex mediates interactions between the major nematode spliced leader snRNP and its target pre-mRNAs
Source: Nucleic Acids Res. 2024 Apr 27;52(12):7245–60. doi: 10.1093/nar/gkae321 (PMC11229312; doi:10.1093/nar/gkae321)
Supplement: gkae321_Supplemental_Files [file gkae321_supplemental_files.zip › Eijlers et al Supplementary Table 2.xlsx]

## Sheet:  protein annotation update
	updated gene/protein annotations
	Uniprot ID	Sequence	Proteins	Gene
	P34442	F54C8.4	PIR-2	pir-2
	Q966L5	E01A2.3	SRRT-2	srrt-1
	Q9GYR5	C23G10.8	SNA-3	sna-3
	Q9U2G0	Y46G5A.4	SNRP-200	snrp-200

## Sheet: SUT-1_PE912
Significant	-LOG(P-value)	Difference	Protein IDs	Majority protein IDs	Protein names	Gene names	Symbol color	Symbol type	Symbol size	Show label	Only identified by site	Reverse	Potential contaminant	Peptides	Razor + unique peptides	Unique peptides	Sequence coverage [%]	Unique + razor sequence coverage [%]	Unique sequence coverage [%]	Mol. weight [kDa]	Q-value	Score	Intensity	MS/MS count	LFQ intensity control_1	LFQ intensity control_2	LFQ intensity control_3	LFQ intensity GFP_1	LFQ intensity GFP_2	LFQ intensity GFP_3
+	4.83618	5.83041	A0A4V0ILI5	A0A4V0ILI5			Color2 [A=255, R=169, G=169, B=169]	1	4					15	15	15	58.3	58.3	58.3	42.618	0	323.31	539670000	72	19.9941	20.3712	19.6541	25.8744	25.6447	25.9916
+	2.86953	4.64555	A3QMC5	A3QMC5		rpl-34	Color2 [A=255, R=169, G=169, B=169]	1	4					4	4	4	36.4	36.4	36.4	12.682	0	30.898	173270000	13	19.9204	20.3832	18.4867	24.2234	24.0414	24.4621
+	2.2351	3.49948	A9D4S6	A9D4S6			Color2 [A=255, R=169, G=169, B=169]	1	4					21	21	21	36.9	36.9	36.9	88.422	0	218.69	97217000	49	21.0718	19.5189	18.8786	23.383	23.2627	23.322
+	6.08527	10.8413	A9D649	A9D649		sut-1	Color2 [A=255, R=169, G=169, B=169]	1	4					16	16	16	79.6	79.6	79.6	26.368	0	323.31	12207000000	177	19.5041	19.3553	19.7015	30.2588	30.1089	30.7173
+	2.27389	1.44438	B3GWA1	B3GWA1		nono-1	Color2 [A=255, R=169, G=169, B=169]	1	4					9	9	9	18.1	18.1	18.1	59.787	0	62.71	25211000	15	20.2779	19.5291	20.1412	21.3289	21.2749	21.6775
+	3.30766	5.46138	D5MCR3	D5MCR3		sup-26	Color2 [A=255, R=169, G=169, B=169]	1	4					9	9	9	28.2	28.2	28.2	52.41	0	128.62	275180000	34	20.2748	19.628	18.5079	24.9575	24.7285	25.1088
+	3.27353	4.485	G4SPY0	G4SPY0			Color2 [A=255, R=169, G=169, B=169]	1	4					11	11	11	29.1	29.1	29.1	75.845	0	202.63	226820000	20	20.638	19.2178	19.7523	24.52	24.0438	24.4992
+	2.51133	3.50578	G5EC16	G5EC16		smn-1	Color2 [A=255, R=169, G=169, B=169]	1	4					5	5	5	48.8	48.8	48.8	22.911	0	67.756	57839000	13	20.1262	19.1825	18.4679	22.6555	22.3691	23.2693
+	3.44194	3.45543	G5ECL3	G5ECL3		prp-21	Color2 [A=255, R=169, G=169, B=169]	1	4					15	15	15	38.5	38.5	38.5	73.812	0	133.59	77932000	34	19.5771	19.0762	20.1058	23.1612	22.8842	23.08
+	3.30115	4.50038	G5ED26	G5ED26		mel-46	Color2 [A=255, R=169, G=169, B=169]	1	4					23	23	23	30.4	30.4	30.4	110.48	0	232.03	129860000	48	20.0945	19.3221	18.6257	24.0234	23.6651	23.855
+	3.01521	5.07407	G5EDV3	G5EDV3		cey-4	Color2 [A=255, R=169, G=169, B=169]	1	4					13	13	13	42.5	42.5	42.5	32.418	0	180.17	189470000	42	20.0302	19.6337	18.1283	24.4442	24.1969	24.3734
+	2.787	2.98699	G5EEG7	G5EEG7		smu-1	Color2 [A=255, R=169, G=169, B=169]	1	4					9	9	9	26.3	26.3	26.3	57.25	0	75.625	83280000	15	20.7647	19.5286	20.042	23.3982	23.0686	22.8296
+	1.29141	2.25938	G5EEL2	G5EEL2		plrg-1	Color2 [A=255, R=169, G=169, B=169]	1	4					11	11	11	43.1	43.1	43.1	54.687	0	89.463	33090000	17	19.8237	19.7208	17.973	22.5468	20.9366	20.8122
+	2.40414	4.33117	G5EEQ8	G5EEQ8			Color2 [A=255, R=169, G=169, B=169]	1	4					28	28	28	34.4	34.4	34.4	147.32	0	293.64	148310000	64	20.8401	19.5964	18.3538	24.0937	23.7421	23.9481
+	1.69777	2.26729	G5EFC4	G5EFC4			Color2 [A=255, R=169, G=169, B=169]	1	4					12	12	12	22	22	22	85.7	0	104.68	47028000	27	21.1612	19.1993	19.7614	22.4224	21.9865	22.5148
+	2.84532	3.06621	G5EFG4	G5EFG4		abcf-2	Color2 [A=255, R=169, G=169, B=169]	1	4					14	14	14	36	36	36	70.379	0	145.23	66303000	31	20.1255	19.4638	18.8537	22.6975	22.2796	22.6647
+	1.16533	1.86091	G5EFV4	G5EFV4		hmg-1.1	Color2 [A=255, R=169, G=169, B=169]	1	4					3	3	3	36.8	36.8	36.8	10.613	0	25.374	37875000	17	19.3714	20.7725	19.259	20.8039	21.4364	22.7454
+	3.41716	5.04228	H2KYB8	H2KYB8		grld-1	Color2 [A=255, R=169, G=169, B=169]	1	4					14	14	14	45.2	45.2	45.2	58.891	0	159.13	157370000	32	19.9702	18.8549	18.546	24.399	23.8953	24.2037
+	4.01942	3.6849	H2KYR1	H2KYR1		vig-1	Color2 [A=255, R=169, G=169, B=169]	1	4					7	7	7	30.4	30.4	30.4	40.406	0	76.976	140950000	27	20.1294	20.6061	19.8768	23.7847	23.8014	24.0808
+	5.02632	9.84366	H2L0D2	H2L0D2			Color2 [A=255, R=169, G=169, B=169]	1	4					27	27	27	53.5	53.5	53.5	59.837	0	323.31	14581000000	234	21.2994	20.3481	20.2045	30.5648	30.3503	30.4678
+	4.70607	5.0178	O01504	O01504	60S acidic ribosomal protein P2	rpa-2	Color2 [A=255, R=169, G=169, B=169]	1	4					5	4	4	89.7	72.9	72.9	10.813	0	133.49	244250000	25	20.0793	19.612	19.3809	24.7732	24.5874	24.7651
+	3.26318	4.34112	O01692	O01692	40S ribosomal protein S17	rps-17	Color2 [A=255, R=169, G=169, B=169]	1	4					5	5	5	53.1	53.1	53.1	14.938	0	45.446	111580000	16	19.7175	19.4333	18.364	23.6798	23.2666	23.5918
+	3.93006	10.0782	O01763	O01763	Nuclear cap-binding protein subunit 1	ncbp-1	Color2 [A=255, R=169, G=169, B=169]	1	4					60	60	60	80.6	80.6	80.6	92.526	0	323.31	7525400000	282	20.7991	18.9109	18.7073	29.7086	29.3326	29.6106
+	3.60901	3.93675	O01802	O01802	60S ribosomal protein L7	rpl-7	Color2 [A=255, R=169, G=169, B=169]	1	4					19	19	19	62.3	62.3	62.3	28.131	0	216.75	806860000	67	22.6962	21.8383	22.7837	26.5803	26.2731	26.275
+	1.9068	2.70034	O01806	O01806			Color2 [A=255, R=169, G=169, B=169]	1	4					8	8	8	30.8	30.8	30.8	43.631	0	71.765	33743000	18	19.9942	19.536	17.9749	22.0374	21.6198	21.9491
+	2.44432	4.74399	O01868	O01868	60S ribosomal protein L24	rpl-24.1	Color2 [A=255, R=169, G=169, B=169]	1	4					3	3	3	15.7	15.7	15.7	17.78	0	25.65	185450000	11	20.3556	20.1549	18.0174	24.2708	23.8998	24.5893
+	1.26088	1.73715	O01869	O01869		rps-10	Color2 [A=255, R=169, G=169, B=169]	1	4					4	4	4	38.9	38.9	38.9	16.87	0	31.768	21012000	12	20.6436	19.1726	18.4947	21.3317	20.9261	21.2646
+	4.394	6.31082	O02056	O02056	60S ribosomal protein L4	rpl-4	Color2 [A=255, R=169, G=169, B=169]	1	4					25	25	25	62.6	62.6	62.6	38.659	0	279.49	970370000	91	20.3934	19.8853	20.8866	26.7768	26.4208	26.9
+	2.44118	5.43463	O02639	O02639	60S ribosomal protein L19	rpl-19	Color2 [A=255, R=169, G=169, B=169]	1	4					6	6	6	22.7	22.7	22.7	23.651	0	50.358	222050000	19	20.6829	19.2174	17.6303	24.6631	24.3939	24.7775
+	2.8154	2.30694	O16720	O16720	Protein argonaute	alg-2	Color2 [A=255, R=169, G=169, B=169]	1	4					11	11	7	19.9	19.9	13.4	101.66	0	108.53	56205000	22	20.4839	19.942	19.754	22.6448	21.9679	22.488
+	2.31516	2.65063	O16997	O16997			Color2 [A=255, R=169, G=169, B=169]	1	4					13	13	13	23.4	23.4	23.4	68.356	0	96.633	47544000	31	20.2448	18.7445	19.8311	22.5264	22.0454	22.2005
+	3.89569	4.70575	O17218	O17218		rps-22	Color2 [A=255, R=169, G=169, B=169]	1	4					7	7	7	52.3	52.3	52.3	14.733	0	73.794	277060000	30	20.5004	20.2492	19.5917	24.9064	24.485	25.0671
+	3.43402	4.97978	O18240	O18240		rps-18	Color2 [A=255, R=169, G=169, B=169]	1	4					7	7	7	43.5	43.5	43.5	17.77	0	74.574	163370000	20	20.0173	18.9491	18.6208	24.2132	23.9036	24.4097
+	2.19925	2.66453	O18650	O18650	40S ribosomal protein S19	rps-19	Color2 [A=255, R=169, G=169, B=169]	1	4					5	5	5	34.2	34.2	34.2	16.322	0	34.114	37331000	15	20.3325	18.6361	19.1675	22.0595	21.8892	22.1809
+	3.00803	5.79228	O44480	O44480	60S ribosomal protein L18a	rpl-20	Color2 [A=255, R=169, G=169, B=169]	1	4					12	12	12	50.6	50.6	50.6	20.959	0	103.02	320250000	39	20.4486	18.221	19.3682	25.1398	24.8155	25.4594
+	3.07313	2.70827	O44729;A5A8P6	O44729		prp-17	Color2 [A=255, R=169, G=169, B=169]	1	4					13	13	13	33.3	33.3	33.3	65.277	0	110.84	43325000	21	19.9813	19.4529	19.1159	22.4341	21.8996	22.3413
+	2.82825	4.16589	Q9BL61;O44781	Q9BL61;O44781			Color2 [A=255, R=169, G=169, B=169]	1	4					13	13	12	49.6	49.6	46.6	45.582	0	136.53	149260000	25	20.4874	19.9941	18.7313	24.1299	23.7163	23.8643
+	3.43972	4.92855	O44985	O44985		teg-4	Color2 [A=255, R=169, G=169, B=169]	1	4					38	38	38	47.6	47.6	47.6	135.1	0	323.31	235500000	87	20.3338	19.7	18.8889	24.8463	24.4355	24.4266
+	2.25978	2.3054	O45149	O45149		sna-1	Color2 [A=255, R=169, G=169, B=169]	1	4					6	6	6	62.9	62.9	62.9	20.61	0	52.772	45972000	20	20.9381	19.9149	19.592	22.3762	22.2976	22.6874
+	4.22363	2.73893	O45499	O45499	40S ribosomal protein S26	rps-26	Color2 [A=255, R=169, G=169, B=169]	1	4					5	5	5	47.9	47.9	47.9	13.249	0	48.041	70520000	15	20.4103	20.1563	20.1931	22.9519	22.7849	23.2397
+	3.93937	6.00946	O45946	O45946	60S ribosomal protein L18	rpl-18	Color2 [A=255, R=169, G=169, B=169]	1	4					12	12	12	59.6	59.6	59.6	20.996	0	115.02	631500000	51	20.8132	19.8702	19.5362	26.2417	25.849	26.1572
+	3.33266	3.99343	O61955	O61955	Eukaryotic translation initiation factor 4E-3	ife-3	Color2 [A=255, R=169, G=169, B=169]	1	4					8	8	8	47	47	47	28.178	0	180.68	89779000	15	19.61	19.152	18.4632	23.3268	22.7145	23.1642
+	2.97127	4.41197	O62213	O62213		cey-1	Color2 [A=255, R=169, G=169, B=169]	1	4					6	6	6	38.9	38.9	38.9	21.349	0	164.12	203360000	22	20.5331	20.5427	18.9982	24.4928	24.2575	24.5597
+	1.50284	2.07005	O62388;P49622	O62388;P49622	Ribosomal protein L37;60S ribosomal protein L37	rpl-37	Color2 [A=255, R=169, G=169, B=169]	1	4					2	2	2	15.2	15.2	15.2	10.507	0	13.328	13625000	6	19.423	18.8204	17.3225	20.6085	20.3644	20.8032
+	2.47155	2.04816	P04255;Q27894;Q27876;Q27484;Q22979	P04255;Q27894;Q27876;Q27484	Histone H2B 1;Histone H2B 2;Probable histone H2B 4;Probable histone H2B 3	his-11;his-4;his-48;his-41	Color2 [A=255, R=169, G=169, B=169]	1	4					3	3	3	27.9	27.9	27.9	13.5	0	106.09	103470000	13	20.9567	20.9745	21.6126	23.3452	22.754	23.5891
+	2.41645	2.64742	P09446	P09446	Heat shock 70 kDa protein A	hsp-1	Color2 [A=255, R=169, G=169, B=169]	1	4					26	26	21	64.1	64.1	55.8	69.722	0	323.31	1267800000	107	24.6379	24.7127	23.4153	27.0782	26.6528	26.9773
+	3.60918	2.84967	P11141	P11141	Heat shock 70 kDa protein F, mitochondrial	hsp-6	Color2 [A=255, R=169, G=169, B=169]	1	4					12	12	12	32.3	32.3	32.3	70.844	0	111.72	51315000	23	19.5205	19.7775	19.1433	22.4517	22.0536	22.4851
+	2.82926	3.64641	P18334	P18334	Casein kinase II subunit alpha	kin-3	Color2 [A=255, R=169, G=169, B=169]	1	4					15	15	15	51.4	51.4	51.4	42.257	0	110.84	85988000	32	20.1338	19.7988	18.6425	23.4255	23.0179	23.0709
+	4.43698	2.9662	P27420	P27420	Heat shock 70 kDa protein C	hsp-3	Color2 [A=255, R=169, G=169, B=169]	1	4					16	14	11	35.7	31.5	26.3	73.022	0	163.08	61539000	32	19.828	19.7302	19.5149	22.638	22.4674	22.8662
+	3.04593	4.81402	P34334	P34334	60S ribosomal protein L21	rpl-21	Color2 [A=255, R=169, G=169, B=169]	1	4					7	7	7	36.6	36.6	36.6	18.31	0	92.699	200730000	24	20.6945	19.004	19.1368	24.4941	24.3756	24.4078
+	3.13778	6.83063	P34369	P34369	Pre-mRNA-splicing factor 8 homolog	prp-8	Color2 [A=255, R=169, G=169, B=169]	1	4					80	80	80	47.8	47.8	47.8	272.02	0	323.31	1161100000	191	21.3414	18.9164	19.7034	27.0548	26.5323	26.866
+	4.85983	9.85892	P34442	P34442	Probable tyrosine-protein phosphatase F54C8.4	F54C8.4	Color2 [A=255, R=169, G=169, B=169]	1	4					22	22	22	44.6	44.6	44.6	41.11	0	323.31	7989600000	186	19.5855	19.4453	20.6178	29.9025	29.5379	29.7849
+	5.16812	9.87408	P34659	P34659	Probable small nuclear ribonucleoprotein F	snr-5	Color2 [A=255, R=169, G=169, B=169]	1	4					6	6	6	92.9	92.9	92.9	9.2495	0	140.01	6230800000	43	20.091	19.3645	19.0261	29.5149	29.292	29.2968
+	3.66221	2.70177	P34662	P34662	60S ribosomal protein L35	rpl-35	Color2 [A=255, R=169, G=169, B=169]	1	4					4	4	4	26	26	26	14.195	0	29.532	77614000	10	20.0617	20.414	20.2492	23.1045	22.5729	23.1529
+	5.38883	6.24643	P47991	P47991	60S ribosomal protein L6	rpl-6	Color2 [A=255, R=169, G=169, B=169]	1	4					14	14	14	53	53	53	24.312	0	110.65	533400000	54	19.6044	19.4215	19.8076	25.9454	25.5818	26.0456
+	3.56827	7.08661	P48150	P48150	40S ribosomal protein S14	rps-14	Color2 [A=255, R=169, G=169, B=169]	1	4					9	9	9	66.4	66.4	66.4	16.249	0	208.01	785600000	31	19.2239	19.8436	18.0074	26.1975	25.6737	26.4636
+	4.72752	5.52118	P48152	P48152	40S ribosomal protein S3	rps-3	Color2 [A=255, R=169, G=169, B=169]	1	4					16	16	16	73.3	73.3	73.3	27.313	0	156.39	315550000	54	19.8242	19.6613	19.1553	25.2617	24.8585	25.0841
+	3.92057	5.37288	P48154	P48154	40S ribosomal protein S3a	rps-1	Color2 [A=255, R=169, G=169, B=169]	1	4					13	13	13	51.8	51.8	51.8	28.96	0	143.13	274090000	44	19.5251	20.0265	18.9835	25.0181	24.4895	25.1461
+	2.51858	5.18144	P48156	P48156	40S ribosomal protein S8	rps-8	Color2 [A=255, R=169, G=169, B=169]	1	4					9	9	9	57.2	57.2	57.2	23.75	0	122.55	271590000	37	20.7725	20.161	18.2249	24.9461	24.448	25.3087
+	3.15353	5.8343	P48158	P48158	60S ribosomal protein L23	rpl-23	Color2 [A=255, R=169, G=169, B=169]	1	4					9	9	9	67.9	67.9	67.9	14.954	0	117.91	266300000	32	20.1731	18.3541	18.4805	24.8524	24.4913	25.1669
+	1.76266	1.45291	P48166	P48166	60S ribosomal protein L44	rpl-41	Color2 [A=255, R=169, G=169, B=169]	1	4					2	2	2	20	20	20	12.367	0	18.82	19330000	7	19.3738	20.5487	19.6448	21.4179	21.096	21.4122
+	2.18018	1.95555	P49029	P49029	Protein mago nashi homolog	mag-1	Color2 [A=255, R=169, G=169, B=169]	1	4					4	4	4	28.9	28.9	28.9	17.637	0	31.27	35539000	11	20.4206	19.6267	19.6514	22.3406	21.8291	21.3956
+	4.74513	6.06474	P49041	P49041	40S ribosomal protein S5	rps-5	Color2 [A=255, R=169, G=169, B=169]	1	4					9	9	9	59.5	59.5	59.5	23.154	0	182.91	397280000	34	19.1632	19.6679	19.0252	25.6226	25.0655	25.3624
+	3.04606	3.53348	P49180	P49180	60S ribosomal protein L35a	rpl-33	Color2 [A=255, R=169, G=169, B=169]	1	4					8	8	8	52.4	52.4	52.4	13.768	0	58.506	100310000	28	20.4775	20.131	19.2319	23.4335	23.2526	23.7548
+	2.4702	4.26176	P49181	P49181	60S ribosomal protein L36	rpl-36	Color2 [A=255, R=169, G=169, B=169]	1	4					7	7	7	47.1	47.1	47.1	11.884	0	68.409	170320000	25	21.0766	19.2454	18.9051	23.958	23.8283	24.226
+	2.23312	3.52739	P49196	P49196	40S ribosomal protein S12	rps-12	Color2 [A=255, R=169, G=169, B=169]	1	4					6	6	6	52.1	52.1	52.1	15.069	0	64.448	124170000	18	20.7097	18.8643	20.7243	23.8453	23.1723	23.863
+	2.58221	2.6448	P49405	P49405	60S ribosomal protein L5	rpl-5	Color2 [A=255, R=169, G=169, B=169]	1	4					8	8	8	38.9	38.9	38.9	33.386	0	67.61	36070000	16	19.3817	19.4559	19.364	21.7834	21.5305	22.8221
+	4.07296	6.77522	P50880	P50880	60S ribosomal protein L3	rpl-3	Color2 [A=255, R=169, G=169, B=169]	1	4					16	16	16	46.9	46.9	46.9	45.659	0	323.31	504530000	57	19.2854	19.5102	18.2736	25.7625	25.5185	26.1139
+	4.50555	6.02191	P51403	P51403	40S ribosomal protein S2	rps-2	Color2 [A=255, R=169, G=169, B=169]	1	4					14	14	14	47.8	47.8	47.8	28.96	0	214.22	503640000	50	20.1355	19.8179	19.2481	25.8656	25.5037	25.8978
+	3.22642	4.88881	P51404	P51404	40S ribosomal protein S13	rps-13	Color2 [A=255, R=169, G=169, B=169]	1	4					5	5	5	27.8	27.8	27.8	17.316	0	36.642	240970000	22	20.4418	18.8542	19.5854	24.8555	24.2056	24.4866
+	3.08823	3.89541	P52819	P52819	60S ribosomal protein L22	rpl-22	Color2 [A=255, R=169, G=169, B=169]	1	4					4	4	4	25.4	25.4	25.4	14.946	0	32.159	150090000	14	19.969	19.4268	20.8245	24.178	23.7128	24.0158
+	1.59566	2.21417	P52821	P52821	40S ribosomal protein S25	rps-25	Color2 [A=255, R=169, G=169, B=169]	1	4					4	4	4	24.8	24.8	24.8	12.912	0	30.05	30861000	9	20.1561	20.1213	18.2664	21.832	21.4816	21.8726
+	3.25235	5.474	P61866	P61866	60S ribosomal protein L12	rpl-12	Color2 [A=255, R=169, G=169, B=169]	1	4					5	5	5	50.9	50.9	50.9	17.831	0	75.097	271520000	20	20.3947	19.1648	18.5749	25.0654	24.7221	24.769
+	1.7986	2.00605	P62784	P62784	Histone H4	his-1	Color2 [A=255, R=169, G=169, B=169]	1	4					4	4	4	40.8	40.8	40.8	11.369	0	30.85	65284000	19	20.0631	20.1313	21.5258	22.5983	22.3125	22.8275
+	2.86423	2.27347	P90978	P90978	Splicing factor U2AF 65 kDa subunit	uaf-1	Color2 [A=255, R=169, G=169, B=169]	1	4					10	10	10	34.3	34.3	34.3	55.43	0	118.55	27063000	21	19.4993	19.2267	18.6567	21.5699	21.1163	21.5169
+	4.09937	5.15065	P91128	P91128	60S ribosomal protein L13	rpl-13	Color2 [A=255, R=169, G=169, B=169]	1	4					6	6	6	28	28	28	23.752	0	46.55	233620000	20	19.9784	19.527	18.9847	24.7216	24.4061	24.8143
+	1.80247	2.05771	P91175	P91175			Color2 [A=255, R=169, G=169, B=169]	1	4					17	17	17	26.4	26.4	26.4	99.546	0	143.92	50530000	35	21.2602	19.6944	19.8389	22.5246	22.163	22.279
+	2.29091	4.93362	P91277	P91277			Color2 [A=255, R=169, G=169, B=169]	1	4					12	12	12	44.1	44.1	44.1	42.211	0	118.02	224700000	37	21.3125	19.3303	18.3065	24.689	24.4007	24.6605
+	3.43815	5.40084	P91374	P91374	60S ribosomal protein L15	rpl-15	Color2 [A=255, R=169, G=169, B=169]	1	4					6	6	6	26.5	26.5	26.5	24.125	0	54.66	237780000	21	20.2175	18.9994	18.7687	24.7462	24.4142	25.0277
+	2.26108	5.29335	P91913	P91913	60S acidic ribosomal protein P1	rla-1	Color2 [A=255, R=169, G=169, B=169]	1	4					4	3	3	69.4	53.2	53.2	11.284	0	51.242	313170000	17	21.1569	20.4757	18.0099	25.1081	24.9271	25.4874
+	2.58446	4.78027	P91914	P91914	60S ribosomal protein L27	rpl-27	Color2 [A=255, R=169, G=169, B=169]	1	4					4	4	4	26.5	26.5	26.5	15.728	0	33.628	220290000	18	20.9597	19.9312	18.6648	24.5951	24.1909	25.1106
+	5.91213	10.3094	P91918	P91918	Probable small nuclear ribonucleoprotein-associated protein B	snr-2	Color2 [A=255, R=169, G=169, B=169]	1	4					15	15	15	56.2	56.2	56.2	16.741	0	199.75	5389600000	130	19.0722	18.4512	18.6498	29.1227	28.7951	29.1837
+	3.94327	3.98538	Q09442	Q09442	Splicing factor 3B subunit 4	sap-49	Color2 [A=255, R=169, G=169, B=169]	1	4					5	5	5	29.4	29.4	29.4	41.008	0	59.413	85790000	14	19.6923	19.4244	18.8141	23.377	23.1987	23.3112
+	3.51289	5.32199	Q09533	Q09533	60S ribosomal protein L10	rpl-10	Color2 [A=255, R=169, G=169, B=169]	1	4					10	10	10	43.9	43.9	43.9	24.749	0	72.46	224320000	32	20.1615	18.8154	18.907	24.6594	24.3595	24.8309
+	4.80586	11.2935	Q10013	Q10013	Probable small nuclear ribonucleoprotein Sm D1	snr-3	Color2 [A=255, R=169, G=169, B=169]	1	4					10	10	10	56.3	56.3	56.3	13.625	0	275.08	14454000000	73	20.1257	19.1436	18.6451	30.8639	30.4906	30.4405
+	4.43068	6.42518	Q10051	Q10051	Pre-mRNA-processing factor 19	prp-19	Color2 [A=255, R=169, G=169, B=169]	1	4					23	23	23	75.2	75.2	75.2	53.207	0	323.31	548830000	86	20.014	19.3525	18.9473	26.0275	25.7992	25.7626
+	1.19716	1.85915	Q17336	Q17336	Pre-mRNA-splicing factor CWC22 homolog	let-858	Color2 [A=255, R=169, G=169, B=169]	1	4					8	8	8	11.8	11.8	11.8	104.27	0	65.186	23800000	16	20.3293	19.7539	17.9727	21.4977	20.9026	21.2332
+	4.7837	10.2506	Q17348	Q17348	Small nuclear ribonucleoprotein Sm D3	snr-1	Color2 [A=255, R=169, G=169, B=169]	1	4					11	11	11	61	61	61	14.812	0	323.31	8081800000	128	19.4687	19.7889	18.4359	29.642	29.3264	29.4768
+	1.04833	1.80205	Q17561	Q17561		aly-1	Color2 [A=255, R=169, G=169, B=169]	1	4					5	5	5	32.7	32.7	32.7	24.318	0	38.081	29930000	16	20.4737	20.7429	18.2276	21.7879	21.6963	21.3662
+	3.74943	8.43431	Q18786	Q18786	Probable small nuclear ribonucleoprotein Sm D2	snr-4	Color2 [A=255, R=169, G=169, B=169]	1	4					11	11	11	73.7	73.7	73.7	13.267	0	292.87	2431400000	81	20.6873	19.1079	18.6466	28.1383	27.7664	27.84
+	2.03869	2.37174	Q19211	Q19211			Color2 [A=255, R=169, G=169, B=169]	1	4					14	14	14	68.9	68.9	68.9	36.821	0	123.09	48040000	30	20.6548	20.0266	18.9867	22.3704	22.0125	22.4004
+	2.8746	2.50282	Q19335	Q19335		repo-1	Color2 [A=255, R=169, G=169, B=169]	1	4					5	5	5	39.2	39.2	39.2	25.532	0	56.016	39410000	14	20.1197	19.5218	19.0477	22.1507	22.0537	21.9933
+	3.02668	3.0319	Q19579	Q19579	Polyadenylate-binding protein	pab-2	Color2 [A=255, R=169, G=169, B=169]	1	4					17	13	13	35.3	28.9	28.9	75.981	0	110.59	91210000	36	20.3774	19.5488	20.5081	23.4476	22.8554	23.227
+	3.63908	3.52253	Q19869	Q19869	60S ribosomal protein L26	rpl-26	Color2 [A=255, R=169, G=169, B=169]	1	4					7	7	7	40.8	40.8	40.8	16.075	0	47.998	60315000	20	19.4478	18.7719	19.5226	22.6883	22.5677	23.0538
+	4.42314	4.71395	Q19877	Q19877	40S ribosomal protein S23	rps-23	Color2 [A=255, R=169, G=169, B=169]	1	4					4	4	4	35.7	35.7	35.7	15.874	0	69.55	159730000	19	19.5946	19.7045	18.9707	24.2394	24.0215	24.1508
+	2.49403	4.08617	Q1XFY9	Q1XFY9		rps-24	Color2 [A=255, R=169, G=169, B=169]	1	4					5	5	5	35.1	35.1	35.1	14.872	0	38.421	116550000	14	20.7953	18.9629	19.0187	23.7435	23.2403	24.0517
+	4.21838	4.66348	Q20206	Q20206		rps-11	Color2 [A=255, R=169, G=169, B=169]	1	4					8	8	8	53.5	53.5	53.5	17.745	0	58.877	198460000	25	20.0981	19.4675	19.3862	24.4164	24.0401	24.4857
+	2.83543	4.26491	Q20228	Q20228	40S ribosomal protein S9	rps-9	Color2 [A=255, R=169, G=169, B=169]	1	4					11	11	11	38.1	38.1	38.1	21.956	0	84.744	171560000	30	20.7484	19.9715	19.0233	24.3342	23.7364	24.4673
+	1.23042	-3.21777	Q20306	Q20306		abcf-3	Color2 [A=255, R=169, G=169, B=169]	1	4					16	16	16	44	44	44	80.286	0	179.51	67437000	36	20.4116	23.217	24.2974	20.2032	18.814	19.2555
+	4.34579	5.30152	Q20647	Q20647	60S ribosomal protein L23a 2	rpl-25.2	Color2 [A=255, R=169, G=169, B=169]	1	4					6	6	5	39.7	39.7	32.2	16.283	0	74.841	272620000	28	20.0668	19.4022	19.2834	25.052	24.6172	24.9878
+	3.70678	3.68276	Q20875	Q20875	Putative pre-mRNA-splicing factor ATP-dependent RNA helicase F56D2.6	F56D2.6	Color2 [A=255, R=169, G=169, B=169]	1	4					18	18	18	39.9	39.9	39.9	84.388	0	143.49	90552000	39	19.5362	19.197	19.5396	23.4884	22.6171	23.2156
+	1.69969	1.92076	Q21155	Q21155		rnp-5	Color2 [A=255, R=169, G=169, B=169]	1	4					3	3	3	17	17	17	32.237	0	37.826	31232000	11	20.6036	19.6084	18.9183	21.8912	21.3634	21.638
+	2.70116	3.51147	Q21323	Q21323		rnp-3	Color2 [A=255, R=169, G=169, B=169]	1	4					5	5	5	35	35	35	24.845	0	82.369	83034000	16	19.9385	20.1368	18.6079	23.2522	22.943	23.0224
+	2.34578	2.26683	Q21832	Q21832	RNA-binding protein 8A	rnp-4	Color2 [A=255, R=169, G=169, B=169]	1	4					8	8	8	64.1	64.1	64.1	16.113	0	104.68	49187000	22	20.4064	20.7474	19.4632	22.5722	22.3008	22.5445
+	3.56628	5.75532	Q21930	Q21930	60S ribosomal protein L28	rpl-28	Color2 [A=255, R=169, G=169, B=169]	1	4					2	2	2	15.9	15.9	15.9	13.725	0	24.795	354120000	9	20.2324	19.6127	18.607	25.246	25.1321	25.34
+	2.68665	3.8456	Q22037	Q22037	Heterogeneous nuclear ribonucleoprotein A1	hrp-1	Color2 [A=255, R=169, G=169, B=169]	1	4					7	7	7	29.2	29.2	29.2	36.343	0	96.341	109220000	25	20.2122	20.1288	18.5644	23.6157	23.4225	23.4039
+	3.22235	4.06062	Q22054	Q22054	40S ribosomal protein S16	rps-16	Color2 [A=255, R=169, G=169, B=169]	1	4					7	7	7	47.9	47.9	47.9	16.316	0	66.279	152610000	27	20.4673	19.9956	19.1051	24.1182	23.7668	23.8649
+	2.41065	3.23769	Q22307	Q22307	Probable ATP-dependent RNA helicase A	rha-1	Color2 [A=255, R=169, G=169, B=169]	1	4					23	23	23	27.3	27.3	27.3	144.21	0	217.42	86670000	40	19.7758	20.1829	19.1644	23.7319	22.1687	22.9355
+	2.25395	2.02752	Q22412	Q22412			Color2 [A=255, R=169, G=169, B=169]	1	4					8	8	8	32.4	32.4	32.4	45.842	0	64.967	26500000	17	20.1162	19.0513	19.2024	21.6658	21.1458	21.6408
+	2.31722	3.29773	Q22469	Q22469			Color2 [A=255, R=169, G=169, B=169]	1	4					13	13	13	35.2	35.2	35.2	57.477	0	106.42	80389000	25	20.3103	18.5603	20.305	22.9888	23.0018	23.0782
+	3.60822	4.36774	Q22624	Q22624			Color2 [A=255, R=169, G=169, B=169]	1	4					25	25	25	28.9	28.9	28.9	137.16	0	241.58	182660000	47	20.3608	19.2526	19.526	24.307	23.9112	24.0244
+	4.14476	4.1821	Q22716	Q22716		rpl-32	Color2 [A=255, R=169, G=169, B=169]	1	4					7	7	7	42.5	42.5	42.5	15.516	0	53.388	105730000	30	19.4232	19.452	18.7992	23.3727	23.2084	23.6396
+	2.08121	2.90087	Q22836	Q22836	Uncharacterized protein T27F2.1	T27F2.1	Color2 [A=255, R=169, G=169, B=169]	1	4					9	9	9	24.5	24.5	24.5	60.197	0	84.497	48512000	17	19.7139	19.331	18.523	22.7941	21.1649	22.3115
+	4.07859	7.07518	Q23223	Q23223	mRNA transport homolog 4	mtr-4	Color2 [A=255, R=169, G=169, B=169]	1	4					47	47	47	65.2	65.2	65.2	116.37	0	323.31	900630000	129	20.0751	19.6713	18.6425	26.6596	26.3757	26.5792
+	6.18652	4.36793	Q23312	Q23312	40S ribosomal protein S7	rps-7	Color2 [A=255, R=169, G=169, B=169]	1	4					7	7	7	46.4	46.4	46.4	22.058	0	231.94	315370000	33	20.5912	20.7313	20.8053	25.1449	24.9832	25.1035
+	2.91837	6.17663	Q23463	Q23463		eftu-2	Color2 [A=255, R=169, G=169, B=169]	1	4					37	37	37	59.2	59.2	59.2	110.48	0	323.31	484490000	100	20.9275	18.508	18.9796	25.8418	25.3778	25.7253
+	3.26318	5.44022	Q27389	Q27389	60S ribosomal protein L13a	rpl-16	Color2 [A=255, R=169, G=169, B=169]	1	4					4	4	4	21.3	21.3	21.3	22.994	0	57	182150000	17	19.8506	18.625	18.2949	24.3275	23.9329	24.8307
+	2.98957	3.91164	Q4W5P0	Q4W5P0		sqd-1	Color2 [A=255, R=169, G=169, B=169]	1	4					8	8	8	29.5	29.5	29.5	33.673	0	110.9	119650000	23	20.2077	18.9185	20.2895	23.8036	23.5005	23.8466
+	2.61806	3.86417	Q7JLH5	Q7JLH5		pqn-70	Color2 [A=255, R=169, G=169, B=169]	1	4					6	6	6	30.9	30.9	30.9	26.165	0	77.996	120040000	21	20.8144	19.1581	19.2904	23.9502	23.6308	23.2744
+	1.60788	2.00523	Q8WQA8	Q8WQA8		rps-20	Color2 [A=255, R=169, G=169, B=169]	1	4					4	4	4	41.9	41.9	41.9	13.234	0	33.601	32294000	11	20.7282	18.9429	19.1791	21.8462	21.5399	21.4798
+	3.92843	6.39706	Q93572	Q93572	60S acidic ribosomal protein P0	rpa-0	Color2 [A=255, R=169, G=169, B=169]	1	4					16	16	15	74.4	74.4	68.6	33.774	0	313.18	704120000	54	20.6087	19.1561	19.909	26.2882	26.1313	26.4454
+	2.54249	6.34407	Q93594	Q93594	Nuclear cap-binding protein subunit 2	ncbp-2	Color2 [A=255, R=169, G=169, B=169]	1	4					8	8	8	44.9	44.9	44.9	18.438	0	140.48	517230000	28	21.3685	19.0292	18.1254	25.877	25.6288	26.0496
+	3.78499	5.75746	Q94050	Q94050		sna-2	Color2 [A=255, R=169, G=169, B=169]	1	4					30	30	30	65.6	65.6	65.6	74.76	0	323.31	560090000	99	20.745	19.3902	20.3721	26.0045	25.7007	26.0745
+	2.49138	4.62879	Q94230;Q93537	Q94230		plp-1	Color2 [A=255, R=169, G=169, B=169]	1	4					11	11	11	53.1	53.1	53.1	25.515	0	90.627	98882000	31	20.0329	18.7502	17.5	23.4837	23.2809	23.4048
+	2.58601	5.45271	Q94300	Q94300	60S ribosomal protein L11	rpl-11.1	Color2 [A=255, R=169, G=169, B=169]	1	4					7	7	1	47.4	47.4	9.2	22.714	0	105.68	351630000	35	18.6092	19.2797	21.2956	25.3604	24.9785	25.2037
+	1.65649	3.37634	Q95Y90	Q95Y90	60S ribosomal protein L9	rpl-9	Color2 [A=255, R=169, G=169, B=169]	1	4					7	7	7	48.1	48.1	48.1	21.508	0	103.47	103230000	27	20.9519	20.7673	18.2656	23.5662	22.719	23.8285
+	4.68964	6.0261	Q966C6	Q966C6	60S ribosomal protein L7a	rpl-7A	Color2 [A=255, R=169, G=169, B=169]	1	4					14	14	14	44.5	44.5	44.5	30.174	0	173.14	534360000	58	20.2819	19.5589	19.479	25.8472	25.7052	25.8457
+	3.87679	10.0055	Q966L5	Q966L5	Serrate RNA effector molecule homolog	E01A2.2	Color2 [A=255, R=169, G=169, B=169]	1	4					56	56	56	66.9	66.9	66.9	80.794	0	323.31	7412400000	266	20.8545	18.5032	19.4639	29.6979	29.39	29.75
+	2.91755	4.96417	Q9BKU5	Q9BKU5			Color2 [A=255, R=169, G=169, B=169]	1	4					6	6	6	35.9	35.9	35.9	16.204	0	46.274	170600000	20	20.1062	19.5325	18.1279	24.2871	23.9371	24.435
+	2.64025	6.0568	Q9BL19	Q9BL19	60S ribosomal protein L17	rpl-17	Color2 [A=255, R=169, G=169, B=169]	1	4					7	7	7	41.7	41.7	41.7	21.512	0	103.3	613570000	30	21.5602	19.7273	18.5692	26.1877	25.8989	25.9405
+	2.84625	3.89663	Q9BLB6	Q9BLB6	Probable U2 small nuclear ribonucleoprotein A	mog-2	Color2 [A=255, R=169, G=169, B=169]	1	4					8	8	8	51	51	51	28.865	0	121.92	99476000	27	20.1352	19.6411	18.588	23.6794	23.0015	23.3735
+	4.27029	12.4603	Q9GYR5	Q9GYR5			Color2 [A=255, R=169, G=169, B=169]	1	4					62	62	62	71.6	71.6	71.6	106.67	0	323.31	53568000000	810	21.101	19.6953	18.7689	32.5091	32.2134	32.2236
+	1.69652	2.44878	Q9N3F7	Q9N3F7			Color2 [A=255, R=169, G=169, B=169]	1	4					5	5	5	25.7	25.7	25.7	35.076	0	47.188	33193000	12	19.6364	20.1054	18.0143	21.9951	21.4238	21.6834
+	2.87014	5.33968	Q9N3X2	Q9N3X2	40S ribosomal protein S4	rps-4	Color2 [A=255, R=169, G=169, B=169]	1	4					15	15	15	54.8	54.8	54.8	29.044	0	130.92	328820000	48	21.0166	19.8035	18.7621	25.2014	24.9237	25.4761
+	2.61935	4.07912	Q9N457	Q9N457			Color2 [A=255, R=169, G=169, B=169]	1	4					13	13	13	44.9	44.9	44.9	47.625	0	204.71	158390000	40	19.7292	20.9976	18.9873	24.1298	23.7677	24.054
+	4.79872	9.05263	Q9N4G9	Q9N4G9	Probable small nuclear ribonucleoprotein G	snr-7	Color2 [A=255, R=169, G=169, B=169]	1	4					10	10	10	83.1	83.1	83.1	8.7431	0	267.98	5126900000	85	20.5214	19.7739	19.3331	28.968	28.7083	29.11
+	3.99849	6.3129	Q9N4I4	Q9N4I4	60S ribosomal protein L10a	rpl-10a	Color2 [A=255, R=169, G=169, B=169]	1	4					9	9	9	41.7	41.7	41.7	24.137	0	91.723	488270000	42	19.819	18.9062	19.3965	25.0838	25.8689	26.1077
+	2.951	5.04465	Q9NEN6	Q9NEN6	40S ribosomal protein S6	rps-6	Color2 [A=255, R=169, G=169, B=169]	1	4					9	9	9	39.8	39.8	39.8	28.135	0	82.111	194240000	34	20.4233	18.7671	18.5616	24.5516	24.1306	24.2037
+	2.78503	6.45274	Q9NLD1	Q9NLD1		hrp-2	Color2 [A=255, R=169, G=169, B=169]	1	4					29	29	29	59.7	59.7	59.7	65.919	0	323.31	772230000	101	20.7221	20.4944	18.0954	26.5126	26.0092	26.1484
+	1.2573	2.2522	Q9TXP0	Q9TXP0	40S ribosomal protein S27	rps-27	Color2 [A=255, R=169, G=169, B=169]	1	4					3	3	3	41	41	41	9.347	0	22.778	94215000	16	20.6492	19.5426	22.4027	23.2313	22.884	23.2358
+	2.7516	5.6027	Q9U1Q7	Q9U1Q7		emb-4	Color2 [A=255, R=169, G=169, B=169]	1	4					33	33	33	35	35	35	170.17	0	296.45	224440000	68	20.2733	18.9098	17.6675	24.6622	24.4068	24.5896
+	2.97856	5.09333	Q9U1X9	Q9U1X9		rla-2	Color2 [A=255, R=169, G=169, B=169]	1	4					5	4	4	85.5	70	70	10.871	0	130.31	327220000	25	20.8503	20.1456	18.9627	25.5311	24.7334	24.9741
+	3.22589	4.48024	Q9U2A8	Q9U2A8	60S ribosomal protein L37a	rpl-43	Color2 [A=255, R=169, G=169, B=169]	1	4					4	4	4	39.6	39.6	39.6	10.102	0	30.751	128270000	14	20.0172	19.5039	18.6695	23.7512	23.5588	24.3212
+	4.46587	11.1919	Q9U2F5;Q93194	Q9U2F5		tiar-2	Color2 [A=255, R=169, G=169, B=169]	1	4					20	20	20	56.2	56.2	56.2	47.331	0	323.31	21419000000	215	20.559	19.6397	18.6904	30.8879	30.6207	30.9563
+	3.62656	6.47585	Q9U2G0	Q9U2G0	Putative U5 small nuclear ribonucleoprotein 200 kDa helicase	Y46G5A.4	Color2 [A=255, R=169, G=169, B=169]	1	4					61	61	61	44.5	44.5	44.5	243.83	0	323.31	484720000	133	19.9073	18.2265	19.1887	25.886	25.5945	25.2694
+	3.0592	6.48939	Q9U302	Q9U302	Polyadenylate-binding protein	pab-1	Color2 [A=255, R=169, G=169, B=169]	1	4					33	33	29	70.1	70.1	63.3	71.647	0	323.31	763450000	95	19.844	21.1927	18.7177	26.5034	26.148	26.5712
+	1.95901	3.26031	Q9U332	Q9U332	60S ribosomal protein L31	rpl-31	Color2 [A=255, R=169, G=169, B=169]	1	4					3	3	3	35.2	35.2	35.2	14.261	0	26.337	90913000	14	21.1197	18.7285	20.4361	23.3449	23.0921	23.6282
+	2.60734	4.60905	Q9U3D6;Q93412	Q9U3D6		adr-1	Color2 [A=255, R=169, G=169, B=169]	1	4					24	24	24	37.8	37.8	37.8	107.43	0	212.85	154680000	53	20.3544	19.4456	18.1135	24.2912	23.6301	23.8194
+	4.78762	5.3846	Q9XTQ6	Q9XTQ6	Tyramine beta-hydroxylase	tbh-1	Color2 [A=255, R=169, G=169, B=169]	1	4					20	20	20	46.3	46.3	46.3	74.962	0	290.54	266910000	51	19.6203	19.1501	19.7618	24.8184	24.7409	25.1268
+	5.39344	10.4092	Q9XTU6	Q9XTU6	Probable small nuclear ribonucleoprotein E	snr-6	Color2 [A=255, R=169, G=169, B=169]	1	4					8	8	8	80	80	80	10.61	0	266.82	11775000000	85	20.3394	19.5508	19.4681	30.3139	29.9758	30.2961
+	1.74373	4.17141	Q9XUW5	Q9XUW5		ddx-17	Color2 [A=255, R=169, G=169, B=169]	1	4					16	16	16	38.5	38.5	38.5	60.43	0	163.63	180850000	37	18.9222	21.9441	18.6482	24.2473	24.2128	23.5686
+	3.25386	3.80595	Q9XVE9	Q9XVE9		rpl-14	Color2 [A=255, R=169, G=169, B=169]	1	4					2	2	2	14.8	14.8	14.8	15.352	0	26.196	143090000	7	20.3514	19.4077	20.6113	24.0775	23.7324	23.9783
+	3.37844	5.35365	Q9XVF7	Q9XVF7	60S ribosomal protein L8	rpl-8	Color2 [A=255, R=169, G=169, B=169]	1	4					9	9	9	40.4	40.4	40.4	28.203	0	115.87	345080000	39	20.5265	18.9671	20.1592	25.134	25.0335	25.5462
+	3.93015	4.52837	Q9XVP0	Q9XVP0	40S ribosomal protein S15	rps-15	Color2 [A=255, R=169, G=169, B=169]	1	4					7	7	7	59.6	59.6	59.6	17.243	0	110.82	349430000	28	20.1395	20.3837	21.0939	25.2671	24.9904	24.9447
+	4.54937	4.42105	Q9XVS2	Q9XVS2			Color2 [A=255, R=169, G=169, B=169]	1	4					13	13	13	29.1	29.1	29.1	49.344	0	143.9	162150000	36	20.0049	19.7667	19.4388	24.2817	23.9067	24.2851
+	2.8176	4.79355	Q9XWS4	Q9XWS4		rpl-30	Color2 [A=255, R=169, G=169, B=169]	1	4					7	7	7	65.2	65.2	65.2	12.437	0	73.789	103070000	22	18.9349	19.6918	17.6759	23.6467	23.1766	23.8599
+	5.05404	4.52199	Q9XWV4	Q9XWV4			Color2 [A=255, R=169, G=169, B=169]	1	4					5	5	5	40.3	40.3	40.3	28.571	0	98.163	163990000	12	19.3356	19.5732	19.3606	23.9598	23.698	24.1776
	0.225624	-0.0992686	A0A0K3AUJ9	A0A0K3AUJ9			Color2 [A=255, R=169, G=169, B=169]	1	4					9	9	9	62.7	62.7	62.7	22.412	0	84.077	98887000	35	22.7656	22.7345	22.8294	23.0142	22.5445	22.4729
	0.844184	1.19567	A0A486WX07	A0A486WX07			Color2 [A=255, R=169, G=169, B=169]	1	4					8	8	8	14.1	14.1	14.1	129.7	0	65.155	18616000	12	20.7715	18.692	19.4031	21.3022	20.64	20.5114
	0.0694161	-0.0760396	A7LPI7	A7LPI7			Color2 [A=255, R=169, G=169, B=169]	1	4					2	2	2	21.7	21.7	21.7	10.238	0	13.74	6377700	6	20.2735	19.0018	19.4425	19.5042	19.3414	19.6441
	0.158205	0.926794	G5EBY3	G5EBY3		nmy-2	Color2 [A=255, R=169, G=169, B=169]	1	4					88	88	88	51.8	51.8	51.8	231.24	0	323.31	666780000	265	27.2382	20.1074	25.9127	25.0433	25.3775	25.6179
	1.10176	-0.8968	G5EET2	G5EET2		dut-1	Color2 [A=255, R=169, G=169, B=169]	1	4					5	5	5	23.6	23.6	23.6	52.194	0	44.371	22101000	19	20.4399	21.7137	21.2814	20.0921	20.2862	20.3663
	0.322725	-0.42164	G5EGP8	G5EGP8		cpz-1	Color2 [A=255, R=169, G=169, B=169]	1	4					8	8	8	51	51	51	34.741	0	81.079	107840000	37	22.0767	23.1071	23.876	22.8426	22.4237	22.5285
	2.04451	0.636899	H2L2E8;G5EDD4	H2L2E8;G5EDD4		tba-1;tba-4	Color2 [A=255, R=169, G=169, B=169]	1	4					15	15	4	57.5	57.5	18.3	50.647	0	312	750480000	89	24.96	25.1908	25.3073	25.9324	25.6312	25.8052
	0.196935	0.366386	O01871	O01871			Color2 [A=255, R=169, G=169, B=169]	1	4					5	5	5	39.3	39.3	39.3	19.148	0	34.354	8272200	9	20.2251	19.5883	17.9501	20.0666	19.4867	19.3093
	1.57887	-1.17422	O02286	O02286		pck-2	Color2 [A=255, R=169, G=169, B=169]	1	4					19	19	18	42.5	42.5	40.8	73.431	0	174.22	112680000	69	23.0187	23.6181	23.775	22.6429	21.8056	22.4406
	0.941675	-0.543149	O17345	O17345		ttr-6	Color2 [A=255, R=169, G=169, B=169]	1	4					4	4	4	51.1	51.1	51.1	15.313	0	33.868	18073000	13	21.2277	20.3212	20.8221	20.191	20.1763	20.3742
	1.27271	-0.745383	O45712	O45712			Color2 [A=255, R=169, G=169, B=169]	1	4					2	2	2	59	59	59	9.1891	0	69.666	91036000	18	23.4488	23.4691	23.128	22.6689	22.1385	23.0024
	0.133937	0.744741	P02566;P02567;Q21000	P02566	Myosin-4	unc-54	Color2 [A=255, R=169, G=169, B=169]	1	4					77	77	70	46.2	46.2	42.5	224.75	0	323.31	730620000	247	27.3658	20.7493	26.1919	25.1414	25.542	25.8578
	0.7005	-0.344353	P05690	P05690	Vitellogenin-2	vit-2	Color2 [A=255, R=169, G=169, B=169]	1	4					62	62	21	50.9	50.9	22.3	187.72	0	323.31	576880000	261	25.844	25.1603	25.5773	25.3888	25.0662	25.0935
	0.491182	0.675043	Q27485;P09588	Q27485;P09588	Histone H2A	his-35;his-3	Color2 [A=255, R=169, G=169, B=169]	1	4					5	5	4	59.1	59.1	52	13.418	0	156.56	299220000	29	24.7394	22.8717	23.7013	24.9242	24.3762	24.0372
	0.0285791	0.101801	P0DM41;P0DM42;O45815	P0DM41;P0DM42	Actin-1;Actin-3	act-1;act-3	Color2 [A=255, R=169, G=169, B=169]	1	4					21	21	1	78.5	78.5	7.4	41.795	0	323.31	769320000	117	27.2751	23.3834	25.7131	24.8777	25.5603	26.239
	0.164097	-0.763583	P12844	P12844	Myosin-3	myo-3	Color2 [A=255, R=169, G=169, B=169]	1	4					48	47	47	35.4	34.9	34.9	225.51	0	323.31	95648000	84	24.8649	19.5613	23.9193	20.8105	22.2978	22.9465
	0.489971	-0.321827	P18948	P18948	Vitellogenin-6	vit-6	Color2 [A=255, R=169, G=169, B=169]	1	4					67	67	67	55.9	55.9	55.9	193.32	0	323.31	501080000	238	25.849	25.0177	25.2383	25.0772	24.7873	25.2749
	0.85002	-1.13529	P29691	P29691	Elongation factor 2	eef-2	Color2 [A=255, R=169, G=169, B=169]	1	4					21	21	21	41.4	41.4	41.4	94.795	0	248.45	207310000	71	24.0802	24.3638	24.43	23.8713	21.9402	23.6567
	1.0722	1.36806	P34438	P34438	Uncharacterized protein F44E2.8	F44E2.8	Color2 [A=255, R=169, G=169, B=169]	1	4					4	4	4	21.9	21.9	21.9	27.175	0	38.765	23813000	10	20.7341	19.3912	19.1927	21.7933	20.5767	21.0522
	0.706167	0.719787	P34690;P52274;Q9XXH2;P91873;P91910	P34690	Tubulin alpha-2 chain	tba-2	Color2 [A=255, R=169, G=169, B=169]	1	4					14	3	3	54.5	14.7	14.7	49.913	0	43.801	63461000	16	22.2046	20.6359	21.6586	22.1818	22.3566	22.1201
	1.46217	0.983571	P37165	P37165	Ubiquitin-like protein 1-40S ribosomal protein S27a;Ubiquitin-like protein 1;40S ribosomal protein S27a	ubl-1	Color2 [A=255, R=169, G=169, B=169]	1	4					2	2	2	23.3	23.3	23.3	18.098	0	23.176	30024000	7	20.7948	21.2263	20.3743	21.5287	21.6581	22.1593
	0.805575	0.868017	P52275;CON__ENSEMBL:ENSBTAP00000025008	P52275	Tubulin beta-2 chain	tbb-2	Color2 [A=255, R=169, G=169, B=169]	1	4					27	27	2	72.4	72.4	6	50.344	0	323.31	1305200000	165	24.7413	26.0838	26.2667	26.8157	26.3764	26.5037
	0.03372	0.0233618	P53013	P53013	Elongation factor 1-alpha	eft-3	Color2 [A=255, R=169, G=169, B=169]	1	4					19	19	19	63.7	63.7	63.7	50.668	0	252.88	1874000000	126	26.5498	26.9675	27.2	27.1777	26.9021	26.7077
	0.159225	0.588249	P53014	P53014	Myosin, essential light chain	mlc-3	Color2 [A=255, R=169, G=169, B=169]	1	4					12	12	12	68.6	68.6	68.6	17.144	0	107.76	110580000	35	24.1831	19.8286	23.5651	22.6333	23.1589	23.5493
	0.789311	-0.335957	P55155	P55155	Vitellogenin-1	vit-1	Color2 [A=255, R=169, G=169, B=169]	1	4					55	13	13	44	14.7	14.7	188.06	0	125.75	84784000	42	22.7481	22.6667	22.8362	22.6774	22.521	22.0447
	0.390907	0.593395	P91156	P91156		acin-1	Color2 [A=255, R=169, G=169, B=169]	1	4					5	5	5	14	14	14	65.494	0	35.27	8121700	9	20.1978	19.4765	18.1205	20.2336	19.7806	19.5609
	2.5546	-1.06952	P91253	P91253	Probable glutathione S-transferase 7	gst-7	Color2 [A=255, R=169, G=169, B=169]	1	4					10	10	10	68	68	68	23.085	0	183.15	247140000	43	24.9988	24.5637	24.8819	23.8895	23.5575	23.7888
	2.38242	1.20352	P92186	P92186	Protein lin-28	lin-28	Color2 [A=255, R=169, G=169, B=169]	1	4					4	4	4	33	33	33	25.465	0	38.658	15711000	9	19.5365	19.9563	19.2991	20.8789	20.6628	20.8607
	1.31671	-0.72294	Q03604	Q03604	Ribonucleoside-diphosphate reductase large subunit	rnr-1	Color2 [A=255, R=169, G=169, B=169]	1	4					26	26	26	50.6	50.6	50.6	88.969	0	270.09	171980000	68	23.722	24.0413	24.1376	23.5619	22.8108	23.3594
	0.766592	1.08016	Q18218	Q18218		mmab-1	Color2 [A=255, R=169, G=169, B=169]	1	4					6	6	6	37.4	37.4	37.4	23.943	0	41.14	33576000	11	21.4378	19.8049	20.001	22.1803	20.8135	21.4904
	0.136926	0.231846	Q18409	Q18409	Probable splicing factor, arginine/serine-rich 6	rsp-6	Color2 [A=255, R=169, G=169, B=169]	1	4					2	2	2	19.6	19.6	19.6	20.481	0	21.319	8388700	9	20.8157	18.9502	19.5024	19.7429	19.6529	20.5681
	0.934776	1.36401	Q18445	Q18445	Peptidyl-prolyl cis-trans isomerase	cyn-12	Color2 [A=255, R=169, G=169, B=169]	1	4					4	4	4	48.5	48.5	48.5	18.524	0	40.257	26287000	11	20.787	20.4994	18.7042	21.6868	20.9911	21.4047
	0.773153	-1.1125	Q18688	Q18688	Heat shock protein 90	daf-21	Color2 [A=255, R=169, G=169, B=169]	1	4					12	12	12	26.5	26.5	26.5	80.282	0	140.19	77850000	26	22.849	21.8535	23.7069	22.4458	21.1394	21.4867
	0.184815	0.230251	Q20363	Q20363	Stress-induced protein 1	sip-1	Color2 [A=255, R=169, G=169, B=169]	1	4					10	10	10	80.5	80.5	80.5	17.839	0	116.95	588420000	62	24.1821	25.1773	25.5138	25.6813	25.0664	24.8161
	0.119368	0.712866	Q20641	Q20641		nmy-1	Color2 [A=255, R=169, G=169, B=169]	1	4					64	64	64	38.1	38.1	38.1	229.37	0	323.31	284320000	196	26.1335	19.127	24.8888	23.6516	24.0203	24.6159
	0.106275	0.0853354	Q21351	Q21351		gtbp-1	Color2 [A=255, R=169, G=169, B=169]	1	4					6	6	6	16.3	16.3	16.3	52.455	0	39.777	11206000	10	19.9685	20.5564	20.3255	20.2411	20.0431	20.8221
	1.08623	-0.354107	Q21463	Q21463		asns-2	Color2 [A=255, R=169, G=169, B=169]	1	4					31	31	31	70.5	70.5	70.5	65.051	0	323.31	618400000	148	25.6694	25.4759	25.8113	25.4943	25.0849	25.3151
	0.103892	0.050279	Q21763	Q21763			Color2 [A=255, R=169, G=169, B=169]	1	4					10	10	10	78.5	78.5	78.5	17.323	0	134	630730000	68	25.4355	25.1995	25.4982	25.4507	25.16	25.6733
	1.02763	1.10078	Q22053	Q22053	rRNA 2-O-methyltransferase fibrillarin	fib-1	Color2 [A=255, R=169, G=169, B=169]	1	4					6	6	6	28.1	28.1	28.1	36.383	0	45.626	16237000	13	20.4672	19.8348	18.8163	21.0141	20.522	20.8845
	0.0428519	0.208408	Q22866	Q22866	Tropomyosin isoforms a/b/d/f	lev-11	Color2 [A=255, R=169, G=169, B=169]	1	4					16	16	16	55.6	55.6	55.6	33.003	0	123.29	158450000	52	25.0212	19.9532	24.0812	22.1085	23.582	23.9903
	0.250635	0.512612	Q23050	Q23050		clik-1	Color2 [A=255, R=169, G=169, B=169]	1	4					11	11	11	41.9	41.9	41.9	44.367	0	68.792	27740000	21	20.3001	19.5191	21.4002	19.8326	21.0226	21.9019
	0.100422	-0.163662	Q23232	Q23232	tRNA (guanine-N(7)-)-methyltransferase non-catalytic subunit	Y102E9.2	Color2 [A=255, R=169, G=169, B=169]	1	4					6	6	6	26	26	26	43.638	0	45.866	13213000	15	20.5537	19.0082	20.6244	20.4051	19.6539	19.6364
	1.17919	-1.50731	Q4TT88	Q4TT88		pam-1	Color2 [A=255, R=169, G=169, B=169]	1	4					25	25	25	39.6	39.6	39.6	107.15	0	240.15	137980000	57	22.8064	23.6722	24.7646	22.5907	22.2345	21.896
	1.34672	-0.919172	Q65ZJ7;P91468	Q65ZJ7			Color2 [A=255, R=169, G=169, B=169]	1	4					8	8	8	59.3	59.3	59.3	18.386	0	218.5	254630000	35	25.2247	24.3684	25.1258	24.2447	23.6677	24.0489
	1.24782	-1.19624	Q69ZI6	Q69ZI6			Color2 [A=255, R=169, G=169, B=169]	1	4					3	3	3	52	52	52	10.838	0	39.835	81384000	21	22.8581	22.5408	23.6457	22.267	21.9595	21.2293
	2.02213	-0.887174	Q93545;Q93544	Q93545			Color2 [A=255, R=169, G=169, B=169]	1	4					9	9	9	56.2	56.2	56.2	26.767	0	70.089	33555000	23	21.6309	21.6584	21.957	21.08	20.5532	20.9515
	0.913695	1.43745	Q95XD4	Q95XD4		lsm-8	Color2 [A=255, R=169, G=169, B=169]	1	4					2	2	2	35.7	35.7	35.7	10.838	0	26.114	15757000	6	20.1661	19.9933	17.906	20.8797	20.5745	20.9236
	0.47046	0.226594	Q95XJ1	Q95XJ1			Color2 [A=255, R=169, G=169, B=169]	1	4					3	3	3	32.5	32.5	32.5	19.104	0	24.358	12142000	9	19.796	20.4105	19.9561	20.4747	20.1566	20.2111
	0.727274	0.985444	Q95ZQ5	Q95ZQ5			Color2 [A=255, R=169, G=169, B=169]	1	4					7	7	7	34.8	34.8	34.8	42.454	0	52.951	18113000	14	20.5778	19.7406	18.8738	21.4219	20.1286	20.5981
	1.54162	-0.717348	Q9N4J2	Q9N4J2	Vitellogenin-3	vit-3	Color2 [A=255, R=169, G=169, B=169]	1	4					62	62	4	48.8	48.8	3.9	186.53	0	323.31	663350000	200	26.2135	25.8044	25.9735	25.5577	24.9462	25.3354
	0.259936	0.293294	Q9N592	Q9N592		prp-31	Color2 [A=255, R=169, G=169, B=169]	1	4					3	3	3	9.5	9.5	9.5	55.617	0	20.888	6544500	9	19.5071	19.6338	18.2779	19.6772	19.2937	19.3278
	1.78804	-0.811451	Q9U266	Q9U266		hda-10	Color2 [A=255, R=169, G=169, B=169]	1	4					20	20	20	53.4	53.4	53.4	58.09	0	297.6	710280000	104	25.7877	26.1132	26.1592	25.417	24.8794	25.3294
	0.78396	0.438476	Q9U2S6	Q9U2S6	Peptidyl-prolyl cis-trans isomerase E	cyn-13	Color2 [A=255, R=169, G=169, B=169]	1	4					5	5	5	17.5	17.5	17.5	36.423	0	33.25	10566000	10	20.0473	19.3436	20.0727	20.3106	20.0713	20.3971
	0.117735	0.729305	Q9XVI9	Q9XVI9	Myosin-2 essential light chain	mlc-5	Color2 [A=255, R=169, G=169, B=169]	1	4					7	7	7	73.2	73.2	73.2	15.97	0	93.143	215860000	27	25.5321	18.3471	24.5691	23.3181	23.6414	23.6767
	0.793664	0.261974	Q9XWE1;Q9GUG7	Q9XWE1		dnj-27	Color2 [A=255, R=169, G=169, B=169]	1	4					24	24	24	48.5	48.5	48.5	90.769	0	323.31	274170000	85	24.3204	24.0457	24.1127	24.5467	24.1655	24.5525

## Sheet: SNA-2_PE1038
Significant	-LOG(P-value)	Difference	Protein IDs	Majority protein IDs	Protein names	Gene names	Symbol color	Symbol type	Symbol size	Show label	Only identified by site	Reverse	Potential contaminant	Peptides	Razor + unique peptides	Unique peptides	Sequence coverage [%]	Unique + razor sequence coverage [%]	Unique sequence coverage [%]	Mol. weight [kDa]	Q-value	Score	Intensity	MS/MS count	LFQ intensity Control_1	LFQ intensity Control_2	LFQ intensity Control_3	LFQ intensity Control_4	LFQ intensity GFP-1	LFQ intensity GFP-2	LFQ intensity GFP-3	LFQ intensity GFP-4
+	3.57867	3.3713	G5EC16	G5EC16		smn-1	Color2 [DarkGray]	1	4					6	6	6	51.7	51.7	51.7	22.911	0	195.9	80095000	24	20.3383	19.9896	19.4912	19.4321	23.4842	23.9823	23.1119	22.158
+	1.03214	0.98135	G5EDV3	G5EDV3		cey-4	Color2 [DarkGray]	1	4					5	5	5	27.6	27.6	27.6	32.418	0	49.927	12826000	15	20.5892	19.7469	19.5749	18.3685	21.0402	20.4808	20.5057	20.1782
+	5.47037	10.6332	O45149	O45149		sna-1	Color2 [DarkGray]	1	4					14	14	14	86	86	86	20.61	0	323.31	13858000000	305	21.3062	20.3141	20.1011	18.275	31.0586	30.6404	30.5483	30.2818
+	3.54919	2.21846	P09446	P09446	Heat shock 70 kDa protein A	hsp-1	Color2 [DarkGray]	1	4					21	21	16	54.4	54.4	46.1	69.722	0	323.31	512860000	110	23.0433	24.1038	23.4409	23.54	26.2129	25.8959	25.5967	25.2964
+	4.10654	3.51813	P18334	P18334	Casein kinase II subunit alpha	kin-3	Color2 [DarkGray]	1	4					12	12	12	38.6	38.6	38.6	42.257	0	119.1	110980000	42	20.5932	20.0277	20.5822	19.1	23.8814	23.4961	23.3226	23.6755
+	2.36557	1.99516	P27420	P27420	Heat shock 70 kDa protein C	hsp-3	Color2 [DarkGray]	1	4					12	10	8	26.5	22.2	18.2	73.022	0	230.54	37971000	25	20.5904	19.8347	21.1371	19.3973	22.8513	22.2863	21.8849	21.9177
+	1.26328	1.15394	P28548	P28548	Casein kinase II subunit beta	kin-10	Color2 [DarkGray]	1	4					4	4	4	19.2	19.2	19.2	26.435	0	74.685	24436000	10	20.9166	19.6028	20.6161	18.9385	21.606	21.0317	21.1994	20.8527
+	3.76948	2.47104	P34369	P34369	Pre-mRNA-splicing factor 8 homolog	prp-8	Color2 [DarkGray]	1	4					13	13	13	10	10	10	272.02	0	182.82	36546000	25	20.4569	19.8508	19.6307	19.12	22.5628	22.1749	22.0433	22.1615
+	3.75794	7.92625	P34659	P34659	Probable small nuclear ribonucleoprotein F	snr-5	Color2 [DarkGray]	1	4					5	5	5	83.5	83.5	83.5	9.2495	0	323.31	4117200000	70	19.9638	23.385	21.4603	19.3517	29.7902	29.1489	28.8145	28.112
+	5.24858	8.74901	P91918	P91918	Probable small nuclear ribonucleoprotein-associated protein B	snr-2	Color2 [DarkGray]	1	4					9	9	9	55	55	55	16.741	0	181.8	3774500000	141	21.0304	20.5562	20.0392	18.4826	29.0291	29.1717	28.512	28.3916
+	4.66362	9.2453	Q10013	Q10013	Probable small nuclear ribonucleoprotein Sm D1	snr-3	Color2 [DarkGray]	1	4					7	7	7	52.4	52.4	52.4	13.625	0	323.31	12678000000	145	21.0981	19.3822	22.998	21.8757	30.9997	30.7325	30.3544	30.2486
+	5.39792	8.06126	Q17348	Q17348	Small nuclear ribonucleoprotein Sm D3	snr-1	Color2 [DarkGray]	1	4					9	9	9	61.8	61.8	61.8	14.812	0	323.31	2786800000	179	20.7387	19.6878	20.6682	18.9475	28.1851	28.7897	27.7854	27.5271
+	5.11761	7.81604	Q18786	Q18786	Probable small nuclear ribonucleoprotein Sm D2	snr-4	Color2 [DarkGray]	1	4					10	10	10	65.3	65.3	65.3	13.267	0	323.31	2174600000	89	21.3865	19.8005	19.6468	19.1606	28.1321	28.3304	27.1421	27.654
+	0.724986	2.86152	Q19537	Q19537	Probable replication factor A 73 kDa subunit	rpa-1	Color2 [DarkGray]	1	4					28	28	28	59.7	59.7	59.7	73.201	0	323.31	454950000	96	20.0903	22.309	21.6674	21.0079	18.552	26.1308	26.3712	25.4668
+	4.63544	4.95498	Q21966	Q21966		asp-4	Color2 [DarkGray]	1	4					8	8	8	33.8	33.8	33.8	49.277	0	323.31	220330000	31	20.4563	19.3473	19.3205	20.1917	25.2766	24.9589	25.0108	23.8894
+	4.40907	10.6744	Q94050	Q94050		sna-2	Color2 [DarkGray]	1	4					60	60	60	76.3	76.3	76.3	74.76	0	323.31	52097000000	1207	19.779	23.3822	23.4616	20.2425	32.6261	32.4824	32.082	32.3722
+	2.0396	1.13812	Q966L5	Q966L5	Serrate RNA effector molecule homolog	E01A2.2	Color2 [DarkGray]	1	4					7	7	7	16.3	16.3	16.3	80.794	0	66.084	14171000	13	20.3168	19.8381	19.8354	19.1797	21.3227	20.8051	21.1334	20.4614
+	3.57674	2.26058	Q9GYR5	Q9GYR5			Color2 [DarkGray]	1	4					12	12	12	22	22	22	106.67	0	123.3	38867000	26	20.4598	19.6892	19.5789	20.0914	22.8271	22.1675	21.8043	22.0627
+	2.03086	1.80132	Q9N405	Q9N405		smi-1	Color2 [DarkGray]	1	4					5	5	5	26	26	26	29.398	0	66.121	44585000	13	21.5106	20.2753	20.649	19.9001	23.1646	22.4339	22.3975	21.5443
+	5.00668	8.37667	Q9N4G9	Q9N4G9	Probable small nuclear ribonucleoprotein G	snr-7	Color2 [DarkGray]	1	4					7	7	7	75.3	75.3	75.3	8.7431	0	323.31	2560700000	119	20.4148	19.7634	20.1348	18.068	27.9542	28.878	27.6259	27.4297
+	2.64198	2.07437	Q9U2G0	Q9U2G0	Putative U5 small nuclear ribonucleoprotein 200 kDa helicase	Y46G5A.4	Color2 [DarkGray]	1	4					12	12	12	8.2	8.2	8.2	243.83	0	100.16	21361000	22	20.0899	18.9871	19.449	18.5186	21.9533	20.9604	21.4443	20.9842
+	5.55849	8.88556	Q9XTU6	Q9XTU6	Probable small nuclear ribonucleoprotein E	snr-6	Color2 [DarkGray]	1	4					6	6	6	75.6	75.6	75.6	10.61	0	323.31	4393200000	109	21.0613	19.8825	20.3471	18.6699	29.1413	29.0603	28.8632	28.4382
+	1.49467	1.38721	Q9XXK1;O45827	Q9XXK1	ATP synthase subunit alpha, mitochondrial	H28O16.1	Color2 [DarkGray]	1	4					11	11	11	27	27	27	57.787	0	129.31	38127000	31	20.6629	20.9134	19.2684	20.1361	22.5047	21.4422	20.8601	21.7226
	1.14405	-0.51783	A0A0K3AUJ9	A0A0K3AUJ9			Color2 [DarkGray]	1	4					6	6	6	41.3	41.3	41.3	22.412	0	54.135	14713000	20	21.0365	20.5645	20.3645	20.1084	20.1539	19.7327	19.8223	20.2937
	1.16715	0.787294	G5ED26	G5ED26		mel-46	Color2 [DarkGray]	1	4					8	8	8	12.9	12.9	12.9	110.48	0	136.2	15490000	18	20.2721	19.5837	20.8071	20.0135	21.6393	20.988	20.5961	20.6021
	0.24409	-0.169897	H2L2E8;G5EDD4;P52274;Q9XXH2;Q20221;P91873	H2L2E8;G5EDD4		tba-1;tba-4	Color2 [DarkGray]	1	4					16	16	4	59	59	18.3	50.647	0	323.31	482120000	112	25.3615	25.6712	24.9457	24.8602	25.5941	25.0606	24.9239	24.5804
	0.967115	0.505803	P04970;P17331;P17330;P17329	P04970;P17331	Glyceraldehyde-3-phosphate dehydrogenase 1;Glyceraldehyde-3-phosphate dehydrogenase 4	gpd-1;gpd-4	Color2 [DarkGray]	1	4					8	8	8	34.9	34.9	34.9	36.382	0	76.449	24051000	25	19.8982	20.6295	19.8388	20.4049	20.2982	20.7037	20.6011	21.1916
	1.28117	-0.862543	P05690	P05690	Vitellogenin-2	vit-2	Color2 [DarkGray]	1	4					58	58	21	47.8	47.8	22	187.72	0	323.31	306570000	216	23.9244	25.3333	24.8043	24.6967	23.4293	23.9704	23.5615	24.3473
	1.36915	-0.67863	P10986;P0DM42;P0DM41	P10986;P0DM42;P0DM41	Actin-4;Actin-3;Actin-1	act-4;act-3;act-1	Color2 [DarkGray]	1	4					14	14	1	50.3	50.3	8	41.777	0	119.7	144600000	54	23.642	23.5369	23.7767	23.2214	23.4449	22.435	22.5254	23.0571
	1.52507	-0.642447	P18948	P18948	Vitellogenin-6	vit-6	Color2 [DarkGray]	1	4					67	67	67	49.5	49.5	49.5	193.32	0	323.31	659200000	296	25.2981	26.1072	25.9694	25.6717	25.0232	25.0752	24.8645	25.5138
	2.31598	-0.770404	P29691	P29691	Elongation factor 2	eef-2	Color2 [DarkGray]	1	4					26	26	26	39.4	39.4	39.4	94.795	0	323.31	276300000	120	24.685	25.0076	24.5662	24.4123	24.2235	23.8177	23.6288	23.9194
	0.449408	0.476785	P34690	P34690	Tubulin alpha-2 chain	tba-2	Color2 [DarkGray]	1	4					15	3	3	56	14.7	14.7	49.913	0	52.144	39099000	17	20.4285	22.0654	20.0643	21.3132	21.8531	21.4922	21.3066	21.1267
	0.41041	-0.367311	P49196	P49196	40S ribosomal protein S12	rps-12	Color2 [DarkGray]	1	4					4	4	4	45	45	45	15.069	0	25.688	20461000	21	20.3499	20.9611	21.3227	20.2197	21.2202	20.1508	19.8754	20.1378
	0.256297	-0.149104	P52275	P52275	Tubulin beta-2 chain	tbb-2	Color2 [DarkGray]	1	4					23	23	2	68	68	6	50.344	0	323.31	419880000	160	24.8323	25.3491	24.8494	24.7219	25.0692	25.1723	24.4653	24.4493
	0.547849	-0.255655	P53013	P53013	Elongation factor 1-alpha	eft-3	Color2 [DarkGray]	1	4					16	16	16	51.4	51.4	51.4	50.668	0	323.31	827250000	120	25.7376	26.1033	26.325	25.5532	25.6605	25.4447	25.5534	26.0379
	0.94972	-0.868424	P62784	P62784	Histone H4	his-1	Color2 [DarkGray]	1	4					5	5	5	47.6	47.6	47.6	11.369	0	57.636	140450000	35	24.765	23.2359	23.9452	22.9663	23.3499	22.5077	22.4046	23.1766
	0.313361	-0.444794	P91913	P91913	60S acidic ribosomal protein P1	rla-1	Color2 [DarkGray]	1	4					3	3	3	69.4	69.4	69.4	11.284	0	40.974	22336000	16	20.3707	21.0673	21.6149	19.0298	20.6873	20.0364	19.9117	19.668
	0.727638	-0.504956	Q03604	Q03604	Ribonucleoside-diphosphate reductase large subunit	rnr-1	Color2 [DarkGray]	1	4					6	6	6	12.9	12.9	12.9	88.969	0	48.958	20178000	23	20.1853	21.0614	21.1698	20.7061	19.5723	20.5134	20.2525	20.7647
	1.4781	-0.755291	Q9N4J2	Q9N4J2	Vitellogenin-3	vit-3	Color2 [DarkGray]	1	4					52	52	4	42.8	42.8	3.4	186.53	0	323.31	328860000	180	24.3827	25.2826	24.7796	24.7276	23.9266	24.2526	23.5232	24.4488
	0.653057	0.806431	Q9XWE1;Q9GUG7	Q9XWE1		dnj-27	Color2 [DarkGray]	1	4					15	15	15	29.7	29.7	29.7	90.769	0	323.31	71558000	43	20.3384	22.7875	21.7838	22.1055	22.9072	22.6658	22.9587	21.7094

## Sheet: SNR-2_PE918
Significant	-LOG(P-value)	Difference	Protein IDs	Majority protein IDs	Protein names	Gene names	Symbol color	Symbol type	Symbol size	Show label	Only identified by site	Reverse	Potential contaminant	Peptides	Razor + unique peptides	Unique peptides	Sequence coverage [%]	Unique + razor sequence coverage [%]	Unique sequence coverage [%]	Mol. weight [kDa]	Q-value	Score	Intensity	MS/MS count	LFQ intensity control_1	LFQ intensity control_2	LFQ intensity control_3	LFQ intensity GFP_1	LFQ intensity GFP_2	LFQ intensity GFP_3
+	1.79216	2.2668	A0A486WX07	A0A486WX07			Color2 [DarkGray]	1	4					15	15	15	21	21	21	129.7	0	138.78	51945000	22	20.8478	21.3266	19.4567	22.9677	22.7724	22.6914
+	2.37671	3.08126	A0A4V0ILI5	A0A4V0ILI5			Color2 [DarkGray]	1	4					8	8	8	31.7	31.7	31.7	42.618	0	84.086	76140000	16	20.294	21.2692	19.4891	23.4796	23.5803	23.2362
+	3.8483	6.68965	A7LPI7	A7LPI7			Color2 [DarkGray]	1	4					7	7	7	80.4	80.4	80.4	10.238	0	81.084	1013700000	18	20.2415	21.402	19.8535	27.3235	27.1455	27.097
+	3.17601	6.15186	A9D4S6	A9D4S6			Color2 [DarkGray]	1	4					28	28	28	47.4	47.4	47.4	88.422	0	323.31	723070000	76	20.493	21.5702	19.4377	26.9242	26.7349	26.2973
+	3.16242	6.78502	A9D649	A9D649		sut-1	Color2 [DarkGray]	1	4					16	16	16	71.9	71.9	71.9	26.368	0	323.31	1226400000	49	21.0616	21.5135	19.1936	27.3064	27.5404	27.2769
+	3.46183	5.79671	B9WRU1	B9WRU1			Color2 [DarkGray]	1	4					46	46	46	46.9	46.9	46.9	183.93	0	323.31	711810000	82	19.9449	21.6172	20.8149	26.9208	26.3736	26.4727
+	1.7936	2.26717	G4SPY0	G4SPY0			Color2 [DarkGray]	1	4					10	10	10	27.1	27.1	27.1	75.845	0	95.035	80813000	15	20.4961	21.5501	20.8738	23.2992	22.3899	24.0324
+	4.60953	5.81728	G5EBY6	G5EBY6		phf-5	Color2 [DarkGray]	1	4					8	8	8	78.2	78.2	78.2	12.259	0	109.33	685210000	27	20.4939	21.3357	20.691	26.7171	26.7294	26.526
+	2.94775	7.80653	G5EC16	G5EC16		smn-1	Color2 [DarkGray]	1	4					8	8	8	55.1	55.1	55.1	22.911	0	323.31	4255200000	63	20.7526	21.4785	19.9498	27.8266	27.596	30.178
+	4.62113	7.18457	G5ECH1	G5ECH1			Color2 [DarkGray]	1	4					30	30	30	40.8	40.8	40.8	94.084	0	323.31	1634000000	79	20.388	21.1498	20.3672	28.0792	27.9385	27.441
+	3.25405	6.4018	G5ECL3	G5ECL3		prp-21	Color2 [DarkGray]	1	4					27	27	27	49.3	49.3	49.3	73.812	0	323.31	1089400000	72	19.9969	22.0951	20.5204	27.2275	27.4677	27.1226
+	3.00651	4.89302	G5ECU1	G5ECU1		skr-1	Color2 [DarkGray]	1	4					7	7	7	46.6	46.6	46.6	20.032	0	136.7	396770000	15	20.3655	21.9558	20.3278	25.9971	25.9127	25.4183
+	4.20734	8.52274	G5ED26	G5ED26		mel-46	Color2 [DarkGray]	1	4					69	69	69	67.8	67.8	67.8	110.48	0	323.31	4066500000	196	20.3196	21.5585	20.0341	29.3241	29.2557	28.9008
+	3.5281	4.80358	G5EDV3	G5EDV3		cey-4	Color2 [DarkGray]	1	4					13	13	13	42.5	42.5	42.5	32.418	0	261.15	335520000	38	20.8429	21.462	20.1544	25.7608	25.7917	25.3176
+	3.94084	5.13999	G5EEL2	G5EEL2		plrg-1	Color2 [DarkGray]	1	4					17	17	17	61.5	61.5	61.5	54.687	0	204.05	390220000	42	20.1726	21.18	20.6913	26.0009	26.0025	25.4604
+	6.02985	10.4715	G5EEQ8	G5EEQ8			Color2 [DarkGray]	1	4					82	82	82	73.2	73.2	73.2	147.32	0	323.31	23663000000	313	20.8966	21.5175	21.1502	31.752	31.775	31.4519
+	3.13584	5.64176	G5EFC4	G5EFC4			Color2 [DarkGray]	1	4					34	34	34	57.7	57.7	57.7	85.7	0	323.31	601500000	75	20.6115	21.8515	19.8294	26.4629	26.6061	26.1487
+	1.39924	3.56507	G5EG22	G5EG22		icln-1	Color2 [DarkGray]	1	4					4	4	4	37.3	37.3	37.3	25.445	0	84.386	311110000	10	21.1253	21.3213	20.2379	23.2251	23.4174	26.7372
+	1.27192	2.05389	H2KYB8	H2KYB8		grld-1	Color2 [DarkGray]	1	4					9	9	9	27.5	27.5	27.5	58.891	0	98.121	34037000	16	20.3876	21.5457	18.9586	22.5247	22.1246	22.4042
+	3.53602	6.74483	H2L0D2	H2L0D2			Color2 [DarkGray]	1	4					20	20	20	48.9	48.9	48.9	59.837	0	323.31	1266800000	54	19.8504	21.706	20.3487	27.4972	27.5224	27.12
+	3.08912	3.8128	O01524	O01524			Color2 [DarkGray]	1	4					24	24	24	38.1	38.1	38.1	94.492	0	323.31	180280000	45	20.3903	21.7366	20.6324	24.6775	24.8663	24.6539
+	4.65896	7.01277	O01763	O01763	Nuclear cap-binding protein subunit 1	ncbp-1	Color2 [DarkGray]	1	4					47	47	47	73.2	73.2	73.2	92.526	0	323.31	1652300000	129	21.2238	21.0902	20.3437	28.0574	28.0195	27.6192
+	2.58254	3.28881	O01802	O01802	60S ribosomal protein L7	rpl-7	Color2 [DarkGray]	1	4					10	10	10	49.6	49.6	49.6	28.131	0	110.93	137760000	25	20.3547	21.9024	20.7763	24.2096	24.6305	24.0598
+	3.192	5.78218	O01806	O01806			Color2 [DarkGray]	1	4					17	17	17	55.1	55.1	55.1	43.631	0	323.31	676910000	38	20.0969	21.9413	20.3864	26.8446	26.6701	26.2565
+	5.35456	6.85229	O01871	O01871			Color2 [DarkGray]	1	4					14	14	14	86.9	86.9	86.9	19.148	0	323.31	1820900000	61	20.8674	21.2006	21.4744	28.2176	27.9983	27.8834
+	3.38311	3.16543	O02056	O02056	60S ribosomal protein L4	rpl-4	Color2 [DarkGray]	1	4					10	10	10	39.1	39.1	39.1	38.659	0	94.679	91691000	16	20.2941	21.0317	20.2592	23.9768	23.6317	23.4727
+	3.20848	2.03257	O16216	O16216	CWF19-like protein 1 homolog	F17A9.2	Color2 [DarkGray]	1	4					11	11	11	32.8	32.8	32.8	58.96	0	203.45	55362000	19	20.5514	20.8076	21.193	22.995	22.6986	22.9563
+	5.41225	8.24268	O16997	O16997			Color2 [DarkGray]	1	4					36	36	36	58.1	58.1	58.1	68.356	0	323.31	4829800000	137	20.7566	21.4726	21.2886	29.5403	29.4719	29.2337
+	2.03264	3.21043	O17002	O17002		dnj-22	Color2 [DarkGray]	1	4					7	7	7	28.4	28.4	28.4	34.408	0	68.398	98485000	19	20.4585	21.7648	19.4814	23.9267	23.9656	23.4437
+	4.11236	6.87094	O17066	O17066	Snurportin-1		Color2 [DarkGray]	1	4					11	11	11	55.3	55.3	55.3	37.022	0	323.31	1527300000	33	20.5784	21.606	20.2267	27.6708	27.6982	27.6549
+	2.88399	5.10093	O17919	O17919	Putative H/ACA ribonucleoprotein complex subunit 4	K01G5.5	Color2 [DarkGray]	1	4					18	18	18	60.7	60.7	60.7	50.21	0	219.47	403010000	38	20.7846	21.722	19.6475	26.1079	25.9377	25.4113
+	1.74669	2.39146	O18240	O18240		rps-18	Color2 [DarkGray]	1	4					4	4	4	34.4	34.4	34.4	17.77	0	52.421	63556000	8	20.6429	21.8523	19.8426	23.2922	23.4386	22.7813
+	2.35375	1.71551	O18650	O18650	40S ribosomal protein S19	rps-19	Color2 [DarkGray]	1	4					4	4	4	37	37	37	16.322	0	27.079	36923000	10	20.4725	21.3102	20.7316	22.4096	22.8787	22.3724
+	1.58512	1.63397	O44444	O44444			Color2 [DarkGray]	1	4					4	4	4	26.1	26.1	26.1	23.246	0	49.36	50195000	13	20.6546	22.0608	20.7366	23.0221	22.7477	22.5841
+	4.14975	5.78466	O44729;A5A8P6	O44729		prp-17	Color2 [DarkGray]	1	4					27	27	27	61.2	61.2	61.2	65.277	0	323.31	711480000	64	21.1727	21.1312	20.2585	26.9189	26.6524	26.3452
+	2.21148	3.51866	O44787	O44787		usp-39	Color2 [DarkGray]	1	4					12	12	12	30.7	30.7	30.7	71	0	125.49	161290000	23	20.3105	22.2939	20.4163	24.6713	24.714	24.1915
+	4.59798	10.17	O44985	O44985		teg-4	Color2 [DarkGray]	1	4					65	65	65	71.7	71.7	71.7	135.1	0	323.31	14111000000	279	20.535	21.6478	20.1668	31.1066	31.0454	30.7076
+	3.43017	3.92683	O45012	O45012		nol-5	Color2 [DarkGray]	1	4					15	15	15	42.1	42.1	42.1	54.63	0	205.26	204680000	28	20.6177	21.5311	20.5172	25.0626	24.8179	24.566
+	3.71191	8.04473	O45149	O45149		sna-1	Color2 [DarkGray]	1	4					10	10	10	74.2	74.2	74.2	20.61	0	207.87	2773400000	40	20.2849	21.6593	19.6847	28.9477	28.469	28.3463
+	3.76734	5.40584	O45241	O45241	Multifunctional methyltransferase subunit TRM112-like protein	C04H5.1	Color2 [DarkGray]	1	4					9	9	9	92	92	92	14.572	0	202.82	569500000	34	20.6453	21.6223	20.4287	26.3585	26.5419	26.0135
+	3.04548	2.15931	O45766	O45766	Protein CWC15 homolog	T10C6.5	Color2 [DarkGray]	1	4					4	4	4	18.3	18.3	18.3	26.104	0	28.691	52555000	8	20.536	21.2303	20.6862	22.9688	23.1933	22.7683
+	1.94848	3.06337	O45946	O45946	60S ribosomal protein L18	rpl-18	Color2 [DarkGray]	1	4					6	6	6	39.9	39.9	39.9	20.996	0	59.807	106320000	20	20.4618	21.183	20.2545	24.4488	24.1924	22.4482
+	3.83551	7.49138	O61955	O61955	Eukaryotic translation initiation factor 4E-3	ife-3	Color2 [DarkGray]	1	4					13	13	13	76.5	76.5	76.5	28.178	0	323.31	2091400000	59	20.9664	21.4393	19.6792	28.2254	28.2833	28.0503
+	3.26188	4.56293	O62213	O62213		cey-1	Color2 [DarkGray]	1	4					5	5	5	35.1	35.1	35.1	21.349	0	212.93	266540000	14	20.5905	21.4685	19.9147	25.2375	25.1182	25.3067
+	4.07019	6.38769	P09446	P09446	Heat shock 70 kDa protein A	hsp-1	Color2 [DarkGray]	1	4					29	29	24	66.6	66.6	58.3	69.722	0	323.31	1708400000	89	20.909	21.4249	22.2547	28.0047	27.885	27.862
+	1.68115	2.56894	P27420;P20163	P27420	Heat shock 70 kDa protein C	hsp-3	Color2 [DarkGray]	1	4					12	10	10	30.9	26.6	26.6	73.022	0	154.42	101190000	16	20.6779	22.4299	20.2276	24.0316	23.5201	23.4904
+	2.324	3.5289	P34313	P34313	Protein BUD31 homolog	C07A9.2	Color2 [DarkGray]	1	4					10	10	10	62.6	62.6	62.6	17.123	0	107.5	104730000	17	19.8871	21.4557	19.5678	24.2099	23.8172	23.4701
+	5.76757	11.5932	P34369	P34369	Pre-mRNA-splicing factor 8 homolog	prp-8	Color2 [DarkGray]	1	4					147	147	147	71.9	71.9	71.9	272.02	0	323.31	49946000000	575	20.9797	21.6835	20.8797	32.8915	32.8309	32.6003
+	3.45835	6.68716	P34399	P34399	Uncharacterized protein F10E9.5	F10E9.5	Color2 [DarkGray]	1	4					10	10	10	59.8	59.8	59.8	23.729	0	323.31	1012300000	33	19.9566	21.5851	19.7098	27.2167	27.024	27.0722
+	3.66571	6.94261	P34442	P34442	Probable tyrosine-protein phosphatase F54C8.4	F54C8.4	Color2 [DarkGray]	1	4					20	20	20	42.6	42.6	42.6	41.11	0	323.31	1408300000	64	20.3935	21.7822	20.0627	27.9337	27.6534	27.4791
+	2.5719	8.62861	P34659	P34659	Probable small nuclear ribonucleoprotein F	snr-5	Color2 [DarkGray]	1	4					7	7	7	98.8	98.8	98.8	9.2495	0	243.63	9069300000	55	23.9621	21.8548	19.4834	30.4401	30.6054	30.1407
+	2.88626	3.05598	P41880	P41880	Uncharacterized protein F37A4.2	F37A4.2	Color2 [DarkGray]	1	4					5	5	5	33.3	33.3	33.3	21.602	0	97.377	65629000	15	20.1757	20.8795	19.9834	23.006	23.9055	23.2949
+	1.90445	2.72706	P47991	P47991	60S ribosomal protein L6	rpl-6	Color2 [DarkGray]	1	4					6	6	6	28.6	28.6	28.6	24.312	0	50.768	93252000	15	20.7929	22.0641	19.9719	23.9082	23.757	23.3449
+	2.97785	3.05185	P48152	P48152	40S ribosomal protein S3	rps-3	Color2 [DarkGray]	1	4					11	11	11	57.1	57.1	57.1	27.313	0	111.94	125600000	20	21.2537	21.5664	20.4676	24.3842	24.1866	23.8726
+	2.36204	2.58926	P48154	P48154	40S ribosomal protein S3a	rps-1	Color2 [DarkGray]	1	4					10	10	10	42	42	42	28.96	0	144.59	73504000	19	20.8211	21.5886	20.0973	23.4243	23.6202	23.2304
+	2.02562	2.9428	P48156	P48156	40S ribosomal protein S8	rps-8	Color2 [DarkGray]	1	4					8	8	8	51.9	51.9	51.9	23.75	0	132.04	86966000	19	20.0029	21.8387	20.1682	23.9482	23.7077	23.1823
+	3.14395	3.98988	P49029	P49029	Protein mago nashi homolog	mag-1	Color2 [DarkGray]	1	4					8	8	8	65.8	65.8	65.8	17.637	0	78.579	166610000	21	20.363	21.3606	19.9683	24.7115	24.5674	24.3826
+	3.13942	3.41814	P49041	P49041	40S ribosomal protein S5	rps-5	Color2 [DarkGray]	1	4					7	7	7	58.6	58.6	58.6	23.154	0	159.26	125790000	23	21.0694	21.1549	20.199	23.9496	24.6151	24.1131
+	2.25097	3.23429	P49196	P49196	40S ribosomal protein S12	rps-12	Color2 [DarkGray]	1	4					5	5	5	52.1	52.1	52.1	15.069	0	58.364	84570000	11	20.3421	21.4742	19.455	23.4799	23.8867	23.6076
+	2.56041	4.19178	P51403	P51403	40S ribosomal protein S2	rps-2	Color2 [DarkGray]	1	4					12	12	12	46.7	46.7	46.7	28.96	0	100.81	179400000	21	20.0163	21.6696	19.6496	24.7469	24.3629	24.801
+	1.91669	2.14217	P51404	P51404	40S ribosomal protein S13	rps-13	Color2 [DarkGray]	1	4					4	4	4	23.2	23.2	23.2	17.316	0	33.639	49613000	9	19.7453	21.1494	21.0035	23.0243	22.939	22.3614
+	3.98716	6.3245	P52018	P52018	Peptidyl-prolyl cis-trans isomerase 11	cyn-11	Color2 [DarkGray]	1	4					12	12	12	85.2	85.2	85.2	20.193	0	188.41	913930000	40	20.1729	21.4585	20.6228	27.0839	27.3521	26.7918
+	1.52195	1.96329	P52275	P52275	Tubulin beta-2 chain	tbb-2	Color2 [DarkGray]	1	4					18	18	2	52.4	52.4	6	50.344	0	288.64	212950000	37	22.1238	22.7959	22.5551	24.143	23.6749	25.5467
+	3.26923	6.65423	P90815	P90815	U1 small nuclear ribonucleoprotein C	F08B4.7	Color2 [DarkGray]	1	4					4	4	4	64.8	64.8	64.8	15.562	0	133.29	1210400000	21	19.9599	21.8334	20.0135	27.3753	26.8089	27.5852
+	2.75044	3.83688	P90978	P90978	Splicing factor U2AF 65 kDa subunit	uaf-1	Color2 [DarkGray]	1	4					15	15	15	49	49	49	55.43	0	323.31	181270000	31	20.8484	21.6754	19.9694	24.7069	24.9261	24.371
+	2.9143	3.24291	P91156	P91156		acin-1	Color2 [DarkGray]	1	4					10	10	10	25.3	25.3	25.3	65.494	0	165.59	104100000	27	20.4215	21.3171	20.2291	23.9198	24.2549	23.5217
+	3.65857	6.11989	P91175	P91175			Color2 [DarkGray]	1	4					37	37	37	61.6	61.6	61.6	99.546	0	323.31	713930000	73	19.852	21.3505	20.2757	26.8121	26.7718	26.254
+	4.36986	5.83795	P91306	P91306		cey-2	Color2 [DarkGray]	1	4					15	15	14	60.3	60.3	57.7	29.404	0	323.31	875950000	42	20.5977	21.5126	21.3907	27.1264	27.0757	26.8127
+	1.64177	1.90656	P91374	P91374	60S ribosomal protein L15	rpl-15	Color2 [DarkGray]	1	4					3	3	3	19.6	19.6	19.6	24.125	0	26.663	39786000	8	19.7021	21.4854	20.6383	22.6608	22.6187	22.2658
+	3.34416	4.51527	P91398	P91398		cey-3	Color2 [DarkGray]	1	4					14	13	13	57.4	54.7	54.7	29.243	0	322.08	292450000	30	20.6383	21.6029	20.2169	25.5552	25.3005	25.1484
+	3.29112	3.74893	P91913	P91913	60S acidic ribosomal protein P1	rla-1	Color2 [DarkGray]	1	4					3	3	3	69.4	69.4	69.4	11.284	0	54.088	178380000	9	21.0651	21.4064	20.2536	24.6161	24.9008	24.4549
+	3.23641	10.7707	P91918	P91918	Probable small nuclear ribonucleoprotein-associated protein B	snr-2	Color2 [DarkGray]	1	4					15	15	15	74.4	74.4	74.4	16.741	0	323.31	29905000000	191	19.8577	21.2278	20.5341	30.2276	30.3725	33.3316
+	3.27761	7.01794	P92022	P92022		gut-2	Color2 [DarkGray]	1	4					10	10	10	80.4	80.4	80.4	11.028	0	255.38	1618200000	49	19.7891	22.0247	20.2571	27.541	27.9299	27.6538
+	2.24202	2.38754	Q09250	Q09250	Probable histone deacetylase complex subunit SAP18	C16C10.4	Color2 [DarkGray]	1	4					5	5	5	34.9	34.9	34.9	18.971	0	73.31	65631000	12	20.3946	21.7308	20.6512	23.2849	23.619	23.0355
+	4.09603	4.4275	Q09305	Q09305	Protein AAR2 homolog	F10B5.2	Color2 [DarkGray]	1	4					13	13	13	45.4	45.4	45.4	41.682	0	170.17	239360000	24	20.6128	20.9319	20.1769	25.2821	24.7391	24.983
+	1.83861	2.82719	Q09385	Q09385	Pre-mRNA-splicing factor syf-2	syf-2	Color2 [DarkGray]	1	4					11	11	11	49.1	49.1	49.1	27.66	0	122.09	92213000	19	20.2761	21.7443	19.9399	23.1802	22.9845	24.2772
+	3.41576	3.74376	Q09395	Q09395			Color2 [DarkGray]	1	4					14	14	14	35.3	35.3	35.3	53.745	0	278.54	200650000	28	20.4093	21.4572	21.2513	24.7136	24.6342	25.0013
+	5.97061	8.81936	Q09442	Q09442	Splicing factor 3B subunit 4	sap-49	Color2 [DarkGray]	1	4					16	16	16	72.4	72.4	72.4	41.008	0	323.31	5389500000	57	20.5793	21.1285	20.5929	29.568	29.5772	29.6136
+	1.65805	1.76895	Q09530	Q09530	Probable pre-mRNA-splicing factor ATP-dependent RNA helicase mog-5	mog-5	Color2 [DarkGray]	1	4					10	10	10	12.9	12.9	12.9	135.76	0	99.754	36252000	18	20.3431	21.3056	19.9393	22.6531	22.4696	21.7722
+	4.37837	10.1749	Q09584	Q09584		rnp-7	Color2 [DarkGray]	1	4					23	23	23	46.7	46.7	46.7	36.4	0	323.31	10656000000	81	19.9415	21.4184	19.9067	30.7244	30.7994	30.2675
+	2.34966	2.95554	Q09956	Q09956			Color2 [DarkGray]	1	4					7	7	7	28.5	28.5	28.5	42.215	0	55.081	90861000	11	20.2827	21.6351	20.099	23.5663	23.3761	23.9411
+	5.09308	12.6876	Q10013	Q10013	Probable small nuclear ribonucleoprotein Sm D1	snr-3	Color2 [DarkGray]	1	4					9	9	9	57.1	57.1	57.1	13.625	0	323.31	77293000000	112	20.4391	21.654	20.3195	33.5501	33.5833	33.342
+	3.84112	7.48495	Q10051	Q10051	Pre-mRNA-processing factor 19	prp-19	Color2 [DarkGray]	1	4					26	26	26	80.9	80.9	80.9	53.207	0	323.31	2939900000	108	21.1959	22.1689	20.3648	28.88	28.7218	28.5827
+	3.05405	3.63444	Q10661	Q10661	Dosage compensation protein dpy-30	dpy-30	Color2 [DarkGray]	1	4					2	2	2	29.3	29.3	29.3	12.837	0	35.241	170230000	7	21.2331	21.6626	20.3938	24.6214	25.0604	24.511
+	2.69593	2.09802	Q17336	Q17336	Pre-mRNA-splicing factor CWC22 homolog	let-858	Color2 [DarkGray]	1	4					8	8	8	11.6	11.6	11.6	104.27	0	77.076	58759000	16	20.4531	21.2013	21.2356	23.2623	23.1392	22.7826
+	3.71384	9.21431	Q17348	Q17348	Small nuclear ribonucleoprotein Sm D3	snr-1	Color2 [DarkGray]	1	4					14	14	14	75.7	75.7	75.7	14.812	0	323.31	16733000000	196	23.0365	22.0375	20.6409	31.2421	31.177	30.9386
+	5.02975	10.8606	Q17430	Q17430			Color2 [DarkGray]	1	4					60	60	60	70.1	70.1	70.1	95.486	0	323.31	24266000000	330	21.1223	21.2863	20.086	31.7969	31.7466	31.5328
+	3.54973	7.27208	Q17784	Q17784	Septin and tuftelin-interacting protein 1 homolog	stip-1	Color2 [DarkGray]	1	4					31	31	31	50	50	50	94.312	0	323.31	1391600000	74	19.6372	21.5098	19.9663	27.9458	27.7037	27.28
+	2.54715	3.61556	Q18265	Q18265		fust-1	Color2 [DarkGray]	1	4					6	6	6	21.9	21.9	21.9	45.193	0	86.223	126690000	18	19.9679	21.5244	20.2237	24.4127	24.5044	23.6456
+	3.17037	4.13472	Q18445	Q18445	Peptidyl-prolyl cis-trans isomerase	cyn-12	Color2 [DarkGray]	1	4					6	6	6	44.4	44.4	44.4	18.524	0	82.337	147940000	13	20.079	21.105	19.701	24.3525	24.6466	24.29
+	4.76991	9.32501	Q18786	Q18786	Probable small nuclear ribonucleoprotein Sm D2	snr-4	Color2 [DarkGray]	1	4					13	13	13	76.3	76.3	76.3	13.267	0	323.31	10131000000	86	20.4132	21.6084	21.2238	30.5864	30.105	30.5291
+	5.04703	8.31327	Q19211	Q19211			Color2 [DarkGray]	1	4					23	23	23	86.1	86.1	86.1	36.821	0	323.31	3502600000	88	20.3877	21.2081	20.461	29.1516	29.0985	28.7464
+	3.77098	5.22515	Q19335	Q19335		repo-1	Color2 [DarkGray]	1	4					11	11	11	57.7	57.7	57.7	25.532	0	224.99	427250000	35	20.3081	21.4805	20.376	25.9363	26.0513	25.8525
+	1.8558	2.67591	Q19877	Q19877	40S ribosomal protein S23	rps-23	Color2 [DarkGray]	1	4					4	4	4	35.7	35.7	35.7	15.874	0	46.639	68911000	13	20.5328	21.7526	19.5716	23.4368	23.3675	23.0803
+	3.80234	6.91962	Q19952	Q19952	Probable U6 snRNA-associated Sm-like protein LSm4	lsm-4	Color2 [DarkGray]	1	4					6	6	6	47.2	47.2	47.2	13.593	0	87.53	1578500000	19	19.9197	21.2967	21.2869	27.9264	27.9828	27.3529
+	1.64689	2.52295	Q1XFY9	Q1XFY9		rps-24	Color2 [DarkGray]	1	4					3	3	3	22.1	22.1	22.1	14.872	0	23.866	51463000	7	20.6356	21.4452	19.0941	23.0372	23.0178	22.6888
+	1.91378	2.9149	Q20228	Q20228	40S ribosomal protein S9	rps-9	Color2 [DarkGray]	1	4					9	9	9	42.9	42.9	42.9	21.956	0	66.756	81393000	17	21.3224	21.3345	19.404	23.6555	23.9111	23.239
+	2.47485	2.02645	Q20448	Q20448		ztf-7	Color2 [DarkGray]	1	4					7	7	7	12.2	12.2	12.2	71.113	0	49.277	68990000	14	20.8793	21.8418	20.9692	23.3601	23.3635	23.046
+	1.38636	2.07582	Q20647;P48162	Q20647	60S ribosomal protein L23a 2	rpl-25.2	Color2 [DarkGray]	1	4					6	6	6	39.7	39.7	39.7	16.283	0	53.2	52256000	12	20.8588	22.0682	19.6785	23.0979	23.0038	22.7314
+	3.18996	5.8645	Q20709	Q20709		tra-4	Color2 [DarkGray]	1	4					20	20	20	50.3	50.3	50.3	63.784	0	312.72	796670000	63	20.7877	22.1714	20.143	27.0239	26.9864	26.6853
+	4.55659	7.14195	Q20875	Q20875	Putative pre-mRNA-splicing factor ATP-dependent RNA helicase F56D2.6	F56D2.6	Color2 [DarkGray]	1	4					42	42	42	72.8	72.8	72.8	84.388	0	323.31	2038400000	113	20.7646	21.5588	20.605	28.3262	28.2091	27.819
+	2.51254	2.97635	Q21155	Q21155		rnp-5	Color2 [DarkGray]	1	4					4	4	4	21.8	21.8	21.8	32.237	0	76.289	106280000	10	20.3834	21.8375	20.5935	24.0977	23.9083	23.7374
+	2.57489	4.08163	Q21276	Q21276	Uncharacterized NOP5 family protein K07C5.4	K07C5.4	Color2 [DarkGray]	1	4					15	15	15	48.8	48.8	48.8	54.511	0	140.81	186800000	27	20.567	21.6787	19.5735	24.8609	24.5999	24.6033
+	3.86124	8.91547	Q21322	Q21322		rnp-2	Color2 [DarkGray]	1	4					11	11	11	63.6	63.6	63.6	23.305	0	278.72	5498500000	58	19.9048	21.7655	19.9104	29.4698	29.5257	29.3317
+	3.96165	9.94277	Q21323	Q21323		rnp-3	Color2 [DarkGray]	1	4					13	13	13	69.1	69.1	69.1	24.845	0	323.31	11694000000	68	20.0094	21.8667	19.9247	30.7386	30.6696	30.2209
+	3.8745	7.81327	Q21486	Q21486		prp-3	Color2 [DarkGray]	1	4					33	33	33	51.9	51.9	51.9	71.196	0	323.31	2306700000	79	20.8647	21.2558	19.4867	28.4451	28.3855	28.2164
+	4.91677	7.60306	Q21568	Q21568	NHP2-like protein 1 homolog	M28.5	Color2 [DarkGray]	1	4					6	6	6	64.1	64.1	64.1	14.001	0	214.26	2143500000	23	20.3681	20.9908	20.2296	28.2578	28.3371	27.8027
+	3.8463	3.69371	Q21832	Q21832	RNA-binding protein 8A	rnp-4	Color2 [DarkGray]	1	4					9	9	9	69	69	69	16.113	0	245.43	156620000	30	20.8313	21.3645	20.4936	24.5788	24.6951	24.4966
+	3.19228	5.35982	Q21966	Q21966		asp-4	Color2 [DarkGray]	1	4					9	9	9	33.8	33.8	33.8	49.277	0	241.77	397070000	20	20.3457	21.4721	19.688	25.8936	26.1754	25.5163
+	3.19766	5.01012	Q22037	Q22037	Heterogeneous nuclear ribonucleoprotein A1	hrp-1	Color2 [DarkGray]	1	4					11	11	11	38.7	38.7	38.7	36.343	0	172.69	314640000	26	19.9678	21.4068	19.9046	25.5831	25.6156	25.1108
+	2.89085	4.67671	Q22053	Q22053	rRNA 2-O-methyltransferase fibrillarin	fib-1	Color2 [DarkGray]	1	4					12	12	12	50.3	50.3	50.3	36.383	0	191.16	278260000	32	20.7282	21.5083	19.5486	25.3967	25.3658	25.0528
+	1.48288	2.27019	Q22054	Q22054	40S ribosomal protein S16	rps-16	Color2 [DarkGray]	1	4					5	5	5	36.8	36.8	36.8	16.316	0	44.264	45683000	16	20.2543	21.5905	19.2219	22.8667	22.7418	22.2688
+	3.10682	3.22468	Q22178	Q22178			Color2 [DarkGray]	1	4					11	11	11	32.9	32.9	32.9	33.44	0	134.8	98002000	17	20.2757	21.2325	20.2108	23.8563	23.9692	23.5676
+	2.81775	2.26061	Q22307	Q22307	Probable ATP-dependent RNA helicase A	rha-1	Color2 [DarkGray]	1	4					12	12	12	15.2	15.2	15.2	144.21	0	141.39	50181000	19	20.5877	20.9625	19.9869	22.8275	22.8611	22.6303
+	3.99782	5.07807	Q22412	Q22412			Color2 [DarkGray]	1	4					17	17	17	60	60	60	45.842	0	323.31	337940000	43	20.4637	21.0257	20.0029	25.7108	25.7196	25.2961
+	2.56176	3.06248	Q22417	Q22417			Color2 [DarkGray]	1	4					7	7	7	45.4	45.4	45.4	27.635	0	225.63	105100000	16	20.4493	21.1841	20.3834	23.5624	23.167	24.4748
+	5.05846	6.20026	Q22469	Q22469			Color2 [DarkGray]	1	4					21	21	21	58.2	58.2	58.2	57.477	0	323.31	970060000	53	20.631	21.3135	21.0583	27.0815	27.3616	27.1604
+	4.79266	8.85652	Q22624	Q22624			Color2 [DarkGray]	1	4					61	61	61	55.7	55.7	55.7	137.16	0	323.31	5037000000	152	20.631	21.1973	20.0238	29.6622	29.5092	29.2502
+	2.48662	2.58042	Q22799	Q22799	Dynein light chain 1, cytoplasmic	dlc-1	Color2 [DarkGray]	1	4					5	5	5	39.3	39.3	39.3	10.344	0	38.513	78215000	9	20.1384	21.3124	21.3357	23.6334	23.6034	23.2909
+	3.48794	5.79943	Q22836	Q22836	Uncharacterized protein T27F2.1	T27F2.1	Color2 [DarkGray]	1	4					23	23	23	47.7	47.7	47.7	60.197	0	323.31	499250000	60	20.3809	21.2439	19.5625	26.3564	26.3015	25.9276
+	2.46785	3.30468	Q23312	Q23312	40S ribosomal protein S7	rps-7	Color2 [DarkGray]	1	4					7	7	7	46.4	46.4	46.4	22.058	0	149.63	187290000	18	20.5551	21.0933	22.1688	24.9993	24.1694	24.5626
+	4.71337	10.76	Q23463	Q23463		eftu-2	Color2 [DarkGray]	1	4					65	65	65	74.6	74.6	74.6	110.48	0	323.31	19467000000	265	19.8873	21.3791	20.5967	31.6049	31.4508	31.0873
+	3.52521	6.86138	Q23543	Q23543		lsm-7	Color2 [DarkGray]	1	4					10	10	10	78.8	78.8	78.8	11.593	0	212.12	1232200000	41	20.0944	21.7643	19.9707	27.5641	27.5245	27.325
+	1.59028	1.69122	Q27389	Q27389	60S ribosomal protein L13a	rpl-16	Color2 [DarkGray]	1	4					2	2	2	13.4	13.4	13.4	22.994	0	18.159	54852000	6	20.5119	21.9895	21.4695	23.2884	23.1888	22.5673
+	2.52916	4.43324	Q3V5I5	Q3V5I5			Color2 [DarkGray]	1	4					14	14	14	45.1	45.1	45.1	48.441	0	308.1	428710000	25	20.3517	21.6279	21.1243	24.6201	25.213	26.5704
+	3.71917	4.48696	Q4W5P0	Q4W5P0		sqd-1	Color2 [DarkGray]	1	4					10	10	10	37.7	37.7	37.7	33.673	0	220.18	444490000	28	20.9589	21.5298	21.8379	26.3035	25.9498	25.5342
+	3.6538	4.43518	Q7YWY5	Q7YWY5			Color2 [DarkGray]	1	4					5	5	5	53.3	53.3	53.3	14.048	0	96.617	222610000	14	20.1917	20.9599	20.5743	25.4616	25.042	24.5278
+	3.50733	7.85444	Q8ITY4	Q8ITY4	Splicing factor 3B subunit 6-like protein	C50D2.5	Color2 [DarkGray]	1	4					10	10	10	63	63	63	16.006	0	169.58	2069800000	42	20.4461	21.5156	19.2284	28.3	28.4581	27.9953
+	3.79783	4.75115	Q8WQB4	Q8WQB4			Color2 [DarkGray]	1	4					19	19	19	72.8	72.8	72.8	50.297	0	287.81	372460000	40	20.8783	21.6207	20.5146	25.9552	25.7417	25.5702
+	4.83884	7.65439	Q93339	Q93339		prp-4	Color2 [DarkGray]	1	4					22	22	22	60.1	60.1	60.1	55.929	0	323.31	3068800000	74	20.8169	21.5742	20.8914	28.9869	28.8697	28.389
+	1.89192	2.51367	Q93572	Q93572	60S acidic ribosomal protein P0	rpa-0	Color2 [DarkGray]	1	4					7	7	7	33	33	33	33.774	0	94.065	73709000	13	20.7318	21.8248	19.9064	23.6585	23.343	23.0024
+	2.92949	3.88388	Q93594	Q93594	Nuclear cap-binding protein subunit 2	ncbp-2	Color2 [DarkGray]	1	4					6	6	6	40.5	40.5	40.5	18.438	0	134.86	199890000	15	21.273	21.6619	20.2271	24.9834	25.2503	24.5799
+	3.61514	7.68477	Q94013	Q94013			Color2 [DarkGray]	1	4					33	33	33	73.5	73.5	73.5	65.446	0	323.31	3201600000	108	20.8288	22.3064	20.2338	28.8898	28.8504	28.6831
+	4.66232	9.54451	Q94050	Q94050		sna-2	Color2 [DarkGray]	1	4					44	44	44	76.2	76.2	76.2	74.76	0	323.31	9829900000	187	20.3216	21.6459	20.6277	30.6037	30.4343	30.1907
+	2.73037	4.62755	Q94230;Q93537	Q94230		plp-1	Color2 [DarkGray]	1	4					13	13	13	60.6	60.6	60.6	25.515	0	118.92	167450000	23	19.3074	21.1775	19.4307	24.7485	24.8262	24.2235
+	2.35493	2.50203	Q94300;Q19162	Q94300;Q19162	60S ribosomal protein L11	rpl-11.1;rpl-11.2	Color2 [DarkGray]	1	4					6	6	6	43.9	43.9	43.9	22.714	0	114.27	79817000	12	20.4165	21.5702	20.8885	23.8753	23.5601	22.946
+	4.47402	8.8104	Q95QN2;P45898	Q95QN2		ddx-23	Color2 [DarkGray]	1	4					44	44	44	60.7	60.7	60.7	84.776	0	323.31	3811800000	132	20.1528	21.1024	19.7362	29.2861	29.2897	28.8468
+	4.08986	8.24148	Q95XD4	Q95XD4		lsm-8	Color2 [DarkGray]	1	4					10	10	10	91.8	91.8	91.8	10.838	0	278.32	4542400000	58	20.7097	22.0348	20.4707	29.5681	29.2143	29.1573
+	2.27258	3.40547	Q95XJ1	Q95XJ1			Color2 [DarkGray]	1	4					6	6	6	49.1	49.1	49.1	19.104	0	101.86	109650000	13	20.499	21.521	19.4677	23.6831	23.7623	24.2586
+	3.20888	5.64172	Q95XN6	Q95XN6		lsm-6	Color2 [DarkGray]	1	4					9	9	9	59.7	59.7	59.7	8.6018	0	74.85	493900000	21	20.9069	21.1794	19.4241	26.3122	26.3614	25.762
+	2.83421	4.45493	Q95XU6	Q95XU6	Zinc finger CCCH domain-containing protein 14	sut-2	Color2 [DarkGray]	1	4					8	8	8	20	20	20	82.853	0	80.377	241620000	15	20.3738	21.8465	20.0043	24.9931	25.3161	25.2803
+	2.13656	2.58306	Q95Y44	Q95Y44		dnj-30	Color2 [DarkGray]	1	4					9	9	9	46.6	46.6	46.6	27.719	0	127.71	78201000	20	21.4096	21.5001	19.9816	23.6986	23.6863	23.2555
+	2.46399	1.72236	Q95Y90	Q95Y90	60S ribosomal protein L9	rpl-9	Color2 [DarkGray]	1	4					4	4	4	42.3	42.3	42.3	21.508	0	40.079	61327000	14	21.4489	21.5734	20.7263	22.8469	22.9326	23.1361
+	4.04386	3.39644	Q95ZQ5	Q95ZQ5			Color2 [DarkGray]	1	4					10	10	10	44.6	44.6	44.6	42.454	0	198.78	115270000	23	20.3945	20.8106	20.4892	23.9474	24.2654	23.6708
+	4.31237	7.45395	Q965K2	Q965K2			Color2 [DarkGray]	1	4					54	54	54	66.7	66.7	66.7	109.9	0	323.31	2246700000	148	21.0825	21.4136	20.1124	28.3634	28.4483	28.1587
+	2.71864	5.3115	Q966L5	Q966L5	Serrate RNA effector molecule homolog	E01A2.2	Color2 [DarkGray]	1	4					31	31	31	51.4	51.4	51.4	80.794	0	323.31	552890000	72	20.0391	22.4117	20.6568	26.3243	26.6594	26.0585
+	1.78965	2.3331	Q9BKU5	Q9BKU5			Color2 [DarkGray]	1	4					4	4	4	29.7	29.7	29.7	16.204	0	29.276	54335000	10	21.0224	21.0815	19.3883	23.1828	22.7435	22.5652
+	2.52553	2.79815	Q9BL19	Q9BL19	60S ribosomal protein L17	rpl-17	Color2 [DarkGray]	1	4					3	3	3	31	31	31	21.512	0	32.694	85604000	11	20.1053	21.4687	20.7383	23.7591	23.2041	23.7436
+	3.63158	7.30835	Q9BL57	Q9BL57			Color2 [DarkGray]	1	4					26	26	26	57.7	57.7	57.7	51.827	0	323.31	1482600000	83	20.6696	21.3092	19.402	27.9573	27.9023	27.4462
+	3.51375	5.57631	Q9BL61;O44781;P27639	Q9BL61;O44781			Color2 [DarkGray]	1	4					24	24	24	76.4	76.4	76.4	45.582	0	287.99	557050000	45	19.947	21.5254	20.5547	26.42	26.3349	26.0012
+	5.47781	10.2481	Q9BLB6	Q9BLB6	Probable U2 small nuclear ribonucleoprotein A	mog-2	Color2 [DarkGray]	1	4					20	20	20	66	66	66	28.865	0	323.31	16918000000	112	20.5997	21.4482	20.885	31.3937	31.3081	30.9755
+	3.26932	4.89702	Q9GRZ2	Q9GRZ2		prp-6	Color2 [DarkGray]	1	4					25	25	25	37.8	37.8	37.8	109.16	0	323.31	313610000	50	20.8126	21.2103	19.7592	25.6623	25.7505	25.0604
+	5.92276	6.57546	Q9GYQ8	Q9GYQ8			Color2 [DarkGray]	1	4					15	15	15	69.5	69.5	69.5	26.141	0	323.31	1167400000	48	20.7607	20.8757	20.5446	27.4813	27.2886	27.1374
+	1.67359	5.61536	Q9GYR5	Q9GYR5			Color2 [DarkGray]	1	4					46	46	46	63.5	63.5	63.5	106.67	0	323.31	5400400000	165	22.7191	21.975	26.875	29.4583	29.3668	29.59
+	2.99388	2.87567	Q9N2X1	Q9N2X1			Color2 [DarkGray]	1	4					8	8	8	59.1	59.1	59.1	21.191	0	107.36	103200000	15	20.4928	21.642	20.9324	23.8641	23.912	23.9182
+	1.54187	1.42758	Q9N368	Q9N368			Color2 [DarkGray]	1	4					3	3	3	7.6	7.6	7.6	64.971	0	35.672	34537000	11	20.9039	21.6015	20.1877	22.4318	22.4678	22.0762
+	2.03307	2.14338	Q9N3F7	Q9N3F7			Color2 [DarkGray]	1	4					5	5	5	25.7	25.7	25.7	35.076	0	47.905	47865000	14	20.3104	21.5375	20.0785	22.8535	22.8155	22.6875
+	2.85303	3.15184	Q9N3S4	Q9N3S4		rnp-6	Color2 [DarkGray]	1	4					14	14	14	29	29	29	81.615	0	137.78	136150000	23	20.6964	21.7882	20.7673	24.4002	24.4477	23.8594
+	2.58004	3.7324	Q9N3X2	Q9N3X2	40S ribosomal protein S4	rps-4	Color2 [DarkGray]	1	4					11	11	11	44	44	44	29.044	0	101.57	166800000	28	20.2321	21.9053	20.4716	24.7829	24.8231	24.2002
+	3.86266	8.04421	Q9N405	Q9N405		smi-1	Color2 [DarkGray]	1	4					12	12	12	51.6	51.6	51.6	29.398	0	323.31	2450700000	49	20.3318	21.3606	19.4532	28.6186	28.3931	28.2665
+	2.09759	8.7337	Q9N4G9	Q9N4G9	Probable small nuclear ribonucleoprotein G	snr-7	Color2 [DarkGray]	1	4					9	9	9	87	87	87	8.7431	0	220.83	15630000000	86	20.187	21.8066	19.1353	27.4437	27.5768	32.3094
+	4.57234	6.81756	Q9N592	Q9N592		prp-31	Color2 [DarkGray]	1	4					17	17	17	51	51	51	55.617	0	323.31	1648300000	38	21.0958	21.5434	20.5006	28.0385	27.7894	27.7646
+	2.49968	7.07834	Q9NAA5	Q9NAA5	Cap-specific mRNA (nucleoside-2-O-)-methyltransferase 1	Y53F4B.13	Color2 [DarkGray]	1	4					38	38	38	54.2	54.2	54.2	105.26	0	323.31	1127400000	85	20.5506	21.9274	18.1338	27.4402	27.3754	27.0313
+	3.48719	8.51786	Q9NAH3	Q9NAH3		teg-1	Color2 [DarkGray]	1	4					27	27	27	76.5	76.5	76.5	40.153	0	323.31	4594100000	75	20.0277	22.1325	19.8898	29.4402	29.2271	28.9362
+	1.97139	2.76745	Q9NEW6	Q9NEW6	Probable splicing factor, arginine/serine-rich 3	rsp-3	Color2 [DarkGray]	1	4					7	7	7	33.3	33.3	33.3	28.68	0	62.728	55812000	17	20.5399	21.3705	19.3304	23.119	23.4778	22.9463
+	2.81332	5.66818	Q9NLD1	Q9NLD1		hrp-2	Color2 [DarkGray]	1	4					25	25	25	53.2	53.2	53.2	65.919	0	304.64	557770000	55	19.5303	21.9511	20.269	26.5886	26.1531	26.0133
+	4.18097	7.99642	Q9U1Q7	Q9U1Q7		emb-4	Color2 [DarkGray]	1	4					64	64	64	59.6	59.6	59.6	170.17	0	323.31	2787100000	149	20.5485	21.3518	19.9116	28.8449	28.756	28.2003
+	2.90096	7.11199	Q9U1W8	Q9U1W8		lsm-3	Color2 [DarkGray]	1	4					7	7	7	68.6	68.6	68.6	11.894	0	196.58	1611300000	28	20.6732	22.1161	19.1829	28.1843	27.7237	27.4002
+	2.5196	5.98825	Q9U2F5	Q9U2F5		tiar-2	Color2 [DarkGray]	1	4					14	14	14	50.5	50.5	50.5	47.331	0	323.31	2371900000	54	23.8908	22.3757	20.6917	28.2034	28.1607	28.5588
+	4.64976	11.2868	Q9U2G0	Q9U2G0	Putative U5 small nuclear ribonucleoprotein 200 kDa helicase	Y46G5A.4	Color2 [DarkGray]	1	4					159	159	159	76.6	76.6	76.6	243.83	0	323.31	22145000000	575	20.3017	21.1934	19.495	31.7251	31.6753	31.4502
+	1.99237	3.76269	Q9U2R0	Q9U2R0	Probable RNA methyltransferase Y17G7B.18	Y17G7B.18	Color2 [DarkGray]	1	4					9	9	9	35.7	35.7	35.7	44.113	0	90.469	142670000	16	19.5394	22.0863	19.9073	24.6815	24.1363	24.0032
+	3.3443	5.04357	Q9U2S6	Q9U2S6	Peptidyl-prolyl cis-trans isomerase E	cyn-13	Color2 [DarkGray]	1	4					15	15	15	59.5	59.5	59.5	36.423	0	157.2	275640000	28	19.8249	21.1209	19.5871	25.2329	25.1854	25.2453
+	1.72539	2.12776	Q9U2U0	Q9U2U0		uaf-2	Color2 [DarkGray]	1	4					7	7	7	42.5	42.5	42.5	30.855	0	67.087	36084000	12	19.716	21.2986	19.5778	22.2022	22.4673	22.3062
+	3.39338	6.33283	Q9U302	Q9U302	Polyadenylate-binding protein	pab-1	Color2 [DarkGray]	1	4					29	29	26	64.9	64.9	59.6	71.647	0	323.31	1107500000	72	20.9635	21.9554	20.0252	27.5835	27.3504	27.0086
+	1.45145	1.84358	Q9U332	Q9U332	60S ribosomal protein L31	rpl-31	Color2 [DarkGray]	1	4					3	3	3	35.2	35.2	35.2	14.261	0	23.74	42174000	10	20.9723	21.5319	19.6506	22.9312	22.4707	22.2836
+	2.10979	3.37134	Q9U3D6;Q93412	Q9U3D6		adr-1	Color2 [DarkGray]	1	4					18	18	18	30	30	30	107.43	0	167.06	115070000	25	19.9461	21.721	19.8263	23.8485	23.3636	24.3953
+	2.64641	3.35002	Q9XTQ6	Q9XTQ6	Tyramine beta-hydroxylase	tbh-1	Color2 [DarkGray]	1	4					15	15	15	38.2	38.2	38.2	74.962	0	263.14	105720000	22	20.3303	21.3883	19.9412	23.5286	23.9121	24.2691
+	4.45588	11.4042	Q9XTU6	Q9XTU6	Probable small nuclear ribonucleoprotein E	snr-6	Color2 [DarkGray]	1	4					7	7	7	75.6	75.6	75.6	10.61	0	323.31	37882000000	115	20.2087	22.0092	20.4693	32.2645	32.3657	32.2696
+	1.90312	3.59742	Q9XUW5	Q9XUW5		ddx-17	Color2 [DarkGray]	1	4					15	15	15	38	38	38	60.43	0	136.64	186010000	26	20.3378	22.1621	20.0769	24.1697	23.7435	25.4559
+	1.2631	1.75415	Q9XVF7	Q9XVF7	60S ribosomal protein L8	rpl-8	Color2 [DarkGray]	1	4					5	5	5	29.2	29.2	29.2	28.203	0	52.115	39158000	10	20.4113	21.7778	19.6931	22.682	22.5226	21.9401
+	2.10408	2.4589	Q9XVS2	Q9XVS2			Color2 [DarkGray]	1	4					10	10	10	20.7	20.7	20.7	49.344	0	101.49	49254000	13	20.1065	21.3034	19.6712	22.9312	22.6138	22.9128
+	3.41602	3.79069	Q9XXD4	Q9XXD4	Putative H/ACA ribonucleoprotein complex subunit 2-like protein	Y48A6B.3	Color2 [DarkGray]	1	4					5	5	5	43.6	43.6	43.6	18.091	0	56.731	182270000	17	20.7675	21.4635	20.5053	24.9573	24.8211	24.3299
	0.788928	0.815282	H2L2E8;G5EDD4;O18154;Q9XXH2;P91910;P52274	H2L2E8;G5EDD4		tba-1;tba-4	Color2 [DarkGray]	1	4					12	12	3	46.9	46.9	11.9	50.647	0	193.87	119050000	36	22.706	22.279	22.9731	24.1727	22.6826	23.5485
	1.38242	1.25648	O01504	O01504	60S acidic ribosomal protein P2	rpa-2	Color2 [DarkGray]	1	4					3	3	3	63.6	63.6	63.6	10.813	0	68.876	24860000	8	20.2769	21.3455	19.9663	21.8896	21.6434	21.8252
	0.00495607	0.00873057	P05690	P05690	Vitellogenin-2	vit-2	Color2 [DarkGray]	1	4					32	32	15	29.4	29.4	15.3	187.72	0	262.6	96206000	68	23.1496	23.0103	23.2456	24.0697	22.0961	23.2659
	0.770101	1.05302	Q27485;P09588	Q27485;P09588	Histone H2A	his-35;his-3	Color2 [DarkGray]	1	4					4	4	3	53.5	53.5	46.5	13.418	0	149.8	189790000	20	23.8223	21.9914	23.9318	24.3418	24.2879	24.2749
	0.122928	0.240525	P11141	P11141	Heat shock 70 kDa protein F, mitochondrial	hsp-6	Color2 [DarkGray]	1	4					3	3	3	7.3	7.3	7.3	70.844	0	26.506	13450000	8	20.0203	22.1112	19.9771	20.8219	21.1904	20.8178
	0.0476497	0.0722955	P18948	P18948	Vitellogenin-6	vit-6	Color2 [DarkGray]	1	4					36	36	36	29.1	29.1	29.1	193.32	0	323.31	161930000	92	23.7211	23.7897	23.8031	24.725	22.9279	23.8779
	1.29373	1.42801	P49405	P49405	60S ribosomal protein L5	rpl-5	Color2 [DarkGray]	1	4					4	4	4	17.4	17.4	17.4	33.386	0	40.137	30019000	8	20.8644	21.5035	19.8086	22.0362	22.4574	21.967
	0.0947949	-0.0526257	P53013	P53013	Elongation factor 1-alpha	eft-3	Color2 [DarkGray]	1	4					12	12	12	35.2	35.2	35.2	50.668	0	181.37	415030000	58	25.2005	25.3014	25.2501	25.5843	25.0653	24.9446
	0.527405	0.696985	Q17780	Q17780			Color2 [DarkGray]	1	4					3	3	3	10.5	10.5	10.5	43.56	0	24.736	21381000	7	20.9818	21.7823	19.8751	21.6504	21.8456	21.2341
	0.261711	0.718089	Q20363	Q20363	Stress-induced protein 1	sip-1	Color2 [DarkGray]	1	4					8	8	8	74.2	74.2	74.2	17.839	0	67.832	221660000	27	25.2384	21.5565	24.097	24.4029	24.1334	24.51
	1.21273	0.5204	Q21763	Q21763			Color2 [DarkGray]	1	4					8	8	8	74.5	74.5	74.5	17.323	0	122.24	213780000	26	24.1406	23.9983	23.8331	24.4353	24.8555	24.2424
	0.95086	0.9228	Q23121	Q23121	Probable splicing factor, arginine/serine-rich 1	rsp-1	Color2 [DarkGray]	1	4					2	2	2	8.3	8.3	8.3	35.041	0	14.161	24891000	7	20.5192	21.4388	20.8209	22.082	22.3313	21.134
	1.49383	1.27929	Q9U1X9	Q9U1X9		rla-2	Color2 [DarkGray]	1	4					3	3	3	69.1	69.1	69.1	10.871	0	48.29	27464000	8	20.3975	21.4255	20.2016	22.1072	22.0254	21.7299
	1.0738	-0.416964	Q9U266	Q9U266		hda-10	Color2 [DarkGray]	1	4					11	11	11	27.5	27.5	27.5	58.09	0	117.94	214840000	30	24.6486	24.4611	24.9382	24.3106	24.4448	24.0416

## Sheet: SNA-2_PE1038_RNase
Significant	-LOG(P-value)	Difference	Protein IDs	Majority protein IDs	Protein names	Gene names	Symbol color	Symbol type	Symbol size	Show label	Only identified by site	Reverse	Potential contaminant	Peptides	Razor + unique peptides	Unique peptides	Sequence coverage [%]	Unique + razor sequence coverage [%]	Unique sequence coverage [%]	Mol. weight [kDa]	Q-value	Score	Intensity	MS/MS count	LFQ intensity control_1	LFQ intensity control_2	LFQ intensity control_3	LFQ intensity control_4	LFQ intensity GFP_1	LFQ intensity GFP_2	LFQ intensity GFP_3	LFQ intensity GFP_4
+	2.90153	3.12517	A3QMC5	A3QMC5		rpl-34	Color2 [DarkGray]	1	4					4	4	4	36.4	36.4	36.4	12.682	0	27.126	153590000	16	20.0762	20.3646	18.9797	21.1453	23.9161	23.6769	22.5992	22.8743
+	2.15725	3.87324	O01802	O01802	60S ribosomal protein L7	rpl-7	Color2 [DarkGray]	1	4					18	18	18	63.1	63.1	63.1	28.131	0	151.21	454040000	57	19.5005	21.2039	18.792	21.6834	25.5027	22.3015	24.6476	24.221
+	3.71147	4.88903	O02056	O02056	60S ribosomal protein L4	rpl-4	Color2 [DarkGray]	1	4					22	22	22	56.8	56.8	56.8	38.659	0	279.96	851880000	87	19.446	20.5699	20.4809	21.6357	25.995	24.2879	26.0451	25.3605
+	2.65137	3.67919	O44480	O44480	60S ribosomal protein L18a	rpl-20	Color2 [DarkGray]	1	4					10	10	10	45.6	45.6	45.6	20.959	0	118.78	340290000	37	19.7074	18.912	20.8227	22.2162	24.1384	23.9308	24.3123	23.9935
+	7.30046	10.7298	O45149	O45149		sna-1	Color2 [DarkGray]	1	4					13	13	13	82.3	82.3	82.3	20.61	0	323.31	23872000000	352	20.2985	19.9313	18.9927	20.318	30.7251	30.3694	30.7777	30.5877
+	1.1968	1.95285	O45499	O45499	40S ribosomal protein S26	rps-26	Color2 [DarkGray]	1	4					5	5	5	47.9	47.9	47.9	13.249	0	41.167	158120000	20	19.1377	21.52	21.1955	22.8862	23.7585	23.7672	22.7481	22.2771
+	1.48608	2.15005	P09446	P09446	Heat shock 70 kDa protein A	hsp-1	Color2 [DarkGray]	1	4					26	26	21	56.4	56.4	48.1	69.722	0	323.31	1319200000	132	22.9395	24.9292	22.7362	23.0269	25.9926	23.838	26.4784	25.923
	0.555311	-0.814901	P34690;P91910;P52274;Q9XXH2;Q20221;P91873	P34690	Tubulin alpha-2 chain	tba-2	Color2 [DarkGray]	1	4					16	16	4	59.6	59.6	18.3	49.913	0	323.31	977940000	107	24.6081	26.6929	25.2067	24.8498	24.2804	23.29	25.6585	24.8691
+	2.08896	2.50153	P48150	P48150	40S ribosomal protein S14	rps-14	Color2 [DarkGray]	1	4					10	10	10	67.8	67.8	67.8	16.249	0	129.15	252310000	39	21.5037	21.5298	19.5637	22.3051	24.226	22.9833	24.0112	23.6881
+	2.42246	1.82256	P48152	P48152	40S ribosomal protein S3	rps-3	Color2 [DarkGray]	1	4					15	15	15	60.3	60.3	60.3	27.313	0	101.82	274230000	47	21.4601	22.0836	21.1845	22.7227	24.2066	23.7806	23.4796	23.2744
+	2.16408	2.42371	P48156	P48156	40S ribosomal protein S8	rps-8	Color2 [DarkGray]	1	4					10	10	10	58.2	58.2	58.2	23.75	0	194.55	473570000	56	20.9876	22.0651	21.9522	23.3013	24.8295	23.428	25.0925	24.651
+	2.57725	3.3056	P49181	P49181	60S ribosomal protein L36	rpl-36	Color2 [DarkGray]	1	4					6	6	6	46.2	46.2	46.2	11.884	0	52.316	257640000	35	20.2699	20.8685	19.387	22.3574	24.6081	24.0914	23.9979	23.4078
	0.941901	-0.377359	P53013	P53013	Elongation factor 1-alpha	eft-3	Color2 [DarkGray]	1	4					17	17	17	53.1	53.1	53.1	50.668	0	191.04	1005800000	92	25.6053	25.4813	25.2647	25.8237	24.7763	25.0239	25.5396	25.3257
+	1.62788	1.753	P91913	P91913	60S acidic ribosomal protein P1	rla-1	Color2 [DarkGray]	1	4					5	4	4	92.8	76.6	76.6	11.284	0	251.04	848010000	41	22.9017	23.8355	22.7491	24.8096	25.9468	24.6301	25.8437	24.8873
+	4.95348	6.5209	P91918	P91918	Probable small nuclear ribonucleoprotein-associated protein B	snr-2	Color2 [DarkGray]	1	4					7	7	7	35.6	35.6	35.6	16.741	0	70.813	1241800000	54	19.7107	18.8683	18.6134	20.6713	26.0366	25.5585	26.2912	26.061
+	3.9552	3.9314	Q09533	Q09533	60S ribosomal protein L10	rpl-10	Color2 [DarkGray]	1	4					10	10	10	41.1	41.1	41.1	24.749	0	79.657	240370000	34	19.7084	19.9973	18.8608	20.9261	23.8382	23.8522	24.0371	23.4907
+	4.6661	7.44486	Q10013	Q10013	Probable small nuclear ribonucleoprotein Sm D1	snr-3	Color2 [DarkGray]	1	4					6	6	6	52.4	52.4	52.4	13.625	0	103.42	3097900000	38	19.9773	18.5531	18.952	20.4952	27.4188	25.639	27.4979	27.2013
+	3.48752	5.41818	Q17348	Q17348	Small nuclear ribonucleoprotein Sm D3	snr-1	Color2 [DarkGray]	1	4					9	9	9	62.5	62.5	62.5	14.812	0	118.68	945940000	60	19.5983	19.4955	18.5851	20.9943	25.4886	23.4591	25.7128	25.6853
+	1.16694	1.97316	Q19877	Q19877	40S ribosomal protein S23	rps-23	Color2 [DarkGray]	1	4					5	5	5	43.4	43.4	43.4	15.874	0	75.924	253290000	28	22.3085	21.9463	18.9824	22.8122	23.3745	23.1039	24.1047	23.3589
+	3.21502	4.31985	Q20206	Q20206		rps-11	Color2 [DarkGray]	1	4					9	9	9	51.6	51.6	51.6	17.745	0	82.306	315500000	33	19.1918	18.7942	18.8619	21.3669	24.4712	24.0925	23.5617	23.3687
+	3.81205	4.21217	Q20647	Q20647	60S ribosomal protein L23a 2	rpl-25.2	Color2 [DarkGray]	1	4					6	6	5	39.7	39.7	32.2	16.283	0	47.232	262940000	25	19.5749	19.109	19.3363	21.0171	24.5149	24.1132	23.9776	23.2802
+	1.27065	1.69952	Q22054	Q22054	40S ribosomal protein S16	rps-16	Color2 [DarkGray]	1	4					8	8	8	53.5	53.5	53.5	16.316	0	60.342	148980000	31	19.5272	21.0631	21.0739	22.7496	23.3615	22.948	22.8138	22.0885
+	2.25503	2.88417	Q93572	Q93572	60S acidic ribosomal protein P0	rpa-0	Color2 [DarkGray]	1	4					14	14	13	62.2	62.2	56.4	33.774	0	237.74	377880000	42	20.0712	22.2938	21.1322	22.0569	25.1512	24.8212	24.0313	23.087
+	7.35981	12.815	Q94050	Q94050		sna-2	Color2 [DarkGray]	1	4					55	55	55	77.8	77.8	77.8	74.76	0	323.31	94626000000	1303	19.3744	19.36	18.9219	20.3555	32.6156	31.6494	32.5599	32.447
+	2.84567	3.1185	Q966C6	Q966C6	60S ribosomal protein L7a	rpl-7A	Color2 [DarkGray]	1	4					12	12	12	40	40	40	30.174	0	222.98	445500000	56	21.55	21.414	20.1952	22.4307	25.1219	23.7828	24.9793	24.18
+	3.11765	3.71563	Q9GYR5	Q9GYR5			Color2 [DarkGray]	1	4					23	23	23	39.3	39.3	39.3	106.67	0	323.31	216150000	49	20.1269	18.9953	18.2935	20.6466	23.0561	22.632	23.8458	23.3911
+	1.84886	3.14719	Q9N3X2	Q9N3X2	40S ribosomal protein S4	rps-4	Color2 [DarkGray]	1	4					15	15	15	58.7	58.7	58.7	29.044	0	118.6	539160000	50	19.8306	21.9302	21.3323	23.8472	25.0694	24.9372	25.7133	23.8092
+	3.91449	6.43448	Q9N4G9	Q9N4G9	Probable small nuclear ribonucleoprotein G	snr-7	Color2 [DarkGray]	1	4					6	6	6	66.2	66.2	66.2	8.7431	0	242.03	2197700000	47	20.3647	19.1419	19.0183	20.6298	26.869	24.412	26.9317	26.68
+	3.15498	3.34023	Q9NEN6	Q9NEN6	40S ribosomal protein S6	rps-6	Color2 [DarkGray]	1	4					7	7	7	28	28	28	28.135	0	84.564	299210000	35	19.5978	21.4779	20.576	21.052	24.7759	23.3574	24.3662	23.5651
+	3.12443	3.03617	Q9U2A8	Q9U2A8	60S ribosomal protein L37a	rpl-43	Color2 [DarkGray]	1	4					4	4	4	39.6	39.6	39.6	10.102	0	31.353	106340000	15	19.0394	19.3942	18.1467	20.3664	22.3864	21.9147	22.6137	22.1765
+	3.27016	2.43479	Q9XVE9	Q9XVE9		rpl-14	Color2 [DarkGray]	1	4					3	3	3	23.7	23.7	23.7	15.352	0	22.568	215470000	18	21.5544	20.9578	20.5687	21.627	23.8391	23.9181	23.8616	22.8281
+	1.66303	1.83974	Q9XVP0	Q9XVP0	40S ribosomal protein S15	rps-15	Color2 [DarkGray]	1	4					7	7	7	47.7	47.7	47.7	17.243	0	59.68	141620000	32	19.4829	21.1713	20.6782	22.2454	22.8618	23.0011	22.838	22.2357
	0.34145	-0.459282	Q9XXK1;O45827	Q9XXK1	ATP synthase subunit alpha, mitochondrial	H28O16.1	Color2 [DarkGray]	1	4					13	13	13	32	32	32	57.787	0	132.19	296450000	59	22.9868	24.8628	23.3181	23.2887	23.6225	22.1686	23.9181	22.91

## Sheet: SUT-1_PE912_RNase
Significant	-LOG(P-value)	Difference	Protein IDs	Majority protein IDs	Protein names	Gene names	Symbol color	Symbol type	Symbol size	Show label	Only identified by site	Reverse	Potential contaminant	Peptides	Razor + unique peptides	Unique peptides	Sequence coverage [%]	Unique + razor sequence coverage [%]	Unique sequence coverage [%]	Mol. weight [kDa]	Q-value	Score	Intensity	MS/MS count	LFQ intensity control_1	LFQ intensity control_2	LFQ intensity control_3	LFQ intensity GFP_1	LFQ intensity GFP_2	LFQ intensity GFP_3
+	2.08706	1.68428	A0A0K3AUJ9	A0A0K3AUJ9			Color2 [A=255, R=169, G=169, B=169]	1	4					6	6	6	44.8	44.8	44.8	22.412	0	156.96	38844000	15	21.3237	21.0453	20.3325	22.9301	22.3275	22.4967
	0.188499	-0.563855	A0A4V0IJP4	A0A4V0IJP4			Color2 [A=255, R=169, G=169, B=169]	1	4					3	3	3	21.7	21.7	21.7	33.359	0	100.25	36451000	15	22.9801	19.6675	23.0206	20.7816	21.615	21.58
+	2.92119	5.32199	A9D649	A9D649		sut-1	Color2 [A=255, R=169, G=169, B=169]	1	4					15	15	15	59.1	59.1	59.1	26.368	0	323.31	7856200000	83	25.886	25.8722	23.945	30.5843	30.6557	30.4292
	0.137562	-0.671352	E0AHA7	E0AHA7		unc-70	Color2 [A=255, R=169, G=169, B=169]	1	4					26	26	26	18.8	18.8	18.8	269.46	0	323.31	235730000	63	25.6684	21.1077	25.7948	21.6494	24.4621	24.4452
+	1.06262	2.84846	G4SPY0	G4SPY0			Color2 [A=255, R=169, G=169, B=169]	1	4					6	6	6	13.4	13.4	13.4	75.845	0	175.58	228070000	19	20.4195	21.7641	24.5834	24.9542	24.7012	25.657
	1.11302	-1.16311	G5EBY3	G5EBY3		nmy-2	Color2 [A=255, R=169, G=169, B=169]	1	4					127	127	125	59.8	59.8	58.9	231.24	0	323.31	6266800000	460	29.8156	29.0104	30.4671	28.0962	28.8795	28.8281
	0.407411	1.25921	G5EFG4	G5EFG4		abcf-2	Color2 [A=255, R=169, G=169, B=169]	1	4					10	10	10	18.3	18.3	18.3	70.379	0	140.94	92765000	24	21.9234	19.9069	24.2304	22.6036	23.9885	23.2462
	0.804991	1.64434	G5EGP8	G5EGP8		cpz-1	Color2 [A=255, R=169, G=169, B=169]	1	4					3	3	3	21.9	21.9	21.9	34.741	0	23.59	30204000	13	22.4113	19.8014	19.4175	22.1334	22.0715	22.3583
+	3.49628	3.59684	H2KYR1	H2KYR1		vig-1	Color2 [A=255, R=169, G=169, B=169]	1	4					9	9	9	34.9	34.9	34.9	40.406	0	124.67	113230000	24	20.3339	20.7328	21.1954	24.5784	23.9815	24.4926
+	6.0193	7.67773	H2L0D2	H2L0D2			Color2 [A=255, R=169, G=169, B=169]	1	4					14	14	14	30.3	30.3	30.3	59.837	0	323.31	2204700000	49	20.7444	21.0685	20.8753	28.816	28.4403	28.4652
	0.602743	-1.40705	O01479	O01479	Tropomodulin	unc-94	Color2 [A=255, R=169, G=169, B=169]	1	4					6	6	6	22.7	22.7	22.7	44.398	0	115.76	51185000	15	23.088	20.5504	23.8555	20.573	21.6441	21.0557
+	2.70169	4.65332	O01763	O01763	Nuclear cap-binding protein subunit 1	ncbp-1	Color2 [A=255, R=169, G=169, B=169]	1	4					14	14	14	30.8	30.8	30.8	92.526	0	244.21	195090000	35	21.6728	20.7554	19.453	25.146	25.3679	25.3273
+	3.76965	4.01264	O01802	O01802	60S ribosomal protein L7	rpl-7	Color2 [A=255, R=169, G=169, B=169]	1	4					13	13	13	48.8	48.8	48.8	28.131	0	204.27	974450000	41	22.9624	23.5807	23.8145	27.7251	27.4665	27.204
+	2.66726	3.15944	O01869	O01869		rps-10	Color2 [A=255, R=169, G=169, B=169]	1	4					4	4	4	38.9	38.9	38.9	16.87	0	81.016	70462000	9	19.8497	21.017	20.6339	23.7004	23.1394	24.1391
+	2.4093	4.6209	O02056	O02056	60S ribosomal protein L4	rpl-4	Color2 [A=255, R=169, G=169, B=169]	1	4					19	19	19	42.9	42.9	42.9	38.659	0	289.11	880450000	70	23.1298	21.1727	23.619	27.6081	27.2189	26.9572
+	2.28145	4.30203	O02639	O02639	60S ribosomal protein L19	rpl-19	Color2 [A=255, R=169, G=169, B=169]	1	4					6	6	6	22.7	22.7	22.7	23.651	0	65.959	305950000	23	20.7496	20.6536	22.635	26.2894	25.8372	24.8175
+	2.38356	3.89653	O18240	O18240		rps-18	Color2 [A=255, R=169, G=169, B=169]	1	4					4	4	4	32.5	32.5	32.5	17.77	0	34.807	80915000	9	20.746	20.0358	18.8429	24.4422	23.2185	23.6536
+	2.36071	3.11641	O18650	O18650	40S ribosomal protein S19	rps-19	Color2 [A=255, R=169, G=169, B=169]	1	4					7	7	7	51.4	51.4	51.4	16.322	0	54.318	99310000	14	21.1684	20.5607	20.5307	24.6448	22.951	24.0132
+	1.85392	3.02856	O44480	O44480	60S ribosomal protein L18a	rpl-20	Color2 [A=255, R=169, G=169, B=169]	1	4					7	7	7	38.9	38.9	38.9	20.959	0	90.099	223570000	21	23.1684	20.8012	22.4976	25.4796	25.1988	24.8744
+	1.16371	2.1579	O45149	O45149		sna-1	Color2 [A=255, R=169, G=169, B=169]	1	4					5	5	5	57	57	57	20.61	0	48.632	33249000	13	20.5731	21.9653	18.9565	22.5775	22.6019	22.7892
+	1.59265	2.48764	O45499	O45499	40S ribosomal protein S26	rps-26	Color2 [A=255, R=169, G=169, B=169]	1	4					5	5	5	47.9	47.9	47.9	13.249	0	57.171	70038000	11	19.9346	22.0226	20.7813	24.1155	23.2754	22.8105
+	4.33124	3.26308	O45946	O45946	60S ribosomal protein L18	rpl-18	Color2 [A=255, R=169, G=169, B=169]	1	4					7	7	7	41.5	41.5	41.5	20.996	0	112.24	490130000	35	22.9796	23.0578	23.2933	26.6202	26.3823	26.1175
	1.13237	-1.28656	P02566	P02566	Myosin-4	unc-54	Color2 [A=255, R=169, G=169, B=169]	1	4					140	140	121	66.5	66.5	56.9	224.75	0	323.31	8767300000	528	30.5219	29.4018	30.9167	28.4297	29.2972	29.2539
	0.0122528	0.00396029	P05690	P05690	Vitellogenin-2	vit-2	Color2 [A=255, R=169, G=169, B=169]	1	4					28	28	11	27.7	27.7	12.8	187.72	0	323.31	264510000	86	25.0097	24.7162	24.779	24.773	24.9558	24.788
	0.894423	1.04665	P06125	P06125	Vitellogenin-5	vit-5	Color2 [A=255, R=169, G=169, B=169]	1	4					25	5	5	20.4	5.7	5.7	186.44	0	59.009	36209000	13	20.5363	20.8228	22.1966	21.857	22.4215	22.4172
+	2.43698	1.69221	P09446;P20163	P09446	Heat shock 70 kDa protein A	hsp-1	Color2 [A=255, R=169, G=169, B=169]	1	4					22	22	18	53	53	46.4	69.722	0	323.31	1072700000	71	25.9498	25.1661	26.0044	27.5028	27.401	27.2931
	0.0634693	0.0774034	Q27485;P09588	Q27485;P09588	Histone H2A	his-35;his-3	Color2 [A=255, R=169, G=169, B=169]	1	4					5	5	4	59.1	59.1	52	13.418	0	323.31	751040000	36	26.4249	26.2474	26.2643	25.5859	27.0043	26.5786
+	1.48081	-1.59171	P10986	P10986	Actin-4	act-4	Color2 [A=255, R=169, G=169, B=169]	1	4					29	29	0	83.2	83.2	0	41.777	0	323.31	9999100000	171	30.8337	29.5566	31.1037	28.6218	29.0782	29.0189
	0.778515	1.05578	P11141	P11141	Heat shock 70 kDa protein F, mitochondrial	hsp-6	Color2 [A=255, R=169, G=169, B=169]	1	4					4	4	4	10.8	10.8	10.8	70.844	0	77.683	18464000	9	20.4615	21.8521	19.9252	21.3544	22.2079	21.8438
	0.941299	-1.22926	P12844	P12844	Myosin-3	myo-3	Color2 [A=255, R=169, G=169, B=169]	1	4					111	109	108	58.4	58	57.5	225.51	0	323.31	2367000000	317	28.5352	27.2631	29.1106	26.5259	27.37	27.3252
+	1.15512	2.34798	P18334	P18334	Casein kinase II subunit alpha	kin-3	Color2 [A=255, R=169, G=169, B=169]	1	4					5	5	5	20.6	20.6	20.6	42.257	0	42.877	40350000	11	21.3158	21.6361	18.6849	22.987	22.5119	23.1818
	0.945689	0.391488	P18947	P18947	Vitellogenin-4	vit-4	Color2 [A=255, R=169, G=169, B=169]	1	4					26	26	1	22.2	22.2	1	186.31	0	323.31	320050000	64	24.9402	24.5455	25.057	25.1596	25.0892	25.4683
	0.325445	0.150484	P18948	P18948	Vitellogenin-6	vit-6	Color2 [A=255, R=169, G=169, B=169]	1	4					40	40	40	34.9	34.9	34.9	193.32	0	323.31	257740000	94	24.6834	24.8882	24.5429	25.171	24.7556	24.6393
+	1.57326	4.32882	P27420	P27420	Heat shock 70 kDa protein C	hsp-3	Color2 [A=255, R=169, G=169, B=169]	1	4					10	9	9	23.8	21.2	21.2	73.022	0	323.31	257000000	24	20.2214	19.5677	23.6407	25.4251	25.3849	25.6064
	1.8971	0.837888	P29691	P29691	Elongation factor 2	eef-2	Color2 [A=255, R=169, G=169, B=169]	1	4					9	9	9	21.4	21.4	21.4	94.795	0	265.17	137360000	36	23.4035	23.0284	23.357	24.3643	23.8271	24.1112
+	2.54823	3.91135	P34334	P34334	60S ribosomal protein L21	rpl-21	Color2 [A=255, R=169, G=169, B=169]	1	4					7	7	7	40.4	40.4	40.4	18.31	0	105.72	120330000	14	21.4034	20.0765	19.8051	24.9	24.3869	23.7322
+	3.39299	8.15778	P34442	P34442	Probable tyrosine-protein phosphatase F54C8.4	F54C8.4	Color2 [A=255, R=169, G=169, B=169]	1	4					20	20	20	38.7	38.7	38.7	41.11	0	323.31	3053700000	82	22.3813	20.2472	20.1706	29.4663	28.8309	28.9753
+	4.51892	6.60105	P34659	P34659	Probable small nuclear ribonucleoprotein F	snr-5	Color2 [A=255, R=169, G=169, B=169]	1	4					4	4	4	83.5	83.5	83.5	9.2495	0	323.31	788260000	20	20.938	20.7614	20.0815	27.5176	27.1477	26.9187
+	3.31922	1.51739	P34690	P34690	Tubulin alpha-2 chain	tba-2	Color2 [A=255, R=169, G=169, B=169]	1	4					11	11	3	40.4	40.4	12.9	49.913	0	323.31	392080000	48	24.2463	24.3283	24.3105	26.0993	25.6761	25.6619
	0.766655	-1.38171	P37806	P37806	Protein unc-87	unc-87	Color2 [A=255, R=169, G=169, B=169]	1	4					9	9	9	13.5	13.5	13.5	62.727	0	124.3	109650000	28	24.2472	22.5331	24.7703	21.5102	22.8674	23.0278
+	2.44831	4.58079	P47991	P47991	60S ribosomal protein L6	rpl-6	Color2 [A=255, R=169, G=169, B=169]	1	4					12	12	12	42.9	42.9	42.9	24.312	0	98.145	506790000	32	21.7768	20.7221	23.2663	26.6992	26.4783	26.3301
+	2.04688	3.46975	P48152	P48152	40S ribosomal protein S3	rps-3	Color2 [A=255, R=169, G=169, B=169]	1	4					8	8	8	39.7	39.7	39.7	27.313	0	90.969	138620000	17	20.5724	20.5997	21.0537	25.2544	22.846	24.5346
+	2.60001	4.2704	P48154	P48154	40S ribosomal protein S3a	rps-1	Color2 [A=255, R=169, G=169, B=169]	1	4					11	11	11	40.1	40.1	40.1	28.96	0	202.51	198060000	26	19.6953	21.819	21.1119	25.3045	24.9547	25.1782
+	6.32082	6.36832	P48156	P48156	40S ribosomal protein S8	rps-8	Color2 [A=255, R=169, G=169, B=169]	1	4					9	9	9	51	51	51	23.75	0	263.24	388220000	34	19.9038	19.7903	19.7399	26.2519	26.2965	25.9906
+	2.30406	3.826	P48158	P48158	60S ribosomal protein L23	rpl-23	Color2 [A=255, R=169, G=169, B=169]	1	4					5	5	5	35	35	35	14.954	0	98.414	210470000	20	20.3918	20.9453	22.6537	25.191	25.2094	25.0684
+	1.84071	5.1246	P49041	P49041	40S ribosomal protein S5	rps-5	Color2 [A=255, R=169, G=169, B=169]	1	4					6	6	6	50	50	50	23.154	0	323.31	1418600000	36	20.5768	23.6149	24.5424	28.0937	27.4577	28.5565
+	1.71636	2.81688	P49180	P49180	60S ribosomal protein L35a	rpl-33	Color2 [A=255, R=169, G=169, B=169]	1	4					5	5	5	36.3	36.3	36.3	13.768	0	38.119	59289000	10	21.9375	20.0022	19.6217	23.7232	23.1208	23.1682
+	2.84768	3.71855	P49181	P49181	60S ribosomal protein L36	rpl-36	Color2 [A=255, R=169, G=169, B=169]	1	4					6	6	6	46.2	46.2	46.2	11.884	0	54.644	181920000	20	20.5186	21.1035	21.027	25.2998	24.7062	23.7988
+	1.72316	3.0644	P49196	P49196	40S ribosomal protein S12	rps-12	Color2 [A=255, R=169, G=169, B=169]	1	4					6	6	6	52.1	52.1	52.1	15.069	0	120.26	139400000	17	20.0979	22.16	21.8853	24.6082	23.5483	25.18
	1.47846	1.38595	P49405	P49405	60S ribosomal protein L5	rpl-5	Color2 [A=255, R=169, G=169, B=169]	1	4					5	5	5	23.2	23.2	23.2	33.386	0	61.479	31793000	12	21.3557	21.4783	20.3273	22.5309	22.7949	21.9933
+	2.64436	3.72047	P50880	P50880	60S ribosomal protein L3	rpl-3	Color2 [A=255, R=169, G=169, B=169]	1	4					12	12	12	28.7	28.7	28.7	45.659	0	138.64	201460000	26	20.4197	21.4468	21.9869	25.544	24.8417	24.6292
+	1.90257	4.39843	P51403	P51403	40S ribosomal protein S2	rps-2	Color2 [A=255, R=169, G=169, B=169]	1	4					10	10	10	31.6	31.6	31.6	28.96	0	323.31	1076100000	34	24.3713	21.3375	24.3829	27.5386	27.8242	27.9242
+	1.85732	2.83528	P51404	P51404	40S ribosomal protein S13	rps-13	Color2 [A=255, R=169, G=169, B=169]	1	4					4	4	4	17.9	17.9	17.9	17.316	0	34.525	62419000	8	20.8399	21.302	19.3086	23.913	23.1803	22.863
	4.17506	1.22648	P52275;Q18817;P41937	P52275	Tubulin beta-2 chain	tbb-2	Color2 [A=255, R=169, G=169, B=169]	1	4					10	10	1	34.4	34.4	6	50.344	0	294.71	374010000	41	24.497	24.4955	24.4772	25.8094	25.577	25.7627
+	1.78554	2.63099	P52819	P52819	60S ribosomal protein L22	rpl-22	Color2 [A=255, R=169, G=169, B=169]	1	4					5	5	5	25.4	25.4	25.4	14.946	0	41.419	109980000	13	21.1749	20.7156	22.4041	24.9165	23.6678	23.6032
	0.339152	0.210557	P53013	P53013	Elongation factor 1-alpha	eft-3	Color2 [A=255, R=169, G=169, B=169]	1	4					14	14	14	43	43	43	50.668	0	323.31	1177400000	77	26.6862	27.2975	26.6335	27.3616	26.888	26.9993
	1.27989	-1.34513	P53014	P53014	Myosin, essential light chain	mlc-3	Color2 [A=255, R=169, G=169, B=169]	1	4					16	16	16	77.1	77.1	77.1	17.144	0	323.31	1896200000	86	28.438	27.3638	28.635	26.2143	27.1489	27.0381
	0.384556	0.229923	P55155	P55155	Vitellogenin-1	vit-1	Color2 [A=255, R=169, G=169, B=169]	1	4					26	8	8	25.1	9.5	9.5	188.06	0	114.63	53527000	25	22.6165	21.9169	22.4205	22.8289	22.3865	22.4283
+	3.61868	4.83531	P91128	P91128	60S ribosomal protein L13	rpl-13	Color2 [A=255, R=169, G=169, B=169]	1	4					7	7	7	27.1	27.1	27.1	23.752	0	65.178	240940000	18	20.6882	20.998	19.9711	25.7637	25.4648	24.9347
	0.400658	2.14316	P91253	P91253	Probable glutathione S-transferase 7	gst-7	Color2 [A=255, R=169, G=169, B=169]	1	4					5	5	5	49	49	49	23.085	0	255.55	414780000	16	25.5996	26.236	19.1742	25.6313	26.2162	25.5917
+	2.5135	4.27817	P91374	P91374	60S ribosomal protein L15	rpl-15	Color2 [A=255, R=169, G=169, B=169]	1	4					5	5	5	23	23	23	24.125	0	63.943	224130000	21	20.8838	19.9794	22.2428	25.5066	25.342	25.092
+	4.22346	3.63057	P91913	P91913	60S acidic ribosomal protein P1	rla-1	Color2 [A=255, R=169, G=169, B=169]	1	4					4	4	4	76.6	76.6	76.6	11.284	0	323.31	2021700000	27	24.735	24.8023	25.1365	28.7744	28.5747	28.2165
+	2.7237	4.31398	P91914	P91914	60S ribosomal protein L27	rpl-27	Color2 [A=255, R=169, G=169, B=169]	1	4					5	5	5	30.1	30.1	30.1	15.728	0	37.085	133110000	14	21.2205	20.1402	19.3454	25.0199	24.2865	24.3416
+	3.0592	6.59654	P91918	P91918	Probable small nuclear ribonucleoprotein-associated protein B	snr-2	Color2 [A=255, R=169, G=169, B=169]	1	4					3	3	3	13.8	13.8	13.8	16.741	0	19.202	761650000	15	20.9892	21.4559	19.0968	27.4333	26.9144	26.9837
	0.805239	1.09242	Q03604	Q03604	Ribonucleoside-diphosphate reductase large subunit	rnr-1	Color2 [A=255, R=169, G=169, B=169]	1	4					6	6	6	16.4	16.4	16.4	88.969	0	62.682	44649000	18	20.7111	22.7654	21.1423	22.538	22.6559	22.7022
+	1.45804	-1.87956	Q09510	Q09510	Myosin regulatory light chain	mlc-4	Color2 [A=255, R=169, G=169, B=169]	1	4					12	12	12	84.3	84.3	84.3	19.94	0	323.31	862970000	43	27.111	26.0955	27.9025	24.5761	25.4801	25.4142
+	2.3439	2.45177	Q09533	Q09533	60S ribosomal protein L10	rpl-10	Color2 [A=255, R=169, G=169, B=169]	1	4					5	5	5	24.3	24.3	24.3	24.749	0	33.39	58040000	12	21.0084	20.6919	20.6567	23.9323	23.2714	22.5086
+	1.92474	4.76662	Q10013	Q10013	Probable small nuclear ribonucleoprotein Sm D1	snr-3	Color2 [A=255, R=169, G=169, B=169]	1	4					7	7	7	39.7	39.7	39.7	13.625	0	286.07	8826400000	32	26.4763	25.6239	24.5987	28.4507	31.3964	31.1517
+	2.70261	5.09509	Q17348	Q17348	Small nuclear ribonucleoprotein Sm D3	snr-1	Color2 [A=255, R=169, G=169, B=169]	1	4					4	4	4	50.7	50.7	50.7	14.812	0	45.117	395780000	14	21.8542	21.4045	19.721	26.5928	26.063	25.6092
+	3.04478	5.76144	Q18786	Q18786	Probable small nuclear ribonucleoprotein Sm D2	snr-4	Color2 [A=255, R=169, G=169, B=169]	1	4					4	4	4	40.7	40.7	40.7	13.267	0	57.193	312540000	17	20.4465	20.6576	18.8233	26.3174	25.5614	25.3329
+	3.68729	2.97164	Q19877	Q19877	40S ribosomal protein S23	rps-23	Color2 [A=255, R=169, G=169, B=169]	1	4					4	4	4	35.7	35.7	35.7	15.874	0	145.16	268080000	24	22.7557	22.0993	22.7256	25.6644	25.4037	25.4274
+	2.80707	4.24492	Q1XFY9	Q1XFY9		rps-24	Color2 [A=255, R=169, G=169, B=169]	1	4					4	4	4	27.5	27.5	27.5	14.872	0	52.537	205600000	13	20.813	20.0762	21.8708	25.5374	24.9245	25.033
+	1.91848	3.15537	Q20206	Q20206		rps-11	Color2 [A=255, R=169, G=169, B=169]	1	4					6	6	6	43.2	43.2	43.2	17.745	0	54.259	167080000	17	20.9481	21.2459	21.6862	25.817	23.9364	23.5929
+	3.61235	4.66457	Q20228	Q20228	40S ribosomal protein S9	rps-9	Color2 [A=255, R=169, G=169, B=169]	1	4					10	10	10	37	37	37	21.956	0	72.9	176030000	22	20.4047	20.517	19.7026	25.4259	24.6283	24.5637
	1.03798	-1.20114	Q20641;Q9XWR0	Q20641		nmy-1	Color2 [A=255, R=169, G=169, B=169]	1	4					106	104	104	54	53.1	53.1	229.37	0	323.31	3285300000	372	28.8803	27.8873	29.5779	27.1213	27.8886	27.7323
+	2.02467	4.62876	Q20647	Q20647	60S ribosomal protein L23a 2	rpl-25.2	Color2 [A=255, R=169, G=169, B=169]	1	4					4	4	3	33.6	33.6	26	16.283	0	54.031	126590000	13	20.9932	20.5499	17.9696	25.0536	24.0731	24.2723
+	1.37687	1.77155	Q21351	Q21351		gtbp-1	Color2 [A=255, R=169, G=169, B=169]	1	4					6	6	6	20.3	20.3	20.3	52.455	0	180	63993000	12	20.8146	21.0298	22.6411	23.5506	22.9658	23.2838
	0.12269	0.162879	Q21463	Q21463		asns-2	Color2 [A=255, R=169, G=169, B=169]	1	4					15	15	15	37.4	37.4	37.4	65.051	0	323.31	328960000	50	25.5569	25.5346	24.1023	25.2958	25.106	25.2807
	0.887052	-1.70421	Q21624	Q21624	Coronin-like protein cor-1	cor-1	Color2 [A=255, R=169, G=169, B=169]	1	4					13	13	13	39.4	39.4	39.4	67.216	0	323.31	479410000	38	26.6328	24.4923	27.039	23.517	24.661	24.8736
+	2.07318	2.56286	Q21750	Q21750		aagr-2	Color2 [A=255, R=169, G=169, B=169]	1	4					7	7	7	13	13	13	106.84	0	153.99	49238000	18	21.5174	20.8391	19.7173	23.3818	23.1178	23.2627
	0.349098	0.355196	Q21763	Q21763			Color2 [A=255, R=169, G=169, B=169]	1	4					8	8	8	69.1	69.1	69.1	17.323	0	116.76	327460000	32	25.2379	25.6189	24.2098	25.3089	25.4001	25.4232
+	2.73334	2.34335	Q21926	Q21926	Isoleucine--tRNA ligase, cytoplasmic	irs-1	Color2 [A=255, R=169, G=169, B=169]	1	4					8	8	8	11.7	11.7	11.7	130.01	0	80.098	39015000	22	20.9036	20.8169	19.9314	22.9568	22.7419	22.9833
+	2.57794	3.96661	Q22054	Q22054	40S ribosomal protein S16	rps-16	Color2 [A=255, R=169, G=169, B=169]	1	4					7	7	7	47.9	47.9	47.9	16.316	0	50.267	109940000	19	19.9728	21.0964	19.4582	24.7857	23.5917	24.0498
	1.14654	-1.45583	Q22866	Q22866	Tropomyosin isoforms a/b/d/f	lev-11	Color2 [A=255, R=169, G=169, B=169]	1	4					33	33	33	80.3	80.3	80.3	33.003	0	323.31	1799900000	101	27.9923	26.9361	28.74	25.8592	26.6946	26.7471
+	1.78169	-1.75189	Q23050	Q23050		clik-1	Color2 [A=255, R=169, G=169, B=169]	1	4					14	14	14	40.4	40.4	40.4	44.367	0	115.02	406480000	37	25.8571	25.2591	26.6964	23.9664	24.4585	24.132
+	1.73915	3.7584	Q23312	Q23312	40S ribosomal protein S7	rps-7	Color2 [A=255, R=169, G=169, B=169]	1	4					6	6	6	42.8	42.8	42.8	22.058	0	323.31	626740000	29	24.0201	21.0965	23.9633	26.928	26.5085	26.9185
+	2.927	4.32307	Q23315	Q23315		ears-1	Color2 [A=255, R=169, G=169, B=169]	1	4					6	6	6	14	14	14	125.2	0	170.97	127380000	13	21.0464	20.3387	19.2936	24.2971	24.6975	24.6533
+	2.49092	4.39532	Q27389	Q27389	60S ribosomal protein L13a	rpl-16	Color2 [A=255, R=169, G=169, B=169]	1	4					3	3	3	18.8	18.8	18.8	22.994	0	40.289	218200000	16	19.7553	20.7117	22.0892	25.5574	25.1811	25.0036
	0.0994614	0.163663	Q65ZJ7	Q65ZJ7			Color2 [A=255, R=169, G=169, B=169]	1	4					3	3	3	32.9	32.9	32.9	18.386	0	323.31	222890000	22	24.9146	25.2175	23.3899	24.6934	24.3673	24.9522
+	2.3217	4.15989	Q93572	Q93572	60S acidic ribosomal protein P0	rpa-0	Color2 [A=255, R=169, G=169, B=169]	1	4					10	10	10	43.3	43.3	43.3	33.774	0	132.54	381440000	34	21.539	20.9244	23.2864	26.4376	26.016	25.7759
	0.763398	1.45917	Q93594	Q93594	Nuclear cap-binding protein subunit 2	ncbp-2	Color2 [A=255, R=169, G=169, B=169]	1	4					3	3	3	21.5	21.5	21.5	18.438	0	19.619	11372000	8	19.8687	20.9797	17.9852	21.2026	20.8789	21.1296
+	2.85548	5.09622	Q94050	Q94050		sna-2	Color2 [A=255, R=169, G=169, B=169]	1	4					10	10	10	19.6	19.6	19.6	74.76	0	249.64	142530000	23	20.582	19.9524	18.4751	25.0834	24.686	24.5288
+	1.70906	3.57996	Q94300;Q19162	Q94300;Q19162	60S ribosomal protein L11	rpl-11.1;rpl-11.2	Color2 [A=255, R=169, G=169, B=169]	1	4					7	7	7	41.8	41.8	41.8	22.714	0	280.58	268940000	24	22.2154	20.2709	22.9437	26.0781	24.3861	25.7058
+	1.95264	1.68138	Q95Y90	Q95Y90	60S ribosomal protein L9	rpl-9	Color2 [A=255, R=169, G=169, B=169]	1	4					4	4	4	38.1	38.1	38.1	21.508	0	198.09	176730000	17	22.635	23.743	22.678	24.9027	24.6362	24.5613
	0.497179	1.08451	Q95YF3	Q95YF3	ATP-dependent RNA helicase cgh-1	cgh-1	Color2 [A=255, R=169, G=169, B=169]	1	4					4	4	4	17.2	17.2	17.2	48.713	0	65.952	50830000	17	20.2264	20.9132	23.2301	22.0573	22.5234	23.0426
+	2.60363	4.24962	Q966C6	Q966C6	60S ribosomal protein L7a	rpl-7A	Color2 [A=255, R=169, G=169, B=169]	1	4					13	13	13	42.3	42.3	42.3	30.174	0	222.61	457900000	37	21.2341	21.9531	22.5692	26.8627	26.4344	25.2081
+	2.25607	5.91961	Q966L5	Q966L5	Serrate RNA effector molecule homolog	E01A2.2	Color2 [A=255, R=169, G=169, B=169]	1	4					20	20	20	36.8	36.8	36.8	80.794	0	323.31	397560000	46	21.9864	20.6667	18.2882	26.4347	26.2334	26.0321
+	2.69519	3.45241	Q9BKU5	Q9BKU5			Color2 [A=255, R=169, G=169, B=169]	1	4					5	5	5	35.9	35.9	35.9	16.204	0	33.575	136710000	12	21.2802	21.6008	20.4296	25.1978	24.3861	24.0838
+	2.08663	4.58935	Q9BL19	Q9BL19	60S ribosomal protein L17	rpl-17	Color2 [A=255, R=169, G=169, B=169]	1	4					4	4	4	19.3	19.3	19.3	21.512	0	62.77	310040000	14	19.9444	20.4207	22.9175	25.8217	25.3067	25.9221
+	3.46175	6.66842	Q9GYR5	Q9GYR5			Color2 [A=255, R=169, G=169, B=169]	1	4					36	36	36	52.6	52.6	52.6	106.67	0	323.31	6501000000	170	23.5616	24.318	22.4661	30.5808	29.9845	29.7856
+	2.56837	4.40109	Q9N3X2	Q9N3X2	40S ribosomal protein S4	rps-4	Color2 [A=255, R=169, G=169, B=169]	1	4					13	13	13	46.7	46.7	46.7	29.044	0	106.63	315320000	30	20.5322	20.812	22.1793	26.4311	25.1734	25.1223
+	2.06238	1.70652	Q9N4G9	Q9N4G9	Probable small nuclear ribonucleoprotein G	snr-7	Color2 [A=255, R=169, G=169, B=169]	1	4					4	4	4	50.6	50.6	50.6	8.7431	0	37.274	36091000	9	20.4982	21.4769	20.4448	22.666	22.5929	22.2806
	0.420714	0.90075	Q9N4I3	Q9N4I3			Color2 [A=255, R=169, G=169, B=169]	1	4					2	2	2	17.2	17.2	17.2	32.186	0	23.537	13896000	7	21.3508	21.3823	18.6833	21.5793	21.5286	21.0108
+	2.79101	3.64472	Q9N4I4	Q9N4I4	60S ribosomal protein L10a	rpl-10a	Color2 [A=255, R=169, G=169, B=169]	1	4					4	4	4	19.9	19.9	19.9	24.137	0	62.713	287150000	15	21.9646	21.2514	22.7145	26.0166	25.6237	25.2243
+	1.75622	3.36727	Q9NEN6	Q9NEN6	40S ribosomal protein S6	rps-6	Color2 [A=255, R=169, G=169, B=169]	1	4					4	4	4	14.2	14.2	14.2	28.135	0	37.064	79699000	11	19.9663	22.084	19.3427	24.3081	23.6137	23.5729
+	2.02241	4.36189	Q9U1X9	Q9U1X9		rla-2	Color2 [A=255, R=169, G=169, B=169]	1	4					5	5	5	74.5	74.5	74.5	10.871	0	185.53	300090000	24	19.5238	22.2699	22.3172	26.0041	25.6219	25.5707
+	2.91234	6.0154	Q9U2F5;Q93194	Q9U2F5		tiar-2	Color2 [A=255, R=169, G=169, B=169]	1	4					14	14	14	47.9	47.9	47.9	47.331	0	323.31	5096400000	76	24.5043	24.6052	22.3545	29.9544	29.7494	29.8065
+	3.35931	7.00138	Q9XTU6	Q9XTU6	Probable small nuclear ribonucleoprotein E	snr-6	Color2 [A=255, R=169, G=169, B=169]	1	4					5	5	5	47.8	47.8	47.8	10.61	0	70.71	753800000	14	20.2219	21.4008	19.1341	27.3437	27.1799	27.2374
+	2.62533	4.147	Q9XVE9	Q9XVE9		rpl-14	Color2 [A=255, R=169, G=169, B=169]	1	4					4	4	4	23.7	23.7	23.7	15.352	0	53.779	112800000	11	19.8741	20.6205	19.3556	24.9934	23.9502	23.3476
+	1.8461	4.07616	Q9XVF7	Q9XVF7	60S ribosomal protein L8	rpl-8	Color2 [A=255, R=169, G=169, B=169]	1	4					5	5	5	26.5	26.5	26.5	28.203	0	61.364	192850000	14	21.3248	19.0603	22.1929	25.518	24.7962	24.4923
	1.26351	-1.21898	Q9XVI9	Q9XVI9	Myosin-2 essential light chain	mlc-5	Color2 [A=255, R=169, G=169, B=169]	1	4					13	13	13	93	93	93	15.97	0	323.31	2310500000	44	28.2531	27.723	29.0626	26.6661	27.3724	27.3432
+	1.67614	2.22432	Q9XVP0	Q9XVP0	40S ribosomal protein S15	rps-15	Color2 [A=255, R=169, G=169, B=169]	1	4					5	5	5	39.1	39.1	39.1	17.243	0	39.707	43663000	10	20.6277	20.7665	19.4818	23.384	21.9085	22.2565
	0.0282652	0.079265	Q9XW17	Q9XW17		car-1	Color2 [A=255, R=169, G=169, B=169]	1	4					7	7	7	27.4	27.4	27.4	37.61	0	82.906	56092000	20	22.7721	20.3608	23.4524	22.1162	22.2843	22.4226
+	0.990802	3.39032	Q9XWE1	Q9XWE1		dnj-27	Color2 [A=255, R=169, G=169, B=169]	1	4					5	5	5	13.6	13.6	13.6	90.769	0	323.31	186620000	15	24.4835	21.2175	18.9587	24.9121	25.0429	24.8757
+	2.52047	2.57442	Q9XWS4	Q9XWS4		rpl-30	Color2 [A=255, R=169, G=169, B=169]	1	4					3	3	3	38.3	38.3	38.3	12.437	0	66.994	40572000	8	19.6981	20.8933	20.0932	23.1852	22.5793	22.6434
