# Supplementary material for: A nematode-specific ribonucleoprotein complex mediates interactions between the major nematode spliced leader snRNP and its target pre-mRNAs
Source: Nucleic Acids Res. 2024 Apr 27;52(12):7245–60. doi: 10.1093/nar/gkae321 (PMC11229312; doi:10.1093/nar/gkae321)
Supplement: gkae321_Supplemental_Files [file gkae321_supplemental_files.zip › Eijlers et al Supplementary Table 3 R2.xlsx]

## Sheet: SNA3 DGE
Gene ID	Gene name	Group	baseMean	log2FoldChange	lfcSE	pvalue	padj
WBGene00044927	F32B5.9	U_snRNA	1186.63	1.10961	0.110048	3.28363e-24	3.7754e-23
WBGene00194992	H27M09.6	U_snRNA	204.117	0.947961	0.245358	6.57463e-05	0.000203445
WBGene00194999	B0205.15	U_snRNA	16.9894	-0.503653	0.375906	0.144464	0.204922
WBGene00014577	Y47H9A.2	U_snRNA	452.946	0.102711	0.154986	0.505243	0.582393
WBGene00014542	W04G5.11	U_snRNA	351.604	0.235901	0.167466	0.153396	0.215654
WBGene00014335	F15H9.5	U_snRNA	252.283	0.187162	0.160427	0.238086	0.311688
WBGene00014336	F15H9.6	U_snRNA	173.924	0.138299	0.167131	0.402446	0.483633
WBGene00014483	R05D7.6	U_snRNA	165.532	0.0240712	0.167456	0.88541	0.9094
WBGene00014405	F56H6.16	U_snRNA	731.412	0.0971041	0.194379	0.612767	0.679848
WBGene00014404	F56H6.15	U_snRNA	317.696	0.0542598	0.159489	0.731392	0.78212
WBGene00194987	T14B4.10	U_snRNA	12.5005	-1.397	0.52868	0.00224838	0.00539419
WBGene00006344	sup-39	U_snRNA	80.6115	0.571249	0.241973	0.0151503	0.0298154
WBGene00045091	C27H5.11	U_snRNA	74.7268	0.261591	0.216924	0.218221	0.289766
WBGene00006315	sup-6	U_snRNA	113.322	-0.274553	0.217845	0.195831	0.264506
WBGene00014589	Y54G9A.8	U_snRNA	305.659	0.0018996	0.160289	0.99192	0.993609
WBGene00014311	F08G2.10	U_snRNA	572.479	0.275149	0.197784	0.156891	0.219814
WBGene00014312	F08G2.11	U_snRNA	162.448	0.047838	0.171854	0.778603	0.822061
WBGene00200764	W07G1.19	U_snRNA	215.404	-0.0092939	0.178417	0.956492	0.965597
WBGene00014550	W07G1.9	U_snRNA	329.157	0.0166066	0.152397	0.912831	0.931257
WBGene00014549	W07G1.8	U_snRNA	236.228	0.199848	0.176631	0.251464	0.326624
WBGene00014484	R07E5.16	U_snRNA	1194.52	0.0579843	0.142887	0.684399	0.741882
WBGene00014266	C28A5.7	U_snRNA	2494.52	0.133816	0.143288	0.344023	0.425192
WBGene00195000	F54D8.7	U_snRNA	5058.12	0.128876	0.141333	0.357093	0.438332
WBGene00014392	F54C8.8	U_snRNA	2409.34	0.0732622	0.140737	0.600443	0.669158
WBGene00014393	F54C8.9	U_snRNA	2511.9	0.140774	0.142643	0.314653	0.39474
WBGene00014394	F54C8.10	U_snRNA	2294.21	0.124192	0.121508	0.304106	0.383875
WBGene00014543	W05B2.8	U_snRNA	1282.04	0.028013	0.137042	0.83804	0.871167
WBGene00194995	C05G6.4	U_snRNA	145.554	0.268956	0.182582	0.134726	0.19373
WBGene00194996	Y69A2AR.36	U_snRNA	554.492	0.582255	0.121404	1.34735e-06	5.18116e-06
WBGene00235183	F36A4.23	U_snRNA	222.665	-0.0201247	0.192526	0.91582	0.933521
WBGene00195001	Y17G9A.85	U_snRNA	4992.92	0.131853	0.142593	0.350516	0.431608
WBGene00235209	Y17G9A.90	U_snRNA	2383.41	0.0547337	0.140926	0.696234	0.751195
WBGene00195002	T08B6.62	U_snRNA	4978.99	0.132721	0.142721	0.347798	0.428984
WBGene00235247	Y9C9A.111	U_snRNA	1195.04	0.0520891	0.14367	0.717184	0.770331
WBGene00194997	F42C5.12	U_snRNA	987.47	1.3218	0.133914	2.28134e-23	2.53441e-22
WBGene00014293	C53B4.9	U_snRNA	125.446	0.0451517	0.13912	0.744453	0.793163
WBGene00189986	C53D6.16	U_snRNA	75.1844	0.0893454	0.233645	0.695837	0.750851
WBGene00045116	C53D6.12	U_snRNA	562.21	0.842565	0.112863	5.53873e-14	3.97838e-13
WBGene00014522	T20D3.12	U_snRNA	31.0169	-0.354738	0.288457	0.197245	0.266138
WBGene00014523	T20D3.13	U_snRNA	59.0113	-0.774923	0.26402	0.00226439	0.00542802
WBGene00014366	F38E11.10	U_snRNA	995.478	0.985265	0.122423	4.84691e-16	3.86161e-15
WBGene00014367	F38E11.11	U_snRNA	551.95	0.684249	0.118094	5.23554e-09	2.57832e-08
WBGene00014631	ZK897.2	U_snRNA	462.276	1.01338	0.141459	4.435e-13	2.96911e-12
WBGene00014632	ZK897.3	U_snRNA	281.459	0.455723	0.105095	1.28305e-05	4.3633e-05
WBGene00014633	ZK897.4	U_snRNA	475.741	0.920781	0.137845	1.47415e-11	8.8385e-11
WBGene00014306	F07C6.5	U_snRNA	553.903	1.34799	0.169577	7.32903e-16	5.79397e-15
WBGene00014430	K09B11.11	U_snRNA	2536.93	0.130001	0.142922	0.359046	0.440311
WBGene00014431	K09B11.12	U_snRNA	2423.32	0.0476192	0.140962	0.721265	0.77343
WBGene00014432	K09B11.13	U_snRNA	2512.12	0.133458	0.144007	0.349482	0.430732
WBGene00014433	K09B11.14	U_snRNA	2383.58	0.0553246	0.140997	0.693259	0.74861
WBGene00014434	K09B11.15	U_snRNA	2511.73	0.135172	0.144423	0.342254	0.423384
WBGene00014435	K09B11.16	U_snRNA	2398.74	0.051179	0.140178	0.713715	0.767582
WBGene00014593	Y57G11C.35	U_snRNA	233.046	0.00362287	0.158098	0.98264	0.986401
WBGene00235179	F32D1.12	U_snRNA	2314.27	0.0662081	0.14378	0.642021	0.705329
WBGene00045145	F10D2.13	U_snRNA	228.627	-0.344877	0.1726	0.0422999	0.0729805
WBGene00194993	T27E4.11	U_snRNA	170.568	1.14107	0.259941	5.54274e-06	1.98219e-05
WBGene00044923	T27E4.10	U_snRNA	176.838	1.16438	0.259831	3.51329e-06	1.28945e-05
WBGene00014421	K03B8.10	U_snRNA	442.777	-0.28612	0.186063	0.116593	0.171572
WBGene00014517	T11F9.15	U_snRNA	477.418	-0.274739	0.177111	0.114587	0.169234
WBGene00014518	T11F9.16	U_snRNA	364.55	-0.0882113	0.196174	0.645332	0.708446
WBGene00014291	C52E4.8	U_snRNA	477.294	-0.24732	0.176252	0.153513	0.215772
WBGene00014511	T08G5.11	U_snRNA	141.165	1.16771	0.235988	3.64187e-07	1.49749e-06
WBGene00014370	F40G12.13	U_snRNA	132.962	0.602341	0.22305	0.00560144	0.0122909
WBGene00014371	F40G12.14	U_snRNA	146.492	0.439649	0.207412	0.0304326	0.0549275
WBGene00014317	F08H9.11	U_snRNA	112.705	0.739446	0.252551	0.00246829	0.00586995
WBGene00014322	F11A5.14	U_snRNA	281.926	0.215177	0.149897	0.147246	0.208291
WBGene00023193	Y74C9A.6	other	301.034	1.27008	0.179578	6.83997e-13	4.53072e-12
WBGene00022277	homt-1	other	59.9462	-0.742179	0.196838	0.000111657	0.000333185
WBGene00022276	nlp-40	other	158.776	4.65268	0.438587	1.15144e-26	1.4587e-25
WBGene00022278	rcor-1	other	193.434	-0.249306	0.101855	0.0137859	0.0273995
WBGene00235381		other	0.789413	0.125057	0.852179	0.937631	NA
WBGene00022279	sesn-1	other	86.0632	0.438065	0.179174	0.0130861	0.026175
WBGene00170953	21ur-15479	other	0	NA	NA	NA	NA
WBGene00173569	21ur-13439	other	0.0432341	0.0448255	1.00821	0.483902	NA
WBGene00022275	txt-7	other	0.198147	0.203913	1.00238	0.83254	NA
WBGene00044345	Y48G1C.12	other	52.4649	0.255758	0.205846	0.205789	0.275806
WBGene00021677	pgs-1	other	38.2084	0.244067	0.23634	0.290633	0.369464
WBGene00021678	Y48G1C.5	other	7.3339	1.7124	0.707902	0.00698818	0.0150096
WBGene00000812	csk-1	other	287.894	0.751774	0.102198	1.48e-13	1.02659e-12
WBGene00021683	Y48G1C.10	other	132.772	-0.953835	0.129011	7.90075e-14	5.61677e-13
WBGene00021679	Y48G1C.6	other	22.0792	0.614839	0.335405	0.0539137	0.0895087
WBGene00021682	natc-3	other	43.8304	0.15933	0.218979	0.458294	0.537826
WBGene00021676	pid-2	other	73.2767	1.01486	0.213945	1.30159e-06	5.01019e-06
WBGene00189949	Y48G1C.13	other	2.40853	0.641413	0.799395	0.270815	0.348009
WBGene00021681	Y48G1C.8	other	494.547	-0.377885	0.0843286	6.96259e-06	2.46093e-05
WBGene00004274	rab-11.1	other	822.417	1.51827	0.0788826	6.83604e-83	2.76404e-81
WBGene00199597	F53G12.15	other	1.07025	1.23421	1.45597	0.109908	0.163606
WBGene00199899	F53G12.16	other	209.007	6.24682	0.549827	1.96407e-29	2.73645e-28
WBGene00004418	rpl-7	other	260.163	-1.72226	0.0887237	1.58159e-84	6.57292e-83
WBGene00202494	F53G12.17	other	0.0342734	0.0388153	1.00872	0.483902	NA
WBGene00023461	F53G12.12	other	25.8351	-2.38915	0.321561	1.60039e-14	1.18461e-13
WBGene00018774	F53G12.9	other	5.80813	0.882461	0.608655	0.0957292	0.146039
WBGene00018773	F53G12.8	other	0.635295	-0.0391441	0.87874	0.725916	NA
WBGene00171818	21ur-13877	other	0	NA	NA	NA	NA
WBGene00000622	col-45	other	0.410241	0.44446	1.04037	0.707158	NA
WBGene00004962	spe-8	other	1.33045	-2.37642	2.76389	0.0116557	0.0236725
WBGene00003229	mex-3	other	356.003	0.539022	0.120927	7.37224e-06	2.5925e-05
WBGene00018772	F53G12.4	other	2.76683	3.22803	2.08418	0.00276341	0.0065135
WBGene00018771	duox-2	other	4.67472	-0.236373	0.57884	0.614449	0.68113
WBGene00271776	F53G12.18	other	0.540658	0.609764	1.09598	0.470626	NA
WBGene00000253	bli-3	other	37.9127	-0.597819	0.246062	0.0117732	0.0238812
WBGene00004225	ptr-11	other	24.8377	1.04992	0.337129	0.00115022	0.00291543
WBGene00018958	cest-27	other	53.8684	0.805007	0.223781	0.000240924	0.000683203
WBGene00018957	F56C11.5	other	78.2649	1.74268	0.254814	2.87678e-12	1.81747e-11
WBGene00201018	F56C11.7	other	0.359044	0.321473	1.02294	0.841333	NA
WBGene00018955	F56C11.3	other	25.1754	1.34092	0.403286	0.000394295	0.00108561
WBGene00000227	atm-1	other	439.429	-1.19872	0.116722	4.55771e-25	5.4201e-24
WBGene00023295		other	0.403564	0.487083	1.04268	0.683892	NA
WBGene00021666	Y48G1BL.7	other	2.4628	2.97911	2.04372	0.00455347	0.0101978
WBGene00004246		other	35.3322	-0.31299	0.244429	0.18588	0.253074
WBGene00021662		other	1.11398	1.3674	1.51051	0.0849746	0.132136
WBGene00255594	Y48G1BL.8	other	4.46995	2.49616	1.2021	0.0032365	0.00750646
WBGene00021664		other	3.40854	-0.139495	0.612735	0.772138	0.816524
WBGene00021671		other	19.4447	1.13075	0.38285	0.00187935	0.00458625
WBGene00021672		other	15.0572	2.62748	0.634734	1.7134e-05	5.73932e-05
WBGene00021668		other	22.8791	0.145948	0.300133	0.613571	0.680506
WBGene00021673		other	5.83039	-0.470213	0.542239	0.301034	0.38084
WBGene00021667	snpc-3.2	other	6.9569	0.360331	0.496776	0.416006	0.496272
WBGene00021675	Y48G1BR.1	other	12.5954	0.0663861	0.406058	0.86099	0.890019
WBGene00220069	T13E5.1	other	0.644242	-0.0284321	0.899393	0.767895	NA
WBGene00169222	21ur-15400	other	0.0342734	0.0388153	1.00872	0.483902	NA
WBGene00166448	21ur-13405	other	0.0342734	0.0388153	1.00872	0.483902	NA
WBGene00016903	2004-03-01	other	43.1472	0.413816	0.225212	0.0604157	0.0986994
WBGene00016905	ztf-3	other	78.2685	1.86065	0.226941	1.06202e-16	8.75971e-16
WBGene00016902	C53D5.1	other	122.615	1.26643	0.184307	3.37492e-12	2.11839e-11
WBGene00016906	C53D5.5	other	31.636	1.43633	0.334382	8.92386e-06	3.1083e-05
WBGene00002077	imb-3	other	788.359	-0.543561	0.0968393	1.6625e-08	7.80497e-08
WBGene00235385		other	5.62225	0.196717	0.525843	0.667871	0.7289
WBGene00002079	xpo-2	other	181.88	-0.535143	0.119681	6.50877e-06	2.30599e-05
WBGene00021660	nol-14	other	174.209	-0.123306	0.128685	0.333338	0.414679
WBGene00000917	daf-25	other	44.414	-1.07957	0.227269	1.00675e-06	3.92981e-06
WBGene00021661	mbtr-1	other	93.069	1.23214	0.193476	9.83429e-11	5.56779e-10
WBGene00021658	Y48G1A.2	other	27.6607	1.06039	0.327977	0.000761918	0.00199559
WBGene00021657	Y48G1A.1	other	21.9302	-0.68846	0.282881	0.0105881	0.0217615
WBGene00020087		other	8.5986	1.305	0.580404	0.0129701	0.0259884
WBGene00020091	rnp-8	other	45.7093	0.127964	0.213737	0.542204	0.616107
WBGene00020088	R119.2	other	14.5179	-0.0311688	0.350912	0.922173	0.938567
WBGene00020089	R119.3	other	35.0852	0.0718361	0.253379	0.771773	0.816226
WBGene00004143	pqn-59	other	718.86	-1.41681	0.0598417	1.94221e-124	1.44423e-122
WBGene00006385	taf-4	other	202.221	1.52082	0.150046	1.52275e-24	1.77073e-23
WBGene00020090	R119.5	other	97.4676	0.379931	0.150925	0.0110476	0.0225816
WBGene00021733	otub-2	other	274.086	0.278538	0.157922	0.0738275	0.11735
WBGene00021734	Y50C1A.2	other	19.3851	-1.41884	0.325432	4.19083e-06	1.52343e-05
WBGene00015570	C07F11.2	other	1.89402	0.96254	1.02385	0.12376	0.180556
WBGene00006593	tol-1	other	330.997	-0.0721976	0.0868949	0.40608	0.487005
WBGene00021026	W04C9.4	other	50.7542	-0.411544	0.209383	0.043613	0.0748335
WBGene00021027	W04C9.5	other	3.97024	0.403482	0.644396	0.438012	0.517655
WBGene00166632	21ur-8411	other	1.68453	-5.79792	3.01842	0.000547471	0.00147104
WBGene00235387	W04C9.8	other	27.8302	2.4236	0.447776	2.61507e-08	1.2064e-07
WBGene00021025	cutl-13	other	21.4769	1.33229	0.389137	0.000324474	0.000903499
WBGene00235388	W04C9.9	other	0.489727	0.511156	1.06522	0.581644	NA
WBGene00021028	W04C9.6	other	0.844459	0.785073	1.21404	0.269469	NA
WBGene00021024	W04C9.2	other	69.4147	0.773591	0.219769	0.000328906	0.000915054
WBGene00001814	haf-4	other	18.4368	0.171861	0.348206	0.601458	0.669866
WBGene00022035	Y65B4BL.3	other	9.48654	0.536403	0.459463	0.200236	0.26963
WBGene00022036	Y65B4BL.4	other	20.9252	0.398719	0.327401	0.20304	0.272705
WBGene00022034	deps-1	other	106.541	-1.40404	0.223665	1.22871e-10	6.91011e-10
WBGene00022039	Y65B4BL.7	other	25.4617	0.378153	0.290271	0.176832	0.242764
WBGene00022037	acs-13	other	327.506	0.658209	0.0994159	2.92761e-11	1.71659e-10
WBGene00196781	Y65B4BL.10	other	0.042439	0.0443253	1.00825	0.483902	NA
WBGene00196389	Y65B4BL.9	other	0	NA	NA	NA	NA
WBGene00022038	Y65B4BL.6	other	5.73577	4.79059	2.24735	3.02196e-05	9.8028e-05
WBGene00195369	Y65B4BL.8	other	0.720639	0.703268	1.15847	0.340736	NA
WBGene00197961	Y65B4BL.11	other	0.757686	0.705821	1.16732	0.328376	NA
WBGene00200577	Y65B4BL.12	other	1.29508	1.65846	1.64757	0.0488122	0.0822493
WBGene00022033	Y65B4BL.1	other	77.6494	0.606358	0.180243	0.000653559	0.00173235
WBGene00302974	Y65B4BM.3	other	63.5038	-0.0426482	0.183891	0.811784	0.849102
WBGene00220190	Y65B4BM.2	other	2.91503	0.364856	0.690385	0.495732	0.573166
WBGene00022043	psf-3	other	56.3107	0.908869	0.241408	0.000113469	0.000337918
WBGene00022042	icd-2	other	156.17	-0.783554	0.162427	9.77042e-07	3.82153e-06
WBGene00201456	Y65B4BR.10	other	0.205518	0.250672	0.997926	0.805649	NA
WBGene00007009	wwp-1	other	424.702	-0.303299	0.0898025	0.000688766	0.00181699
WBGene00220191	Y65B4BR.12	other	1.01218	-0.250285	0.884529	0.562426	0.634552
WBGene00004235	ptr-21	other	29.6241	0.0434491	0.267143	0.868103	0.895511
WBGene00202444	Y65B4BR.11	other	0	NA	NA	NA	NA
WBGene00002393	lpr-1	other	29.5037	1.26581	0.32157	4.67e-05	0.000147494
WBGene00022040	Y65B4BR.1	other	0.196659	0.203431	1.00224	0.829334	NA
WBGene00000434	ceh-9	other	3.51494	1.19148	0.858324	0.075279	0.119383
WBGene00001725	grl-16	other	9.12618	0.695816	0.50728	0.124969	0.182059
WBGene00044427	F56A6.5	other	0.485058	-0.217816	1.00608	0.392392	NA
WBGene00235390	F56A6.8	other	0	NA	NA	NA	NA
WBGene00002040	hum-7	other	147.015	1.64688	0.26253	1.03111e-10	5.82584e-10
WBGene00201449	F56A6.7	other	0	NA	NA	NA	NA
WBGene00200417	F56A6.6	other	0.0342734	0.0388153	1.00872	0.483902	NA
WBGene00018923	eme-1	other	40.0131	-0.691896	0.288908	0.0116973	0.023747
WBGene00018921	sago-2	other	20.1095	-1.80253	0.313507	1.93668e-09	9.87619e-09
WBGene00022028	Y65B4A.4	other	1.41692	0.0631825	0.796745	0.919996	0.936892
WBGene00022029	Y65B4A.6	other	222.036	-0.527539	0.106402	5.92932e-07	2.36734e-06
WBGene00220188	Y65B4A.10	other	1.70075	0.870879	0.972183	0.152471	0.214551
WBGene00220189	Y65B4A.11	other	1.1327	0.252478	0.854931	0.674705	0.734418
WBGene00022027	vps-20	other	73.2168	0.690184	0.184088	0.000145751	0.000427623
WBGene00022026	Y65B4A.2	other	25.9909	0.105009	0.324665	0.734634	0.784688
WBGene00022030	Y65B4A.7	other	0.49812	-0.1369	0.949068	0.547976	NA
WBGene00022025	cus-2	other	78.7198	-0.908439	0.153183	1.81682e-09	9.28163e-09
WBGene00022031	Y65B4A.8	other	23.1146	0.0639365	0.29435	0.82308	0.858466
WBGene00022032	Y65B4A.9	other	1.70423	0.710484	0.928538	0.214821	0.285967
WBGene00044461	Y18H1A.14	other	4.3142	1.08606	0.74528	0.0807444	0.126637
WBGene00021215	Y18H1A.11	other	15.9768	1.24081	0.436519	0.00243906	0.00581183
WBGene00021214	hasp-2	other	0.506587	0.547525	1.07601	0.538746	NA
WBGene00021207	ptp-5.3	other	0.127317	0.0992663	1.00735	0.749839	NA
WBGene00021210	Y18H1A.4	other	25.8793	-0.269423	0.271718	0.301667	0.381441
WBGene00021208	Y18H1A.2	other	39.1445	-1.16817	0.211758	1.51441e-08	7.13389e-08
WBGene00021209	hgap-1	other	227.396	0.348337	0.135173	0.00900164	0.0188441
WBGene00004332	rec-1	other	37.6482	0.99863	0.302041	0.000602062	0.00160682
WBGene00004028	pif-1	other	112.871	0.289909	0.176449	0.0952565	0.145444
WBGene00044434	Y18H1A.15	other	0.515247	-0.190109	0.923868	0.43243	NA
WBGene00236789	Y18H1A.18	other	0.042439	0.0443253	1.00825	0.483902	NA
WBGene00000623	col-46	other	3.13425	1.02992	0.878705	0.113259	0.167745
WBGene00198328	Y18H1A.17	other	0	NA	NA	NA	NA
WBGene00000624	col-47	other	1.60848	1.95188	1.84462	0.0313529	0.0563579
WBGene00021213	Y18H1A.9	other	35.7883	0.857796	0.263982	0.000857989	0.00222916
WBGene00023169		other	652.273	-4.63833	0.148984	3.23104e-214	1.79166e-211
WBGene00021212	Y18H1A.8	other	4.57286	1.81764	0.920467	0.017443	0.0337352
WBGene00197162	Y18H1A.16	other	0	NA	NA	NA	NA
WBGene00020282	mps-3	other	0.128704	0.0998053	1.00739	0.752794	NA
WBGene00020283	T06A4.3	other	8.97665	1.14543	0.559729	0.0226761	0.0425339
WBGene00020281	T06A4.1	other	8.85599	0.30829	0.48658	0.475083	0.553879
WBGene00196394	T06A4.5	other	0	NA	NA	NA	NA
WBGene00196011	T06A4.4	other	0	NA	NA	NA	NA
WBGene00201573	T06A4.6	other	0	NA	NA	NA	NA
WBGene00201667	T06A4.7	other	0.344079	0.297054	1.01945	0.876945	NA
WBGene00195514	Y73A3A.1	other	0.0856731	0.0770444	1.00667	0.632313	NA
WBGene00199422	Y73A3A.2	other	0.240383	0.231595	1.00656	0.931885	NA
WBGene00022518	zfh-2	other	99.717	-0.131496	0.147897	0.368317	0.449919
WBGene00023398		other	0.0431325	0.0447619	1.00822	0.483902	NA
WBGene00200408	ZC123.8	other	0	NA	NA	NA	NA
WBGene00201436	ZC123.10	other	0	NA	NA	NA	NA
WBGene00202093	ZC123.11	other	0.0431325	0.0447619	1.00822	0.483902	NA
WBGene00197978	ZC123.7	other	0.240383	0.231595	1.00656	0.931885	NA
WBGene00195610	ZC123.5	other	0	NA	NA	NA	NA
WBGene00200506	ZC123.9	other	0	NA	NA	NA	NA
WBGene00197264	ZC123.6	other	0	NA	NA	NA	NA
WBGene00022517	ZC123.1	other	15.076	-1.07643	0.382803	0.00226985	0.00544
WBGene00022519	cdk-14	other	16.4316	-1.58277	0.398985	1.99693e-05	6.63182e-05
WBGene00202359	Y95B8A.17	other	0	NA	NA	NA	NA
WBGene00022388	zfr-1	other	326.558	0.446226	0.0916708	1.04308e-06	4.06344e-06
WBGene00022389	pde-6	other	35.0552	0.153996	0.247349	0.52286	0.598682
WBGene00022386	Y95B8A.6	other	15.1443	1.52501	0.481915	0.000740469	0.00194282
WBGene00022390	him-19	other	10.889	1.08368	0.493286	0.0168334	0.0327029
WBGene00001678	gpa-16	other	134.76	0.423108	0.147063	0.00362743	0.00830986
WBGene00220217	Y95B8A.18	other	6.04595	2.26974	0.92378	0.00490301	0.0108951
WBGene00022385	Y95B8A.4	other	1.56972	0.166255	0.76087	0.758488	0.804807
WBGene00022391	prhg-1	other	2.48486	-0.196496	0.684812	0.695956	0.750938
WBGene00201274	Y95B8A.16	other	0	NA	NA	NA	NA
WBGene00003548	nas-30	other	2.60458	0.234363	0.692712	0.655924	0.718447
WBGene00200422	Y95B8A.15	other	0	NA	NA	NA	NA
WBGene00199411	Y95B8A.14	other	0.042439	0.0443253	1.00825	0.483902	NA
WBGene00195544	Y95B8A.13	other	0	NA	NA	NA	NA
WBGene00023199		other	46.6015	-3.89692	0.316632	9.37031e-36	1.54642e-34
WBGene00003238	mig-1	other	101.973	0.557751	0.243719	0.01815	0.0349763
WBGene00018787	cutl-20	other	29.2089	0.426234	0.276102	0.110272	0.164009
WBGene00018788	shc-1	other	54.048	1.03738	0.272192	8.40126e-05	0.000255928
WBGene00197993	F54A5.4	other	0.0342734	0.0388153	1.00872	0.483902	NA
WBGene00200860	F54A5.5	other	0	NA	NA	NA	NA
WBGene00018786	hmbx-1	other	78.9543	0.961628	0.190947	3.19053e-07	1.32057e-06
WBGene00016932	C54G6.3	other	2.36799	1.3684	1.08768	0.0481837	0.0813628
WBGene00196934	C54G6.6	other	0	NA	NA	NA	NA
WBGene00199650	C54G6.7	other	0	NA	NA	NA	NA
WBGene00016931	C54G6.2	other	3.63263	-0.00320257	0.600437	0.993129	0.994615
WBGene00016930	madf-6	other	47.7481	2.42303	0.331148	1.23871e-13	8.6665e-13
WBGene00005002	spp-17	other	0.456452	0.493833	1.0553	0.6248	NA
WBGene00236808	C54G6.8	other	0	NA	NA	NA	NA
WBGene00021335	spp-23	other	0.462457	0.510716	1.06079	0.599776	NA
WBGene00021327	mrpl-38	other	90.5877	-0.676341	0.156015	1.07322e-05	3.68459e-05
WBGene00004952	spd-1	other	114.125	0.287871	0.143739	0.0433484	0.0744386
WBGene00021329	Y34D9A.3	other	114.289	-0.2494	0.134119	0.0600547	0.0982171
WBGene00021332	Y34D9A.7	other	129.65	-0.0564032	0.159614	0.718955	0.771678
WBGene00021331	glrx-10	other	33	-0.644442	0.252431	0.00802064	0.0170069
WBGene00021333	Y34D9A.8	other	16.2632	2.25825	0.545131	1.59633e-05	5.36572e-05
WBGene00021334	vps-4	other	142.772	-0.293669	0.116922	0.0113932	0.0232107
WBGene00021328	npr-23	other	7.5849	1.32188	0.644419	0.0196932	0.0374968
WBGene00001745	gsa-1	other	134.421	1.28674	0.186196	2.39857e-12	1.52428e-11
WBGene00019909	R06A10.1	other	36.4495	0.911768	0.264469	0.000400628	0.00110227
WBGene00044895	R06A10.5	other	1.16686	0.450436	0.867551	0.432556	0.512393
WBGene00019911	R06A10.4	other	27.1901	0.380789	0.286248	0.168088	0.232725
WBGene00174760	21ur-15525	other	0.0342734	0.0388153	1.00872	0.483902	NA
WBGene00022838	ZK993.2	other	6.52741	3.26313	1.20078	0.00030191	0.00084528
WBGene00236809	ZK993.5	other	0.292781	0.317617	1.01167	0.960221	NA
WBGene00202055	ZK993.4	other	0.042439	0.0443253	1.00825	0.483902	NA
WBGene00022837	ceh-45	other	30.6683	1.27863	0.336829	7.88978e-05	0.000241293
WBGene00021689	znf-236	other	104.112	-0.61707	0.135029	3.83373e-06	1.40017e-05
WBGene00000165	aps-3	other	60.165	-0.312738	0.17681	0.0717046	0.114455
WBGene00198207	Y48G8AL.18	other	31.2201	5.8312	1.26447	6.76495e-09	3.30217e-08
WBGene00195424	Y48G8AL.17	other	47.9903	8.61897	2.71177	6.82479e-13	4.52221e-12
WBGene00004429	rpl-17	other	144.67	-1.55413	0.188701	5.94332e-17	4.96547e-16
WBGene00021687	Y48G8AL.7	other	24.4178	0.0173749	0.283743	0.951154	0.961345
WBGene00001816	haf-6	other	62.158	1.13778	0.231655	5.20646e-07	2.09859e-06
WBGene00004880	smg-2	other	183.778	-0.116824	0.108419	0.277785	0.355717
WBGene00249808	Y48G8AL.20	other	6.00037	-0.903867	0.543164	0.0468008	0.0794255
WBGene00021686	nsun-2	other	202.685	-0.829758	0.107526	7.90449e-15	5.93923e-14
WBGene00021685	herc-1	other	142.019	0.258515	0.129764	0.0447607	0.0765455
WBGene00195068	Y48G8AL.16	other	2.64696	0.803697	0.807275	0.183865	0.250664
WBGene00021690	Y48G8AL.12	other	1.68211	0.877119	0.957603	0.148949	0.210439
WBGene00021691	Y48G8AL.13	other	132.127	1.93125	0.1819	1.01966e-26	1.29682e-25
WBGene00201777	Y48G8AL.19	other	6.70114	3.30457	1.20253	0.000265571	0.0007485
WBGene00021692	Y48G8AL.15	other	6.5225	0.361205	0.534096	0.4357	0.515456
WBGene00001707	grh-1	other	118.186	0.300242	0.139145	0.029674	0.0536831
WBGene00271777	Y48G8AR.8	other	34.4864	3.71959	0.584492	1.41205e-10	7.90228e-10
WBGene00201534	Y48G8AR.7	other	0	NA	NA	NA	NA
WBGene00200307	Y48G8AR.6	other	0	NA	NA	NA	NA
WBGene00199486	Y48G8AR.5	other	0.0774059	0.0727724	1.00665	0.61181	NA
WBGene00197713	Y48G8AR.4	other	0	NA	NA	NA	NA
WBGene00021693	Y48G8AR.2	other	3.69242	-0.12482	0.648363	0.798816	0.837661
WBGene00021694	Y48G8AR.3	other	0.442619	-0.315203	1.04404	0.233739	NA
WBGene00003400	dapk-1	other	121.484	-0.263776	0.151684	0.0787752	0.123946
WBGene00197361	K12C11.8	other	0	NA	NA	NA	NA
WBGene00044896	K12C11.5	other	0.110986	0.0925715	1.00694	0.712818	NA
WBGene00019674	K12C11.3	other	14.0801	3.25459	0.787154	2.40528e-05	7.91082e-05
WBGene00045052	K12C11.6	other	6.781	1.94393	0.800203	0.00645457	0.0139769
WBGene00045053	K12C11.7	other	6.53447	0.72221	0.561504	0.142747	0.202829
WBGene00004888	smo-1	other	446.785	-0.0656676	0.115959	0.567669	0.639117
WBGene00019673	K12C11.1	other	52.0641	-0.493852	0.217013	0.0193803	0.0370027
WBGene00022363	Y92H12BL.1	other	68.0589	-0.608599	0.177954	0.000486157	0.00131963
WBGene00022366	Y92H12BL.5	other	49.7169	-0.0144946	0.201821	0.938929	0.951821
WBGene00303097	Y92H12BL.6	other	2.54077	-1.01613	0.841747	0.0757722	0.119979
WBGene00305050	Y92H12BL.7	other	28.8107	-1.16011	0.277836	1.29133e-05	4.39044e-05
WBGene00022365	Y92H12BL.4	other	35.1788	0.629217	0.272377	0.0169806	0.0329395
WBGene00022367	Y92H12BM.1	other	89.5286	2.59259	0.267507	1.2814e-22	1.38087e-21
WBGene00022372	Y92H12BR.7	other	85.4272	0.513639	0.198334	0.00847021	0.0178471
WBGene00022371	set-29	other	25.0414	-0.0180975	0.286849	0.946103	0.95746
WBGene00022368	Y92H12BR.2	other	79.4093	-0.423888	0.181898	0.0177389	0.0342496
WBGene00022369	Y92H12BR.3	other	227.882	0.401009	0.101571	7.22211e-05	0.000222169
WBGene00022370		other	123.072	1.21314	0.163313	6.15489e-14	4.39978e-13
WBGene00022373	mrpl-15	other	77.1155	0.684759	0.176483	8.49993e-05	0.00025869
WBGene00018159	F37F2.2	other	33.8228	-0.174369	0.247966	0.467749	0.546905
WBGene00219937	F37F2.4	other	0	NA	NA	NA	NA
WBGene00004969	spe-15	other	157.555	-2.59886	0.27133	1.31393e-22	1.41436e-21
WBGene00196566	F47G6.6	other	0	NA	NA	NA	NA
WBGene00023055		other	127.637	-4.08794	0.4676	1.77901e-19	1.66475e-18
WBGene00001773	gst-25	other	1.74246	-0.445961	0.874135	0.380216	0.461664
WBGene00018580	F47G6.3	other	0.642662	0.765192	1.15649	0.327076	NA
WBGene00018579	acs-16	other	7.45239	1.02067	0.589423	0.0491452	0.0827314
WBGene00001115	dyb-1	other	63.3167	0.473916	0.21494	0.0248044	0.0459795
WBGene00170789	21ur-13232	other	0.0342734	0.0388153	1.00872	0.483902	NA
WBGene00022361	Y92H12A.5	other	265.425	-0.141748	0.0970198	0.14182	0.201762
WBGene00022360	ints-3	other	211.164	-0.0571807	0.109886	0.59996	0.668738
WBGene00022358	Y92H12A.2	other	102.33	-1.75411	0.159978	1.49218e-28	2.02661e-27
WBGene00172419	21ur-12465	other	0	NA	NA	NA	NA
WBGene00005077	src-1	other	716.996	-0.693446	0.115332	1.34576e-09	6.94456e-09
WBGene00195355	Y92H12A.8	other	0	NA	NA	NA	NA
WBGene00023198		other	135.275	-4.03053	0.438381	3.02822e-21	3.04832e-20
WBGene00022270	Y73E7A.3	other	22.2687	0.689992	0.324182	0.026354	0.0484263
WBGene00022271	cpx-1	other	1.88742	0.389404	0.767278	0.479199	0.557705
WBGene00022272		other	1.31192	1.61862	1.66109	0.0537548	0.0892756
WBGene00022269	aatf-1	other	98.1212	0.430499	0.163908	0.00804775	0.0170588
WBGene00022273	Y73E7A.6	other	38.9167	1.9713	0.363905	1.92041e-08	8.96807e-08
WBGene00044440	adpr-1	other	59.1508	0.0289051	0.225308	0.897581	0.919276
WBGene00000269	bre-4	other	18.7769	0.74594	0.352157	0.0261194	0.0480225
WBGene00022268	Y73E7A.1	other	39.8357	0.113159	0.228939	0.61415	0.680916
WBGene00022274	Y73E7A.8	other	33.6785	1.62961	0.326821	3.01964e-07	1.25305e-06
WBGene00003111	mab-20	other	410.236	1.33509	0.128367	1.04691e-25	1.2707e-24
WBGene00022156	Y71G12B.18	other	6.80966	5.12877	2.28698	9.4109e-06	3.26388e-05
WBGene00173142	21ur-14112	other	0	NA	NA	NA	NA
WBGene00004168	pqn-88	other	0.042439	0.0443253	1.00825	0.483902	NA
WBGene00044358	Y71G12B.33	other	0.540759	0.609754	1.09599	0.470593	NA
WBGene00022157	Y71G12B.22	other	2.49026	3.03562	2.0482	0.00399727	0.0090537
WBGene00022155	Y71G12B.17	other	17.8136	2.62028	0.586639	3.74482e-06	1.37027e-05
WBGene00022158	Y71G12B.23	other	13.0917	0.266717	0.414729	0.485003	0.563211
WBGene00185098	Y71G12B.35	other	22.8851	1.32647	0.39143	0.000354202	0.00098135
WBGene00022154	drag-1	other	12.3503	2.02404	0.586375	0.000253331	0.000716294
WBGene00044348	Y71G12B.31	other	17.5504	2.13705	0.515281	1.48839e-05	5.01593e-05
WBGene00200707	Y71G12B.37	other	24.7242	3.42036	0.67765	1.92103e-07	8.1387e-07
WBGene00236797	Y71G12B.44	other	18.8807	3.29246	0.733431	3.29111e-06	1.21249e-05
WBGene00220197	Y71G12B.41	other	2.22723	2.63265	2.0674	0.0108547	0.0222482
WBGene00219767	linc-131	other	26.551	2.85121	0.517676	1.68896e-08	7.92539e-08
WBGene00006702	ubc-3	other	419.247	1.41918	0.107072	1.94118e-40	3.50785e-39
WBGene00003080	lsm-6	other	56.6393	0.682471	0.213455	0.00111465	0.00283266
WBGene00022153	Y71G12B.13	other	209.838	0.944155	0.150306	2.35135e-10	1.29418e-09
WBGene00022152	atg-5	other	43.5486	-0.273997	0.213527	0.187989	0.255461
WBGene00006771	tln-1	other	927.558	-0.819092	0.100811	3.10544e-16	2.49154e-15
WBGene00199017	Y71G12B.36	other	0.0431325	0.0447619	1.00822	0.483902	NA
WBGene00003278	mir-50	other	50.4429	-1.00801	0.280737	0.000178783	0.000517499
WBGene00022159	mppa-1	other	40.6779	-0.0915878	0.232553	0.683751	0.741382
WBGene00022150	Y71G12B.10	other	42.257	-0.0575341	0.243427	0.805503	0.843761
WBGene00022149	lin-65	other	218.88	-0.5413	0.105725	2.6417e-07	1.10235e-06
WBGene00022148	ddx-27	other	243.174	-1.04363	0.126914	1.2453e-16	1.0228e-15
WBGene00022160	Y71G12B.25	other	27.7039	-0.79396	0.28278	0.00311763	0.00726199
WBGene00022161	Y71G12B.26	other	3.69039	0.309611	0.653924	0.549811	0.623254
WBGene00220198	Y71G12B.42	other	0.326158	0.398708	1.01893	0.863231	NA
WBGene00022146	rml-5	other	102.703	-0.77737	0.154995	3.67358e-07	1.51021e-06
WBGene00022162	Y71G12B.27	other	0	NA	NA	NA	NA
WBGene00022145	Y71G12B.5	other	21.8561	3.19276	0.676248	8.87474e-07	3.48525e-06
WBGene00022144	pghm-1	other	4.82208	0.605814	0.612809	0.243817	0.31814
WBGene00022143	Y71G12B.3	other	0.57392	-0.242613	1.0119	0.377436	NA
WBGene00044349	Y71G12B.32	other	0.206415	0.199294	1.00395	0.857083	NA
WBGene00022142	Y71G12B.2	other	0.482662	0.397188	1.04633	0.666815	NA
WBGene00044347	Y71G12B.30	other	2.51646	-0.321497	0.686989	0.520862	0.597028
WBGene00219766	anr-42	other	0.75583	0.90134	1.22994	0.232286	NA
WBGene00022141	chaf-2	other	165.655	0.323964	0.155861	0.0356217	0.0629182
WBGene00022163		other	14.693	-0.170562	0.35069	0.602038	0.670427
WBGene00044746	C53H9.3	other	35.4486	1.73358	0.350843	3.4032e-07	1.405e-06
WBGene00016907	C53H9.2	other	117.258	0.219204	0.15942	0.164571	0.228615
WBGene00004441	rpl-27	other	113.41	-2.03378	0.134941	4.27799e-52	1.03784e-50
WBGene00001196	egl-30	other	1660.8	1.69408	0.0691709	3.58116e-133	3.23271e-131
WBGene00303070	C53H9.4	other	66.115	1.92632	0.271292	4.10586e-13	2.75541e-12
WBGene00202110	M01D7.10	other	1.43904	-0.658866	0.920173	0.222816	0.29476
WBGene00220027	M01D7.11	other	58.5285	2.01074	0.276482	1.50421e-13	1.04189e-12
WBGene00001309	emr-1	other	117.046	0.915009	0.162959	1.40821e-08	6.666e-08
WBGene00003750	nlp-12	other	4.48114	2.57524	1.18523	0.00245534	0.00584486
WBGene00006461	tag-96	other	24.1037	0.35202	0.295197	0.216034	0.287315
WBGene00044897	M01D7.9	other	59.676	2.46016	0.416317	7.9285e-10	4.16896e-09
WBGene00019706		other	15.4726	0.791967	0.418469	0.0414927	0.0717471
WBGene00004743	scm-1	other	219.175	1.18986	0.132866	1.79179e-19	1.6751e-18
WBGene00022139	tub-2	other	202.725	0.453733	0.122829	0.000203547	0.000583952
WBGene00303094	Y71G12A.5	other	19.8356	5.11379	1.23635	1.64869e-07	7.02786e-07
WBGene00022140	Y71G12A.4	other	6.24253	0.104429	0.503821	0.814441	0.851148
WBGene00022138	trpp-10	other	100.339	0.260597	0.162591	0.105276	0.157897
WBGene00021768	Y51F10.7	other	5.44494	1.89082	0.986658	0.0152273	0.0299428
WBGene00219760	anr-19	other	0	NA	NA	NA	NA
WBGene00021766	hex-4	other	44.4673	-0.268253	0.235342	0.237594	0.311127
WBGene00021765	Y51F10.4	other	42.4835	0.321973	0.221624	0.138395	0.19792
WBGene00255420	Y51F10.15	other	0.977687	0.115249	0.851929	0.928059	0.943286
WBGene00021771	spe-48	other	93.7127	1.21583	0.183318	1.89677e-11	1.12749e-10
WBGene00044438	Y51F10.11	other	42.904	0.631295	0.271242	0.0159496	0.0311952
WBGene00021764	Y51F10.3	other	109.502	1.92532	0.22899	1.30825e-17	1.12696e-16
WBGene00201351	Y51F10.13	other	0.632988	-0.279294	1.07166	0.193871	NA
WBGene00196465	Y51F10.12	other	0.206313	0.250937	0.998012	0.807382	NA
WBGene00021763	Y51F10.2	other	165.276	0.662618	0.125996	1.20446e-07	5.2144e-07
WBGene00021238	gap-3	other	142.969	0.477386	0.134464	0.000347192	0.000963717
WBGene00220136	Y20F4.11	other	0	NA	NA	NA	NA
WBGene00021237	crtc-1	other	23.7501	0.670679	0.319401	0.0281902	0.0513724
WBGene00021239	Y20F4.4	other	58.8245	-0.0471931	0.184359	0.793104	0.833066
WBGene00219749	linc-30	other	24.0739	0.260105	0.330022	0.407667	0.488455
WBGene00044435	Y20F4.8	other	7.10051	1.20215	0.62442	0.0292828	0.0531092
WBGene00021346	Y37E3.1	other	108.753	0.740827	0.159168	2.50093e-06	9.33962e-06
WBGene00021347	rpb-10	other	402.544	3.23161	0.207963	6.06466e-55	1.5652e-53
WBGene00021348	moag-4	other	115.133	0.70671	0.16591	1.64301e-05	5.51879e-05
WBGene00021349	arl-13	other	13.2787	1.07383	0.443491	0.00956684	0.0198751
WBGene00195672	Y37E3.26	other	0.828353	-0.857178	1.25218	0.0984817	NA
WBGene00004409	rla-1	other	94.6752	-2.42252	0.15075	5.2912e-59	1.47758e-57
WBGene00021350	Y37E3.8	other	164.73	-1.90735	0.127006	8.78453e-52	2.11264e-50
WBGene00044932	Y37E3.22	other	8.43653	-2.90698	0.541707	8.20205e-09	3.9707e-08
WBGene00197277	Y37E3.28	other	0.4453	-0.294484	0.980253	0.27805	NA
WBGene00044931	Y37E3.21	other	17.6223	-2.39069	0.343767	4.30267e-13	2.88251e-12
WBGene00196428	Y37E3.27	other	88.6707	6.11994	0.795891	5.41612e-14	3.89318e-13
WBGene00004014	phb-1	other	150.725	0.757407	0.134494	1.45185e-08	6.85252e-08
WBGene00021351	eif-2alpha	other	172.581	-0.203387	0.1308	0.117043	0.172088
WBGene00021352	pcyt-2.1	other	155.709	0.760579	0.169776	5.34287e-06	1.91318e-05
WBGene00200606	Y37E3.29	other	0.738013	0.0780304	0.859723	0.969607	NA
WBGene00044925	Y37E3.20	other	69.5855	1.47262	0.329451	2.58128e-06	9.62673e-06
WBGene00021353	iglr-3	other	17.0342	-0.0940661	0.362746	0.779021	0.822437
WBGene00003799	npp-13	other	300.961	-0.655328	0.0953853	4.98335e-12	3.09197e-11
WBGene00044810	Y37E3.19	other	0.291191	0.333991	1.01098	0.961385	NA
WBGene00021354	fpn-1.1	other	1.90495	0.267214	0.761916	0.609393	0.677034
WBGene00021355	Y37E3.17	other	169.313	-0.66153	0.146419	4.86658e-06	1.75233e-05
WBGene00235158	Y37E3.30	other	147.487	1.69129	0.17603	3.28618e-22	3.4662e-21
WBGene00195033	Y37E3.25	other	96.771	-1.80377	0.314476	2.30414e-09	1.16729e-08
WBGene00195032	Y37E3.24	other	85.038	-0.987535	0.271029	0.000154133	0.000450446
WBGene00195031	Y37E3.23	other	75.9937	-1.68995	0.197823	3.36247e-18	2.96901e-17
WBGene00021009	afd-1	other	1173.79	0.447716	0.0913881	8.60493e-07	3.38477e-06
WBGene00021008	W03F11.5	other	4.66955	1.80971	0.916892	0.0174829	0.0338057
WBGene00021005	ule-1	other	0.768777	-0.00412697	0.867452	0.815929	NA
WBGene00001542	gcy-17	other	0.607787	-0.0639576	0.908941	0.694963	NA
WBGene00021006	dct-9	other	0.0432341	0.0448255	1.00821	0.483902	NA
WBGene00021007	W03F11.4	other	1.64196	-1.54403	1.43751	0.0351401	0.0622206
WBGene00017399	lgc-51	other	3.40114	-1.77017	0.96333	0.00931018	0.0194042
WBGene00170253	21ur-15161	other	0	NA	NA	NA	NA
WBGene00017398	slc-17.6	other	3.96688	0.92383	0.74908	0.127168	0.184709
WBGene00000020	abt-2	other	401.459	-3.61701	0.190047	8.36665e-82	3.33429e-80
WBGene00198059	Y39G10AL.4	other	0	NA	NA	NA	NA
WBGene00201890	Y39G10AL.6	other	0	NA	NA	NA	NA
WBGene00200608	Y39G10AL.5	other	0	NA	NA	NA	NA
WBGene00023176		other	374.16	-4.45107	0.214379	6.4695e-97	3.2613e-95
WBGene00021458	Y39G10AL.1	other	176.558	3.5639	0.254734	9.19927e-45	1.86562e-43
WBGene00000408	cdk-7	other	94.4418	-0.739092	0.152879	9.23408e-07	3.62051e-06
WBGene00021469	Y39G10AR.11	other	466.22	-0.794532	0.0862506	2.15556e-20	2.09489e-19
WBGene00021470	tpxl-1	other	233.87	-0.253465	0.0981017	0.00941246	0.0196005
WBGene00021468	epg-2	other	1663.35	-1.03912	0.0647175	3.16957e-58	8.71317e-57
WBGene00002047	icp-1	other	279.437	-0.497994	0.0938478	9.72382e-08	4.24567e-07
WBGene00021467	Y39G10AR.9	other	65.9096	-0.449849	0.16919	0.00677503	0.0145954
WBGene00021476	nsun-4	other	51.4567	0.404628	0.210102	0.0495	0.0832603
WBGene00021475	tbca-1	other	21.5506	-0.0867337	0.31225	0.768277	0.813149
WBGene00021466	eif-2gamma	other	165.055	-0.382384	0.129781	0.00293162	0.00686663
WBGene00199088	Y39G10AR.30	other	0.598641	-0.309295	0.999027	0.305546	NA
WBGene00021465	ekl-7	other	18.098	1.53146	0.428657	0.000177502	0.000514249
WBGene00003156	mcm-4	other	361.489	-1.29486	0.126585	6.87918e-25	8.1014e-24
WBGene00219275	Y39G10AR.32	other	52.7713	0.335351	0.208427	0.102023	0.154054
WBGene00021471	Y39G10AR.15	other	1.42779	-0.00544484	0.779788	0.977549	0.982307
WBGene00021477	srbc-64	other	2.77984	0.937824	0.832823	0.138926	0.198518
WBGene00021472	Y39G10AR.16	other	0.519331	-0.272234	0.98774	0.339944	NA
WBGene00021464	ugt-31	other	15.106	-1.90094	0.399547	3.48674e-07	1.43705e-06
WBGene00021463	zeel-1	other	160.776	0.693645	0.152181	4.19986e-06	1.52642e-05
WBGene00044277		other	0.0864682	0.0774311	1.00668	0.632399	NA
WBGene00077563	peel-1	other	0.679912	0.719322	1.15551	0.34244	NA
WBGene00021461	nekl-1	other	13.6156	1.14352	0.452107	0.00669791	0.0144421
WBGene00199635	Y39G10AR.31	other	0	NA	NA	NA	NA
WBGene00196479	Y39G10AR.28	other	0	NA	NA	NA	NA
WBGene00197084	Y39G10AR.29	other	0	NA	NA	NA	NA
WBGene00196296	Y39G10AR.27	other	0	NA	NA	NA	NA
WBGene00021473	sydn-1	other	40.2695	-0.600228	0.244088	0.0105091	0.0216103
WBGene00021474	dot-1.1	other	373.845	0.0815943	0.107886	0.448186	0.527847
WBGene00021460	zwl-1	other	123.772	0.144177	0.164982	0.377644	0.458972
WBGene00195289	Y39G10AR.26	other	4.76304	-1.99067	0.685117	0.000481418	0.00130786
WBGene00044926	Y39G10AR.24	other	36.9349	-2.64654	0.260164	2.70036e-25	3.24511e-24
WBGene00017741	F23C8.13	other	7.98535	2.81953	0.932968	0.000922375	0.00238051
WBGene00017734	F23C8.5	other	66.1154	-0.627008	0.173614	0.000227499	0.0006475
WBGene00017735	did-2	other	115.958	-0.0707	0.138053	0.603899	0.672161
WBGene00017736	F23C8.7	other	1.68111	0.838862	0.96976	0.164729	0.228787
WBGene00017737	F23C8.8	other	1.77384	0.0868824	0.784587	0.854648	0.884923
WBGene00017738	tipn-1	other	82.0297	-0.282157	0.187924	0.125153	0.18225
WBGene00017733	ubxn-1	other	99.3397	-0.0668818	0.173727	0.694128	0.749299
WBGene00255457	F23C8.14	other	25.2432	7.50302	2.58107	3.80725e-10	2.05596e-09
WBGene00017732	F23C8.3	other	35.8362	1.49136	0.326151	2.28433e-06	8.57528e-06
WBGene00023274		other	0	NA	NA	NA	NA
WBGene00023273		other	2.97599	1.64094	1.13889	0.0251692	0.0465401
WBGene00017731		other	2.5001	0.23843	0.686682	0.650868	0.713715
WBGene00017739		other	0.290988	0.260526	1.01237	0.968719	NA
WBGene00002141	inx-19	other	20.1895	1.0002	0.355942	0.00328282	0.00759979
WBGene00022280	Y74C10AL.2	other	28.4053	0.59806	0.287826	0.0312794	0.0562519
WBGene00022281	abtm-1	other	123.296	0.383174	0.145189	0.00773176	0.0164501
WBGene00022282	Y74C10AR.2	other	0.0432341	0.0448255	1.00821	0.483902	NA
WBGene00001232	eif-3.I	other	186.454	0.505209	0.114218	8.70811e-06	3.03751e-05
WBGene00021277	ddx-10	other	90.9251	-1.29668	0.142471	3.22973e-20	3.11234e-19
WBGene00021276	Y23H5B.5	other	168.33	-0.461817	0.134981	0.000548499	0.0014736
WBGene00021278		other	16.3997	0.53441	0.36529	0.121347	0.177529
WBGene00202408	Y23H5B.13	other	4.13441	-2.53801	0.8872	0.000388863	0.00107155
WBGene00045093	Y23H5B.10	other	196.696	-3.23561	0.314682	7.93091e-26	9.65641e-25
WBGene00165483	21ur-15102	other	0	NA	NA	NA	NA
WBGene00021275	dmsr-2	other	2.95852	0.834633	0.833734	0.171011	0.236142
WBGene00255578	mir-8193	other	0	NA	NA	NA	NA
WBGene00021274	Y23H5B.3	other	2.47245	-0.51872	0.758263	0.316459	0.396581
WBGene00021279	Y23H5B.8	other	62.1329	1.68942	0.249119	5.27438e-12	3.26524e-11
WBGene00021273		other	0.293272	0.256909	1.01267	0.965679	NA
WBGene00021280	nspd-8	other	0.979392	1.13298	1.38694	0.13542	0.194439
WBGene00021272	Y23H5B.1	other	19.3256	0.557816	0.346357	0.0900506	0.138586
WBGene00194701	Y23H5B.12	other	0	NA	NA	NA	NA
WBGene00016950	C55C2.4	other	0.042439	0.0443253	1.00825	0.483902	NA
WBGene00016949	C55C2.3	other	0.794191	0.0294204	0.865452	0.891678	NA
WBGene00006047	ssp-19	other	0.163079	0.206091	0.994551	0.673372	NA
WBGene00016948	scrt-1	other	15.7785	0.962281	0.409893	0.0123218	0.0248123
WBGene00000006	aat-5	other	3.94551	0.9691	0.740146	0.111785	0.165904
WBGene00001404	fbp-1	other	113.847	-0.100172	0.147051	0.489707	0.56735
WBGene00004226	ptr-12	other	8.62846	2.90224	0.987169	0.000975753	0.00250727
WBGene00019461	K07A3.3	other	1.58507	0.707273	0.919174	0.221334	0.292999
WBGene00201499	K07A3.5	other	4.44877	4.29078	2.18289	0.000140835	0.000414453
WBGene00201331	K07A3.4	other	0.394705	0.477007	1.04047	0.698543	NA
WBGene00000832	ctn-1	other	98.1242	-0.546161	0.164154	0.00073328	0.00192615
WBGene00200768	Y23H5A.11	other	0	NA	NA	NA	NA
WBGene00198727	Y23H5A.10	other	0.0431325	0.0447619	1.00822	0.483902	NA
WBGene00021271	spe-47	other	2.47509	0.683347	0.802942	0.246116	0.320664
WBGene00195445	Y23H5A.9	other	3.8695	1.43206	0.911507	0.044923	0.0767757
WBGene00021270	pid-3	other	127.33	0.555086	0.154787	0.000287097	0.00080613
WBGene00021269	Y23H5A.2	other	19.5012	-0.873092	0.300423	0.00215295	0.00518225
WBGene00000800	cars-1	other	266.946	-0.156173	0.10702	0.142205	0.202192
WBGene00000801		other	61.6012	1.4514	0.251788	3.78851e-09	1.88146e-08
WBGene00023172	Y23H5A.8	other	9.15588	-1.2693	0.443346	0.00137761	0.00344679
WBGene00077781		other	2.25832	-0.36684	0.725455	0.474633	0.55352
WBGene00018231	F40E3.3	other	1.84921	-4.38727	1.74212	0.00037078	0.00102523
WBGene00018230	mage-1	other	41.2141	-0.179393	0.254247	0.464316	0.543742
WBGene00219692	linc-23	other	0.739579	0.842274	1.20567	0.26345	NA
WBGene00018232	F40E3.5	other	3.75271	1.43205	0.9046	0.0450443	0.0769425
WBGene00018233	F40E3.6	other	0.0685468	0.0680818	1.00668	0.60154	NA
WBGene00200510	F40E3.9	other	0	NA	NA	NA	NA
WBGene00197940	F40E3.8	other	0.0863666	0.0773819	1.00668	0.632399	NA
WBGene00219930	F32B5.17	other	0.119947	0.135023	0.999408	0.620335	NA
WBGene00017979	F32B5.6	other	18.2357	-0.495766	0.320269	0.100041	0.151521
WBGene00017980	F32B5.7	other	39.205	-0.0420677	0.226041	0.846436	0.878295
WBGene00198883	F32B5.12	other	0.0432341	0.0448255	1.00821	0.483902	NA
WBGene00199900	F32B5.13	other	0.0431325	0.0447619	1.00822	0.483902	NA
WBGene00200994	F32B5.14	other	0.0855715	0.0769951	1.00667	0.632313	NA
WBGene00201569	F32B5.15	other	0.154118	0.16735	0.999948	0.721474	NA
WBGene00000788	cpz-1	other	77.5257	1.20409	0.263046	2.2361e-06	8.40238e-06
WBGene00017978	msrp-1	other	0	NA	NA	NA	NA
WBGene00017977	F32B5.3	other	0.0342734	0.0388153	1.00872	0.483902	NA
WBGene00017976	F32B5.2	other	2.82498	0.473105	0.710262	0.392413	0.473805
WBGene00196260	F32B5.10	other	0	NA	NA	NA	NA
WBGene00017975	F32B5.1	other	4.96335	-0.729513	0.579138	0.122049	0.178354
WBGene00202148	F32B5.16	other	0	NA	NA	NA	NA
WBGene00197526	F32B5.11	other	0	NA	NA	NA	NA
WBGene00200310	Y71F9B.21	other	0.206211	0.250903	0.998001	0.807162	NA
WBGene00003006	lin-17	other	170.586	0.34926	0.157296	0.0248357	0.0460153
WBGene00001048	dnj-30	other	58.843	-1.74275	0.261608	7.83662e-12	4.77529e-11
WBGene00022128	Y71F9B.6	other	88.5247	1.48963	0.214224	1.6955e-12	1.09142e-11
WBGene00004920	snr-7	other	226.87	0.351955	0.132669	0.007459	0.0159397
WBGene00022127	yop-1	other	208.76	1.25015	0.140347	2.74591e-19	2.54988e-18
WBGene00022126	Y71F9B.2	other	20.835	-0.60208	0.314242	0.0422998	0.0729805
WBGene00022129	lron-11	other	257.917	0.88217	0.124914	1.02948e-12	6.73637e-12
WBGene00195443	Y71F9B.17	other	0.0855715	0.0769951	1.00667	0.632313	NA
WBGene00198026	Y71F9B.19	other	0.438836	0.45625	1.04788	0.665096	NA
WBGene00201019	Y71F9B.22	other	15.4624	-2.63443	0.444027	3.68635e-10	1.994e-09
WBGene00196517	Y71F9B.18	other	0.293373	0.261088	1.01263	0.965073	NA
WBGene00004043	plk-2	other	47.1484	-0.433726	0.245439	0.0681154	0.109554
WBGene00199103	Y71F9B.20	other	0.454372	0.493774	1.05497	0.626318	NA
WBGene00022130	Y71F9B.9	other	34.4453	0.887554	0.293746	0.0017667	0.00433094
WBGene00255549	Y71F9B.24	other	3.29624	1.91828	1.16056	0.0133388	0.0266118
WBGene00004946	sop-3	other	312.415	-1.33383	0.100964	2.80583e-40	5.05153e-39
WBGene00022125	Y71F9B.1	other	42.1284	4.05353	0.583517	3.44792e-12	2.16141e-11
WBGene00022131	Y71F9B.13	other	13.0031	3.11869	0.803423	5.92548e-05	0.000184445
WBGene00022133	Y71F9B.15	other	0	NA	NA	NA	NA
WBGene00020990	W03D8.9	other	0.188493	0.192963	1.00234	0.818059	NA
WBGene00020991		other	0.61807	-0.278919	1.07139	0.195903	NA
WBGene00255550	W03D8.14	other	0	NA	NA	NA	NA
WBGene00020984	W03D8.1	other	0.436352	-0.123568	0.98688	0.547609	NA
WBGene00020989	W03D8.8	other	0.487655	-0.265065	1.06245	0.267737	NA
WBGene00020988	W03D8.7	other	0.402769	0.468818	1.04118	0.697478	NA
WBGene00020985	W03D8.2	other	3.0364	0.58611	0.713018	0.299634	0.379341
WBGene00201190	W03D8.12	other	0.0856731	0.0770444	1.00667	0.632313	NA
WBGene00002174	itx-1	other	17.867	-0.682181	0.316497	0.0218908	0.0412162
WBGene00020987	W03D8.5	other	0.128907	0.0998838	1.0074	0.753224	NA
WBGene00044796	W03D8.11	other	4.4931	0.217338	0.644891	0.667324	0.728426
WBGene00020986	W03D8.3	other	0.861809	0.801206	1.22494	0.258693	NA
WBGene00004077	pop-1	other	743.369	0.56602	0.0686689	1.46071e-16	1.19416e-15
WBGene00220118	W03D8.13	other	1.66575	0.838711	0.955975	0.163671	0.227544
WBGene00220126	W10C8.17	other	0.814023	-0.635203	1.04654	0.189064	NA
WBGene00200264	W10C8.14	other	0.993134	0.968525	1.32851	0.180054	0.246316
WBGene00196235	W10C8.8	other	2.47218	1.46323	1.09177	0.0381739	0.0667278
WBGene00199081	W10C8.12	other	20.103	7.09209	2.5431	4.82108e-09	2.37964e-08
WBGene00199417	W10C8.13	other	4.93855	1.85332	0.963364	0.0171381	0.0332119
WBGene00202063	W10C8.16	other	0.36033	0.424764	1.02843	0.784842	NA
WBGene00201255	W10C8.15	other	2.95707	0.983142	0.842094	0.124393	0.181329
WBGene00196796	W10C8.9	other	0.378048	0.391055	1.0295	0.783953	NA
WBGene00195578	W10C8.7	other	0.0342734	0.0388153	1.00872	0.483902	NA
WBGene00198389	W10C8.11	other	1.54037	-1.02677	1.61108	0.0461886	0.078517
WBGene00021125	ccb-2	other	5.15752	0.561641	0.59184	0.266816	0.343507
WBGene00021127	W10C8.4	other	6.41955	2.39443	0.933987	0.00355813	0.00817136
WBGene00021128	W10C8.5	other	9.04322	-0.78802	0.468148	0.0561677	0.0926879
WBGene00197182	W10C8.10	other	0.240586	0.294602	1.00214	0.910547	NA
WBGene00044433	W10C8.6	other	0.911416	1.04858	1.3271	0.162708	0.226628
WBGene00022116		other	18.9372	5.03727	1.22478	2.0185e-07	8.52372e-07
WBGene00200294	Y71F9AL.21	other	0	NA	NA	NA	NA
WBGene00022115	Y71F9AL.10	other	69.024	1.15177	0.203379	9.30132e-09	4.47607e-08
WBGene00022117	Y71F9AL.12	other	30.6233	-0.8191	0.289712	0.00297649	0.00696247
WBGene00004412	rpl-1	other	134.325	-1.79548	0.2035	2.55663e-19	2.37753e-18
WBGene00199201	Y71F9AL.19	other	35.4968	5.21503	0.948495	2.3036e-08	1.06804e-07
WBGene00022114	Y71F9AL.9	other	583.132	1.42446	0.104272	7.47349e-43	1.44901e-41
WBGene00200098	Y71F9AL.20	other	3.19925	1.08707	0.874493	0.0990084	0.150239
WBGene00022113	Y71F9AL.8	other	11.293	-1.01356	0.431061	0.00876115	0.0184082
WBGene00022118	dnc-5	other	27.8261	-1.53213	0.252821	3.81627e-10	2.06026e-09
WBGene00000199	arx-1	other	129.931	0.451011	0.134199	0.000724553	0.00190415
WBGene00022112	Y71F9AL.7	other	34.0626	0.890458	0.276113	0.000896655	0.00232216
WBGene00219219	mir-5546	other	1.01393	1.15863	1.40552	0.127963	0.185572
WBGene00220195	Y71F9AL.24	other	2.45556	3.01211	2.03141	0.00398095	0.00902761
WBGene00304792	Y71F9AL.25	other	52.6574	1.89206	0.290601	3.23575e-11	1.89041e-10
WBGene00022111	Y71F9AL.6	other	42.0544	2.75696	0.397976	1.93301e-12	1.23937e-11
WBGene00022119	copa-1	other	429.604	-0.642888	0.0917305	1.84689e-12	1.18612e-11
WBGene00001791	gst-43	other	21.2805	-0.114671	0.345063	0.720343	0.772869
WBGene00022110	Y71F9AL.4	other	8.40854	-0.986055	0.471649	0.0172123	0.0333422
WBGene00004049	parp-1	other	130.993	-0.0351028	0.128228	0.781511	0.824364
WBGene00022108	Y71F9AL.2	other	2.9809	0.0641875	0.638472	0.899883	0.920952
WBGene00219263	mir-4931	other	0.0431325	0.0447619	1.00822	0.483902	NA
WBGene00022107	Y71F9AL.1	other	48.6663	0.118979	0.208789	0.561753	0.63394
WBGene00022122	trap-1	other	147.867	0.333026	0.131866	0.0109285	0.0223757
WBGene00003836	nxt-1	other	108.121	1.71184	0.196156	1.24184e-18	1.11737e-17
WBGene00022121	cogc-3	other	364.975	0.95721	0.231256	2.07051e-05	6.87266e-05
WBGene00044928	Y71F9AM.7	other	72.6325	-3.50292	0.257217	2.76164e-43	5.41941e-42
WBGene00306080	Y71F9AM.11	other	0.239098	0.23124	1.00643	0.929521	NA
WBGene00045398	Y71F9AM.8	other	0.0775075	0.0728229	1.00665	0.61181	NA
WBGene00271781	Y71F9AM.9	other	0.249344	0.28727	1.00414	0.932293	NA
WBGene00284845	Y71F9AR.10	other	0.128907	0.0998838	1.0074	0.753224	NA
WBGene00000237	bam-2	other	61.9347	-0.776506	0.175416	6.37854e-06	2.26233e-05
WBGene00201627	Y71F9AR.9	other	1.73981	-0.419973	0.877056	0.405217	0.486241
WBGene00200726	Y71F9AR.7	other	0.350767	-0.288318	1.03759	0.257575	NA
WBGene00201588	Y71F9AR.8	other	0	NA	NA	NA	NA
WBGene00196076	Y71F9AR.5	other	0.042439	0.0443253	1.00825	0.483902	NA
WBGene00196881	Y71F9AR.6	other	0.0342734	0.0388153	1.00872	0.483902	NA
WBGene00044894	Y71F9AR.4	other	8.29034	-0.0764202	0.453228	0.847639	0.879402
WBGene00022123	Y71F9AR.2	other	12.6674	0.819946	0.431315	0.0408219	0.0707259
WBGene00022124	supr-1	other	46.7326	-0.270982	0.219343	0.203443	0.273171
WBGene00001046	dnj-28	other	36.9548	0.984281	0.342601	0.00233795	0.00558941
WBGene00021839	nduf-5	other	129.533	2.04303	0.210112	7.636e-23	8.30715e-22
WBGene00021838	Y54E10BL.3	other	17.6618	1.80013	0.462747	4.7272e-05	0.000149114
WBGene00003186	mek-2	other	129.017	1.03414	0.169687	6.82453e-10	3.61196e-09
WBGene00197714	Y54E10BL.8	other	5.00172	4.4721	2.24439	0.000132393	0.000390795
WBGene00000625	col-48	other	3.31002	-0.620505	0.66468	0.218368	0.289942
WBGene00021837		other	0	NA	NA	NA	NA
WBGene00021843	Y54E10BR.4	other	91.9285	-0.228671	0.181943	0.202258	0.271863
WBGene00021842	Y54E10BR.3	other	47.6755	-1.03694	0.216541	8.92256e-07	3.50261e-06
WBGene00021844	sec-11	other	62.8003	0.124512	0.214384	0.554132	0.627273
WBGene00021845	rpb-7	other	92.1143	0.805286	0.187529	1.29148e-05	4.39044e-05
WBGene00021841	Y54E10BR.2	other	43.0344	1.15544	0.256458	4.12123e-06	1.49897e-05
WBGene00003387	mod-5	other	20.3222	1.62555	0.439057	9.58542e-05	0.000288738
WBGene00021846	ztf-23	other	72.6058	0.730445	0.188597	8.80893e-05	0.000267298
WBGene00021840	pign-1	other	77.4397	1.21242	0.222872	2.68308e-08	1.2366e-07
WBGene00000205	arx-7	other	42.0758	0.318124	0.223869	0.146842	0.20784
WBGene00019697	M01B12.4	other	217.284	0.476748	0.112946	2.10866e-05	6.99333e-05
WBGene00019698	riok-1	other	275.981	0.626519	0.137142	3.98036e-06	1.45154e-05
WBGene00197503	C45E1.7	other	0	NA	NA	NA	NA
WBGene00003654	nhr-64	other	78.0741	1.39347	0.211572	2.10774e-11	1.24793e-10
WBGene00199215	C45E1.9	other	1.6055	2.10801	1.81863	0.0215917	0.0407162
WBGene00197193	C45E1.6	other	0.490726	0.541961	1.07012	0.558683	NA
WBGene00219857	C45E1.10	other	0.30893	0.277061	1.01511	0.9299	NA
WBGene00195056	C45E1.5	other	0.790408	0.854062	1.22742	0.247802	NA
WBGene00016663	C45E1.4	other	4.14428	1.0845	0.766913	0.0847377	0.131834
WBGene00197996	C45E1.8	other	0	NA	NA	NA	NA
WBGene00219712	linc-167	other	1.2101	1.55237	1.58834	0.0590576	0.0968475
WBGene00219460	K09H9.9	other	0.609184	0.730359	1.13729	0.360119	NA
WBGene00000626	col-49	other	0.0431325	0.0447619	1.00822	0.483902	NA
WBGene00045387	K09H9.8	other	1.6291	0.79559	0.955841	0.18264	0.249257
WBGene00019597	K09H9.5	other	0.247162	0.221711	1.00792	0.947875	NA
WBGene00003062	lpd-6	other	134.585	-0.639151	0.118283	4.97589e-08	2.23961e-07
WBGene00019595	dscc-1	other	70.7473	-0.414508	0.167202	0.0117343	0.0238072
WBGene00019598	K09H9.7	other	102.496	2.56015	0.243711	3.5827e-26	4.45725e-25
WBGene00019594	K09H9.1	other	71.3471	3.30539	0.372753	2.87079e-19	2.66075e-18
WBGene00006888	vbh-1	other	841.475	1.00111	0.109581	3.81069e-20	3.65585e-19
WBGene00220015	K09H9.11	other	30.7606	1.57656	0.359592	5.015e-06	1.80209e-05
WBGene00021829	mrpl-17	other	49.9452	1.52257	0.261694	3.12352e-09	1.56523e-08
WBGene00021828	Y54E10A.6	other	72.6027	-0.149371	0.172447	0.37742	0.458814
WBGene00021827	dnc-6	other	23.1739	-0.932913	0.330311	0.00272739	0.00643664
WBGene00021830	Y54E10A.10	other	78.5232	-0.328547	0.173412	0.0540314	0.0896735
WBGene00021831	Y54E10A.11	other	172.091	-0.165475	0.112533	0.138581	0.198099
WBGene00021832	syp-5	other	22.2869	-0.513721	0.356069	0.121489	0.177683
WBGene00021833		other	10.5819	5.94975	2.39268	4.36616e-07	1.77612e-06
WBGene00021835	Y54E10A.17	other	10.9678	0.335911	0.436083	0.399723	0.481045
WBGene00001481	fog-1	other	10.33	0.314686	0.42741	0.42268	0.50275
WBGene00004404	rom-5	other	45.9917	-0.46166	0.207595	0.0223139	0.0419112
WBGene00000413	cdt-1	other	595.987	0.325458	0.0746344	1.22647e-05	4.18117e-05
WBGene00021826	txl-1	other	99.822	0.216685	0.197729	0.26662	0.3433
WBGene00003258	cogc-1	other	155.855	-0.914872	0.128664	6.61688e-13	4.39044e-12
WBGene00021834	mab-31	other	89.9612	1.10038	0.207438	6.76506e-08	2.999e-07
WBGene00198001	Y54E10A.24	other	0.487655	-0.265065	1.06245	0.267737	NA
WBGene00199669	Y54E10A.25	other	0.119845	0.134975	0.999403	0.62006	NA
WBGene00200442	Y54E10A.26	other	0.584158	0.55144	1.09062	0.491487	NA
WBGene00201300	Y54E10A.27	other	0.207108	0.199527	1.00401	0.8585	NA
WBGene00220179	Y54E10A.29	other	0.0342734	0.0388153	1.00872	0.483902	NA
WBGene00195923	Y54E10A.19	other	0	NA	NA	NA	NA
WBGene00202137	Y54E10A.28	other	0.0431325	0.0447619	1.00822	0.483902	NA
WBGene00197232	Y54E10A.22	other	0	NA	NA	NA	NA
WBGene00196224	Y54E10A.20	other	0	NA	NA	NA	NA
WBGene00021553	tyr-5	other	0.660502	0.743803	1.15849	0.332923	NA
WBGene00197062	Y54E10A.21	other	0	NA	NA	NA	NA
WBGene00197872	Y54E10A.23	other	0	NA	NA	NA	NA
WBGene00021552	zip-4	other	57.493	0.677896	0.205167	0.000777916	0.00203474
WBGene00020915	nol-58	other	499.826	-0.410931	0.0849364	1.19402e-06	4.61534e-06
WBGene00004154	pqn-72	other	13.6669	1.11909	0.465704	0.00927773	0.0193428
WBGene00196791	W01B11.7	other	0	NA	NA	NA	NA
WBGene00020914	sulp-6	other	0.729028	0.881713	1.21336	0.245959	NA
WBGene00020917	W01B11.6	other	2.24678	0.616325	0.794737	0.289433	0.368276
WBGene00020913	W01B11.1	other	0	NA	NA	NA	NA
WBGene00000036	ace-2	other	21.1877	0.566376	0.327821	0.0704814	0.112788
WBGene00303088	Y44E3A.7	other	0.207007	0.206889	1.00324	0.852221	NA
WBGene00021548	trx-4	other	37.4527	-0.10618	0.353341	0.7475	0.795497
WBGene00021549	cdap-2	other	185.352	1.54708	0.152207	1.20237e-24	1.40491e-23
WBGene00021547	Y44E3A.1	other	108.856	2.29173	0.223851	4.36803e-25	5.19772e-24
WBGene00021551	edc-4	other	283.823	-0.545954	0.109898	5.70706e-07	2.28659e-06
WBGene00021039	W05F2.7	other	5.86411	0.509484	0.556885	0.291881	0.37071
WBGene00195045	W05F2.8	other	5.88216	0.0411003	0.517645	0.928868	0.943846
WBGene00021034		other	4.59428	1.10995	0.761036	0.0760765	0.120343
WBGene00021035	W05F2.3	other	83.6539	-0.649019	0.173907	0.000141457	0.000415968
WBGene00021038	W05F2.6	other	45.5622	-0.838195	0.200178	1.76192e-05	5.88966e-05
WBGene00021037		other	1.54782	-1.92667	1.27305	0.0136937	0.0272387
WBGene00021036	W05F2.4	other	98.4846	0.0254162	0.219386	0.907036	0.926896
WBGene00195771	W05F2.9	other	0.163181	0.171071	1.00063	0.744583	NA
WBGene00201193	F25F1.4	other	0	NA	NA	NA	NA
WBGene00200218	F25F1.3	other	0	NA	NA	NA	NA
WBGene00199044	K03E5.7	other	0	NA	NA	NA	NA
WBGene00198120	K03E5.6	other	0	NA	NA	NA	NA
WBGene00019362	cdk-2	other	138.411	1.22848	0.151662	3.11623e-16	2.49917e-15
WBGene00219710	anr-45	other	1.26248	1.44227	1.60139	0.0742484	0.117942
WBGene00220004	K03E5.9	other	3.5749	1.26182	0.87033	0.0645219	0.104432
WBGene00019361	clik-3	other	2.57631	0.227539	0.70036	0.665554	0.726944
WBGene00019360	neto-1	other	4.7591	0.177857	0.560431	0.709307	0.763349
WBGene00004775	2001-09-01	other	151.045	-0.327488	0.141439	0.0189596	0.0363246
WBGene00006440	nefr-1	other	129.371	0.159535	0.132729	0.226228	0.298256
WBGene00021639	Y47G6A.13	other	7.25546	-0.0465514	0.46662	0.908338	0.927697
WBGene00003422	msh-6	other	164.028	-1.41239	0.14227	1.07961e-23	1.21608e-22
WBGene00021640	Y47G6A.14	other	40.9491	-0.126963	0.219031	0.550629	0.623962
WBGene00004978	spg-7	other	249.587	0.69628	0.104746	2.44293e-11	1.43936e-10
WBGene00220165	Y47G6A.36	other	0.499686	0.522509	1.06863	0.567177	NA
WBGene00021641	Y47G6A.15	other	2.24667	0.510726	0.767364	0.360702	0.442118
WBGene00021638	Y47G6A.9	other	66.1436	1.00987	0.205198	5.68219e-07	2.2771e-06
WBGene00000794	crn-1	other	153.694	-1.35758	0.134696	2.71487e-24	3.13445e-23
WBGene00021643	ccep-290	other	32.6124	-1.70906	0.234002	6.58991e-14	4.70556e-13
WBGene00021637	Y47G6A.7	other	67.2749	1.10173	0.224148	5.14088e-07	2.07345e-06
WBGene00220166	Y47G6A.37	other	0.215764	0.131571	1.01088	0.919457	NA
WBGene00021644	Y47G6A.18	other	175.622	1.21185	0.136251	3.71258e-19	3.42135e-18
WBGene00021636	pcaf-1	other	128.414	-0.451525	0.168661	0.00648381	0.014024
WBGene00021645	Y47G6A.19	other	2.30253	0.176485	0.711835	0.737709	0.787236
WBGene00021653	Y47G6A.30	other	0.0432341	0.0448255	1.00821	0.483902	NA
WBGene00220167	Y47G6A.38	other	0	NA	NA	NA	NA
WBGene00021635	Y47G6A.5	other	12.6735	0.489041	0.40728	0.196289	0.264977
WBGene00004389	rnp-6	other	209.671	-0.547646	0.10891	4.10729e-07	1.67784e-06
WBGene00021634	rde-10	other	87.003	-0.530097	0.146424	0.000243523	0.00069017
WBGene00021646	Y47G6A.21	other	38.935	-0.871039	0.235478	0.000134575	0.000396754
WBGene00200046	Y47G6A.34	other	0.248651	0.296928	1.00327	0.927088	NA
WBGene00021651		other	7.21576	-0.666494	0.490853	0.113678	0.168223
WBGene00021647	Y47G6A.22	other	28.8712	0.466142	0.280362	0.0848069	0.131896
WBGene00045399	Y47G6A.33	other	1.29587	1.65803	1.6478	0.048859	0.0823209
WBGene00003060	lpd-3	other	323.766	-1.11781	0.11114	4.28707e-24	4.90875e-23
WBGene00200878	Y47G6A.35	other	0	NA	NA	NA	NA
WBGene00021633	Y47G6A.3	other	2.47128	0.657635	0.820893	0.261166	0.337239
WBGene00044436	Y47G6A.31	other	58.4384	1.38847	0.237509	2.62345e-09	1.32146e-08
WBGene00021648	mis-12	other	122.893	1.0108	0.150515	1.24071e-11	7.47583e-11
WBGene00021649	Y47G6A.25	other	18.3389	0.267944	0.32226	0.384284	0.465788
WBGene00271653	Y47G6A.39	other	0.163079	0.206091	0.994551	0.673372	NA
WBGene00002144	inx-22	other	45.3091	0.152323	0.255093	0.539533	0.61361
WBGene00002143	inx-21	other	27.7037	0.614303	0.299116	0.0330235	0.0590438
WBGene00021650	Y47G6A.26	other	1.45576	0.67033	0.917505	0.248006	0.322737
WBGene00044437	Y47G6A.32	other	15.8704	1.28715	0.43183	0.00158449	0.00391792
WBGene00000284	cah-6	other	2.63088	0.788149	0.812135	0.194827	0.263303
WBGene00020902	jmjc-1	other	188.993	0.250865	0.121631	0.03769	0.0660009
WBGene00020901	T28F2.2	other	137.489	1.64041	0.200159	9.16749e-17	7.58732e-16
WBGene00023156		other	65.8346	-4.19694	0.266549	8.53162e-57	2.26824e-55
WBGene00020900	T28F2.1	other	1.22217	-0.0633364	0.869391	0.856671	0.886451
WBGene00000368	ccb-1	other	48.8881	0.544044	0.227259	0.0142265	0.028203
WBGene00000627	col-50	other	0.317299	0.383028	1.01739	0.881406	NA
WBGene00000628	col-51	other	0	NA	NA	NA	NA
WBGene00020903	acd-5	other	4.44233	0.00435247	0.57681	0.994784	0.995605
WBGene00004890	smp-2	other	20.7917	-0.214134	0.311005	0.466863	0.546034
WBGene00001501	ftn-2	other	115.822	-0.833458	0.1438	4.29537e-09	2.12556e-08
WBGene00017025	D1037.1	other	109.174	-0.233098	0.138231	0.0883171	0.13637
WBGene00004272	rab-8	other	189.581	1.24781	0.142212	9.13433e-19	8.27247e-18
WBGene00017026	ipla-4	other	4.50971	0.354915	0.587758	0.474138	0.553042
WBGene00003418	msh-2	other	65.2656	-1.72456	0.194195	1.56207e-19	1.46316e-18
WBGene00166332	21ur-13866	other	1.14247	1.38375	1.53082	0.0825447	0.129029
WBGene00002042	hus-1	other	11.7815	0.698574	0.437661	0.0840678	0.130967
WBGene00219678	linc-9	other	10.4255	1.67326	0.606616	0.00252079	0.00598305
WBGene00017651	F21A9.2	other	22.1686	0.206903	0.308174	0.482757	0.561106
WBGene00017650	F21A9.1	other	10.5367	5.92517	2.40545	7.0376e-07	2.79145e-06
WBGene00255568	mir-8204	other	0.61057	0.705442	1.13239	0.375715	NA
WBGene00003040	lin-59	other	531.429	0.442544	0.113417	8.59917e-05	0.000261423
WBGene00001601	glh-4	other	55.3492	0.295341	0.193377	0.121162	0.177352
WBGene00020467	T12F5.2	other	5.68412	0.540833	0.570246	0.271894	0.349118
WBGene00004147	larp-5	other	566.676	0.408873	0.0904808	5.72765e-06	2.04342e-05
WBGene00020466	sld-2	other	107.312	0.202502	0.175086	0.242312	0.31643
WBGene00174161	21ur-11567	other	0	NA	NA	NA	NA
WBGene00021175	math-46	other	1.45976	0.0961491	0.772304	0.865547	0.893729
WBGene00201829	Y8G1A.3	other	0.0432341	0.0448255	1.00821	0.483902	NA
WBGene00002135	inx-13	other	79.6762	-0.39884	0.170876	0.0175635	0.0339414
WBGene00002134	inx-12	other	121.368	0.531445	0.143712	0.000190686	0.000549819
WBGene00022815	asic-1	other	1.52394	-1.73	1.378	0.0246678	0.0457523
WBGene00194702	C32E8.12	other	0.384235	0.293745	1.02394	0.827153	NA
WBGene00016324	C32E8.6	other	0.711881	0.776906	1.17814	0.303288	NA
WBGene00284853	C32E8.13	other	0.0431325	0.0447619	1.00822	0.483902	NA
WBGene00004368	ric-19	other	14.5117	-0.543331	0.356694	0.0998328	0.151253
WBGene00016323	pmlr-1	other	104.866	0.0767915	0.146928	0.598766	0.667712
WBGene00016322	C32E8.4	other	0.528292	-0.254951	0.98335	0.366275	NA
WBGene00016321	tppp-1	other	40.9178	-0.828594	0.258801	0.000877819	0.00227794
WBGene00004425	rpl-13	other	178.618	-0.554835	0.12852	1.29559e-05	4.40287e-05
WBGene00004217	ptr-2	other	75.2975	-0.643878	0.171984	0.00013656	0.000402482
WBGene00016320	C32E8.1	other	1.93116	1.05731	1.00811	0.097045	0.147641
WBGene00016325	C32E8.9	other	15.3948	-1.02708	0.389685	0.00405379	0.00916485
WBGene00006751	unc-11	other	117.902	0.292022	0.140466	0.0360276	0.0635081
WBGene00016326	ubr-1	other	313.858	-0.699082	0.118314	2.75774e-09	1.3873e-08
WBGene00003797	npp-11	other	286.337	-0.142853	0.101248	0.156107	0.218927
WBGene00023066	F53F10.7	other	0.119845	0.134975	0.999403	0.62006	NA
WBGene00006833	unc-108	other	354.622	1.22557	0.0994236	3.75392e-35	6.08655e-34
WBGene00018765	mpc-2	other	31.0919	-0.315808	0.238628	0.17131	0.236495
WBGene00044423	F53F10.8	other	13.1126	1.2054	0.463554	0.0053035	0.0116834
WBGene00023065	F53F10.6	other	7.01157	3.35084	1.21278	0.000241673	0.000685228
WBGene00018764	F53F10.2	other	291.04	1.19231	0.118021	2.87534e-24	3.31184e-23
WBGene00018763	F53F10.1	other	35.7496	1.15977	0.307494	8.97457e-05	0.000271814
WBGene00020187	gsp-4	other	1.30661	0.529903	0.902693	0.353028	0.434233
WBGene00020188	T03F1.6	other	594.37	2.02651	0.145093	3.78736e-45	7.73737e-44
WBGene00020192	T03F1.11	other	13.8354	0.329548	0.405465	0.378721	0.460108
WBGene00020189	tfbm-1	other	47.595	1.89518	0.330576	3.79478e-09	1.88409e-08
WBGene00020190	guk-1	other	475.904	3.03025	0.199763	4.51498e-53	1.11912e-51
WBGene00001832	hcp-4	other	277.958	-0.82017	0.0848764	2.8134e-22	2.9803e-21
WBGene00020185	pgk-1	other	192.973	1.84589	0.196077	1.36262e-21	1.39999e-20
WBGene00000764	coq-4	other	21.2457	-2.1114	0.311015	1.66142e-12	1.0709e-11
WBGene00219725	linc-63	other	0.0767124	0.0724253	1.00665	0.61181	NA
WBGene00020191	clec-53	other	1.2374	-0.0779545	0.809675	0.847887	0.879565
WBGene00020184	uba-5	other	51.6714	0.237242	0.224677	0.279836	0.358037
WBGene00020193	T03F1.12	other	18.1686	0.78462	0.353954	0.0200477	0.038097
WBGene00016837	syf-1	other	223.982	-0.977482	0.114416	8.04332e-18	6.9908e-17
WBGene00016836	C50F2.2	other	110.354	-1.8835	0.156638	6.15457e-34	9.60192e-33
WBGene00000013	abf-2	other	0.129499	0.100113	1.00741	0.75448	NA
WBGene00000012	abf-1	other	1.52551	0.57486	0.897935	0.301862	0.381663
WBGene00016838	C50F2.4	other	62.6022	1.69808	0.267323	8.1661e-11	4.64501e-10
WBGene00016835		other	41.3065	3.25937	0.488481	1.12456e-11	6.79708e-11
WBGene00169408	21ur-13258	other	0.316494	-0.255805	1.05691	0.267737	NA
WBGene00016839	C50F2.5	other	0.0432341	0.0448255	1.00821	0.483902	NA
WBGene00001430	fkb-5	other	115.331	0.97719	0.18972	1.62447e-07	6.92766e-07
WBGene00016840	C50F2.7	other	5.20363	1.94599	0.946452	0.0128219	0.0257259
WBGene00016841	magu-3	other	35.3932	-1.00821	0.235522	9.25728e-06	3.21462e-05
WBGene00271639	C50F2.12	other	0.807453	0.846081	1.23083	0.247881	NA
WBGene00003950	pbs-4	other	97.6032	0.740974	0.163248	4.43355e-06	1.60594e-05
WBGene00020625	mrrf-1	other	16.8495	-0.421576	0.529174	0.353081	0.434258
WBGene00077599	T20F5.8	other	6.88035	2.5405	0.953143	0.00251763	0.00597703
WBGene00020626	T20F5.4	other	74.7989	-0.828487	0.196352	1.51052e-05	5.08696e-05
WBGene00023142	T20F5.1	other	0.626331	0.736286	1.14643	0.348317	NA
WBGene00020627	T20F5.5	other	4.69204	0.492689	0.61864	0.338729	0.419906
WBGene00020628	T20F5.6	other	158.045	-0.934486	0.115424	3.37741e-16	2.70751e-15
WBGene00020629	T20F5.7	other	192.749	1.73897	0.15595	2.97471e-29	4.1297e-28
WBGene00020653	T21E3.2	other	10.6197	4.07439	1.20993	1.42871e-05	4.83157e-05
WBGene00020652	egg-4	other	28.2103	-0.99142	0.303087	0.000580126	0.00155212
WBGene00003072	lrp-2	other	428.771	-1.89447	0.111266	1.52898e-65	4.74034e-64
WBGene00219953	F47B3.9	other	2.11585	2.56015	2.02072	0.0114668	0.0233401
WBGene00018528	F47B3.4	other	5.40407	4.68262	2.22841	3.99811e-05	0.000127561
WBGene00018529	F47B3.5	other	0.0432341	0.0448255	1.00821	0.483902	NA
WBGene00018527	F47B3.3	other	0.713293	0.0458023	0.867067	0.905397	NA
WBGene00018530	F47B3.6	other	0	NA	NA	NA	NA
WBGene00018531	F47B3.7	other	1.36373	1.73341	1.69551	0.043114	0.0741149
WBGene00018526	F47B3.2	other	0.566744	0.680348	1.1145	0.410655	NA
WBGene00018525	F47B3.1	other	0	NA	NA	NA	NA
WBGene00017909	F28H1.4	other	6.05457	1.00045	0.64448	0.070487	0.112788
WBGene00017910	F28H1.5	other	0.96463	0.903127	1.29207	0.204123	0.273952
WBGene00000197	aars-2	other	292.388	-0.375109	0.0910751	3.45443e-05	0.000111165
WBGene00000779	cpn-3	other	130.971	1.57567	0.186661	1.31365e-17	1.13111e-16
WBGene00017908	F28H1.1	other	609.817	2.83696	0.189432	1.71339e-51	4.07019e-50
WBGene00006805	unc-73	other	807.819	-0.0255827	0.0994486	0.795388	0.834969
WBGene00018868	F55C7.2	other	0.946484	1.07217	1.3492	0.15357	0.215837
WBGene00219973	F55C7.9	other	0.155015	0.112	1.00829	0.813782	NA
WBGene00170333	21ur-15385	other	0.154118	0.16735	0.999948	0.721474	NA
WBGene00006820	unc-89	other	246.069	-0.97298	0.151866	8.67587e-11	4.92775e-10
WBGene00200992	C09D1.5	other	0	NA	NA	NA	NA
WBGene00198824	C09D1.4	other	0	NA	NA	NA	NA
WBGene00168694	21ur-14824	other	0	NA	NA	NA	NA
WBGene00015631	clec-89	other	0.282924	0.344428	1.00925	0.974653	NA
WBGene00219830	C24G7.6	other	0.120538	0.0964785	1.00716	0.734699	NA
WBGene00016066	acd-2	other	4.87787	0.526109	0.590965	0.297369	0.376916
WBGene00016064	acd-1	other	0.0342734	0.0388153	1.00872	0.483902	NA
WBGene00016063	delm-2	other	5.09069	-2.15138	0.645634	0.000102924	0.000308598
WBGene00000867	cyb-2.2	other	72.4735	-0.335058	0.17786	0.0546863	0.0905976
WBGene00019254	H31G24.3	other	4.6062	0.752646	0.657257	0.171098	0.236245
WBGene00023314		other	0.0342734	0.0388153	1.00872	0.483902	NA
WBGene00019253	H31G24.1	other	0.874985	0.204619	0.848535	0.787782	NA
WBGene00003029	lin-44	other	6.59399	2.39983	0.946557	0.00361787	0.00828945
WBGene00002696	let-504	other	282.563	0.223529	0.129199	0.0819358	0.128222
WBGene00017085	E01A2.2	other	364.621	-1.09638	0.0815401	1.98652e-41	3.69294e-40
WBGene00017087	E01A2.5	other	22.3584	-0.345392	0.282418	0.199804	0.26916
WBGene00017088	akir-1	other	601.487	1.59112	0.0850638	1.83676e-78	6.96248e-77
WBGene00219871	E01A2.11	other	21.02	-3.63427	0.39596	3.63475e-21	3.64376e-20
WBGene00077515	E01A2.9	other	12.6545	-1.60412	0.384697	6.88333e-06	2.43469e-05
WBGene00017084	E01A2.1	other	126.495	1.52295	0.186398	1.29552e-16	1.06225e-15
WBGene00017089	poml-2	other	3.9459	0.211766	0.633766	0.677569	0.736585
WBGene00077701	poml-3	other	4.53242	0.402759	0.590072	0.419821	0.499976
WBGene00017090	E01A2.8	other	10.0722	2.62001	0.806482	0.000522145	0.00140923
WBGene00020040	R12E2.15	other	9.71889	0.0367895	0.436344	0.927889	0.943247
WBGene00020039	R12E2.14	other	4.36838	0.390226	0.60299	0.439648	0.519336
WBGene00020032	R12E2.6	other	0.0775075	0.0728229	1.00665	0.61181	NA
WBGene00020033	R12E2.7	other	14.6346	1.60546	0.515571	0.000798862	0.00208531
WBGene00020034	R12E2.8	other	28.9836	3.01957	0.509848	1.74974e-09	8.95307e-09
WBGene00002137	inx-15	other	35.0309	0.590461	0.295887	0.0379365	0.0663548
WBGene00002138	inx-16	other	24.5065	0.855568	0.323985	0.00598983	0.0130531
WBGene00002139	inx-17	other	14.3953	-0.250206	0.366149	0.458954	0.53847
WBGene00020035	egg-5	other	27.3049	-1.21343	0.297333	1.84171e-05	6.14261e-05
WBGene00197595	R12E2.18	other	0	NA	NA	NA	NA
WBGene00004836	sls-2.4	SL2_RNA	240.011	0.842979	0.170598	5.3498e-07	2.15231e-06
WBGene00020036	R12E2.11	other	52.6737	0.785081	0.217656	0.000236477	0.00067128
WBGene00020037	mrps-6	other	48.3485	1.14062	0.250498	3.26151e-06	1.2025e-05
WBGene00004464	rpn-8	other	282.301	-0.537415	0.0861137	3.61657e-10	1.95789e-09
WBGene00044929	R12E2.17	other	120.16	-1.2648	0.153973	7.3418e-17	6.09973e-16
WBGene00020038	R12E2.13	other	75.1343	1.32734	0.211899	2.04264e-10	1.12977e-09
WBGene00020031	suco-1	other	132.079	-0.34994	0.173352	0.0402464	0.0698847
WBGene00020030	kel-20	other	50.0815	-0.777813	0.207466	0.000120806	0.000358391
WBGene00004093	ppw-1	other	33.8406	-1.11981	0.239906	1.413e-06	5.41537e-06
WBGene00015975	cas-2	other	52.3057	-1.1914	0.216219	1.58955e-08	7.47878e-08
WBGene00015974	snrp-40.2	other	239.762	2.46061	0.183908	2.30922e-41	4.28874e-40
WBGene00015972	C18E3.3	other	128.069	-0.98959	0.155524	1.00787e-10	5.69951e-10
WBGene00001985	hop-1	other	6.94965	1.57889	0.700466	0.0112079	0.0228779
WBGene00015971	swsn-2.2	other	190.645	-0.81142	0.105092	7.78197e-15	5.84944e-14
WBGene00199825	C18E3.10	other	0	NA	NA	NA	NA
WBGene00015970	C18E3.1	other	3.22825	-0.292641	0.68205	0.560306	0.632859
WBGene00015976	C18E3.9	other	66.5395	1.20163	0.222416	4.14209e-08	1.87783e-07
WBGene00003516	nab-1	other	760.725	0.804169	0.0786987	1.24766e-24	1.45695e-23
WBGene00016605	C43E11.5	other	0.0431325	0.0447619	1.00822	0.483902	NA
WBGene00003584	ndx-7	other	23.986	0.291137	0.287542	0.294929	0.374067
WBGene00016606	exoc-7	other	115.862	0.107917	0.229222	0.63166	0.696271
WBGene00007001	tufm-2	other	45.5845	0.105866	0.260254	0.676325	0.735686
WBGene00016608	cogc-5	other	70.0935	-1.58499	0.16762	8.64005e-22	8.97677e-21
WBGene00016609	C43E11.12	other	26.0348	-1.58525	0.268662	9.24605e-10	4.83425e-09
WBGene00016603	met-1	other	641.459	-0.664222	0.0728428	5.96377e-20	5.67376e-19
WBGene00016602	mus-81	other	25.5776	-0.864609	0.271126	0.000863169	0.00224142
WBGene00016607	C43E11.9	other	34.1634	-0.304251	0.248714	0.204195	0.27403
WBGene00000382	cdc-6	other	142.339	-0.159366	0.128037	0.208137	0.278607
WBGene00016601	acin-1	other	179.147	-0.8846	0.1187	5.83171e-14	4.17954e-13
WBGene00021631	Y47D9A.4	other	0.0342734	0.0388153	1.00872	0.483902	NA
WBGene00021630	Y47D9A.3	other	0	NA	NA	NA	NA
WBGene00021632	Y47D9A.5	other	0.15422	0.16739	0.999955	0.721721	NA
WBGene00219754	linc-85	other	1.5794	0.627189	0.902778	0.26631	0.342946
WBGene00021629	scpl-3	other	223.998	1.31584	0.132722	2.04113e-23	2.27145e-22
WBGene00021628	Y47D9A.1	other	94.401	-0.0953639	0.155054	0.532565	0.607429
WBGene00303090	Y47D9A.7	other	5.81081	1.19234	0.674949	0.0420046	0.0725419
WBGene00199036	T03A1.5	other	11.7697	4.25389	1.21681	7.59192e-06	2.66397e-05
WBGene00000140	anc-1	other	1711.95	-1.98501	0.22007	3.95638e-20	3.78923e-19
WBGene00199217	ZK973.19	other	1.18331	0.46536	0.874201	0.416095	0.496317
WBGene00201682	ZK973.24	other	0.0342734	0.0388153	1.00872	0.483902	NA
WBGene00200644	ZK973.23	other	0	NA	NA	NA	NA
WBGene00196493	ZK973.15	other	0.042439	0.0443253	1.00825	0.483902	NA
WBGene00196671	ZK973.16	other	0	NA	NA	NA	NA
WBGene00195962	ZK973.13	other	0	NA	NA	NA	NA
WBGene00198205	ZK973.18	other	0	NA	NA	NA	NA
WBGene00197673	ZK973.17	other	0	NA	NA	NA	NA
WBGene00199757	ZK973.22	other	0	NA	NA	NA	NA
WBGene00199244	ZK973.20	other	0	NA	NA	NA	NA
WBGene00199607	ZK973.21	other	0	NA	NA	NA	NA
WBGene00202259	ZK973.25	other	0	NA	NA	NA	NA
WBGene00195350	ZK973.12	other	0	NA	NA	NA	NA
WBGene00196043	ZK973.14	other	0	NA	NA	NA	NA
WBGene00000045	acr-6	other	0.880862	-1.14868	1.55492	0.0526423	0.0877586
WBGene00022833	ZK973.4	other	0.0342734	0.0388153	1.00872	0.483902	NA
WBGene00022834	ZK973.8	other	26.6366	3.06507	0.540832	8.05254e-09	3.90124e-08
WBGene00022832	pdp-1	other	70.122	0.0877612	0.229813	0.69522	0.750311
WBGene00022835	ZK973.9	other	46.4847	-1.14866	0.194343	1.49802e-09	7.69548e-09
WBGene00003061	lpd-5	other	69.1888	-0.0985054	0.172591	0.560977	0.633359
WBGene00022831	cec-10	other	383.395	2.02362	0.162534	3.00712e-36	5.00533e-35
WBGene00022836	ZK973.11	other	120.779	0.73885	0.210359	0.000327499	0.0009114
WBGene00022830	ZK973.1	other	144.121	-0.630684	0.130055	9.88021e-07	3.86058e-06
WBGene00000962	dhc-1	other	830.177	-1.61602	0.110185	3.2995e-49	7.44613e-48
WBGene00020655	T21E12.3	other	3.08465	0.363467	0.720043	0.496853	0.574257
WBGene00015704	tiam-1	other	20.5043	0.74668	0.341526	0.0221376	0.0416243
WBGene00199407	T21E12.8	other	0	NA	NA	NA	NA
WBGene00197447	T21E12.7	other	0	NA	NA	NA	NA
WBGene00196196	T21E12.6	other	0	NA	NA	NA	NA
WBGene00020656	T21E12.5	other	0.51614	0.574357	1.08237	0.513775	NA
WBGene00195180	C41D11.10	other	0.0774059	0.0727724	1.00665	0.61181	NA
WBGene00016562	C41D11.3	other	358.22	0.0752576	0.0841599	0.369931	0.451633
WBGene00001231	eif-3.H	other	110.382	0.654763	0.160133	3.57377e-05	0.000114758
WBGene00000787	cps-6	other	13.8974	0.0470602	0.354672	0.890351	0.913105
WBGene00016567	C41D11.9	other	21.6341	1.01645	0.373427	0.00404472	0.00914704
WBGene00016564	cmt-1	other	84.0035	-1.01878	0.147173	2.24367e-12	1.43099e-11
WBGene00016566	eri-7	other	87.2942	-0.197344	0.163202	0.219828	0.291482
WBGene00016561	eri-6	other	114.081	-1.89707	0.147915	2.82554e-38	4.90941e-37
WBGene00016565	C41D11.6	other	4.7561	-2.82034	0.795522	3.97623e-05	0.000126905
WBGene00219721	linc-104	other	4.15595	-3.51222	0.810723	1.60336e-06	6.10518e-06
WBGene00271778	T01A4.9	other	0.857242	0.996599	1.29205	0.183666	NA
WBGene00173238	21ur-14920	other	0	NA	NA	NA	NA
WBGene00020131	gcy-28	other	181.624	0.244656	0.128335	0.0550116	0.0910899
WBGene00220054	T01A4.8	other	1.31372	1.68449	1.66528	0.046814	0.0794341
WBGene00201470	T01A4.5	other	0.0431325	0.0447619	1.00822	0.483902	NA
WBGene00202349	T01A4.6	other	0.21458	0.13542	1.01048	0.915553	NA
WBGene00022470	mrpl-19	other	36.4903	-0.474916	0.237078	0.0383977	0.0670465
WBGene00022471	rnf-145	other	49.773	-0.0605761	0.200578	0.755082	0.80172
WBGene00044754	Y119C1B.12	other	3.06444	1.73679	1.16783	0.0211701	0.0400106
WBGene00022472	Y119C1B.6	other	0.145259	0.108326	1.00798	0.795629	NA
WBGene00022473	bet-1	other	563.665	0.100742	0.0702581	0.150061	0.211705
WBGene00022474	zig-9	other	3.37157	1.15466	0.858063	0.0827334	0.129283
WBGene00220231	Y119C1B.13	other	1.10789	1.28578	1.48837	0.0993855	0.15067
WBGene00022469	Y119C1B.3	other	0.942121	-0.410687	0.915101	0.373015	0.454712
WBGene00044441	Y119C1B.11	other	0	NA	NA	NA	NA
WBGene00022467	Y119C1B.1	other	0.565163	-0.391361	1.04243	0.196851	NA
WBGene00022475	Y119C1B.10	other	56.7823	0.636284	0.20759	0.00179847	0.00440659
WBGene00017010	D1007.15	other	19.3333	-0.0781863	0.307832	0.787648	0.828833
WBGene00004113	pqn-24	other	9.00123	0.90224	0.563631	0.0676546	0.108876
WBGene00017009	D1007.13	other	1.56475	0.0959249	0.760499	0.85988	0.88906
WBGene00000440	ceh-17	other	4.63341	-0.643384	0.605576	0.182152	0.248713
WBGene00000629	col-52	other	0.565949	0.680441	1.11437	0.410819	NA
WBGene00017001	D1007.3	other	0.585279	0.449211	1.06814	0.559228	NA
WBGene00044421	D1007.18	other	0.275553	0.269001	1.01035	0.993263	NA
WBGene00017002	D1007.4	other	12.1679	-0.793395	0.466285	0.052736	0.0878768
WBGene00017003	D1007.5	other	82.2162	0.925384	0.18805	6.0163e-07	2.40009e-06
WBGene00004479	rps-10	other	111.612	-1.39474	0.152903	2.52076e-20	2.44005e-19
WBGene00168457	21ur-11631	other	40.9154	5.46355	0.941807	4.41601e-09	2.18359e-08
WBGene00199533	D1007.22	other	12.3729	6.24151	2.42806	1.26141e-07	5.44394e-07
WBGene00004436	rpl-24.1	other	157.69	-1.93814	0.138275	2.2968e-45	4.72206e-44
WBGene00045094	D1007.20	other	11.8715	-2.17423	0.479892	8.80727e-07	3.46085e-06
WBGene00023452	mir-353	other	13.4989	-2.74044	0.386003	1.45764e-13	1.0118e-12
WBGene00017007	D1007.10	other	14.356	0.909462	0.414413	0.0191948	0.0366919
WBGene00045048	D1007.19	other	1.33604	0.577549	0.902427	0.313332	0.393423
WBGene00017004	nrd-1	other	399.954	-0.38357	0.0873131	1.01052e-05	3.48229e-05
WBGene00017011	eaf-1	other	134.842	0.0499688	0.132726	0.705348	0.759678
WBGene00017005	D1007.8	other	24.2163	-0.161288	0.289131	0.557162	0.630064
WBGene00016654	C44E4.5	other	51.9391	-1.48805	0.211029	5.1184e-13	3.41602e-12
WBGene00016650	ubr-4	other	772.073	-1.01905	0.107164	1.05008e-21	1.08462e-20
WBGene00016653	ssb-1	other	543.186	0.650011	0.0787146	1.28973e-16	1.05795e-15
WBGene00170884	21ur-14833	other	5.41385	-0.626736	0.549811	0.166972	0.231356
WBGene00016655	acbp-1	other	71.8457	0.0276789	0.183938	0.879463	0.904441
WBGene00016652	got-2.1	other	39.1026	-1.04573	0.22124	1.04205e-06	4.06024e-06
WBGene00200262	C44E4.10	other	0.0432341	0.0448255	1.00821	0.483902	NA
WBGene00022466	Y119C1A.1	other	82.0293	-0.416317	0.198828	0.0328975	0.0588414
WBGene00015008	lmd-2	other	52.3661	2.63643	0.347999	1.51455e-14	1.12193e-13
WBGene00004415	rpl-4	other	288.319	-1.00233	0.090807	1.42773e-28	1.94043e-27
WBGene00045087	B0041.9	other	0.446105	0.536043	1.0583	0.601226	NA
WBGene00015011	B0041.8	other	150.75	1.3002	0.1551	2.92603e-17	2.48092e-16
WBGene00015009	B0041.5	other	50.4319	0.28742	0.238586	0.215761	0.28703
WBGene00303032	B0041.12	other	0.600223	0.722322	1.13388	0.367528	NA
WBGene00015010	ptps-1	other	31.7676	1.89044	0.373525	1.598e-07	6.82226e-07
WBGene00015007	ain-2	other	589.247	0.32234	0.0824497	8.80459e-05	0.000267208
WBGene00198277	B0041.10	other	0.084878	0.0766568	1.00667	0.632278	NA
WBGene00206362	B0041.11	other	29.9209	0.95775	0.309301	0.00129247	0.00324505
WBGene00015006	B0041.1	other	2.05458	0.435443	0.766853	0.430094	0.510068
WBGene00006961	xnp-1	other	380.12	-1.3557	0.0983499	1.36942e-43	2.70374e-42
WBGene00006791	unc-57	other	80.9716	0.694995	0.182773	0.000111201	0.000332029
WBGene00020212	T04D1.2	other	66.3077	1.9732	0.255658	5.15867e-15	3.91703e-14
WBGene00171130	21ur-12047	other	1.13739	-1.87705	1.59825	0.0217067	0.0409092
WBGene00219727	linc-39	other	1.99193	0.316607	0.76999	0.551557	0.624868
WBGene00003338	mir-244	other	15.6446	1.04862	0.431377	0.00898776	0.0188191
WBGene00007053	chd-7	other	2145.5	-0.485323	0.0574002	2.44463e-17	2.08368e-16
WBGene00219746	linc-91	other	58.174	5.46853	0.789872	1.14983e-11	6.94551e-11
WBGene00021112	W09C3.4	other	42.294	-0.638635	0.20868	0.00170256	0.00418642
WBGene00021111	W09C3.3	other	3.41322	0.699695	0.730138	0.226479	0.298506
WBGene00021113	gsp-3	other	0.636783	-0.0265076	0.899373	0.768195	NA
WBGene00021110	W09C3.2	other	0.463924	0.50477	1.05792	0.61155	NA
WBGene00021114	W09C3.7	other	0.207108	0.199527	1.00401	0.8585	NA
WBGene00021115	W09C3.8	other	0.794783	0.0296761	0.865513	0.892348	NA
WBGene00021109	W09C3.1	other	3.62682	-0.602094	0.651727	0.22478	0.29669
WBGene00015696	C10H11.7	other	0.370086	0.4257	1.03007	0.773719	NA
WBGene00015695	ugt-26	other	3.25034	-0.11295	0.629329	0.817421	0.853803
WBGene00015694	ugt-27	other	0.514059	0.423453	1.0546	0.623693	NA
WBGene00015693	ugt-28	other	10.1958	1.35963	0.56902	0.00821075	0.0173702
WBGene00015692	ugt-25	other	25.4793	1.78469	0.391502	2.3685e-06	8.87069e-06
WBGene00015697	mlst-8	other	47.9861	-1.83509	0.216133	4.27893e-18	3.77308e-17
WBGene00002694	let-502	other	799.57	0.0913452	0.0670128	0.17222	0.237541
WBGene00195426	C10H11.11	other	5.0786	4.56189	2.2135	5.87311e-05	0.000182962
WBGene00196219	C10H11.12	other	2.79147	3.30159	2.06539	0.00203247	0.00491848
WBGene00202449	C10H11.14	other	1.10995	1.19199	1.45539	0.117513	0.172674
WBGene00015691	viln-1	other	149.911	-0.33053	0.121098	0.00596878	0.0130116
WBGene00201765	C10H11.13	other	1.14962	1.42045	1.53296	0.0764405	0.12085
WBGene00015698	kca-1	other	10.0379	-1.34221	0.420861	0.000431998	0.00118287
WBGene00044809		other	2.35049	-1.42303	0.985355	0.0278351	0.0507968
WBGene00019769	kin-35	other	8.25325	-0.236401	0.451612	0.55329	0.626503
WBGene00019768		other	51.9989	4.35685	0.582704	7.39517e-14	5.26699e-13
WBGene00284852	M04F3.7	other	13.7309	-0.0918623	0.378107	0.790818	0.831585
WBGene00019767	rpa-2	other	217.552	-1.71996	0.184411	2.98362e-21	3.00655e-20
WBGene00019770	M04F3.4	other	89.3395	1.51075	0.202764	4.68294e-14	3.37868e-13
WBGene00019771	M04F3.5	other	254.068	1.09546	0.114658	6.71649e-22	7.02337e-21
WBGene00199106	F54D7.8	other	0.485752	-0.352075	1.02448	0.225188	NA
WBGene00200104	F54D7.9	other	1.32119	1.70451	1.66873	0.0449056	0.0767553
WBGene00023067	rpl-41.1	other	249.884	0.866481	0.154483	1.4093e-08	6.66787e-08
WBGene00023068	rpl-41.2	other	456.687	1.05425	0.18697	9.48819e-09	4.56374e-08
WBGene00006984	zig-7	other	9.28842	1.74577	0.650404	0.0031428	0.00731448
WBGene00018798	gnrr-1	other	2.61273	3.12458	2.05841	0.00327709	0.00758881
WBGene00018797	ept-1	other	53.3471	-0.436525	0.201024	0.0254005	0.0468695
WBGene00019012	F57C9.6	other	3.09512	0.164174	0.634152	0.747066	0.795079
WBGene00019013	tofu-4	other	14.4396	0.562017	0.40995	0.140265	0.199975
WBGene00002034	htp-3	other	51.8679	-1.03644	0.201001	1.28016e-07	5.51996e-07
WBGene00019011	F57C9.4	other	134.053	0.272773	0.14317	0.0546157	0.0905172
WBGene00019010	glo-2	other	36.6438	0.734819	0.257063	0.00332714	0.00769461
WBGene00019009	clec-90	other	42.7371	1.53749	0.290453	5.75854e-08	2.57634e-07
WBGene00019008	pdxk-1	other	25.2236	-0.223382	0.306578	0.442892	0.522532
WBGene00015303	rga-6	other	21.8571	1.26633	0.409808	0.000961595	0.00247285
WBGene00197505	C01F4.6	other	0.111679	0.0928553	1.00695	0.714397	NA
WBGene00198507	C01F4.7	other	0.086265	0.0773327	1.00668	0.632399	NA
WBGene00196006	C01F4.4	other	0	NA	NA	NA	NA
WBGene00199623	C01F4.8	other	0	NA	NA	NA	NA
WBGene00197034	C01F4.5	other	0	NA	NA	NA	NA
WBGene00202263	C01F4.9	other	0.154118	0.16735	0.999948	0.721474	NA
WBGene00201611	F25F8.6	other	0	NA	NA	NA	NA
WBGene00195645	F25F8.5	other	0.084878	0.0766568	1.00667	0.632278	NA
WBGene00017795	F25F8.1	other	66.2348	0.351899	0.181931	0.0500119	0.084001
WBGene00001592	glc-2	other	1.30373	0.549154	0.889521	0.336327	0.417382
WBGene00169118	21ur-14928	other	0	NA	NA	NA	NA
WBGene00166055	21ur-10520	other	0	NA	NA	NA	NA
WBGene00017674	F21F3.4	other	10.4208	0.844666	0.46413	0.0484127	0.0816328
WBGene00006774	unc-38	other	16.8242	1.92505	0.502655	5.61825e-05	0.000175473
WBGene00017673	icmt-1	other	1.54476	0.158576	0.781106	0.771973	0.816393
WBGene00017672	F21F3.2	other	0	NA	NA	NA	NA
WBGene00017671	pgal-1	other	8.25313	1.52243	0.628954	0.00752975	0.0160679
WBGene00017675	F21F3.6	other	83.1614	-0.269631	0.161158	0.0889804	0.137113
WBGene00017676	F21F3.7	other	51.9201	1.14346	0.239944	1.11431e-06	4.32444e-06
WBGene00002075	imb-1	other	477.046	0.593894	0.0956062	4.49946e-10	2.41431e-09
WBGene00017886	mfsd-13.1	other	60.5111	1.41544	0.239489	1.71043e-09	8.75655e-09
WBGene00017888	acl-11	other	42.5772	0.138584	0.23514	0.548235	0.621722
WBGene00017885	dip-2	other	450.736	-0.446706	0.0838515	8.7858e-08	3.84649e-07
WBGene00017889	F28B3.10	other	19.3314	-0.89608	0.298934	0.00155626	0.00385352
WBGene00017887	F28B3.6	other	39.8716	1.15496	0.266819	9.13479e-06	3.17493e-05
WBGene00001860	him-1	other	489.342	-2.04466	0.0928429	4.15251e-108	2.53433e-106
WBGene00044431	mzt-1	other	68.4211	1.53072	0.22618	6.36091e-12	3.90673e-11
WBGene00021015	enu-3.3	other	21.3846	1.81767	0.438127	1.434e-05	4.84693e-05
WBGene00021014	pid-4	other	17.1866	-1.21243	0.320217	5.93167e-05	0.000184609
WBGene00000155	app-1	other	100.524	-0.26374	0.144851	0.0652446	0.105426
WBGene00021016	W03G9.5	other	0.290294	0.256193	1.01235	0.970198	NA
WBGene00044432	W03G9.9	other	0.402167	-0.322101	1.0126	0.239025	NA
WBGene00197411	W03G9.11	other	0.145953	0.108565	1.008	0.796946	NA
WBGene00004900	snf-1	other	64.0802	-0.280528	0.179183	0.110266	0.164009
WBGene00195069	W03G9.10	other	0.591266	-0.0867768	0.891946	0.629633	NA
WBGene00003906	paf-1	other	0.0856731	0.0770444	1.00667	0.632313	NA
WBGene00021017	cil-7	other	0.789971	0.0905972	0.898211	0.97363	NA
WBGene00001117	dyf-1	other	22.7806	1.33106	0.375068	0.00020556	0.000589291
WBGene00003221	mes-3	other	337.459	-0.357832	0.082867	1.46883e-05	4.95431e-05
WBGene00001050	dom-3	other	30.2251	-1.5594	0.25101	1.4254e-10	7.97237e-10
WBGene00018792	F54C1.8	other	0.127317	0.0992663	1.00735	0.749839	NA
WBGene00006058	sst-20	other	2.97591	-3.28568	1.0523	0.000162505	0.000473559
WBGene00018789	F54C1.1	other	0.859939	0.153248	0.89888	0.853395	NA
WBGene00018791	F54C1.6	other	2.23778	0.544536	0.782245	0.337064	0.41811
WBGene00003934	pat-10	other	160.702	0.66207	0.128369	2.03398e-07	8.57792e-07
WBGene00016730	C46H11.6	other	0.33681	0.259425	1.01762	0.899059	NA
WBGene00002979	lfe-2	other	76.5797	1.07519	0.239433	4.21187e-06	1.53021e-05
WBGene00016729	C46H11.3	other	0.129601	0.100152	1.00742	0.754694	NA
WBGene00016731	C46H11.7	other	1.83851	0.142508	0.772846	0.77297	0.81727
WBGene00016732	phat-1	other	2.00169	0.262872	0.76338	0.61048	0.677953
WBGene00198245	C46H11.12	other	0	NA	NA	NA	NA
WBGene00016733	phat-2	other	5.04223	0.686717	0.602126	0.185564	0.25275
WBGene00219663	anr-10	other	0.042439	0.0443253	1.00825	0.483902	NA
WBGene00016728	C46H11.2	other	24.2688	0.861953	0.339204	0.0075058	0.0160203
WBGene00016734	C46H11.10	other	11.3745	-0.27414	0.426489	0.473971	0.552881
WBGene00016727	C46H11.1	other	0.128907	0.0998838	1.0074	0.753224	NA
WBGene00016735	fhod-1	other	232.547	-0.27597	0.131854	0.0342959	0.0609481
WBGene00219654	linc-156	other	2.27286	2.85932	1.99144	0.00514351	0.0113644
WBGene00016258	vha-16	other	203.931	0.198409	0.115894	0.0850932	0.132278
WBGene00196879	C30F8.6	other	10.7009	5.97211	2.39575	4.02222e-07	1.64656e-06
WBGene00002213	kin-32	other	98.8818	-0.885337	0.166315	6.49047e-08	2.88717e-07
WBGene00196276	C30F8.5	other	0	NA	NA	NA	NA
WBGene00016259	C30F8.3	other	2.26469	0.62656	0.788692	0.282139	0.360319
WBGene00022465	ift-20	other	4.11404	0.893508	0.737576	0.134589	0.193574
WBGene00004959	spe-5	other	3.82263	0.468319	0.654962	0.377369	0.458794
WBGene00000502	chp-1	other	67.5165	-0.0240766	0.195155	0.898542	0.920064
WBGene00201165	Y110A7A.23	other	1.08358	1.27799	1.47247	0.100981	0.152766
WBGene00003924	pas-3	other	93.7653	-0.0546389	0.154781	0.719446	0.772119
WBGene00022460	use-1	other	94.1542	1.80641	0.211813	6.97204e-18	6.08423e-17
WBGene00000001	aap-1	other	59.8198	-1.56067	0.197298	8.38546e-16	6.60759e-15
WBGene00045212	Y110A7A.21	other	14.8613	1.66325	0.485615	0.000297296	0.000833321
WBGene00022462	Y110A7A.15	other	36.6329	-0.143959	0.241999	0.537624	0.611762
WBGene00167709	21ur-11275	other	0	NA	NA	NA	NA
WBGene00022463	elpc-1	other	140.265	-1.54199	0.143765	3.02637e-27	3.91311e-26
WBGene00022459	Y110A7A.9	other	188.586	-0.115906	0.11881	0.324442	0.404963
WBGene00003132	mat-1	other	259.379	-0.209821	0.106738	0.0476099	0.0805802
WBGene00022458	prp-31	other	173.359	-1.67618	0.160574	5.62592e-26	6.92407e-25
WBGene00022457	Y110A7A.7	other	8.28022	-0.14993	0.459817	0.711591	0.765595
WBGene00022456	pfkb-1.1	other	109.496	0.0977181	0.1398	0.481539	0.559958
WBGene00003475	mtm-1	other	71.6051	-0.44028	0.179318	0.0123268	0.0248198
WBGene00022455	tyms-1	other	152.031	-0.589603	0.123464	1.44691e-06	5.53987e-06
WBGene00271632	Y110A7A.24	other	0.677426	0.711531	1.15284	0.347564	NA
WBGene00006797	unc-63	other	30.7144	1.04512	0.293177	0.000240609	0.000682411
WBGene00022454	trf-2	other	12.1239	2.52421	0.704175	0.000153516	0.000448846
WBGene00004094	ppw-2	other	18.7324	-0.278804	0.315691	0.350328	0.431556
WBGene00002804	let-630	other	50.6791	-0.262911	0.204177	0.186702	0.253943
WBGene00001833	hcp-6	other	668.929	-1.60701	0.0576165	7.38666e-172	1.64377e-169
WBGene00004955	spd-5	other	407.028	-1.73047	0.0971357	1.87048e-71	6.39126e-70
WBGene00003792	npp-6	other	392.109	-1.27514	0.0767521	2.42903e-62	7.21939e-61
WBGene00018909	slx-1	other	51.8306	-1.1829	0.187733	1.2423e-10	6.98249e-10
WBGene00000272	bro-1	other	50.5872	2.75593	0.358831	7.45636e-15	5.60686e-14
WBGene00018908	fncm-1	other	39.6743	0.11598	0.22843	0.605968	0.674232
WBGene00016328	pde-5	other	3.42998	-1.28589	0.755558	0.0230345	0.0430854
WBGene00202452	C32E12.8	other	0	NA	NA	NA	NA
WBGene00003316	C32E12.6	other	0	NA	NA	NA	NA
WBGene00016329	osr-1	other	14.7215	0.60717	0.395584	0.100808	0.152541
WBGene00004771	sem-2	other	201.779	0.969803	0.13439	3.41375e-13	2.30289e-12
WBGene00199160	C32E12.7	other	0	NA	NA	NA	NA
WBGene00016330	C32E12.4	other	34.2342	-1.10501	0.226988	5.1143e-07	2.06401e-06
WBGene00016327	C32E12.1	other	0.351474	-0.272197	1.03003	0.257367	NA
WBGene00015092	mrpl-47	other	40.253	0.382941	0.234782	0.0950901	0.14527
WBGene00002583	let-363	other	569.925	-1.1584	0.0898873	2.36272e-38	4.1163e-37
WBGene00015093	B0261.5	other	0	NA	NA	NA	NA
WBGene00015094	B0261.6	other	1.3463	-0.0650805	0.824839	0.875525	0.901251
WBGene00015091	B0261.1	other	100.451	-0.848418	0.161932	1.05719e-07	4.59941e-07
WBGene00195057	B0261.9	other	2.15062	1.20964	1.0511	0.0685976	0.110238
WBGene00015095	B0261.7	other	66.2346	-0.509797	0.195488	0.0076638	0.0163234
WBGene00015096	B0261.8	other	50.5789	0.0709976	0.204333	0.724261	0.776086
WBGene00015312	C01G8.1	other	40.1585	-0.129586	0.216923	0.538818	0.613012
WBGene00000540	cln-3.2	other	19.016	0.197279	0.316228	0.512572	0.589301
WBGene00000965	dhs-1	other	45.2993	-0.236639	0.203702	0.23395	0.307019
WBGene00001022	dnj-4	other	17.4977	-1.2034	0.342644	0.000167002	0.000485786
WBGene00001333	erm-1	other	333.264	-0.156717	0.0811833	0.0525261	0.0876247
WBGene00200253	C01G8.10	other	0.0863666	0.0773819	1.00668	0.632399	NA
WBGene00015313	hpo-32	other	14.6191	0.785566	0.398272	0.0356705	0.0629759
WBGene00002717	let-526	other	1494.9	0.0263185	0.0594611	0.658893	0.720886
WBGene00196397	F48C1.12	other	0.455759	0.525285	1.05886	0.602792	NA
WBGene00018596	F48C1.3	other	57.5666	4.28198	0.552291	6.56644e-15	4.9511e-14
WBGene00236798	F48C1.15	other	11.0515	2.81673	0.785818	0.000187696	0.000541761
WBGene00197167	F48C1.13	other	0.283026	0.344448	1.00926	0.974494	NA
WBGene00018598	F48C1.5	other	23.5479	0.741412	0.315739	0.0146081	0.0288447
WBGene00018599	F48C1.6	other	23.2412	1.16939	0.360659	0.000689151	0.00181775
WBGene00018595	fbxa-145	other	3.60834	-0.0611249	0.618707	0.898614	0.920076
WBGene00018594	aman-3	other	2.72029	0.900705	0.837368	0.151947	0.213943
WBGene00170676	21ur-12374	other	0.086265	0.0773327	1.00668	0.632399	NA
WBGene00004965	spe-11	other	0.437046	-0.224348	0.975662	0.380282	NA
WBGene00018601	F48C1.9	other	0.20721	0.129243	1.01051	0.90686	NA
WBGene00195179	F48C1.11	other	0	NA	NA	NA	NA
WBGene00018600	F48C1.8	other	1.36063	0.525257	0.885306	0.348913	0.43014
WBGene00201106	F48C1.14	other	0	NA	NA	NA	NA
WBGene00018865	F55A12.6	other	0.0767124	0.0724253	1.00665	0.61181	NA
WBGene00304996	F55A12.18	other	0.119947	0.135023	0.999408	0.620335	NA
WBGene00000150	apm-1	other	65.5397	0.166838	0.182382	0.353894	0.43512
WBGene00195485	F55A12.11	other	24.4111	4.61025	0.952137	6.20257e-07	2.46983e-06
WBGene00199710	F55A12.15	other	4.60046	2.49757	1.2093	0.00324779	0.00752905
WBGene00200300	F55A12.16	other	12.8723	6.31085	2.43219	8.18243e-08	3.59043e-07
WBGene00018864	F55A12.5	other	128.172	-1.60325	0.148796	1.54436e-27	2.02246e-26
WBGene00018866	nath-10	other	300.296	-0.510297	0.094575	5.93489e-08	2.65016e-07
WBGene00000966	dhs-2	other	6.1181	3.1314	1.21229	0.000514091	0.00138943
WBGene00219703	anr-38	other	0.0685468	0.0680818	1.00668	0.60154	NA
WBGene00197234	F55A12.13	other	1.55679	0.0932806	0.75898	0.864125	0.892736
WBGene00004087	ppk-1	other	197.352	0.0141973	0.11004	0.897064	0.918891
WBGene00198093	F55A12.14	other	1.05439	1.30449	1.46151	0.0958205	0.146167
WBGene00197063	F55A12.12	other	0.086265	0.0773327	1.00668	0.632399	NA
WBGene00018863	F55A12.2	other	8.828	-0.182229	0.441051	0.642896	0.706131
WBGene00018867	zhp-1	other	2.60682	-0.160912	0.677766	0.747872	0.795762
WBGene00018862		other	8.10232	-1.59665	0.522963	0.000557959	0.00149591
WBGene00004131	tent-5	other	68.0429	1.17915	0.227575	1.30952e-07	5.63905e-07
WBGene00173516	21ur-14736	other	0	NA	NA	NA	NA
WBGene00016040	C24A11.1	other	0.403869	0.341059	1.02998	0.777506	NA
WBGene00001491	frm-4	other	202.255	0.370153	0.107196	0.000506772	0.00137117
WBGene00198089	C24A11.11	other	0	NA	NA	NA	NA
WBGene00198102	C24A11.12	other	3.16638	3.59856	2.09182	0.000917811	0.00236968
WBGene00201694	C24A11.13	other	0.0855715	0.0769951	1.00667	0.632313	NA
WBGene00000761	coq-1	other	29.1394	0.262555	0.323013	0.395131	0.476791
WBGene00016278	erp-44.1	other	100.948	1.07213	0.226666	1.27993e-06	4.92873e-06
WBGene00017855	F27C1.6	other	237.607	0.172325	0.105	0.0993444	0.150643
WBGene00017854	F27C1.4	other	121.832	3.01859	0.30756	2.95892e-23	3.27218e-22
WBGene00017853	F27C1.3	other	5.87678	0.604131	0.568718	0.221102	0.292791
WBGene00000230	atp-3	other	243.247	-0.281574	0.124393	0.0226734	0.042533
WBGene00200654	F27C1.17	other	7.65984	3.53367	1.21405	0.000129426	0.000382736
WBGene00200117	F27C1.16	other	0.0431325	0.0447619	1.00822	0.483902	NA
WBGene00017852	F27C1.2	other	97.2851	0.261549	0.168597	0.115416	0.170178
WBGene00170835	21ur-11585	other	1.7412	-1.67385	1.276	0.0232437	0.0434264
WBGene00001067	dpy-5	other	0.206313	0.250937	0.998012	0.807382	NA
WBGene00017858	F27C1.11	other	4.24909	-1.37889	0.833837	0.0237193	0.0441955
WBGene00017851	F27C1.1	other	0.215764	0.131571	1.01088	0.919457	NA
WBGene00017860	F27C1.13	other	0.456249	0.468387	1.05206	0.642761	NA
WBGene00173337	21ur-14376	other	0	NA	NA	NA	NA
WBGene00020262		other	21.1274	1.52465	0.522135	0.00129911	0.00326003
WBGene00219918	F27C1.18	other	0.640766	-0.153005	0.907101	0.516892	NA
WBGene00173290	21ur-13508	other	0	NA	NA	NA	NA
WBGene00001859	hil-8	other	1.26659	-0.0618944	0.805128	0.875438	0.90121
WBGene00020263	let-355	other	234.728	-0.680325	0.0999148	7.48907e-12	4.56638e-11
WBGene00015635	C09D4.4	other	116.495	-0.433968	0.128928	0.000671376	0.00177473
WBGene00004431	rpl-19	other	222.504	-0.73344	0.125092	3.33714e-09	1.66711e-08
WBGene00174770	21ur-12380	other	7.2002	5.22028	2.31475	9.33694e-06	3.23939e-05
WBGene00015636	C09D4.6	other	0.042439	0.0443253	1.00825	0.483902	NA
WBGene00206357	C09D4.9	other	0.189288	0.128024	1.00937	0.876168	NA
WBGene00015634	C09D4.3	other	0.82279	0.154459	0.859133	0.876665	NA
WBGene00015633	C09D4.2	other	43.9073	2.5352	0.365579	1.82007e-12	1.16928e-11
WBGene00199116	C09D4.8	other	0	NA	NA	NA	NA
WBGene00015632	C09D4.1	other	8.40284	1.21626	0.57715	0.0192471	0.0367809
WBGene00019076	mrpl-24	other	48.4115	-0.302718	0.20183	0.124115	0.180978
WBGene00019077	zipt-11	other	87.1828	1.04441	0.199936	1.14223e-07	4.95272e-07
WBGene00019079	rpa-4	other	25.204	1.59848	0.400306	2.75409e-05	8.991e-05
WBGene00019075	F59A3.2	other	31.3245	-0.0395254	0.24564	0.86667	0.894491
WBGene00185086	F59A3.12	other	14.7812	0.141742	0.375559	0.68583	0.743193
WBGene00194697	F59A3.13	other	2.56664	3.12372	2.03499	0.00296726	0.00694274
WBGene00019080	F59A3.7	other	1.45657	1.85992	1.74956	0.0344702	0.0611851
WBGene00198585	F59A3.14	other	0.704511	0.808395	1.18467	0.288254	NA
WBGene00019074	cpd-1	other	72.4018	-0.339087	0.174023	0.0473622	0.0802169
WBGene00019081	F59A3.8	other	0.119845	0.134975	0.999403	0.62006	NA
WBGene00019082	pup-3	other	84.5618	0.953517	0.194174	5.88015e-07	2.35109e-06
WBGene00174741	21ur-13310	other	0	NA	NA	NA	NA
WBGene00019083		other	0.0774059	0.0727724	1.00665	0.61181	NA
WBGene00006594	tom-1	other	41.6593	0.16988	0.230596	0.452675	0.532242
WBGene00167738	21ur-13147	other	0	NA	NA	NA	NA
WBGene00019693	ostd-1	other	172.677	0.996695	0.127297	3.32265e-15	2.54483e-14
WBGene00197900	M01A10.7	other	0	NA	NA	NA	NA
WBGene00019692	fubl-4	other	39.2105	-0.365758	0.233492	0.104282	0.156651
WBGene00019713	pqn-52	other	45.072	-0.229457	0.230828	0.306534	0.386577
WBGene00000474	cey-3	other	130.196	-0.168639	0.207661	0.405584	0.48659
WBGene00019712	rmh-1	other	22.3041	0.165255	0.295565	0.56115	0.633468
WBGene00002225	klp-15	other	23.1647	-0.312013	0.287705	0.255657	0.331051
WBGene00019711	ctnb-1	other	112.946	-0.606981	0.13926	1.06118e-05	3.64715e-05
WBGene00019710	M01E11.1	other	20.5387	-0.108111	0.297943	0.703049	0.757538
WBGene00006508	tns-1	other	200.298	0.170209	0.115816	0.139152	0.198665
WBGene00196903	M01E11.9	other	0.110986	0.0925715	1.00694	0.712818	NA
WBGene00166331	21ur-9108	other	0	NA	NA	NA	NA
WBGene00006726	ubl-5	other	65.9677	0.704179	0.21623	0.000880274	0.0022837
WBGene00006919	vha-10	other	128.525	-0.374844	0.153772	0.0134849	0.026859
WBGene00018512	trpp-8	other	588.586	-2.57522	0.18404	2.08322e-45	4.29661e-44
WBGene00045082	F46F11.12	other	489.912	-3.61805	0.212208	2.60331e-66	8.20211e-65
WBGene00018509	xrep-4	other	54.3611	-0.542958	0.20854	0.00764126	0.0162772
WBGene00000473	cey-2	other	196.354	-1.13553	0.174348	3.77635e-11	2.19238e-10
WBGene00018510	F46F11.7	other	17.3709	1.42417	0.434079	0.00052321	0.00141171
WBGene00018513	F46F11.10	other	10.7325	-0.451207	0.38748	0.202695	0.272374
WBGene00018511	F46F11.8	other	78.7855	1.33245	0.201091	1.86074e-11	1.10709e-10
WBGene00018508	F46F11.1	other	140.945	-0.793826	0.120787	3.41504e-11	1.99216e-10
WBGene00044616	M01A12.4	other	0.445533	0.350877	1.03625	0.726563	NA
WBGene00000630	col-53	other	5.04216	-0.297578	0.555756	0.517637	0.593958
WBGene00018890	F55F8.2	other	194.692	-0.42035	0.21036	0.0409807	0.0709693
WBGene00018891	F55F8.3	other	154.472	-0.288277	0.120847	0.016356	0.0318905
WBGene00018892	cir-1	other	167.142	-1.41013	0.135016	5.62616e-26	6.92407e-25
WBGene00018893	wdr-12	other	117.366	-0.206332	0.154222	0.175307	0.241165
WBGene00018894	mff-2	other	76.6389	1.87869	0.232226	2.67279e-16	2.15332e-15
WBGene00018895	F55F8.7	other	0.281537	0.253981	1.0114	0.984143	NA
WBGene00004224	ptr-10	other	38.9366	0.751515	0.272477	0.00441178	0.00990673
WBGene00018896	F55F8.8	other	1.51076	1.91667	1.78475	0.0315597	0.056672
WBGene00018897	zipt-2.4	other	121.696	1.40627	0.193641	1.56183e-13	1.07874e-12
WBGene00020558	T19B4.5	other	136.532	-0.381472	0.134052	0.00401959	0.00910083
WBGene00001039	dnj-21	other	14.5396	-0.603126	0.374087	0.0788288	0.12402
WBGene00020557	T19B4.3	other	33.8513	-1.48894	0.243838	2.99435e-10	1.63151e-09
WBGene00006776	unc-40	other	405.558	-0.0231801	0.0909313	0.796951	0.836292
WBGene00003793	npp-7	other	590.757	0.0522512	0.067667	0.439094	0.518808
WBGene00020556	pamn-1	other	38.7149	-1.13011	0.227012	2.91084e-07	1.2092e-06
WBGene00195448	T19B4.9	other	0.042439	0.0443253	1.00825	0.483902	NA
WBGene00044930	T19B4.8	other	102.325	-1.84191	0.316043	1.19835e-09	6.21197e-09
WBGene00002989	lim-7	other	105.607	0.830136	0.184256	4.56528e-06	1.65088e-05
WBGene00201925	C04F1.5	other	0.206313	0.250937	0.998012	0.807382	NA
WBGene00199010	C04F1.4	other	0	NA	NA	NA	NA
WBGene00015442	C04F1.1	other	0.188493	0.192963	1.00234	0.818059	NA
WBGene00166087	21ur-14650	other	0	NA	NA	NA	NA
WBGene00018994		other	0.154913	0.167664	1	0.723416	NA
WBGene00018993		other	0.25751	0.236486	1.00838	0.96368	NA
WBGene00169521	21ur-15563	other	0	NA	NA	NA	NA
WBGene00206363	F56H1.10	other	0.15422	0.16739	0.999955	0.721721	NA
WBGene00269393		other	0.393913	-0.184131	0.999196	0.411912	NA
WBGene00004505	rpt-5	other	174.076	0.0184563	0.128617	0.885987	0.909753
WBGene00044305	rad-8	other	39.4895	-1.15627	0.237186	4.93411e-07	1.99711e-06
WBGene00000493	che-14	other	39.3848	0.603509	0.245976	0.0118385	0.0239835
WBGene00018995	ccpp-1	other	168.916	-0.813223	0.118582	4.93731e-12	3.06438e-11
WBGene00045483	oxy-5	other	68.1267	0.629949	0.226709	0.00431644	0.00971061
WBGene00020694	dhhc-11	other	4.49273	2.5814	1.1927	0.0025049	0.00595189
WBGene00020693	lron-8	other	37.5616	0.701966	0.265927	0.00645392	0.0139769
WBGene00001856	hil-5	other	200.809	0.00780706	0.125146	0.950582	0.96113
WBGene00004393	rnt-1	other	49.7775	1.49095	0.263238	7.45926e-09	3.62648e-08
WBGene00199609	B0414.12	other	0.110986	0.0925715	1.00694	0.712818	NA
WBGene00198839	B0414.11	other	0	NA	NA	NA	NA
WBGene00198221	B0414.10	other	0	NA	NA	NA	NA
WBGene00166549	21ur-14150	other	0	NA	NA	NA	NA
WBGene00000772	cpb-3	other	118.943	-0.527149	0.144635	0.000229405	0.000652466
WBGene00001600	glh-3	other	34.2656	-0.706226	0.254087	0.00387944	0.00883089
WBGene00003472	mtk-1	other	229.673	-1.9156	0.155753	2.18858e-35	3.57241e-34
WBGene00015175	srz-4	other	0.981941	0.895548	1.29231	0.204727	0.274611
WBGene00015176	vps-51	other	85.6078	0.140159	0.15989	0.375932	0.457607
WBGene00003020	lin-35	other	577.928	-0.205627	0.0632309	0.00112238	0.00285083
WBGene00016332	C32F10.4	other	7.31949	1.36105	0.640943	0.0169078	0.0328245
WBGene00001973	hmg-3	other	97.9151	-1.48199	0.170596	1.14662e-18	1.03409e-17
WBGene00003601	nhr-2	other	359.494	0.395375	0.124474	0.00141977	0.00354359
WBGene00016333	C32F10.8	other	67.2541	-0.219351	0.191299	0.240419	0.314381
WBGene00219845	C32F10.9	other	2.31101	2.87988	2.00598	0.0051387	0.0113551
WBGene00016331	obr-4	other	137.073	-0.659878	0.1263	1.36514e-07	5.86816e-07
WBGene00018002	twk-47	other	1.53368	-0.0887091	0.804923	0.858626	0.887953
WBGene00269382	F33D11.16	other	0.247957	0.286865	1.00396	0.929639	NA
WBGene00000436	ceh-12	other	0.240586	0.294602	1.00214	0.910547	NA
WBGene00000631	col-54	other	1.10081	0.365397	0.879735	0.531365	0.606453
WBGene00197570	F33D11.15	other	0	NA	NA	NA	NA
WBGene00023024		other	278.971	-4.97726	0.173961	4.83643e-181	1.4222e-178
WBGene00018003	F33D11.6	other	0.404461	0.458899	1.04064	0.702921	NA
WBGene00018001	F33D11.2	other	0.128011	0.0995361	1.00737	0.751318	NA
WBGene00018004	F33D11.7	other	0.343309	-0.284396	1.03634	0.259794	NA
WBGene00018000	F33D11.1	other	0.042439	0.0443253	1.00825	0.483902	NA
WBGene00018005	nlp-62	other	158.616	-4.36704	0.194901	3.70102e-112	2.38636e-110
WBGene00196533	F33D11.14	other	0.40018	-0.26094	1.05995	0.267737	NA
WBGene00023023		other	156.69	-4.72566	0.204832	1.00581e-118	6.92227e-117
WBGene00018006	gpaa-1	other	103.848	-0.674199	0.157834	1.45209e-05	4.90208e-05
WBGene00195476	F33D11.13	other	0.154118	0.16735	0.999948	0.721474	NA
WBGene00018009	dhhc-3	other	71.2022	0.756164	0.187743	4.3552e-05	0.000138069
WBGene00303057	F33D11.17	other	1.31691	-0.108352	0.79278	0.808982	0.846948
WBGene00018007	F33D11.10	other	273.175	0.121049	0.142004	0.390344	0.471664
WBGene00018008	vpr-1	other	518.48	2.52595	0.118156	1.03087e-101	5.63581e-100
WBGene00202156	C34G6.13	other	0.292781	0.317617	1.01167	0.960221	NA
WBGene00201128	C34G6.12	other	2.75681	3.29066	2.05261	0.00196105	0.00476585
WBGene00016421	cdc-7	other	64.4532	1.10152	0.243811	3.79996e-06	1.3881e-05
WBGene00016422	noah-1	other	822.036	-0.557551	0.0636031	1.71843e-18	1.53339e-17
WBGene00198946	C34G6.9	other	0.240383	0.231595	1.00656	0.931885	NA
WBGene00199816	C34G6.11	other	25.0809	7.48804	2.58567	5.27494e-10	2.8195e-09
WBGene00199070	C34G6.10	other	0.566541	0.657299	1.11017	0.426704	NA
WBGene00003996	pgp-2	other	121.487	-0.188522	0.139233	0.17068	0.235753
WBGene00016420	C34G6.3	other	0.223359	0.141533	1.01082	0.931469	NA
WBGene00016419	tyr-4	other	4.25513	-0.287572	0.608764	0.546817	0.620476
WBGene00004109	stam-1	other	109.061	-0.47093	0.173945	0.00607371	0.013221
WBGene00016418	hpo-27	other	309.882	1.40184	0.221322	9.735e-11	5.51318e-10
WBGene00168182	21ur-13804	other	0.0431325	0.0447619	1.00822	0.483902	NA
WBGene00220212	Y76G2B.1	other	0.0863666	0.0773819	1.00668	0.632399	NA
WBGene00015028	B0207.5	other	15.2658	-1.02106	0.351856	0.00174631	0.00428637
WBGene00197736	B0207.14	other	0.0685468	0.0680818	1.00668	0.60154	NA
WBGene00015029	B0207.6	other	71.8915	1.3364	0.214901	2.70425e-10	1.47926e-09
WBGene00000099	air-2	other	189.394	0.502283	0.126563	6.29152e-05	0.00019512
WBGene00001676	gpa-14	other	1.04015	-0.245431	0.871566	0.574549	0.645079
WBGene00015030	B0207.7	other	0.197251	0.203623	1.0023	0.830611	NA
WBGene00200550	B0207.16	other	0	NA	NA	NA	NA
WBGene00015027	B0207.2	other	1.83939	2.34801	1.90809	0.0145553	0.0287492
WBGene00015032	B0207.9	other	0.197251	0.203623	1.0023	0.830611	NA
WBGene00015033	B0207.10	other	0	NA	NA	NA	NA
WBGene00015034	B0207.11	other	0.0856731	0.0770444	1.00667	0.632313	NA
WBGene00015026	B0207.1	other	0.33412	0.282428	1.01795	0.894653	NA
WBGene00000232	avr-14	other	12.3335	-0.171743	0.367458	0.612728	0.679848
WBGene00195755	B0207.13	other	0	NA	NA	NA	NA
WBGene00198238	B0207.15	other	0	NA	NA	NA	NA
WBGene00015504	simr-1	other	76.272	1.19275	0.209766	6.76846e-09	3.30305e-08
WBGene00015501	C06A5.3	other	135.55	-0.930184	0.152759	7.42639e-10	3.91661e-09
WBGene00004803	sir-2.4	other	16.514	-0.705995	0.336885	0.0252839	0.0466854
WBGene00006823	unc-94	other	226.111	0.84095	0.115525	2.53054e-13	1.72628e-12
WBGene00044414	C06A5.12	other	12.5931	0.225861	0.377606	0.52427	0.599837
WBGene00015500	C06A5.2	other	0.198046	0.20388	1.00237	0.832322	NA
WBGene00015505	C06A5.8	other	7.85247	-0.274588	0.445278	0.486946	0.564791
WBGene00004380	rnf-1	other	48.5759	1.78441	0.281399	1.0565e-10	5.96754e-10
WBGene00015499	ints-1	other	342.005	-0.0448442	0.124999	0.713953	0.767752
WBGene00219778	B0025.7	other	4.40351	2.52946	1.19144	0.00288373	0.0067618
WBGene00000814	csn-2	other	300.677	-0.757385	0.0921959	1.55182e-16	1.26651e-15
WBGene00219779	B0025.8	other	0.042439	0.0443253	1.00825	0.483902	NA
WBGene00194700	B0025.5	other	0.187698	0.127538	1.00931	0.873625	NA
WBGene00015001	B0025.4	other	52.0968	-0.000948422	0.210943	0.994674	0.995546
WBGene00006932	vps-34	other	184.446	-0.912628	0.111574	1.81785e-16	1.4799e-15
WBGene00200669	B0025.6	other	0.163976	0.114741	1.00865	0.830637	NA
WBGene00016155	C27A12.4	other	2.01484	-0.20062	0.786098	0.687704	0.744725
WBGene00006492	let-391	other	77.7509	0.00633703	0.172413	0.971271	0.977509
WBGene00016154	szy-5	other	159.113	-0.641555	0.120345	7.652e-08	3.3691e-07
WBGene00000429	ceh-2	other	17.9539	0.677602	0.372781	0.0532206	0.0885094
WBGene00196480	C27A12.11	other	0	NA	NA	NA	NA
WBGene00202331	C27A12.12	other	0	NA	NA	NA	NA
WBGene00022946		other	1613.6	-4.8498	0.125497	0	0
WBGene00016156	ari-1.3	other	177.531	-0.892259	0.121887	1.5652e-13	1.08028e-12
WBGene00219261	mir-4926	other	2.75337	-5.19756	1.48699	5.78094e-06	2.06092e-05
WBGene00016157	ari-1.2	other	174.041	-0.701976	0.158516	6.97293e-06	2.46369e-05
WBGene00016158	ari-1.1	other	94.541	-0.173896	0.15609	0.258387	0.334162
WBGene00016159	pigo-1	other	42.142	0.0814877	0.227927	0.718423	0.77132
WBGene00023409	mbd-2	other	130.619	0.529596	0.151543	0.000419804	0.00115062
WBGene00022749	ZK484.3	other	417.771	0.542132	0.108215	4.78034e-07	1.93729e-06
WBGene00022750	tres-1	other	700.652	0.333833	0.0813212	3.76524e-05	0.000120727
WBGene00001819	haf-9	other	20.914	0.735906	0.399264	0.0462216	0.0785662
WBGene00044933	ZK484.9	other	72.4764	-1.55275	0.228086	2.42756e-12	1.54169e-11
WBGene00201754	ZK484.10	other	10.2572	-0.0638843	0.61194	0.892246	0.91468
WBGene00022751	msrp-2	other	1.60259	0.542513	0.925935	0.311653	0.391797
WBGene00022752	ZK484.6	other	5.24545	2.82264	1.20004	0.00123973	0.00312437
WBGene00220243	ZK484.11	other	2.08035	1.08317	1.06194	0.0938434	0.143637
WBGene00022748	oaz-1	other	422.203	0.997683	0.0983734	2.15945e-24	2.49617e-23
WBGene00022753	ZK484.7	other	0.154118	0.16735	0.999948	0.721474	NA
WBGene00022754	nspd-1	other	0.917525	0.238669	0.853428	0.727012	0.778302
WBGene00020840	spch-3	other	2.65035	-3.19243	1.20018	0.000630145	0.00167601
WBGene00165567	21ur-14839	other	0	NA	NA	NA	NA
WBGene00020841	T27A3.5	other	0.0431325	0.0447619	1.00822	0.483902	NA
WBGene00006044	ssp-16	other	0.309035	-0.255247	1.05659	0.267737	NA
WBGene00044611	T27A3.8	other	1.40325	-0.773836	0.964828	0.163852	0.227764
WBGene00044934	T27A3.9	other	147.758	-3.20405	0.168631	1.25025e-81	4.95202e-80
WBGene00220100	T27A3.12	other	10.5104	-1.80548	0.442454	8.67897e-06	3.02789e-05
WBGene00020842	nmrk-1	other	15.8571	-0.934875	0.365633	0.00581621	0.0127104
WBGene00020843	T27A3.7	other	67.6345	1.20201	0.215289	1.3643e-08	6.46682e-08
WBGene00020839	usp-5	other	233.328	-0.778904	0.113874	5.62089e-12	3.472e-11
WBGene00020838	trak-1	other	40.6082	-1.21776	0.308252	3.17343e-05	0.000102581
WBGene00003878	pept-3	other	1756.07	-4.51659	0.17902	1.54884e-141	1.54948e-139
WBGene00199008	T27A3.11	other	0.0342734	0.0388153	1.00872	0.483902	NA
WBGene00199766	F56F4.10	other	0	NA	NA	NA	NA
WBGene00023072		other	30.5311	-4.0345	0.351215	1.56485e-31	2.3043e-30
WBGene00201096	F56F4.11	other	0	NA	NA	NA	NA
WBGene00023073		other	1721.52	-4.55854	0.183271	1.18098e-137	1.13468e-135
WBGene00219705	anr-5	other	0	NA	NA	NA	NA
WBGene00018981	F56F4.4	other	0	NA	NA	NA	NA
WBGene00018982		other	0.084878	0.0766568	1.00667	0.632278	NA
WBGene00018980	F56F4.3	other	2.64842	3.159	2.06124	0.00301737	0.00705555
WBGene00018979	ttr-55	other	0.33363	0.364675	1.01985	0.866074	NA
WBGene00050896	ttr-56	other	0.359728	-0.274937	1.03063	0.254974	NA
WBGene00018978	ttr-58	other	0.128806	0.139333	0.999837	0.645912	NA
WBGene00045498	F56F4.8	other	152.66	2.22926	0.20805	3.10679e-27	4.01175e-26
WBGene00220064	T09B4.21	other	1.98714	1.02931	0.997053	0.10131	0.153217
WBGene00020379	T09B4.5	other	1245.01	0.817699	0.0870989	4.48259e-21	4.47291e-20
WBGene00020380	T09B4.6	other	0.872677	0.912835	1.26931	0.212579	NA
WBGene00020381		other	0.0342734	0.0388153	1.00872	0.483902	NA
WBGene00003328	mir-235	other	1.89841	0.403153	0.77407	0.465818	0.545041
WBGene00201901	T09B4.19	other	0.042439	0.0443253	1.00825	0.483902	NA
WBGene00023136		other	67.6141	-4.39479	0.245496	1.01114e-72	3.54227e-71
WBGene00023135		other	63.4028	-4.56942	0.2565	6.66258e-72	2.29675e-70
WBGene00020382	T09B4.8	other	166.871	-0.695797	0.125325	2.04602e-08	9.52945e-08
WBGene00020378	T09B4.4	other	40.4467	1.6606	0.323315	1.2384e-07	5.35241e-07
WBGene00235197	rrn-4.16	other	0.214377	0.20937	1.00397	0.868336	NA
WBGene00198554	T09B4.16	other	0	NA	NA	NA	NA
WBGene00003260	mir-1	other	132.059	-0.631257	0.18499	0.00050267	0.00136121
WBGene00196099	T09B4.14	other	0.120742	0.0965595	1.00717	0.735144	NA
WBGene00200521	T09B4.17	other	8.08413	5.4475	2.33131	3.30843e-06	1.21818e-05
WBGene00195926	T09B4.13	other	0.0767124	0.0724253	1.00665	0.61181	NA
WBGene00020377	T09B4.3	other	26.0154	2.06493	0.439292	1.01368e-06	3.95528e-06
WBGene00220065	T09B4.22	other	0.721658	0.863649	1.20716	0.255573	NA
WBGene00200634	T09B4.18	other	0.214377	0.20937	1.00397	0.868336	NA
WBGene00197549	T09B4.15	other	0.198046	0.20388	1.00237	0.832322	NA
WBGene00020383	tin-44	other	82.4592	-1.01668	0.208111	5.22532e-07	2.10531e-06
WBGene00000500	chn-1	other	142.265	0.713608	0.144005	5.74304e-07	2.29959e-06
WBGene00020376	T09B4.2	other	41.3	0.9093	0.254966	0.000251172	0.000710832
WBGene00219253	mir-4916	other	6.53161	-1.81913	0.573369	0.000256781	0.000725203
WBGene00020375	pigv-1	other	102.853	-0.921523	0.161228	6.94742e-09	3.38612e-08
WBGene00020259	T05E7.3	other	124.567	-1.41291	0.152807	9.00329e-21	8.85186e-20
WBGene00020260	T05E7.4	other	1.53978	0.121117	0.871212	0.823737	0.858967
WBGene00169979	21ur-14010	other	0	NA	NA	NA	NA
WBGene00000632	col-55	other	0.0342734	0.0388153	1.00872	0.483902	NA
WBGene00020261	vet-1	other	532.953	0.700748	0.162289	1.22673e-05	4.18131e-05
WBGene00020258	T05E7.1	other	10.6192	1.55978	0.604924	0.00415831	0.00937988
WBGene00020347	ech-1.2	other	436.526	-0.658334	0.0703864	6.68602e-21	6.61378e-20
WBGene00020348	mrpl-23	other	23.1178	1.02417	0.34165	0.00175153	0.00429809
WBGene00001497	fars-1	other	240.753	-0.654787	0.115761	1.11673e-08	5.337e-08
WBGene00197441	T08B2.14	other	0	NA	NA	NA	NA
WBGene00044935	T08B2.13	other	88.4935	-4.24083	0.307928	2.22374e-44	4.47701e-43
WBGene00023344		other	38.0334	-4.44317	0.417369	1.3719e-27	1.80392e-26
WBGene00206356	T08B2.15	other	138.737	6.78965	0.796221	8.82931e-17	7.31055e-16
WBGene00020346	rbm-5	other	219.806	-1.12076	0.106181	2.4326e-26	3.0479e-25
WBGene00004486	rps-17	other	151.05	-0.0806521	0.128066	0.524976	0.600433
WBGene00020349	T08B2.11	other	14.8702	-0.254353	0.381342	0.469569	0.548566
WBGene00020345	T08B2.4	other	30.9701	2.7943	0.461156	6.99047e-10	3.69475e-09
WBGene00000633	col-56	other	2.95566	1.60763	1.1479	0.0275119	0.0502873
WBGene00020350	T08B2.12	other	0	NA	NA	NA	NA
WBGene00016752	C48E7.7	other	0	NA	NA	NA	NA
WBGene00016751	C48E7.6	other	43.9514	-0.348317	0.24295	0.138494	0.198003
WBGene00199400	C48E7.14	other	0.0432341	0.0448255	1.00821	0.483902	NA
WBGene00005000	spp-15	other	93.9307	2.72648	0.257966	2.0604e-26	2.58823e-25
WBGene00000583	cof-2	other	12.5236	1.49015	0.536271	0.00249236	0.00592354
WBGene00016754	cebp-2	other	48.7103	1.18508	0.249685	1.22737e-06	4.73762e-06
WBGene00003059	lpd-2	other	40.9729	-0.462128	0.217318	0.0288578	0.0524265
WBGene00016750	let-611	other	55.1944	-0.128359	0.203956	0.518296	0.594544
WBGene00016749	C48E7.1	other	120.736	1.43034	0.168357	9.90698e-18	8.58369e-17
WBGene00195455	C48E7.12	other	0	NA	NA	NA	NA
WBGene00198267	C48E7.13	other	0	NA	NA	NA	NA
WBGene00016753	oac-9	other	1.7519	0.762621	1.00767	0.196486	0.265206
WBGene00006689	twk-37	other	0.10282	0.089051	1.00676	0.693358	NA
WBGene00015688	C10G11.8	other	0.847365	-0.500341	1.00379	0.265527	NA
WBGene00015689	spch-2	other	1.90974	0.962552	1.02863	0.123846	0.180641
WBGene00196367	C10G11.13	other	3.53691	3.7909	2.13313	0.000636501	0.00169129
WBGene00195352	C10G11.12	other	18.4505	3.61554	0.833965	7.08841e-06	2.5004e-05
WBGene00202405	C10G11.17	other	0.387212	0.325468	1.02633	0.808193	NA
WBGene00015687	chdp-1	other	1747.09	0.128999	0.0689494	0.0611917	0.0997841
WBGene00201435	C10G11.15	other	1.30244	0.549105	0.889235	0.336452	0.417484
WBGene00199670	C10G11.14	other	0.402769	0.468818	1.04118	0.697478	NA
WBGene00015686	C10G11.6	other	49.8682	0.901582	0.240961	0.000127721	0.000378099
WBGene00004068	pnk-1	other	68.4725	-0.7267	0.169223	1.19461e-05	4.08116e-05
WBGene00005272	srh-49	other	0.575695	-0.0656101	0.943723	0.707312	NA
WBGene00172093	21ur-15496	other	0	NA	NA	NA	NA
WBGene00005274	srh-51	other	0.0767124	0.0724253	1.00665	0.61181	NA
WBGene00202057	C10G11.16	other	0	NA	NA	NA	NA
WBGene00005273	srh-50	other	0.10282	0.089051	1.00676	0.693358	NA
WBGene00015690	C10G11.10	other	0.324771	0.29348	1.01717	0.903254	NA
WBGene00015685	C10G11.1	other	1.89042	2.38159	1.93955	0.0143999	0.0285032
WBGene00017817	F26B1.5	other	0.0855715	0.0769951	1.00667	0.632313	NA
WBGene00000634	col-58	other	0.36033	0.424764	1.02843	0.784842	NA
WBGene00005171	srg-14	other	0.498891	0.564468	1.07489	0.537522	NA
WBGene00002073	ima-2	other	140.056	-0.847151	0.197795	1.16649e-05	3.9907e-05
WBGene00017816	hrpk-1	other	300.85	0.714038	0.107456	2.34031e-11	1.38057e-10
WBGene00002601	let-381	other	28.062	0.697799	0.31136	0.0191122	0.0365592
WBGene00017815	F26B1.1	other	8.47693	2.87171	0.932216	0.000754483	0.00197745
WBGene00194703	F26B1.8	other	0	NA	NA	NA	NA
WBGene00000254	bli-4	other	278.496	0.319358	0.111467	0.00395119	0.00896686
WBGene00200715	K04F10.8	other	0	NA	NA	NA	NA
WBGene00220006	K04F10.9	other	0.0432341	0.0448255	1.00821	0.483902	NA
WBGene00003499	mut-2	other	49.1526	-0.0983981	0.205294	0.622891	0.688601
WBGene00019396	K04F10.3	other	70.0655	0.507694	0.194883	0.00809318	0.0171402
WBGene00019395	K04F10.2	other	13.5436	1.46765	0.494113	0.00146793	0.00365392
WBGene00019394	K04F10.1	other	17.6294	1.43213	0.442521	0.000585007	0.00156367
WBGene00019399	K04F10.7	other	243.114	0.588391	0.127343	3.21531e-06	1.18614e-05
WBGene00022586	ZC308.4	other	132.112	0.129884	0.144922	0.366122	0.447687
WBGene00001596	gld-2	other	389.386	0.660579	0.0963867	5.65131e-12	3.48857e-11
WBGene00201662	ZC308.6	other	0.32675	0.36321	1.01874	0.876316	NA
WBGene00195486	ZC308.5	other	1.15582	1.37592	1.53394	0.0837363	0.130535
WBGene00022592	klu-2	other	4.49304	1.1408	0.772687	0.0717113	0.114455
WBGene00303104	ZC328.8	other	0	NA	NA	NA	NA
WBGene00197941	ZC328.7	other	0	NA	NA	NA	NA
WBGene00196705	ZC328.6	other	0.196659	0.203431	1.00224	0.829334	NA
WBGene00022591	cuti-1	other	86.0794	1.66421	0.230141	2.09626e-13	1.43862e-12
WBGene00022594	ZC328.5	other	0.857741	-0.0104655	0.871214	0.821491	NA
WBGene00004721	san-1	other	123.203	-0.536265	0.180204	0.00244012	0.00581245
WBGene00022593	ZC328.3	other	23.254	0.0364829	0.282804	0.895254	0.917231
WBGene00220039	R10A10.3	other	1.18261	1.44898	1.55815	0.0726652	0.115778
WBGene00019992	R10A10.1	other	0	NA	NA	NA	NA
WBGene00019993	rbx-2	other	40.475	1.38399	0.291023	1.02425e-06	3.99572e-06
WBGene00018156	ncbp-1	other	382.246	-0.574965	0.0895085	1.1216e-10	6.32609e-10
WBGene00018157	lron-6	other	1.55806	0.669302	0.916957	0.242518	0.316656
WBGene00018158	comp-1	other	0.119151	0.0959904	1.00714	0.731645	NA
WBGene00199892	F37E3.5	other	0	NA	NA	NA	NA
WBGene00198691	F37E3.4	other	0	NA	NA	NA	NA
WBGene00004924	snt-4	other	6.97634	2.01121	0.797034	0.00505574	0.0111928
WBGene00020742	T23H2.3	other	151.719	0.120856	0.138264	0.37861	0.460002
WBGene00003798	npp-12	other	228.238	-0.580119	0.118029	6.95136e-07	2.75894e-06
WBGene00020743	mam-8	other	5.47662	0.331288	0.578915	0.495732	0.573166
WBGene00197059	T23H2.6	other	0	NA	NA	NA	NA
WBGene00004273	rab-10	other	175.758	0.412061	0.132488	0.00175435	0.00430394
WBGene00201953	K06A5.10	other	0.0342734	0.0388153	1.00872	0.483902	NA
WBGene00019432	knl-2	other	405.649	-0.687478	0.0920608	5.96156e-14	4.26629e-13
WBGene00019433	acdh-3	other	121.437	-1.1027	0.207282	5.13132e-08	2.30743e-07
WBGene00019431	K06A5.3	other	0.927074	1.14556	1.36347	0.133809	0.192687
WBGene00019430	K06A5.2	other	0.213806	0.133161	1.01083	0.920159	NA
WBGene00000386	cdc-25.1	other	114.76	-0.278813	0.191819	0.137753	0.197118
WBGene00019429	K06A5.1	other	49.194	-0.523415	0.231763	0.0201597	0.0382838
WBGene00019434	nmtn-1	other	34.9812	-0.632226	0.357802	0.058684	0.0963163
WBGene00016945	sulp-1	other	1.43355	0.662972	0.913819	0.252822	0.328027
WBGene00199192	K06A5.9	other	0	NA	NA	NA	NA
WBGene00000937	dbr-1	other	54.619	-1.46926	0.233158	8.32047e-11	4.73004e-10
WBGene00007018	mdt-18	other	135.484	1.48689	0.178485	3.74678e-17	3.163e-16
WBGene00016944	uri-1	other	88.569	-0.495839	0.164139	0.002177	0.0052356
WBGene00016943	acdh-1	other	625.762	0.80192	0.0935021	7.11318e-18	6.20461e-17
WBGene00016942	C55B7.3	other	4.61493	-1.44945	0.694675	0.00897674	0.0188001
WBGene00016946	C55B7.10	other	0.197251	0.203623	1.0023	0.830611	NA
WBGene00001627	gly-2	other	20.9086	1.04594	0.353426	0.00198722	0.00482221
WBGene00016947	C55B7.11	other	26.6188	0.786845	0.320546	0.0102984	0.0212268
WBGene00001599	glh-2	other	44.0107	-1.64587	0.275301	6.28628e-10	3.33801e-09
WBGene00000483	che-1	other	2.29787	0.541209	0.76977	0.336863	0.417887
WBGene00200022	C55B7.13	other	0.042439	0.0443253	1.00825	0.483902	NA
WBGene00020415	T10E9.5	other	0.585258	0.631088	1.10845	0.437416	NA
WBGene00020414	T10E9.4	other	1.87031	-0.255302	0.754916	0.614053	0.680846
WBGene00199297	T10E9.12	other	0.0432341	0.0448255	1.00821	0.483902	NA
WBGene00020416	T10E9.6	other	0.195864	0.130069	1.00967	0.886795	NA
WBGene00020417	nuo-2	other	54.0189	-0.884457	0.193024	2.78574e-06	1.03337e-05
WBGene00271694	T10E9.14	other	45.2257	3.00221	0.403293	5.35034e-14	3.84875e-13
WBGene00020413	cpg-22	other	9.1828	1.43476	0.578462	0.00668124	0.0144093
WBGene00200773	T10E9.13	other	0.326158	0.398708	1.01893	0.863231	NA
WBGene00196116	T10E9.11	other	0	NA	NA	NA	NA
WBGene00020418	T10E9.8	other	21.8868	3.52281	0.72063	5.38794e-07	2.16679e-06
WBGene00020412	T10E9.2	other	268.292	1.09533	0.142452	9.06465e-15	6.77945e-14
WBGene00020411	T10E9.1	other	38.1628	-0.69347	0.281015	0.00966785	0.0200635
WBGene00020419	acdh-4	other	4.29765	-1.35981	0.809533	0.0231168	0.0432226
WBGene00165439	21ur-14742	other	0	NA	NA	NA	NA
WBGene00019005	F57B10.8	other	41.5367	-0.609428	0.24292	0.00925229	0.0193023
WBGene00019006	spg-20	other	62.846	-0.596986	0.179303	0.000679732	0.00179511
WBGene00019007	ucr-11	other	35.8872	-0.584043	0.250327	0.0155355	0.0304773
WBGene00000896	dad-1	other	111.954	-0.00929025	0.176066	0.955851	0.965201
WBGene00196721	F57B10.17	other	15.2401	6.60461	2.47938	3.45648e-08	1.5751e-07
WBGene00006607	tre-1	other	152.905	0.714866	0.161643	7.48636e-06	2.62883e-05
WBGene00019004	xpg-1	other	71.0149	-1.48734	0.183856	2.17429e-16	1.75974e-15
WBGene00173303	21ur-14797	other	17.5101	4.11356	0.945921	6.23171e-06	2.21349e-05
WBGene00019003	tmed-3	other	48.434	0.21116	0.21599	0.319895	0.400291
WBGene00000236	bag-1	other	60.8206	-1.19116	0.175612	4.67536e-12	2.90924e-11
WBGene00003184	mei-2	other	40.8636	0.0165822	0.279874	0.952467	0.962334
WBGene00019002	syp-6	other	120.043	-1.61803	0.137514	1.40147e-32	2.11836e-31
WBGene00019001	ipgm-1	other	64.8224	-0.857587	0.17071	3.1282e-07	1.29671e-06
WBGene00002783	let-607	other	635.314	0.577881	0.102438	1.41144e-08	6.67637e-08
WBGene00196124	F57B10.16	other	0.335711	0.365082	1.02017	0.863203	NA
WBGene00198317	F57B10.18	other	10.9914	6.01316	2.40209	3.72823e-07	1.52976e-06
WBGene00197712	F48A9.4	other	0.0431325	0.0447619	1.00822	0.483902	NA
WBGene00219955	F48A9.6	other	0.110986	0.0925715	1.00694	0.712818	NA
WBGene00006624	try-6	other	25.9687	1.62486	0.363891	4.06793e-06	1.48208e-05
WBGene00199463	F48A9.5	other	2.64924	0.751668	0.803052	0.208488	0.279
WBGene00018582	F48A9.2	other	11.3676	0.0497929	0.408304	0.895888	0.917831
WBGene00017066	maco-1	other	197.158	-0.47298	0.109814	1.42977e-05	4.83431e-05
WBGene00219870	D2092.15	other	4.85949	1.16447	0.830621	0.0714722	0.114139
WBGene00200203	D2092.13	other	1.53134	1.74477	1.79536	0.0450244	0.076922
WBGene00017065	D2092.4	other	41.1895	1.17445	0.274699	1.12326e-05	3.85231e-05
WBGene00196215	D2092.12	other	0	NA	NA	NA	NA
WBGene00006645	tsp-19	other	2.2351	1.20918	1.04528	0.0669238	0.107807
WBGene00017068	D2092.8	other	12.0643	2.20636	0.648269	0.000277035	0.00077912
WBGene00000050	acr-11	other	1.08806	0.379875	0.861449	0.516004	0.592475
WBGene00017064	ppfr-2	other	146.091	0.180025	0.196806	0.352733	0.433995
WBGene00170698	21ur-13226	other	0.511961	-0.286868	0.991795	0.318794	NA
WBGene00044610	D2092.10	other	0.196557	0.203398	1.00223	0.829116	NA
WBGene00017063	mctp-1	other	1.55888	0.0989056	0.754145	0.855224	0.885331
WBGene00200833	D2092.14	other	0	NA	NA	NA	NA
WBGene00006625	try-7	other	1.60301	0.0533808	0.768236	0.91782	0.935007
WBGene00195178	ZC581.10	other	0.163874	0.171342	1.00068	0.746254	NA
WBGene00022633	ZC581.3	other	2.71926	-1.65587	0.918722	0.0113289	0.0231005
WBGene00198736	ZC581.13	other	0	NA	NA	NA	NA
WBGene00022632	ZC581.2	other	0.129499	0.100113	1.00741	0.75448	NA
WBGene00200364	ZC581.14	other	0.0431325	0.0447619	1.00822	0.483902	NA
WBGene00195336	ZC581.11	other	0	NA	NA	NA	NA
WBGene00022634	ZC581.7	other	0.266593	0.250162	1.00977	0.99106	NA
WBGene00022631	nekl-2	other	9.39167	0.647653	0.46285	0.126919	0.18443
WBGene00022635	ZC581.9	other	4.06399	-0.700212	0.712694	0.181761	0.24828
WBGene00197788	ZC581.12	other	0	NA	NA	NA	NA
WBGene00015907	C17F3.1	other	0	NA	NA	NA	NA
WBGene00015908	C17F3.3	other	0.128011	0.0995361	1.00737	0.751318	NA
WBGene00199148	C17F3.4	other	0	NA	NA	NA	NA
WBGene00020712	ckr-1	other	0.822876	-0.0522195	0.88654	0.749211	NA
WBGene00200159	T23B3.7	other	0	NA	NA	NA	NA
WBGene00020713	T23B3.5	other	0.359626	-0.275076	1.0307	0.255003	NA
WBGene00020714	T23B3.6	other	3.21497	0.226334	0.631261	0.657569	0.719802
WBGene00255606	T23B3.9	other	0.128704	0.0998053	1.00739	0.752794	NA
WBGene00255605	T23B3.8	other	0.55708	-0.142207	0.90524	0.52075	NA
WBGene00020711		other	0.119947	0.135023	0.999408	0.620335	NA
WBGene00020710	T23B3.2	other	46.3064	-0.794262	0.245296	0.000782467	0.00204527
WBGene00020709	T23B3.1	other	93.5475	-0.0197758	0.18118	0.910639	0.929558
WBGene00020933	W02D3.4	other	111.009	0.907111	0.154463	3.09643e-09	1.55245e-08
WBGene00303103	W02D3.13	other	3.60872	0.289179	0.630468	0.571711	0.642562
WBGene00003170	mec-6	other	23.2253	1.18331	0.346166	0.00038022	0.00104924
WBGene00002258	lbp-6	other	19.2547	2.30666	0.514924	3.3454e-06	1.23085e-05
WBGene00007057	ant-1.2	other	0.352959	0.320627	1.02217	0.848922	NA
WBGene00002257	lbp-5	other	13.8687	-0.539383	0.373654	0.114933	0.16964
WBGene00004883	smg-5	other	64.5725	0.181513	0.179927	0.303615	0.383506
WBGene00020932	dhod-1	other	137.124	1.14561	0.156846	1.6679e-13	1.14993e-12
WBGene00020931	cytb-5.2	other	41.8586	-1.47768	0.235253	1.09612e-10	6.18594e-10
WBGene00020937	W02D3.12	other	13.8078	-1.40289	0.522617	0.00220584	0.00529904
WBGene00006773	unc-37	other	606.319	-0.682029	0.0914493	7.10191e-14	5.0637e-13
WBGene00020935	fnci-1	other	220.345	-0.98366	0.103657	1.26352e-21	1.30023e-20
WBGene00020936	hrpf-1	other	295.98	0.749363	0.114005	3.73691e-11	2.17014e-10
WBGene00200700	F08B6.6	other	2.18788	2.78855	1.97127	0.00577932	0.0126426
WBGene00001682	gpc-2	other	82.2483	-0.878648	0.236065	0.000126355	0.000374224
WBGene00017240	calu-2	other	38.2566	1.17015	0.275457	1.28245e-05	4.36205e-05
WBGene00017239	F08B6.1	other	25.2579	1.49181	0.369285	2.6239e-05	8.59198e-05
WBGene00006819	unc-87	other	25.8468	-0.0719228	0.275024	0.784259	0.826325
WBGene00219882	F08B6.7	other	0.951681	0.0731063	0.868202	0.988644	0.991096
WBGene00004111	pqn-21	other	163.044	-0.472762	0.11904	6.21802e-05	0.000193056
WBGene00000871	cye-1	other	272.482	-1.62883	0.105783	3.64456e-54	9.18619e-53
WBGene00022955		other	148.285	-3.47436	0.216859	6.98122e-59	1.94114e-57
WBGene00016491	acdh-5	other	0.317401	0.29827	1.01638	0.911878	NA
WBGene00016492	C37A2.6	other	3.87409	0.149872	0.614904	0.764857	0.810281
WBGene00016493	C37A2.7	other	108.567	-0.167515	0.139383	0.22448	0.296455
WBGene00004110	pqn-20	other	491.471	-0.43777	0.085913	3.03794e-07	1.25984e-06
WBGene00201755	C37A2.9	other	0.275757	0.160082	1.0133	0.996541	NA
WBGene00016494	C37A2.8	other	100.602	0.496377	0.170403	0.00312041	0.00726759
WBGene00017098	mek-5	other	480.835	0.275186	0.0899345	0.0021629	0.00520426
WBGene00304811	E02D9.3	other	10.5139	0.977812	0.523928	0.0373945	0.0655899
WBGene00019324	K02F2.5	other	9.19773	1.15162	0.55756	0.0214275	0.0404419
WBGene00196417	K02F2.8	other	0.129397	0.100074	1.00741	0.754265	NA
WBGene00006740	ulp-5	other	6.5502	1.09662	0.629651	0.0461232	0.0784265
WBGene00019323	teg-4	other	515.84	-1.0724	0.0906446	1.48536e-32	2.24341e-31
WBGene00004778	ser-3	other	12.3918	-0.423415	0.377047	0.222683	0.294644
WBGene00195749	K02F2.7	other	0.0767124	0.0724253	1.00665	0.61181	NA
WBGene00202230	K02F2.10	other	0.162977	0.170992	1.00061	0.744095	NA
WBGene00201440	K02F2.9	other	0	NA	NA	NA	NA
WBGene00220000	K02F2.11	other	18.2442	1.98615	0.506759	3.47007e-05	0.000111631
WBGene00019322	ahcy-1	other	446.015	-1.3712	0.100637	1.00969e-42	1.94791e-41
WBGene00001056	dpf-3	other	298.742	-1.44986	0.0917461	8.55008e-57	2.27004e-55
WBGene00001075	dpy-14	other	767.089	0.534354	0.0842937	2.01914e-10	1.11741e-09
WBGene00019248	H27M09.5	other	2.88232	1.73721	1.13234	0.0203704	0.0386461
WBGene00201494	H27M09.7	other	0.486648	-0.215354	1.0054	0.393247	NA
WBGene00019247	syp-4	other	45.7863	-0.326211	0.235431	0.152237	0.214273
WBGene00019246	rpb-5	other	175.335	1.19914	0.156304	9.33585e-15	6.97959e-14
WBGene00019245	sacy-1	other	128.405	-1.42113	0.16334	1.28585e-18	1.15536e-17
WBGene00001598	glh-1	other	51.4104	-0.601045	0.195182	0.00160515	0.00396447
WBGene00219733	linc-53	other	0.197352	0.247753	0.99699	0.786395	NA
WBGene00200037	T21G5.9	other	0	NA	NA	NA	NA
WBGene00200648	T21G5.10	other	0	NA	NA	NA	NA
WBGene00044898	let-383	other	14.0863	1.35488	0.468266	0.00199989	0.00485113
WBGene00199300	T21G5.8	other	0.0431325	0.0447619	1.00822	0.483902	NA
WBGene00020660	T21G5.2	other	1.82586	-0.148281	0.719424	0.76919	0.813983
WBGene00306081	T21G5.12	other	0	NA	NA	NA	NA
WBGene00020661	smz-2	other	0.0775075	0.0728229	1.00665	0.61181	NA
WBGene00020659	T21G5.1	other	0.119151	0.0959904	1.00714	0.731645	NA
WBGene00006423	asd-2	other	442.012	1.0298	0.0945917	8.80113e-28	1.16516e-26
WBGene00197432	T21G5.7	other	0.446798	0.53604	1.05842	0.600815	NA
WBGene00196658	C48B6.12	other	0.248854	0.234011	1.00746	0.947831	NA
WBGene00195861	C48B6.11	other	0.0342734	0.0388153	1.00872	0.483902	NA
WBGene00016742	C48B6.4	other	1.21649	-0.503964	1.00905	0.297778	0.377336
WBGene00201916	C48B6.13	other	2.73267	3.13962	2.11293	0.00392414	0.00891278
WBGene00016743	srb-15	other	2.35864	0.685963	0.797564	0.246552	0.321088
WBGene00004879	smg-1	other	240.17	-1.17831	0.11279	7.7111e-26	9.40057e-25
WBGene00016741	C48B6.3	other	243.705	2.13548	0.157892	3.07438e-42	5.86126e-41
WBGene00016740	C48B6.2	other	40.7576	-0.511955	0.290942	0.065668	0.105969
WBGene00016744	bbs-9	other	18.5586	-0.565305	0.311953	0.0539276	0.0895242
WBGene00016746	C48B6.10	other	97.339	0.413443	0.162502	0.0101145	0.0208898
WBGene00020399	ztf-4	other	181.577	0.930066	0.125332	7.91576e-14	5.62538e-13
WBGene00016745	C48B6.9	other	45.7653	2.08011	0.335847	2.13894e-10	1.18101e-09
WBGene00020398	cerk-1	other	170.593	0.689979	0.222172	0.00142418	0.00355367
WBGene00197457	T10B11.10	other	0.0774059	0.0727724	1.00665	0.61181	NA
WBGene00196234	T10B11.9	other	0.528884	-0.253891	0.983097	0.367927	NA
WBGene00020400	T10B11.4	other	2.1799	1.14708	1.04421	0.0776288	0.12242
WBGene00020401	T10B11.5	other	14.7461	0.100756	0.357956	0.765028	0.810303
WBGene00020402	T10B11.6	other	33.6206	-0.820379	0.246882	0.000543906	0.00146187
WBGene00020403	hrde-4	other	262.868	1.7516	0.159839	1.6962e-28	2.29887e-27
WBGene00020397	pcbd-1	other	102.772	1.92241	0.211041	3.49186e-20	3.35994e-19
WBGene00020404	T10B11.8	other	54.1786	0.476267	0.223074	0.0291924	0.0529501
WBGene00016260	rege-1	other	28.3232	1.95253	0.384486	1.71314e-07	7.28497e-07
WBGene00016261	C30F12.2	other	37.8226	-0.341117	0.223164	0.115395	0.170178
WBGene00016262	C30F12.3	other	1.42498	0.481889	0.883846	0.37995	0.461428
WBGene00016263	C30F12.4	other	52.1821	1.47102	0.255416	4.30229e-09	2.12844e-08
WBGene00016266	idhg-2	other	4.11817	1.00797	0.73896	0.0998502	0.151256
WBGene00197965	C30F12.8	other	0.128112	0.0995755	1.00737	0.751534	NA
WBGene00016265	trhr-1	other	15.3375	2.34163	0.59496	3.49673e-05	0.000112452
WBGene00016264	C30F12.5	other	36.3282	1.13817	0.300414	8.68876e-05	0.000263858
WBGene00198651	C30F12.9	other	1.68658	-1.63202	1.24226	0.0244808	0.0454403
WBGene00010371		other	10.5224	0.388111	0.436922	0.331829	0.4132
WBGene00010370	ctg-1	other	182.2	0.255926	0.133725	0.0539525	0.0895579
WBGene00010369	chd-1	other	257.539	-1.32618	0.0967198	3.62314e-43	7.08137e-42
WBGene00271648	H06O01.5	other	0.042439	0.0443253	1.00825	0.483902	NA
WBGene00003964	pdi-3	other	536.769	-0.49375	0.100473	7.89255e-07	3.11402e-06
WBGene00201458	VF15C11L.2	other	34.1237	4.63506	0.814353	1.25932e-08	5.98492e-08
WBGene00200247	VF15C11L.1	other	19.3268	7.03085	2.53121	4.71996e-09	2.33151e-08
WBGene00008852	ubql-1	other	197.058	-1.07582	0.123429	1.40095e-18	1.25587e-17
WBGene00202085	F15C11.7	other	0.12064	0.135345	0.999438	0.622225	NA
WBGene00201270	F15C11.6	other	0.32785	0.274141	1.01709	0.90548	NA
WBGene00196993	F15C11.5	other	0	NA	NA	NA	NA
WBGene00171346	21ur-15531	other	0	NA	NA	NA	NA
WBGene00004773	sem-4	other	62.4539	-0.00884833	0.179764	0.95847	0.96698
WBGene00196188	F15C11.4	other	0.403462	0.458849	1.04049	0.703802	NA
WBGene00044764		other	0.891996	0.205764	0.852019	0.782596	0.825154
WBGene00044988	W01A8.8	other	3.41361	2.05912	1.15979	0.00942259	0.0196174
WBGene00012164	W01A8.2	other	15.6634	2.14202	0.545008	3.80146e-05	0.000121787
WBGene00007024	plin-1	other	327.902	0.746746	0.0932121	9.21998e-16	7.2534e-15
WBGene00195257		other	0.335017	0.385928	1.02035	0.856339	NA
WBGene00012165	cutl-6	other	6.29415	0.666403	0.572666	0.179668	0.245945
WBGene00198586	W01A8.11	other	0.215375	0.131469	1.01086	0.918901	NA
WBGene00012166	nuo-6	other	68.5332	0.275344	0.187591	0.136455	0.195664
WBGene00012167	tofu-5	other	70.8532	0.682961	0.184082	0.000170159	0.000494527
WBGene00012168	W01A8.6	other	1.75411	0.271571	0.8093	0.615369	0.681917
WBGene00168761	21ur-15127	other	0	NA	NA	NA	NA
WBGene00002198	kin-14	other	4.84912	0.296366	0.562048	0.538507	0.612695
WBGene00009050	F22D6.2	other	860.445	1.64007	0.0743435	2.07701e-108	1.28378e-106
WBGene00003815	nars-1	other	86.3244	-0.00775403	0.178403	0.96375	0.97166
WBGene00009051	nduf-6	other	166.794	2.00651	0.192634	5.52614e-26	6.80961e-25
WBGene00004186	prpf-4	other	350.149	-0.753457	0.0878828	7.15605e-18	6.2392e-17
WBGene00044964	F22D6.16	other	93.3607	-3.11994	0.175871	2.55012e-71	8.68295e-70
WBGene00009052	ekl-1	other	89.5422	-1.24893	0.179603	1.47339e-12	9.53501e-12
WBGene00009055		other	7.73811	0.334141	0.472876	0.433209	0.512979
WBGene00043279	F22D6.8	other	15.6658	2.19683	0.562711	4.07972e-05	0.000129994
WBGene00009054	F22D6.9	other	9.43971	0.0118176	0.419016	0.97747	0.982278
WBGene00009056	F22D6.15	other	0.24128	0.242121	1.00602	0.930345	NA
WBGene00077767		other	0.0431325	0.0447619	1.00822	0.483902	NA
WBGene00197772	F22D6.18	other	0.0864682	0.0774311	1.00668	0.632399	NA
WBGene00000636	col-60	other	0.722355	0.0511187	0.868266	0.917609	NA
WBGene00001643	gly-18	other	1.82537	0.296586	0.756459	0.580284	0.650277
WBGene00001644	gly-19	other	11.6969	-0.734351	0.407045	0.0454049	0.0773949
WBGene00010740	K10D3.6	other	41.8061	1.85918	0.353327	5.33929e-08	2.39762e-07
WBGene00220018	K10D3.9	other	1.27115	1.60398	1.62612	0.0540923	0.0897362
WBGene00001614	glr-3	other	7.43342	3.44208	1.20166	0.000157575	0.00046009
WBGene00173107	21ur-14256	other	0	NA	NA	NA	NA
WBGene00219281	K10D3.8	other	0.0431325	0.0447619	1.00822	0.483902	NA
WBGene00006753	unc-14	other	186.134	0.923573	0.208825	6.43321e-06	2.28005e-05
WBGene00006394	taf-11.2	other	376.132	4.43383	0.242601	8.38264e-75	2.97967e-73
WBGene00010738	K10D3.4	other	202.648	0.436254	0.124278	0.000408202	0.00112088
WBGene00010427	hpo-11	other	378.015	-0.407825	0.12425	0.00091198	0.00235745
WBGene00220019	K10D3.10	other	14.7624	0.91757	0.410217	0.0170946	0.0331374
WBGene00010645	fecl-1	other	44.7156	-0.799444	0.2092	8.87521e-05	0.000269099
WBGene00010641	crml-1	other	422.697	-0.100711	0.0823133	0.219266	0.290856
WBGene00220010	K07G5.7	other	4.31033	-0.835362	0.627591	0.0917203	0.140787
WBGene00006963	xpa-1	other	50.2843	1.02752	0.235888	8.61686e-06	3.0073e-05
WBGene00010642	mks-6	other	16.3326	-1.28768	0.356614	0.000111466	0.000332666
WBGene00010643	K07G5.4	other	2.05619	-0.118385	0.725384	0.813718	0.850484
WBGene00010644	K07G5.5	other	0.98518	0.124565	0.859951	0.894797	0.916907
WBGene00010870	let-522	other	85.1822	1.7201	0.225169	8.80622e-15	6.59379e-14
WBGene00194654	M05B5.7	other	11.2077	2.87027	0.787517	0.000152662	0.000446483
WBGene00199992	M05B5.9	other	20.8238	7.17303	2.53649	1.43646e-09	7.38904e-09
WBGene00010869	M05B5.1	other	0.240586	0.294602	1.00214	0.910547	NA
WBGene00201676	M05B5.10	other	0.0342734	0.0388153	1.00872	0.483902	NA
WBGene00199469	M05B5.8	other	0.0431325	0.0447619	1.00822	0.483902	NA
WBGene00010873	trpa-2	other	4.48508	-0.167668	0.572937	0.720939	0.773337
WBGene00010871	M05B5.3	other	1.86093	2.42199	1.90041	0.0119927	0.0242579
WBGene00010872	M05B5.4	other	137.399	2.31538	0.223211	7.37358e-26	8.99475e-25
WBGene00001949	hlh-2	other	568.589	1.29526	0.103345	2.3142e-36	3.86856e-35
WBGene00200854	C01H6.10	other	0	NA	NA	NA	NA
WBGene00000637	col-61	other	0.0342734	0.0388153	1.00872	0.483902	NA
WBGene00007252	mlt-2	other	15.4385	-0.658476	0.355381	0.0458318	0.0780267
WBGene00007253	C01H6.3	other	5.37557	2.82625	1.20504	0.00123925	0.00312355
WBGene00201710	C01H6.11	other	0.0685468	0.0680818	1.00668	0.60154	NA
WBGene00007254	C01H6.4	other	12.9192	1.28664	0.490418	0.00455941	0.0102099
WBGene00003622	nhr-23	other	123.235	1.28901	0.167156	7.31707e-15	5.50639e-14
WBGene00007255	cnnm-4	other	6.84828	-0.612111	0.518856	0.165249	0.229394
WBGene00007256	swsn-9	other	732.5	0.607526	0.0761624	1.18649e-15	9.27026e-15
WBGene00007257	C01H6.8	other	29.0824	2.09549	0.400795	7.09092e-08	3.13844e-07
WBGene00007258	hasp-1	other	169.818	-1.19874	0.108368	8.17399e-29	1.11955e-27
WBGene00011062	R06C7.2	other	14.0081	0.739945	0.449768	0.0723107	0.115317
WBGene00171678	21ur-11100	other	0.163874	0.171342	1.00068	0.746254	NA
WBGene00011061	wago-1	other	307.267	-1.41043	0.173851	1.71848e-16	1.40018e-15
WBGene00000963	dhp-1	other	15.4425	0.487752	0.38527	0.175674	0.241568
WBGene00011063	cpg-3	other	3.57044	1.36665	0.88327	0.0515042	0.0861412
WBGene00011065	R06C7.6	other	4.13722	0.173265	0.629711	0.730667	0.781483
WBGene00011064	adsl-1	other	42.2515	-1.62861	0.231104	4.05723e-13	2.72372e-12
WBGene00003041	lin-61	other	185.444	0.11237	0.11264	0.31515	0.39522
WBGene00000275	bub-1	other	447.107	-1.15346	0.0683548	3.18736e-64	9.72646e-63
WBGene00011066	ztf-15	other	36.9168	-0.534844	0.35961	0.111548	0.165577
WBGene00002348	myo-1	other	25.0534	-0.708332	0.346683	0.0284901	0.0518506
WBGene00200672	R06C7.12	other	0.0774059	0.0727724	1.00665	0.61181	NA
WBGene00202365	F21C3.10	other	0	NA	NA	NA	NA
WBGene00006656	twk-1	other	0.127317	0.0992663	1.00735	0.749839	NA
WBGene00009001	tyr-3	other	0.661267	-0.012514	0.906769	0.808417	NA
WBGene00077548	F21C3.7	other	119.103	-4.28574	0.212896	3.87648e-91	1.72954e-89
WBGene00014343		other	119.069	-4.29529	0.211694	1.49916e-92	6.92754e-91
WBGene00167822	21ur-12937	other	0	NA	NA	NA	NA
WBGene00009002	hint-1	other	27.6177	-0.677322	0.272372	0.00927896	0.0193433
WBGene00004324	rde-2	other	78.1774	-0.314106	0.207201	0.12049	0.176515
WBGene00009004	pfd-6	other	215.525	1.67014	0.151152	1.00246e-28	1.3682e-27
WBGene00009005	F21C3.6	other	0.335914	0.365122	1.0202	0.862924	NA
WBGene00171935	21ur-14201	other	0	NA	NA	NA	NA
WBGene00200519	F13G3.14	other	0.042439	0.0443253	1.00825	0.483902	NA
WBGene00008762	ztf-2	other	0.831747	0.99236	1.28412	0.186906	NA
WBGene00199718	F13G3.13	other	0	NA	NA	NA	NA
WBGene00005131	srd-53	other	0.525101	0.573408	1.08375	0.509908	NA
WBGene00008770	F13G3.12	other	0.28223	0.331888	1.00962	0.976921	NA
WBGene00008763	F13G3.3	other	6.9221	0.861816	0.572952	0.0874172	0.135241
WBGene00008764	dylt-1	other	57.315	0.714467	0.221764	0.000984777	0.00252745
WBGene00008765	ttx-7	other	71.7461	-0.942505	0.168812	1.40124e-08	6.63462e-08
WBGene00008766	F13G3.6	other	42.4247	0.378812	0.26387	0.139203	0.198695
WBGene00008767	F13G3.7	other	132.342	0.902536	0.144105	2.68089e-10	1.46689e-09
WBGene00303055	F13G3.15	other	1.62674	-0.416381	0.797679	0.41912	0.499281
WBGene00008769	mrpl-13	other	29.9742	-0.383889	0.264556	0.129988	0.188059
WBGene00001136	eat-5	other	4.74912	0.165601	0.574536	0.731833	0.782299
WBGene00003236	mif-3	other	22.9115	-0.517397	0.317366	0.0834307	0.130173
WBGene00008768	F13G3.10	other	60.7575	0.0393185	0.19795	0.841541	0.874384
WBGene00009915	F52A8.1	other	352.858	2.11435	0.138805	6.32969e-53	1.56692e-51
WBGene00001680	gpb-2	other	94.3503	1.07345	0.179461	1.36211e-09	7.02148e-09
WBGene00009916	F52A8.3	other	1.25462	1.56351	1.61653	0.0586926	0.0963221
WBGene00169054	21ur-13600	other	0	NA	NA	NA	NA
WBGene00219591	linc-149	other	0.410241	0.44446	1.04037	0.707158	NA
WBGene00009917	glb-18	other	18.535	2.69028	0.585306	2.09086e-06	7.87646e-06
WBGene00009918	gcsh-2	other	74.2813	0.51213	0.181115	0.00416396	0.00939045
WBGene00009919	kbrl-1	other	81.8899	0.631966	0.169977	0.000170321	0.000494922
WBGene00002136	inx-14	other	66.425	0.408421	0.186176	0.0260832	0.0479605
WBGene00008541	F07A5.2	other	0.639971	-0.153536	0.907164	0.515739	NA
WBGene00008542	scav-6	other	9.41526	0.668816	0.484354	0.126471	0.183917
WBGene00008543	F07A5.4	other	12.3489	0.343464	0.425929	0.37801	0.45933
WBGene00006306	sue-1	other	4.32186	1.06655	0.757002	0.0865602	0.134182
WBGene00219578	linc-141	other	0.0685468	0.0680818	1.00668	0.60154	NA
WBGene00006754	unc-15	other	504.385	2.11903	0.130573	8.48041e-60	2.43113e-58
WBGene00007597	C15A11.2	other	2.44582	0.731878	0.814856	0.223046	0.294983
WBGene00000612	col-35	other	0.0863666	0.0773819	1.00668	0.632399	NA
WBGene00168081	21ur-13320	other	0	NA	NA	NA	NA
WBGene00004944	sol-1	other	18.6886	1.73685	0.455206	6.11689e-05	0.000190038
WBGene00219817	C15A11.10	other	0	NA	NA	NA	NA
WBGene00007598	C15A11.4	other	3.8582	2.26944	1.20421	0.0061893	0.0134515
WBGene00167193	21ur-15108	other	0	NA	NA	NA	NA
WBGene00000596	col-7	other	0.618634	0.701884	1.13326	0.375638	NA
WBGene00000638	col-62	other	0.0431325	0.0447619	1.00822	0.483902	NA
WBGene00007599	C15A11.7	other	3.63725	2.06609	1.16501	0.00909599	0.019017
WBGene00006752	unc-13	other	54.2398	0.388399	0.207981	0.0571597	0.0940769
WBGene00004958	spe-4	other	0.48834	0.542088	1.06975	0.559949	NA
WBGene00003074	lars-2	other	29.2613	-1.29018	0.243491	4.21011e-08	1.90777e-07
WBGene00013994	ZK524.4	other	130.691	-0.981388	0.125496	2.88965e-15	2.21933e-14
WBGene00012136	T28F4.1	other	622.269	2.0715	0.113423	5.4265e-75	1.93955e-73
WBGene00198042	T28F4.7	other	3.32744	3.67166	2.1178	0.000861139	0.00223675
WBGene00012137	asic-2	other	8.37283	5.50672	2.33059	2.33511e-06	8.75071e-06
WBGene00012138	T28F4.3	other	1.02921	0.153774	0.864495	0.830352	0.864425
WBGene00012139	T28F4.4	other	74.2354	0.151003	0.177097	0.387483	0.469049
WBGene00271567	T28F4.8	other	4.52125	1.79615	0.915298	0.0182139	0.0350829
WBGene00012140	T28F4.5	other	50.8902	0.36247	0.247458	0.130782	0.18901
WBGene00007042	pbrm-1	other	1666.83	-1.2787	0.0482193	4.07224e-155	5.00215e-153
WBGene00219833	C26C6.12	other	8.81049	5.59329	2.36087	2.42772e-06	9.08038e-06
WBGene00007742	C26C6.8	other	2.82154	0.782012	0.845344	0.19481	0.263303
WBGene00007740	C26C6.6	other	0.687384	0.82119	1.18393	0.284381	NA
WBGene00007741	glb-8	other	14.3752	-0.299138	0.389599	0.40213	0.483343
WBGene00170426	21ur-12969	other	0	NA	NA	NA	NA
WBGene00077553	C26C6.10	other	0.265104	0.249794	1.00961	0.988628	NA
WBGene00007743	C26C6.9	other	5.64565	-0.166057	0.539865	0.712181	0.766144
WBGene00219834	C26C6.13	other	62.8379	5.57078	0.810548	1.06367e-11	6.4431e-11
WBGene00219835	C26C6.14	other	27.2098	3.6123	0.631574	7.89718e-09	3.83171e-08
WBGene00001648	goa-1	other	1347.46	1.44306	0.0702992	5.08278e-94	2.45389e-92
WBGene00003552	nas-36	other	5.2385	1.06954	0.669461	0.0639685	0.103674
WBGene00007739	C26C6.4	other	2.00936	1.10788	1.02684	0.0866702	0.134342
WBGene00000938	dcp-66	other	659.005	-0.833681	0.0641299	8.13739e-39	1.43053e-37
WBGene00197716	H15M21.1	other	1.70882	-0.43009	0.803111	0.403092	0.484259
WBGene00012029	T25G3.1	other	62.2633	0.516846	0.197938	0.00787677	0.016722
WBGene00000496	chs-1	other	30.1378	-0.00718661	0.252179	0.974789	0.979939
WBGene00012030	T25G3.3	other	115.462	-1.28807	0.143918	1.44904e-19	1.35992e-18
WBGene00012031	gpdh-3	other	123.934	-1.1259	0.133108	1.26355e-17	1.08943e-16
WBGene00198391	D2030.14	other	0.0432341	0.0448255	1.00821	0.483902	NA
WBGene00008411	mans-1	other	193.497	0.956101	0.131993	2.89361e-13	1.96361e-12
WBGene00008412	D2030.2	other	78.718	-0.108078	0.165993	0.507782	0.584834
WBGene00008413	D2030.3	other	66.7086	-1.17636	0.196849	1.00986e-09	5.26112e-09
WBGene00008414	D2030.4	other	113.417	1.37816	0.198286	1.67839e-12	1.08076e-11
WBGene00008415	mce-1	other	93.2231	0.940968	0.184898	2.53452e-07	1.0599e-06
WBGene00008421	D2030.12	other	9.25942	1.03376	0.568462	0.0384103	0.0670626
WBGene00004178	prg-1	other	108.674	-1.41374	0.191908	5.92644e-14	4.24273e-13
WBGene00008417	D2030.7	other	43.6934	0.379624	0.224025	0.0833034	0.129985
WBGene00008420	D2030.11	other	49.6794	1.02093	0.233594	8.23787e-06	2.87993e-05
WBGene00008418	D2030.8	other	117.49	-0.939525	0.152029	3.83137e-10	2.06783e-09
WBGene00008419	wdr-23	other	296.371	0.878048	0.139391	2.15348e-10	1.1887e-09
WBGene00000084	aex-1	other	4.77617	0.151073	0.556302	0.750085	0.797199
WBGene00170690	21ur-12259	other	0	NA	NA	NA	NA
WBGene00196622	F29D11.3	other	0.15422	0.16739	0.999955	0.721721	NA
WBGene00003071	lrp-1	other	397.439	-1.47541	0.117905	2.17478e-36	3.63863e-35
WBGene00009254	capg-1	other	497.849	-1.20135	0.0792684	2.53089e-52	6.17856e-51
WBGene00168760	21ur-12960	other	4.26901	-0.962021	0.633589	0.0542028	0.0898929
WBGene00009140	F26A3.1	other	44.1403	-0.594274	0.218683	0.00517688	0.0114304
WBGene00009141	ncbp-2	other	280.315	1.14393	0.15323	3.65569e-14	2.65034e-13
WBGene00004508	rrf-1	other	383.365	-0.593119	0.0815901	2.86429e-13	1.94439e-12
WBGene00001214	ego-1	other	127.84	-0.185921	0.222786	0.392656	0.47404
WBGene00167652	21ur-14981	other	0.231626	0.281827	1.00179	0.896049	NA
WBGene00009142	F26A3.4	other	11.8287	2.95069	0.789386	0.000106878	0.000319514
WBGene00009143	F26A3.5	other	0.351471	0.41493	1.02647	0.800341	NA
WBGene00009144	del-3	other	3.63748	-0.0106693	0.619128	0.980676	0.984888
WBGene00196243	F26A3.11	other	0	NA	NA	NA	NA
WBGene00009145	F26A3.7	other	55.5365	-0.0758843	0.197383	0.693431	0.748743
WBGene00011975	T24B1.1	other	108.001	0.172561	0.140124	0.214829	0.285967
WBGene00011972	T23G11.7	other	92.8178	-0.664092	0.161471	2.97175e-05	9.65894e-05
WBGene00011970	rlbp-1	other	122.881	0.000188023	0.150343	0.999337	0.999543
WBGene00011971	lron-9	other	47.2593	-0.352115	0.25535	0.152024	0.21402
[truncated: 44,935 more rows]

## Sheet: SUT1 DGE
Gene ID	Gene name	Group	baseMean	log2FoldChange	lfcSE	pvalue	padj
WBGene00044927	F32B5.9	U_snRNA	228.364	1.50417	0.190034	4.56857e-16	1.75945e-14
WBGene00194992	H27M09.6	U_snRNA	29.7948	2.09286	0.37635	1.18842e-08	1.34959e-07
WBGene00194999	B0205.15	U_snRNA	6.39648	-0.486539	0.503661	0.252493	0.375011
WBGene00014577	Y47H9A.2	U_snRNA	83.8746	0.425363	0.202343	0.0316685	0.075158
WBGene00014542	W04G5.11	U_snRNA	78.8485	0.482268	0.184399	0.00755879	0.0237285
WBGene00014335	F15H9.5	U_snRNA	50.1142	0.51072	0.214891	0.0149273	0.0412695
WBGene00014336	F15H9.6	U_snRNA	34.1043	0.498751	0.256879	0.0453712	0.100444
WBGene00014483	R05D7.6	U_snRNA	38.5265	0.505918	0.26972	0.0509683	0.109831
WBGene00014405	F56H6.16	U_snRNA	123.127	0.587766	0.180646	0.000942178	0.00407655
WBGene00014404	F56H6.15	U_snRNA	75.0564	0.304893	0.219957	0.15216	0.255158
WBGene00194987	T14B4.10	U_snRNA	1.43546	0.367222	0.845594	0.542103	0.658392
WBGene00006344	sup-39	U_snRNA	15.6892	1.27407	0.407777	0.00101691	0.00434215
WBGene00045091	C27H5.11	U_snRNA	16.8768	0.296487	0.341303	0.35951	0.486343
WBGene00006315	sup-6	U_snRNA	24.9266	1.22811	0.335609	0.000158536	0.000850505
WBGene00014589	Y54G9A.8	U_snRNA	62.9114	0.448394	0.259763	0.0709342	0.141716
WBGene00014311	F08G2.10	U_snRNA	118.56	0.616332	0.169809	0.000226057	0.0011668
WBGene00014312	F08G2.11	U_snRNA	37.7881	0.504128	0.262229	0.0455655	0.100734
WBGene00200764	W07G1.19	U_snRNA	57.19	0.378317	0.196789	0.0506535	0.109345
WBGene00014550	W07G1.9	U_snRNA	77.4233	0.446324	0.227975	0.0427636	0.0957078
WBGene00014549	W07G1.8	U_snRNA	51.3178	0.439887	0.211756	0.0334488	0.0786011
WBGene00014484	R07E5.16	U_snRNA	561.799	-0.822071	0.372912	0.0171922	0.0460616
WBGene00014266	C28A5.7	U_snRNA	1427	-0.746416	0.33391	0.0172146	0.0460983
WBGene00195000	F54D8.7	U_snRNA	2879.77	-0.736364	0.332634	0.0179085	0.0476444
WBGene00014392	F54C8.8	U_snRNA	1127.65	-0.820045	0.371996	0.0167629	0.045228
WBGene00014393	F54C8.9	U_snRNA	1437.94	-0.751543	0.334018	0.0164946	0.0446958
WBGene00014394	F54C8.10	U_snRNA	866.53	-0.76222	0.353554	0.0208187	0.0538502
WBGene00014543	W05B2.8	U_snRNA	604.496	-0.712424	0.357847	0.0326272	0.0770451
WBGene00194995	C05G6.4	U_snRNA	21.3266	0.578968	0.359077	0.0839139	0.161996
WBGene00194996	Y69A2AR.36	U_snRNA	94.0644	0.871859	0.179582	7.10966e-07	6.16738e-06
WBGene00235183	F36A4.23	U_snRNA	126.647	-0.769761	0.371956	0.0247494	0.0617246
WBGene00195001	Y17G9A.85	U_snRNA	2856.54	-0.745456	0.334489	0.0170965	0.0458822
WBGene00235209	Y17G9A.90	U_snRNA	1122.93	-0.824005	0.372429	0.0163793	0.0444589
WBGene00195002	T08B6.62	U_snRNA	2852.14	-0.746036	0.334311	0.0169818	0.0456475
WBGene00235247	Y9C9A.111	U_snRNA	561.809	-0.823354	0.372587	0.0169378	0.045579
WBGene00194997	F42C5.12	U_snRNA	173.523	1.42327	0.225781	6.71938e-11	1.08325e-09
WBGene00014293	C53B4.9	U_snRNA	16.461	0.69955	0.349287	0.0354475	0.0821952
WBGene00189986	C53D6.16	U_snRNA	14.9844	0.758186	0.379389	0.0340726	0.0797464
WBGene00045116	C53D6.12	U_snRNA	82.5493	1.46366	0.20683	5.45928e-13	1.18911e-11
WBGene00014522	T20D3.12	U_snRNA	11.9232	0.473506	0.396382	0.199818	0.313663
WBGene00014523	T20D3.13	U_snRNA	16.3026	0.117668	0.320069	0.701459	0.789321
WBGene00014366	F38E11.10	U_snRNA	189.878	1.33783	0.166414	2.04962e-16	8.33651e-15
WBGene00014367	F38E11.11	U_snRNA	96.525	1.30534	0.177165	7.92997e-14	2.08984e-12
WBGene00014631	ZK897.2	U_snRNA	79.504	1.37768	0.196171	1.03009e-12	2.10831e-11
WBGene00014632	ZK897.3	U_snRNA	30.2917	1.22534	0.307616	3.79567e-05	0.000236769
WBGene00014633	ZK897.4	U_snRNA	84.0378	1.27774	0.189181	6.52118e-12	1.1951e-10
WBGene00014306	F07C6.5	U_snRNA	92.4742	1.49076	0.198628	2.02312e-14	5.89699e-13
WBGene00014430	K09B11.11	U_snRNA	1450.78	-0.743816	0.332292	0.017123	0.0459431
WBGene00014431	K09B11.12	U_snRNA	1137.49	-0.814973	0.371365	0.0177526	0.0473007
WBGene00014432	K09B11.13	U_snRNA	1441.58	-0.749985	0.333628	0.0166072	0.0449245
WBGene00014433	K09B11.14	U_snRNA	1124.57	-0.82567	0.373077	0.016301	0.0443142
WBGene00014434	K09B11.15	U_snRNA	1440.17	-0.752842	0.334114	0.0163361	0.0443642
WBGene00014435	K09B11.16	U_snRNA	1125.34	-0.808249	0.370923	0.0181005	0.048051
WBGene00014593	Y57G11C.35	U_snRNA	46.2283	0.379428	0.225323	0.0832366	0.161035
WBGene00235179	F32D1.12	U_snRNA	1094.17	-0.861325	0.37877	0.013515	0.0380982
WBGene00045145	F10D2.13	U_snRNA	58.0308	0.394751	0.219597	0.0635617	0.129927
WBGene00194993	T27E4.11	U_snRNA	22.3349	1.47234	0.375231	4.43002e-05	0.000272922
WBGene00044923	T27E4.10	U_snRNA	26.4683	1.47641	0.354375	1.50347e-05	0.000101919
WBGene00014421	K03B8.10	U_snRNA	111.934	0.421162	0.346389	0.192305	0.304364
WBGene00014517	T11F9.15	U_snRNA	128.991	0.604688	0.202587	0.00207297	0.00798728
WBGene00014518	T11F9.16	U_snRNA	90.9912	0.467563	0.352438	0.152579	0.255726
WBGene00014291	C52E4.8	U_snRNA	129.77	0.665169	0.20083	0.000637706	0.00292592
WBGene00014511	T08G5.11	U_snRNA	32.8812	2.49236	0.407315	3.77834e-10	5.42058e-09
WBGene00014370	F40G12.13	U_snRNA	27.0992	1.35372	0.324313	1.6404e-05	0.000110171
WBGene00014371	F40G12.14	U_snRNA	29.196	1.26624	0.306786	2.11426e-05	0.000138895
WBGene00014317	F08H9.11	U_snRNA	22.544	1.47449	0.366276	2.91094e-05	0.000185556
WBGene00014322	F11A5.14	U_snRNA	53.9548	0.471712	0.282891	0.0783919	0.153794
WBGene00023193	Y74C9A.6	other	49.5905	0.790209	0.398563	0.0349566	0.0813766
WBGene00022277	homt-1	other	7.707	-0.904047	0.434904	0.0195735	0.0512867
WBGene00022276	nlp-40	other	16.2166	1.65346	0.48845	0.000296172	0.00148077
WBGene00022278	rcor-1	other	14.7003	-0.0663781	0.318931	0.824977	0.882856
WBGene00235381		other	0.0297806	0.0357827	1.0094	0.454435	NA
WBGene00022279	sesn-1	other	25.2731	0.420915	0.298289	0.141109	0.240549
WBGene00170953	21ur-15479	other	0	NA	NA	NA	NA
WBGene00173569	21ur-13439	other	0	NA	NA	NA	NA
WBGene00022275	txt-7	other	0.30324	-0.12021	0.956722	0.450148	NA
WBGene00044345	Y48G1C.12	other	6.60917	0.373447	0.522887	0.410745	0.53785
WBGene00021677	pgs-1	other	3.81354	0.307497	0.621823	0.545821	0.661189
WBGene00021678	Y48G1C.5	other	0.756819	0.921665	1.25715	0.266986	NA
WBGene00000812	csk-1	other	53.1874	1.10226	0.238161	2.14237e-06	1.70704e-05
WBGene00021683	Y48G1C.10	other	29.8881	-1.82392	0.269839	1.97219e-12	3.82537e-11
WBGene00021679	Y48G1C.6	other	3.01368	0.308757	0.693504	0.550778	0.665727
WBGene00021682	natc-3	other	3.38764	0.0485104	0.634676	0.924602	0.951363
WBGene00021676	pid-2	other	4.16847	0.736817	0.656539	0.17926	0.288874
WBGene00189949	Y48G1C.13	other	0.889578	-0.0766041	0.923736	0.712082	0.797628
WBGene00021681	Y48G1C.8	other	39.6856	-0.170364	0.229151	0.449325	0.574751
WBGene00004274	rab-11.1	other	176.52	2.53573	0.196192	3.06847e-38	6.27227e-36
WBGene00199597	F53G12.15	other	0.758103	0.933589	1.26501	0.260011	NA
WBGene00199899	F53G12.16	other	23.4791	3.80616	0.696824	3.90317e-08	4.08838e-07
WBGene00004418	rpl-7	other	59.469	-1.27966	0.173193	6.35724e-14	1.70825e-12
WBGene00202494	F53G12.17	other	0.0361218	0.0403788	1.009	0.454435	NA
WBGene00023461	F53G12.12	other	4.6856	-2.10083	0.586453	5.834e-05	0.00034851
WBGene00018774	F53G12.9	other	0.522973	0.693082	1.123	0.474323	NA
WBGene00018773	F53G12.8	other	0.0361218	0.0403788	1.009	0.454435	NA
WBGene00171818	21ur-13877	other	0	NA	NA	NA	NA
WBGene00000622	col-45	other	0.251313	-0.243598	0.986947	0.23577	NA
WBGene00004962	spe-8	other	0	NA	NA	NA	NA
WBGene00003229	mex-3	other	32.5093	0.324837	0.261599	0.197673	0.311033
WBGene00018772	F53G12.4	other	2.07063	0.526196	0.780988	0.343784	0.470699
WBGene00018771	duox-2	other	2.16278	-0.909465	0.807693	0.122227	0.215963
WBGene00271776	F53G12.18	other	0.721141	-0.809399	1.32878	0.0932933	NA
WBGene00000253	bli-3	other	20.8846	-0.789159	0.283909	0.00340138	0.0120999
WBGene00004225	ptr-11	other	32.0828	1.56136	0.325461	7.14333e-07	6.19322e-06
WBGene00018958	cest-27	other	40.3245	1.71499	0.327397	6.24153e-08	6.29841e-07
WBGene00018957	F56C11.5	other	17.5656	2.08189	0.536012	3.56865e-05	0.000223834
WBGene00201018	F56C11.7	other	0.228531	0.250072	1.00745	0.883684	NA
WBGene00018955	F56C11.3	other	3.2951	1.36156	0.879843	0.0409631	0.0924699
WBGene00000227	atm-1	other	56.4847	-0.45121	0.173088	0.00803516	0.0248907
WBGene00023295		other	0	NA	NA	NA	NA
WBGene00021666	Y48G1BL.7	other	1.02587	-0.295524	0.852834	0.458369	0.582723
WBGene00004246		other	1.3534	-0.00437585	0.747124	0.972343	0.982865
WBGene00021662		other	0.16393	0.111725	1.00929	0.810236	NA
WBGene00255594	Y48G1BL.8	other	0.339362	-0.143894	0.925594	0.40297	NA
WBGene00021664		other	0.339242	0.455441	1.03075	0.865859	NA
WBGene00021671		other	4.258	-0.173419	0.545018	0.706987	0.793649
WBGene00021672		other	1.21557	0.67058	0.927267	0.299808	0.426514
WBGene00021668		other	0.930832	0.459997	0.869719	0.504971	0.626119
WBGene00021673		other	1.26179	-0.0307904	0.764496	0.881783	0.924129
WBGene00021667	snpc-3.2	other	0.406188	0.565095	1.06048	0.686094	NA
WBGene00021675	Y48G1BR.1	other	15.7153	-0.283208	0.314815	0.34319	0.470128
WBGene00220069	T13E5.1	other	0.590313	-0.286184	0.967341	0.247516	NA
WBGene00169222	21ur-15400	other	0	NA	NA	NA	NA
WBGene00166448	21ur-13405	other	0	NA	NA	NA	NA
WBGene00016903	2004-03-01	other	19.2039	0.241859	0.330226	0.43746	0.563865
WBGene00016905	ztf-3	other	14.4621	2.44508	0.588472	1.55334e-05	0.000104942
WBGene00016902	C53D5.1	other	44.1931	0.649575	0.345531	0.0414954	0.0933808
WBGene00016906	C53D5.5	other	8.20359	0.696334	0.50265	0.123045	0.216984
WBGene00002077	imb-3	other	64.8727	0.0370174	0.261051	0.88685	0.927452
WBGene00235385		other	0.420958	0.560296	1.06283	0.67662	NA
WBGene00002079	xpo-2	other	8.82519	0.0183347	0.407858	0.96299	0.976836
WBGene00021660	nol-14	other	12.7285	0.66076	0.397702	0.0760702	0.150181
WBGene00000917	daf-25	other	8.54685	-1.41147	0.543819	0.00250571	0.00933437
WBGene00021661	mbtr-1	other	8.96184	0.766938	0.472653	0.0772846	0.151939
WBGene00021658	Y48G1A.2	other	2.46194	1.3333	1.08235	0.0557727	0.117361
WBGene00021657	Y48G1A.1	other	4.09366	-1.36264	0.627881	0.0081681	0.0252437
WBGene00020087		other	0.966721	0.195601	0.840666	0.896817	0.933467
WBGene00020091	rnp-8	other	1.78759	-0.0669482	0.673555	0.896059	0.932922
WBGene00020088	R119.2	other	2.24306	-0.330421	0.696877	0.525571	0.644462
WBGene00020089	R119.3	other	6.50129	-1.3008	0.501657	0.00282928	0.0103463
WBGene00004143	pqn-59	other	62.9638	-0.642307	0.166207	8.67716e-05	0.000494809
WBGene00006385	taf-4	other	28.8214	1.21119	0.361253	0.000381403	0.00185229
WBGene00020090	R119.5	other	11.3466	0.114762	0.385811	0.750611	0.828181
WBGene00021733	otub-2	other	51.6742	-0.208569	0.292658	0.448114	0.573785
WBGene00021734	Y50C1A.2	other	2.55052	0.126834	0.628908	0.803252	0.868804
WBGene00015570	C07F11.2	other	1.05934	-0.612441	0.912088	0.274736	0.399161
WBGene00006593	tol-1	other	67.5182	-0.800681	0.216882	0.000129757	0.000712412
WBGene00021026	W04C9.4	other	7.04596	-0.17264	0.468034	0.671483	0.765807
WBGene00021027	W04C9.5	other	0.346747	-0.0580827	0.953685	0.580226	NA
WBGene00166632	21ur-8411	other	0	NA	NA	NA	NA
WBGene00235387	W04C9.8	other	7.46545	-0.27091	0.457562	0.49862	0.620222
WBGene00021025	cutl-13	other	12.6072	1.43992	0.484742	0.00150701	0.00609687
WBGene00235388	W04C9.9	other	0.221524	-0.122822	0.998913	0.439992	NA
WBGene00021028	W04C9.6	other	0.372153	0.335517	1.0286	0.848448	NA
WBGene00021024	W04C9.2	other	8.81561	0.953869	0.542362	0.0468647	0.102992
WBGene00001814	haf-4	other	24.6348	1.25969	0.349539	0.000163259	0.000874061
WBGene00022035	Y65B4BL.3	other	1.13075	-1.12387	1.14283	0.0651897	0.132568
WBGene00022036	Y65B4BL.4	other	1.06228	1.3923	1.52078	0.109405	0.198109
WBGene00022034	deps-1	other	4.98043	-1.04034	0.564473	0.0310034	0.0738451
WBGene00022039	Y65B4BL.7	other	4.50546	0.637366	0.596377	0.214707	0.331586
WBGene00022037	acs-13	other	39.58	0.907381	0.241815	0.000126536	0.000695688
WBGene00196781	Y65B4BL.10	other	0	NA	NA	NA	NA
WBGene00196389	Y65B4BL.9	other	0	NA	NA	NA	NA
WBGene00022038	Y65B4BL.6	other	20.3165	3.55915	0.699493	2.40383e-07	2.23609e-06
WBGene00195369	Y65B4BL.8	other	0.081965	0.0737864	1.00743	0.576257	NA
WBGene00197961	Y65B4BL.11	other	0.156553	0.10744	1.00897	0.789101	NA
WBGene00200577	Y65B4BL.12	other	0.551719	0.741015	1.13849	0.435366	NA
WBGene00022033	Y65B4BL.1	other	43.0106	1.91813	0.29117	2.11747e-11	3.6031e-10
WBGene00302974	Y65B4BM.3	other	35.8764	1.76021	0.302793	3.12592e-09	3.85756e-08
WBGene00220190	Y65B4BM.2	other	0.597304	0.796023	1.17163	0.373849	NA
WBGene00022043	psf-3	other	3.13365	0.44149	0.632869	0.400986	0.528548
WBGene00022042	icd-2	other	21.8806	-0.323736	0.356371	0.340292	0.467443
WBGene00201456	Y65B4BR.10	other	0.08935	0.0776174	1.00747	0.606039	NA
WBGene00007009	wwp-1	other	55.7812	-0.280288	0.187481	0.126438	0.221628
WBGene00220191	Y65B4BR.12	other	0.0297806	0.0357827	1.0094	0.454435	NA
WBGene00004235	ptr-21	other	14.2158	0.182953	0.364455	0.596388	0.703107
WBGene00202444	Y65B4BR.11	other	0	NA	NA	NA	NA
WBGene00002393	lpr-1	other	15.7304	1.16445	0.423876	0.00343172	0.0121833
WBGene00022040	Y65B4BR.1	other	0.184784	0.119936	1.01015	0.853701	NA
WBGene00000434	ceh-9	other	1.04038	-0.248575	0.817058	0.525886	0.644532
WBGene00001725	grl-16	other	82.7208	1.38625	0.247243	1.50276e-08	1.67669e-07
WBGene00044427	F56A6.5	other	0.45008	-0.265449	1.06273	0.228549	NA
WBGene00235390	F56A6.8	other	0	NA	NA	NA	NA
WBGene00002040	hum-7	other	53.7326	-1.0658	0.17872	1.3074e-09	1.70862e-08
WBGene00201449	F56A6.7	other	0	NA	NA	NA	NA
WBGene00200417	F56A6.6	other	0	NA	NA	NA	NA
WBGene00018923	eme-1	other	6.15323	-0.812613	0.537071	0.0687667	0.138384
WBGene00018921	sago-2	other	4.35886	-0.361939	0.583491	0.439183	0.565708
WBGene00022028	Y65B4A.4	other	0.816283	-0.135429	0.918865	0.536472	NA
WBGene00022029	Y65B4A.6	other	20.6353	-0.257568	0.301614	0.370052	0.497073
WBGene00220188	Y65B4A.10	other	0.0297806	0.0357827	1.0094	0.454435	NA
WBGene00220189	Y65B4A.11	other	0.0361218	0.0403788	1.009	0.454435	NA
WBGene00022027	vps-20	other	20.5644	2.43923	0.489228	3.00631e-07	2.75792e-06
WBGene00022026	Y65B4A.2	other	29.9374	1.01904	0.297048	0.000377624	0.0018373
WBGene00022030	Y65B4A.7	other	0.0371655	0.0410855	1.00894	0.454435	NA
WBGene00022025	cus-2	other	7.27831	-0.416566	0.503146	0.327324	0.45504
WBGene00022031	Y65B4A.8	other	9.65461	0.330368	0.436805	0.40747	0.534889
WBGene00022032	Y65B4A.9	other	1.74056	-3.18128	1.22958	0.00091788	0.00400073
WBGene00044461	Y18H1A.14	other	4.66511	0.406895	0.548576	0.395418	0.522764
WBGene00021215	Y18H1A.11	other	8.2054	0.246942	0.461784	0.564062	0.676766
WBGene00021214	hasp-2	other	0.0893417	0.0815508	1.00734	0.645405	NA
WBGene00021207	ptp-5.3	other	0.192418	0.266434	0.996191	0.693229	NA
WBGene00021210	Y18H1A.4	other	5.36062	-0.158079	0.516954	0.723546	0.806826
WBGene00021208	Y18H1A.2	other	5.93817	-0.452462	0.508942	0.294064	0.420273
WBGene00021209	hgap-1	other	38.4068	0.21622	0.227664	0.330314	0.457919
WBGene00004332	rec-1	other	4.65817	0.224834	0.565678	0.638757	0.739013
WBGene00004028	pif-1	other	12.648	-0.0591896	0.392693	0.866439	0.913537
WBGene00044434	Y18H1A.15	other	0.523056	-0.297333	1.05903	0.20897	NA
WBGene00236789	Y18H1A.18	other	0.155252	0.219881	0.9925	0.559886	NA
WBGene00000623	col-46	other	0.989366	0.484882	0.873109	0.474073	0.597709
WBGene00198328	Y18H1A.17	other	0	NA	NA	NA	NA
WBGene00000624	col-47	other	0.800238	0.901843	1.26755	0.26105	NA
WBGene00021213	Y18H1A.9	other	36.411	2.20689	0.359489	2.98179e-10	4.34567e-09
WBGene00023169		other	92.1889	-5.34025	0.943227	7.63276e-10	1.04103e-08
WBGene00021212	Y18H1A.8	other	4.83513	1.32889	0.755264	0.0365523	0.0844134
WBGene00197162	Y18H1A.16	other	0	NA	NA	NA	NA
WBGene00020282	mps-3	other	0.0371655	0.0410855	1.00894	0.454435	NA
WBGene00020283	T06A4.3	other	34.6319	2.23957	0.37916	1.24158e-09	1.63197e-08
WBGene00020281	T06A4.1	other	13.4475	0.525224	0.380664	0.140705	0.240039
WBGene00196394	T06A4.5	other	0	NA	NA	NA	NA
WBGene00196011	T06A4.4	other	0	NA	NA	NA	NA
WBGene00201573	T06A4.6	other	0	NA	NA	NA	NA
WBGene00201667	T06A4.7	other	0.170271	0.180206	1.00163	0.711976	NA
WBGene00195514	Y73A3A.1	other	0.0371655	0.0410855	1.00894	0.454435	NA
WBGene00199422	Y73A3A.2	other	0.345953	-0.156115	0.921904	0.380291	NA
WBGene00022518	zfh-2	other	107.61	-0.699416	0.14107	4.86796e-07	4.31433e-06
WBGene00023398		other	0.0297806	0.0357827	1.0094	0.454435	NA
WBGene00200408	ZC123.8	other	0.0371655	0.0410855	1.00894	0.454435	NA
WBGene00201436	ZC123.10	other	0.0297806	0.0357827	1.0094	0.454435	NA
WBGene00202093	ZC123.11	other	0.0967266	0.0849052	1.00745	0.661752	NA
WBGene00197978	ZC123.7	other	0.331977	-0.173424	0.923221	0.352295	NA
WBGene00195610	ZC123.5	other	0	NA	NA	NA	NA
WBGene00200506	ZC123.9	other	0.0297806	0.0357827	1.0094	0.454435	NA
WBGene00197264	ZC123.6	other	0	NA	NA	NA	NA
WBGene00022517	ZC123.1	other	26.9185	-0.912453	0.310871	0.00207668	0.00799581
WBGene00022519	cdk-14	other	9.8489	-0.409255	0.400517	0.257643	0.380539
WBGene00202359	Y95B8A.17	other	0	NA	NA	NA	NA
WBGene00022388	zfr-1	other	22.1669	0.367737	0.305497	0.210644	0.326671
WBGene00022389	pde-6	other	48.1304	-0.0207382	0.199116	0.912643	0.944024
WBGene00022386	Y95B8A.6	other	13.6668	1.76451	0.545633	0.000455794	0.00216931
WBGene00022390	him-19	other	1.14344	0.165158	0.760261	0.805704	0.870748
WBGene00001678	gpa-16	other	9.26337	-0.190625	0.390639	0.594697	0.701944
WBGene00220217	Y95B8A.18	other	0.192418	0.266434	0.996191	0.693229	NA
WBGene00022385	Y95B8A.4	other	0.664902	-0.186587	0.938125	0.421231	NA
WBGene00022391	prhg-1	other	8.53338	-1.04744	0.436715	0.00701918	0.0223425
WBGene00201274	Y95B8A.16	other	0	NA	NA	NA	NA
WBGene00003548	nas-30	other	61.627	1.14161	0.220558	1.40893e-07	1.35899e-06
WBGene00200422	Y95B8A.15	other	0	NA	NA	NA	NA
WBGene00199411	Y95B8A.14	other	0	NA	NA	NA	NA
WBGene00195544	Y95B8A.13	other	0	NA	NA	NA	NA
WBGene00023199		other	4.04036	-3.6166	1.20646	0.000237418	0.00121795
WBGene00003238	mig-1	other	32.5447	0.155269	0.235502	0.501989	0.623472
WBGene00018787	cutl-20	other	12.9741	0.220348	0.357378	0.516259	0.636255
WBGene00018788	shc-1	other	26.2143	0.746335	0.288321	0.00737533	0.0232534
WBGene00197993	F54A5.4	other	0	NA	NA	NA	NA
WBGene00200860	F54A5.5	other	0	NA	NA	NA	NA
WBGene00018786	hmbx-1	other	4.27421	0.669012	0.638116	0.21174	0.32802
WBGene00016932	C54G6.3	other	2.45488	0.138381	0.696552	0.798931	0.865129
WBGene00196934	C54G6.6	other	0	NA	NA	NA	NA
WBGene00199650	C54G6.7	other	0	NA	NA	NA	NA
WBGene00016931	C54G6.2	other	3.93607	0.573466	0.658142	0.285221	0.410971
WBGene00016930	madf-6	other	2.40478	1.64885	1.1195	0.0289259	0.0699523
WBGene00005002	spp-17	other	0.651566	-0.363877	1.03676	0.188372	NA
WBGene00236808	C54G6.8	other	0	NA	NA	NA	NA
WBGene00021335	spp-23	other	0.798511	-1.15469	1.54807	0.0382923	NA
WBGene00021327	mrpl-38	other	10.086	-0.402271	0.390265	0.259605	0.382845
WBGene00004952	spd-1	other	6.62057	0.440868	0.489582	0.324439	0.452212
WBGene00021329	Y34D9A.3	other	12.1828	0.171262	0.392421	0.637807	0.738182
WBGene00021332	Y34D9A.7	other	22.6691	2.48015	0.490383	1.67589e-07	1.59906e-06
WBGene00021331	glrx-10	other	12.6287	2.18816	0.581845	7.86564e-05	0.000455043
WBGene00021333	Y34D9A.8	other	21.9253	2.07892	0.48516	7.04454e-06	5.06622e-05
WBGene00021334	vps-4	other	30.2501	0.0703163	0.277794	0.79347	0.861087
WBGene00021328	npr-23	other	33.9119	3.38191	0.50393	1.25009e-11	2.18786e-10
WBGene00001745	gsa-1	other	104.471	1.238	0.162272	1.35176e-14	4.01348e-13
WBGene00019909	R06A10.1	other	11.0753	0.178489	0.398491	0.629209	0.731507
WBGene00044895	R06A10.5	other	0.0361218	0.0403788	1.009	0.454435	NA
WBGene00019911	R06A10.4	other	8.76965	0.0845761	0.417653	0.829714	0.88654
WBGene00174760	21ur-15525	other	0	NA	NA	NA	NA
WBGene00022838	ZK993.2	other	1.57477	0.141172	0.747123	0.821123	0.880466
WBGene00236809	ZK993.5	other	0.989182	-0.343543	0.960141	0.391141	0.518573
WBGene00202055	ZK993.4	other	0	NA	NA	NA	NA
WBGene00022837	ceh-45	other	9.07547	1.046	0.499781	0.0227337	0.0578464
WBGene00021689	znf-236	other	23.473	-0.33081	0.261162	0.187284	0.298427
WBGene00000165	aps-3	other	5.61568	0.0946254	0.502256	0.829178	0.886205
WBGene00198207	Y48G8AL.18	other	1.93284	2.69446	1.96242	0.0115303	0.0334436
WBGene00195424	Y48G8AL.17	other	2.8309	3.50811	2.08596	0.00212478	0.00814436
WBGene00004429	rpl-17	other	45.179	-1.15652	0.265018	7.60427e-06	5.44177e-05
WBGene00021687	Y48G8AL.7	other	3.92859	-1.01929	0.650804	0.044762	0.0994267
WBGene00001816	haf-6	other	12.2622	1.05066	0.461289	0.0136626	0.0384464
WBGene00004880	smg-2	other	20.5055	-0.829745	0.289768	0.00258759	0.00958563
WBGene00249808	Y48G8AL.20	other	0.804461	-0.717769	1.06469	0.118309	NA
WBGene00021686	nsun-2	other	17.9248	0.0771687	0.334674	0.81079	0.874365
WBGene00021685	herc-1	other	27.56	-0.146254	0.251693	0.548455	0.663573
WBGene00195068	Y48G8AL.16	other	4.3783	1.82643	0.904679	0.0109682	0.032064
WBGene00021690	Y48G8AL.12	other	6.66539	1.70012	0.702818	0.00721543	0.0228623
WBGene00021691	Y48G8AL.13	other	20.5889	1.39785	0.39673	0.000211201	0.00109866
WBGene00201777	Y48G8AL.19	other	0.746224	1.01985	1.28083	0.23388	NA
WBGene00021692	Y48G8AL.15	other	3.54315	1.16693	0.766478	0.0648141	0.131962
WBGene00001707	grh-1	other	103.805	0.672916	0.146544	3.54311e-06	2.7049e-05
WBGene00271777	Y48G8AR.8	other	36.5557	2.80779	0.422364	1.07462e-11	1.90587e-10
WBGene00201534	Y48G8AR.7	other	0.56326	-0.269653	1.06539	0.228549	NA
WBGene00200307	Y48G8AR.6	other	0	NA	NA	NA	NA
WBGene00199486	Y48G8AR.5	other	0.302871	0.380323	1.01944	0.96291	NA
WBGene00197713	Y48G8AR.4	other	0	NA	NA	NA	NA
WBGene00021693	Y48G8AR.2	other	2.90918	0.228456	0.630043	0.654093	0.751572
WBGene00021694	Y48G8AR.3	other	0	NA	NA	NA	NA
WBGene00003400	dapk-1	other	83.7383	-0.436449	0.165564	0.0072356	0.0229079
WBGene00197361	K12C11.8	other	0	NA	NA	NA	NA
WBGene00044896	K12C11.5	other	0.198085	-0.173775	1.01138	0.325389	NA
WBGene00019674	K12C11.3	other	6.68196	5.24331	2.30646	1.55071e-05	0.00010481
WBGene00045052	K12C11.6	other	3.97368	1.63408	0.907992	0.0196416	0.0514398
WBGene00045053	K12C11.7	other	0.986027	1.24046	1.45108	0.141525	0.241077
WBGene00004888	smo-1	other	19.1673	0.499471	0.320595	0.103032	0.189178
WBGene00019673	K12C11.1	other	15.596	0.226785	0.366058	0.509713	0.630136
WBGene00022363	Y92H12BL.1	other	8.81979	-0.762893	0.427905	0.0446165	0.0991587
WBGene00022366	Y92H12BL.5	other	15.8679	-1.1122	0.334627	0.00040128	0.00193235
WBGene00303097	Y92H12BL.6	other	0.629162	-0.41079	1.05908	0.157154	NA
WBGene00305050	Y92H12BL.7	other	4.85274	-0.734807	0.547982	0.108398	0.196647
WBGene00022365	Y92H12BL.4	other	6.23997	-0.146717	0.645506	0.756531	0.832963
WBGene00022367	Y92H12BM.1	other	23.7254	1.50803	0.859924	0.0158781	0.0433196
WBGene00022372	Y92H12BR.7	other	9.83214	0.0246925	0.385899	0.946389	0.967196
WBGene00022371	set-29	other	8.13593	-0.626477	0.594563	0.183031	0.293527
WBGene00022368	Y92H12BR.2	other	7.26075	0.250739	0.492728	0.567967	0.679855
WBGene00022369	Y92H12BR.3	other	23.6959	-0.205953	0.280558	0.447593	0.573206
WBGene00022370		other	11.4338	-0.0274408	0.37837	0.935816	0.959589
WBGene00022373	mrpl-15	other	10.0926	0.2658	0.421646	0.494648	0.616712
WBGene00018159	F37F2.2	other	5.138	0.21513	0.519852	0.636842	0.73728
WBGene00219937	F37F2.4	other	0.0893417	0.0815508	1.00734	0.645405	NA
WBGene00004969	spe-15	other	66.4472	-2.50671	0.254346	1.96178e-23	1.49658e-21
WBGene00196566	F47G6.6	other	0	NA	NA	NA	NA
WBGene00023055		other	34.7313	-2.52576	0.489835	3.35357e-08	3.54337e-07
WBGene00001773	gst-25	other	0.234873	0.257525	1.00804	0.895117	NA
WBGene00018580	F47G6.3	other	0.426995	-0.708171	1.13744	0.106478	NA
WBGene00018579	acs-16	other	8.36907	-0.0524473	0.409672	0.887471	0.927676
WBGene00001115	dyb-1	other	32.3808	0.372452	0.565558	0.430864	0.557198
WBGene00170789	21ur-13232	other	0	NA	NA	NA	NA
WBGene00022361	Y92H12A.5	other	27.121	-0.388185	0.239496	0.0947434	0.177542
WBGene00022360	ints-3	other	22.1877	0.000176363	0.269827	0.999814	0.999829
WBGene00022358	Y92H12A.2	other	36.9876	-1.64407	0.257021	3.76238e-11	6.24869e-10
WBGene00172419	21ur-12465	other	0	NA	NA	NA	NA
WBGene00005077	src-1	other	115.665	-1.3511	0.15691	3.66367e-18	1.82543e-16
WBGene00195355	Y92H12A.8	other	0	NA	NA	NA	NA
WBGene00023198		other	46.6602	-2.87124	0.462851	6.97731e-11	1.12143e-09
WBGene00022270	Y73E7A.3	other	7.26139	0.648343	0.509337	0.158729	0.263403
WBGene00022271	cpx-1	other	6.29561	1.30424	0.704441	0.0294649	0.0709435
WBGene00022272		other	0.16393	0.111725	1.00929	0.810236	NA
WBGene00022269	aatf-1	other	10.4422	0.4878	0.403998	0.200915	0.314799
WBGene00022273	Y73E7A.6	other	3.79392	0.732914	0.639434	0.178982	0.288513
WBGene00044440	adpr-1	other	6.56646	-0.261843	0.461156	0.518708	0.638336
WBGene00000269	bre-4	other	8.18043	0.392144	0.465543	0.350782	0.477696
WBGene00022268	Y73E7A.1	other	7.3609	-0.130971	0.477138	0.751891	0.828884
WBGene00022274	Y73E7A.8	other	35.5039	2.22747	0.364083	4.20187e-10	5.98701e-09
WBGene00003111	mab-20	other	103.943	1.71747	0.214096	2.29576e-16	9.26675e-15
WBGene00022156	Y71G12B.18	other	1.25815	0.28316	0.863345	0.686976	0.777544
WBGene00173142	21ur-14112	other	0	NA	NA	NA	NA
WBGene00004168	pqn-88	other	0.0883063	0.0771015	1.00746	0.60196	NA
WBGene00044358	Y71G12B.33	other	0.774007	-0.587379	1.26199	0.0601107	NA
WBGene00022157	Y71G12B.22	other	1.65601	0.204635	0.786811	0.712431	0.797963
WBGene00022155	Y71G12B.17	other	18.8467	2.54621	0.597584	5.54717e-06	4.04778e-05
WBGene00022158	Y71G12B.23	other	3.71589	1.10682	0.732689	0.0697886	0.139946
WBGene00185098	Y71G12B.35	other	6.2331	0.218238	0.494957	0.618905	0.722759
WBGene00022154	drag-1	other	11.8309	1.06118	0.482737	0.01585	0.0432505
WBGene00044348	Y71G12B.31	other	3.32664	2.21689	1.20196	0.00779511	0.0243315
WBGene00200707	Y71G12B.37	other	2.72947	1.62934	1.09854	0.0279126	0.0679552
WBGene00236797	Y71G12B.44	other	3.97634	1.48688	0.87981	0.0278646	0.0678902
WBGene00220197	Y71G12B.41	other	0.192418	0.266434	0.996191	0.693229	NA
WBGene00219767	linc-131	other	1.97211	1.31247	1.11356	0.0677898	0.136729
WBGene00006702	ubc-3	other	48.3497	1.43339	0.257722	1.63805e-08	1.81873e-07
WBGene00003080	lsm-6	other	4.02633	0.221223	0.560113	0.645389	0.744586
WBGene00022153	Y71G12B.13	other	17.6079	0.846383	0.349835	0.0114606	0.0332655
WBGene00022152	atg-5	other	6.80407	-0.738381	0.520741	0.0947145	0.177516
WBGene00006771	tln-1	other	672.077	-1.74101	0.267298	1.96647e-11	3.3605e-10
WBGene00199017	Y71G12B.36	other	0.0722437	0.0695406	1.00738	0.591242	NA
WBGene00003278	mir-50	other	284.773	-2.62232	0.377961	5.47063e-13	1.18995e-11
WBGene00022159	mppa-1	other	6.81401	-0.386607	0.476665	0.347897	0.474578
WBGene00022150	Y71G12B.10	other	3.05373	0.152882	0.629229	0.762217	0.837084
WBGene00022149	lin-65	other	20.2416	-0.914917	0.330852	0.00300321	0.0108875
WBGene00022148	ddx-27	other	26.0103	-0.000732165	0.252714	0.996978	0.998272
WBGene00022160	Y71G12B.25	other	22.3362	-0.132097	0.277692	0.617223	0.721058
WBGene00022161	Y71G12B.26	other	0.917909	0.438295	0.865491	0.532099	0.649866
WBGene00220198	Y71G12B.42	other	0.190331	0.199752	1.00355	0.780581	NA
WBGene00022146	rml-5	other	18.0025	-0.383997	0.299132	0.17704	0.286222
WBGene00022162	Y71G12B.27	other	0	NA	NA	NA	NA
WBGene00022145	Y71G12B.5	other	1.54662	0.109245	0.712442	0.846094	0.899581
WBGene00022144	pghm-1	other	13.32	1.31123	0.455965	0.0022044	0.00840637
WBGene00022143	Y71G12B.3	other	0	NA	NA	NA	NA
WBGene00044349	Y71G12B.32	other	0.786502	-0.174418	0.929986	0.458367	NA
WBGene00022142	Y71G12B.2	other	1.51285	-0.218637	0.722989	0.655099	0.752244
WBGene00044347	Y71G12B.30	other	1.20508	-3.36742	1.98022	0.00292015	0.0106299
WBGene00219766	anr-42	other	0.161963	-0.240669	1.04886	0.255015	NA
WBGene00022141	chaf-2	other	11.3354	0.0890478	0.393051	0.807856	0.872069
WBGene00022163		other	1.87668	-1.59818	0.933706	0.0138256	0.038809
WBGene00044746	C53H9.3	other	6.73454	1.10126	0.584418	0.0348677	0.0811932
WBGene00016907	C53H9.2	other	12.6998	0.415914	0.368339	0.23122	0.35045
WBGene00004441	rpl-27	other	24.0118	-1.44199	0.2707	2.6647e-08	2.8668e-07
WBGene00001196	egl-30	other	615.362	1.75118	0.0991518	6.76601e-71	6.74233e-68
WBGene00303070	C53H9.4	other	32.8609	2.86059	0.441795	4.59114e-11	7.5621e-10
WBGene00202110	M01D7.10	other	0.644522	-0.209422	1.01979	0.393018	NA
WBGene00220027	M01D7.11	other	22.2049	1.7444	0.384283	2.8671e-06	2.22232e-05
WBGene00001309	emr-1	other	8.69529	0.679378	0.473332	0.11669	0.208457
WBGene00003750	nlp-12	other	1.30846	1.79712	1.73249	0.0549977	0.116205
WBGene00006461	tag-96	other	7.51356	0.616675	0.494604	0.166007	0.272335
WBGene00044897	M01D7.9	other	3.63645	2.06048	1.20755	0.010357	0.0305912
WBGene00019706		other	0.514561	0.573219	1.08917	0.568025	NA
WBGene00004743	scm-1	other	32.3264	1.38377	0.295372	1.53407e-06	1.25047e-05
WBGene00022139	tub-2	other	80.5105	0.375189	0.165005	0.0210886	0.0544337
WBGene00303094	Y71G12A.5	other	5.64249	4.9118	2.26368	4.47768e-05	0.000275512
WBGene00022140	Y71G12A.4	other	1.69021	-0.566487	0.76469	0.285832	0.411643
WBGene00022138	trpp-10	other	15.662	0.131992	0.319415	0.666393	0.761592
WBGene00021768	Y51F10.7	other	5.19101	2.27383	0.936658	0.00308859	0.0111489
WBGene00219760	anr-19	other	0.0297806	0.0357827	1.0094	0.454435	NA
WBGene00021766	hex-4	other	5.07736	-0.584194	0.537963	0.211401	0.327654
WBGene00021765	Y51F10.4	other	10.5101	0.117391	0.407981	0.755243	0.831946
WBGene00255420	Y51F10.15	other	0.0732873	0.0700829	1.00738	0.593922	NA
WBGene00021771	spe-48	other	26.4554	0.61353	0.320439	0.0441759	0.0983715
WBGene00044438	Y51F10.11	other	6.37459	-1.02195	0.496086	0.0168836	0.0454605
WBGene00021764	Y51F10.3	other	17.5272	1.78396	0.494614	0.000119038	0.000658322
WBGene00201351	Y51F10.13	other	0.074331	0.0706234	1.00738	0.596587	NA
WBGene00196465	Y51F10.12	other	0.081965	0.0737864	1.00743	0.576257	NA
WBGene00021763	Y51F10.2	other	12.6086	1.20382	0.433555	0.00341702	0.0121446
WBGene00021238	gap-3	other	32.7544	-0.024135	0.24136	0.918086	0.947809
WBGene00220136	Y20F4.11	other	0	NA	NA	NA	NA
WBGene00021237	crtc-1	other	23.193	0.111837	0.278363	0.678199	0.771325
WBGene00021239	Y20F4.4	other	20.0827	-0.670529	0.304538	0.0191706	0.0503885
WBGene00219749	linc-30	other	8.42291	-0.82758	0.501682	0.0534381	0.113678
WBGene00044435	Y20F4.8	other	0.854663	-0.531123	0.889358	0.299893	0.426514
WBGene00021346	Y37E3.1	other	14.4437	1.26001	0.438855	0.00221395	0.00843069
WBGene00021347	rpb-10	other	22.0727	2.74802	0.517374	5.82063e-08	5.90733e-07
WBGene00021348	moag-4	other	11.0212	0.991499	0.468632	0.0215837	0.055371
WBGene00021349	arl-13	other	5.06406	2.99766	1.20849	0.000763095	0.0034186
WBGene00195672	Y37E3.26	other	0.08935	0.0776174	1.00747	0.606039	NA
WBGene00004409	rla-1	other	14.2025	-1.95426	0.532639	5.36001e-05	0.000323589
WBGene00021350	Y37E3.8	other	42.1071	-1.63765	0.234122	8.57127e-13	1.78841e-11
WBGene00044932	Y37E3.22	other	2.26547	-1.9118	0.830093	0.00320981	0.0115105
WBGene00197277	Y37E3.28	other	0.161963	-0.240669	1.04886	0.255015	NA
WBGene00044931	Y37E3.21	other	6.10463	-2.09031	0.52521	9.40706e-06	6.60441e-05
WBGene00196428	Y37E3.27	other	7.51355	5.46658	2.32628	6.00004e-06	4.35631e-05
WBGene00004014	phb-1	other	20.1828	0.917528	0.331477	0.00398002	0.0138221
WBGene00021351	eif-2alpha	other	17.5647	-0.218075	0.298651	0.442466	0.568696
WBGene00021352	pcyt-2.1	other	27.5936	0.0610317	0.277256	0.823293	0.882103
WBGene00200606	Y37E3.29	other	0.110453	0.0908892	1.00772	0.693518	NA
WBGene00044925	Y37E3.20	other	13.7198	0.221599	0.366971	0.525987	0.644607
WBGene00021353	iglr-3	other	12.5277	-0.429714	0.403448	0.247131	0.36911
WBGene00003799	npp-13	other	22.1149	-0.422874	0.321969	0.164782	0.270937
WBGene00044810	Y37E3.19	other	0.103068	0.140835	0.996974	0.492356	NA
WBGene00021354	fpn-1.1	other	2.09768	-0.0818881	0.711529	0.866145	0.913347
WBGene00021355	Y37E3.17	other	27.0561	-0.39126	0.250136	0.104387	0.191112
WBGene00235158	Y37E3.30	other	26.9462	-1.13913	0.466972	0.00711701	0.0226224
WBGene00195033	Y37E3.25	other	150.053	-2.12184	0.602861	7.01705e-05	0.000411323
WBGene00195032	Y37E3.24	other	68.0741	-0.99766	0.521661	0.0282578	0.0685862
WBGene00195031	Y37E3.23	other	75.4972	-1.68513	0.272431	2.12901e-10	3.1518e-09
WBGene00021009	afd-1	other	202.381	-0.424998	0.114397	0.000175467	0.000930998
WBGene00021008	W03F11.5	other	2.07567	-0.664292	0.820849	0.230748	0.349819
WBGene00021005	ule-1	other	0.733274	-0.238968	0.943947	0.320096	NA
WBGene00001542	gcy-17	other	1.97067	-1.95794	1.29168	0.0180764	0.0479983
WBGene00021006	dct-9	other	0	NA	NA	NA	NA
WBGene00021007	W03F11.4	other	1.8094	-3.12169	1.10576	0.00050661	0.00238694
WBGene00017399	lgc-51	other	0.895096	-0.0551485	0.80391	0.806788	0.871388
WBGene00170253	21ur-15161	other	0	NA	NA	NA	NA
WBGene00017398	slc-17.6	other	6.07974	1.40059	0.717768	0.0230797	0.0585215
WBGene00000020	abt-2	other	96.9557	-3.40395	0.958291	2.58546e-05	0.000167435
WBGene00198059	Y39G10AL.4	other	0	NA	NA	NA	NA
WBGene00201890	Y39G10AL.6	other	0	NA	NA	NA	NA
WBGene00200608	Y39G10AL.5	other	0	NA	NA	NA	NA
WBGene00023176		other	84.5514	-5.10525	1.07301	9.45899e-08	9.31527e-07
WBGene00021458	Y39G10AL.1	other	7.36712	1.79261	0.751638	0.00636186	0.0205456
WBGene00000408	cdk-7	other	12.3801	-0.328878	0.36517	0.333067	0.460712
WBGene00021469	Y39G10AR.11	other	118.601	-0.677945	0.128996	1.00161e-07	9.82145e-07
WBGene00021470	tpxl-1	other	14.0936	-0.327259	0.331886	0.298612	0.425324
WBGene00021468	epg-2	other	116.777	-0.0719233	0.125543	0.563105	0.676014
WBGene00002047	icp-1	other	13.5742	-0.0416302	0.34374	0.895452	0.932594
WBGene00021467	Y39G10AR.9	other	7.82523	-0.529326	0.448861	0.184718	0.295519
WBGene00021476	nsun-4	other	3.36153	0.255704	0.580423	0.60413	0.709872
WBGene00021475	tbca-1	other	2.85512	-0.580658	0.650077	0.246804	0.368806
WBGene00021466	eif-2gamma	other	16.9094	0.0114395	0.312574	0.97104	0.981816
WBGene00199088	Y39G10AR.30	other	0.0361218	0.0403788	1.009	0.454435	NA
WBGene00021465	ekl-7	other	1.23339	-0.0528576	0.783648	0.885324	0.926403
WBGene00003156	mcm-4	other	11.2212	-0.223775	0.418844	0.561014	0.674418
WBGene00219275	Y39G10AR.32	other	3.92719	0.127194	0.55507	0.789487	0.857815
WBGene00021471	Y39G10AR.15	other	0.191744	-0.183033	1.01502	0.3275	NA
WBGene00021477	srbc-64	other	0.494615	0.0201788	0.866108	0.70959	NA
WBGene00021472	Y39G10AR.16	other	0.0371655	0.0410855	1.00894	0.454435	NA
WBGene00021464	ugt-31	other	1.6445	-0.149245	0.761272	0.762724	0.83741
WBGene00021463	zeel-1	other	13.8402	0.271679	0.370568	0.436465	0.563026
WBGene00044277		other	0	NA	NA	NA	NA
WBGene00077563	peel-1	other	0	NA	NA	NA	NA
WBGene00021461	nekl-1	other	4.38669	0.068399	0.527538	0.882823	0.924696
WBGene00199635	Y39G10AR.31	other	0	NA	NA	NA	NA
WBGene00196479	Y39G10AR.28	other	0	NA	NA	NA	NA
WBGene00197084	Y39G10AR.29	other	0	NA	NA	NA	NA
WBGene00196296	Y39G10AR.27	other	0	NA	NA	NA	NA
WBGene00021473	sydn-1	other	12.8998	-1.04293	0.377913	0.00242915	0.00909805
WBGene00021474	dot-1.1	other	82.9376	0.111251	0.163306	0.494046	0.61636
WBGene00021460	zwl-1	other	8.29708	-0.644302	0.449424	0.105629	0.192981
WBGene00195289	Y39G10AR.26	other	2.38235	-1.35176	0.914938	0.0276304	0.0674225
WBGene00044926	Y39G10AR.24	other	36.3501	-2.63942	0.275277	2.63885e-22	1.92703e-20
WBGene00017741	F23C8.13	other	4.78196	1.48307	0.764981	0.0234148	0.0591924
WBGene00017734	F23C8.5	other	23.2854	0.441243	0.278164	0.102543	0.188516
WBGene00017735	did-2	other	21.179	1.01024	0.331849	0.00158009	0.00634742
WBGene00017736	F23C8.7	other	0.822548	-1.08711	1.48468	0.0411005	NA
WBGene00017737	F23C8.8	other	0.111496	0.0913177	1.00774	0.695981	NA
WBGene00017738	tipn-1	other	2.44427	-0.218386	0.745021	0.66667	0.761854
WBGene00017733	ubxn-1	other	7.91678	0.457672	0.449203	0.266933	0.391041
WBGene00255457	F23C8.14	other	4.96581	4.69983	2.22526	7.68491e-05	0.000445731
WBGene00017732	F23C8.3	other	3.47902	1.06281	0.872689	0.0845514	0.162852
WBGene00023274		other	0	NA	NA	NA	NA
WBGene00023273		other	0.392839	-0.0814973	0.911272	0.514707	NA
WBGene00017731		other	1.20671	-0.917119	1.00343	0.105314	0.192473
WBGene00017739		other	0.635504	-0.208306	1.01938	0.393221	NA
WBGene00002141	inx-19	other	16.754	-0.0355097	0.331707	0.908329	0.940904
WBGene00022280	Y74C10AL.2	other	4.55671	-0.166301	0.536955	0.710551	0.796473
WBGene00022281	abtm-1	other	26.2357	-0.190746	0.259951	0.443385	0.569517
WBGene00022282	Y74C10AR.2	other	0.0361218	0.0403788	1.009	0.454435	NA
WBGene00001232	eif-3.I	other	19.3348	0.41462	0.306863	0.162887	0.268514
WBGene00021277	ddx-10	other	8.90421	-0.513059	0.400969	0.156741	0.261028
WBGene00021276	Y23H5B.5	other	20.5692	-1.37284	0.282316	3.43503e-07	3.12247e-06
WBGene00021278		other	1.87633	-1.31712	0.874413	0.0355892	0.0824399
WBGene00202408	Y23H5B.13	other	0.360049	-0.243899	1.03619	0.262078	NA
WBGene00045093	Y23H5B.10	other	12.3778	-1.46353	0.414463	0.000154826	0.000831718
WBGene00165483	21ur-15102	other	0	NA	NA	NA	NA
WBGene00021275	dmsr-2	other	1.81233	-0.260941	0.731955	0.616398	0.720516
WBGene00255578	mir-8193	other	0	NA	NA	NA	NA
WBGene00021274	Y23H5B.3	other	0.575906	-0.446814	0.922506	0.272254	NA
WBGene00021279	Y23H5B.8	other	25.3673	3.30713	0.593108	1.18269e-08	1.34499e-07
WBGene00021273		other	0.154209	0.177486	0.999922	0.665368	NA
WBGene00021280	nspd-8	other	0.220906	0.130583	1.01161	0.912326	NA
WBGene00021272	Y23H5B.1	other	3.61978	0.721448	0.648659	0.18905	0.300579
WBGene00194701	Y23H5B.12	other	0	NA	NA	NA	NA
WBGene00016950	C55C2.4	other	0	NA	NA	NA	NA
WBGene00016949	C55C2.3	other	0.0371655	0.0410855	1.00894	0.454435	NA
WBGene00006047	ssp-19	other	0.0521845	0.0500915	1.00838	0.454435	NA
WBGene00016948	scrt-1	other	0.678595	0.235642	0.854833	0.854563	NA
WBGene00000006	aat-5	other	10.7533	-0.245386	0.428349	0.516334	0.636255
WBGene00001404	fbp-1	other	33.1282	-0.170848	0.275042	0.514146	0.634339
WBGene00004226	ptr-12	other	6.45962	0.827367	0.562561	0.0953532	0.178339
WBGene00019461	K07A3.3	other	0.161963	-0.240669	1.04886	0.255015	NA
WBGene00201499	K07A3.5	other	1.2481	1.78716	1.67998	0.0553748	0.116785
WBGene00201331	K07A3.4	other	0.493185	0.397103	1.0516	0.678926	NA
WBGene00000832	ctn-1	other	46.4817	-0.416487	0.19715	0.0306155	0.0730848
WBGene00200768	Y23H5A.11	other	0	NA	NA	NA	NA
WBGene00198727	Y23H5A.10	other	0.0297806	0.0357827	1.0094	0.454435	NA
WBGene00021271	spe-47	other	0.31789	0.40853	1.02177	0.941286	NA
WBGene00195445	Y23H5A.9	other	0.636414	-0.163077	0.971679	0.507925	NA
WBGene00021270	pid-3	other	5.00934	0.862075	0.708378	0.127306	0.222731
WBGene00021269	Y23H5A.2	other	1.36205	-0.395743	0.893409	0.362179	0.489018
WBGene00000800	cars-1	other	43.1138	0.643039	0.253833	0.00922278	0.0279719
WBGene00000801		other	7.48808	1.47912	0.624489	0.00877477	0.0268171
WBGene00023172	Y23H5A.8	other	1.76854	-1.08727	0.928609	0.0654292	0.132989
WBGene00077781		other	0.0967266	0.0849052	1.00745	0.661752	NA
WBGene00018231	F40E3.3	other	0.593041	-0.298136	1.05402	0.24652	NA
WBGene00018230	mage-1	other	2.81415	-0.160931	0.611896	0.739338	0.819807
WBGene00219692	linc-23	other	0.0361218	0.0403788	1.009	0.454435	NA
WBGene00018232	F40E3.5	other	1.981	-0.311717	0.68875	0.538425	0.655166
WBGene00018233	F40E3.6	other	0	NA	NA	NA	NA
WBGene00200510	F40E3.9	other	0	NA	NA	NA	NA
WBGene00197940	F40E3.8	other	0.0371655	0.0410855	1.00894	0.454435	NA
WBGene00219930	F32B5.17	other	0.0297806	0.0357827	1.0094	0.454435	NA
WBGene00017979	F32B5.6	other	13.2033	0.244479	0.358761	0.471256	0.594909
WBGene00017980	F32B5.7	other	27.4113	0.191204	0.276209	0.475235	0.598605
WBGene00198883	F32B5.12	other	0.161963	-0.240669	1.04886	0.255015	NA
WBGene00199900	F32B5.13	other	0.0371655	0.0410855	1.00894	0.454435	NA
WBGene00200994	F32B5.14	other	0.0361218	0.0403788	1.009	0.454435	NA
WBGene00201569	F32B5.15	other	0	NA	NA	NA	NA
WBGene00000788	cpz-1	other	22.4872	1.36241	0.361302	8.55733e-05	0.000488675
WBGene00017978	msrp-1	other	0	NA	NA	NA	NA
WBGene00017977	F32B5.3	other	0	NA	NA	NA	NA
WBGene00017976	F32B5.2	other	4.74447	0.104496	0.557614	0.824631	0.882707
WBGene00196260	F32B5.10	other	0	NA	NA	NA	NA
WBGene00017975	F32B5.1	other	2.65538	-0.1038	0.644836	0.832384	0.888322
WBGene00202148	F32B5.16	other	0	NA	NA	NA	NA
WBGene00197526	F32B5.11	other	0	NA	NA	NA	NA
WBGene00200310	Y71F9B.21	other	0.0361218	0.0403788	1.009	0.454435	NA
WBGene00003006	lin-17	other	35.4119	-0.0575412	0.335564	0.851974	0.903484
WBGene00001048	dnj-30	other	3.39263	-0.201921	0.611561	0.673199	0.767061
WBGene00022128	Y71F9B.6	other	17.5466	1.60705	0.438924	0.000114679	0.000636867
WBGene00004920	snr-7	other	14.4789	0.766508	0.38204	0.0334142	0.0785312
WBGene00022127	yop-1	other	16.4664	0.541256	0.348155	0.101237	0.186605
WBGene00022126	Y71F9B.2	other	2.09316	-0.030979	0.713718	0.951081	0.969702
WBGene00022129	lron-11	other	41.5688	0.841993	0.250311	0.000531374	0.0024911
WBGene00195443	Y71F9B.17	other	0	NA	NA	NA	NA
WBGene00198026	Y71F9B.19	other	0.162629	0.196539	1.00039	0.70695	NA
WBGene00201019	Y71F9B.22	other	2.02733	-0.754111	1.11781	0.141798	0.241412
WBGene00196517	Y71F9B.18	other	0	NA	NA	NA	NA
WBGene00004043	plk-2	other	2.68671	-0.822359	0.724195	0.12288	0.216822
WBGene00199103	Y71F9B.20	other	0.0371655	0.0410855	1.00894	0.454435	NA
WBGene00022130	Y71F9B.9	other	22.645	1.67786	0.416956	2.05203e-05	0.000135141
WBGene00255549	Y71F9B.24	other	0.222198	0.315558	1.00049	0.796681	NA
WBGene00004946	sop-3	other	42.7528	-1.40161	0.228808	3.68523e-10	5.29345e-09
WBGene00022125	Y71F9B.1	other	8.76253	3.87066	1.20591	2.55903e-05	0.000165858
WBGene00022131	Y71F9B.13	other	2.88745	0.587603	0.864623	0.269374	0.393666
WBGene00022133	Y71F9B.15	other	0.45008	-0.265449	1.06273	0.228549	NA
WBGene00020990	W03D8.9	other	0.161963	-0.240669	1.04886	0.255015	NA
WBGene00020991		other	0	NA	NA	NA	NA
WBGene00255550	W03D8.14	other	0.323927	-0.268546	1.0644	0.210166	NA
WBGene00020984	W03D8.1	other	0	NA	NA	NA	NA
WBGene00020989	W03D8.8	other	0.56326	-0.269653	1.06539	0.228549	NA
WBGene00020988	W03D8.7	other	0.161963	-0.240669	1.04886	0.255015	NA
WBGene00020985	W03D8.2	other	1.22159	-0.0725013	0.780085	0.856877	0.906873
WBGene00201190	W03D8.12	other	0	NA	NA	NA	NA
WBGene00002174	itx-1	other	19.0253	-0.786026	0.329469	0.0102237	0.0302985
WBGene00020987	W03D8.5	other	0	NA	NA	NA	NA
WBGene00044796	W03D8.11	other	5.80455	0.49824	0.564226	0.302372	0.429145
WBGene00020986	W03D8.3	other	0.325636	-0.0983586	0.94684	0.492871	NA
WBGene00004077	pop-1	other	70.4348	0.388971	0.212031	0.0600297	0.124204
WBGene00220118	W03D8.13	other	0.0297806	0.0357827	1.0094	0.454435	NA
WBGene00220126	W10C8.17	other	0	NA	NA	NA	NA
WBGene00200264	W10C8.14	other	0.102024	0.0872762	1.00755	0.673209	NA
WBGene00196235	W10C8.8	other	0.509883	0.0484094	0.89454	0.780147	NA
WBGene00199081	W10C8.12	other	1.8455	0.832693	0.994127	0.175677	0.284654
WBGene00199417	W10C8.13	other	0.22854	0.315651	1.00157	0.812119	NA
WBGene00202063	W10C8.16	other	0	NA	NA	NA	NA
WBGene00201255	W10C8.15	other	0.900032	0.0713501	0.868498	0.905632	0.939148
WBGene00196796	W10C8.9	other	0.0669461	0.0666054	1.00741	0.576257	NA
WBGene00195578	W10C8.7	other	0.0297806	0.0357827	1.0094	0.454435	NA
WBGene00198389	W10C8.11	other	0.108365	0.0900272	1.00767	0.688563	NA
WBGene00021125	ccb-2	other	2.82015	-0.18594	0.632048	0.705473	0.792643
WBGene00021127	W10C8.4	other	4.51858	1.04409	0.695192	0.076222	0.150406
WBGene00021128	W10C8.5	other	4.33771	0.0766917	0.574416	0.873989	0.918218
WBGene00197182	W10C8.10	other	0	NA	NA	NA	NA
WBGene00044433	W10C8.6	other	0.390503	-0.123948	0.897304	0.429283	NA
WBGene00022116		other	10.0994	2.1572	0.751552	0.0011519	0.0048116
WBGene00200294	Y71F9AL.21	other	0.0371655	0.0410855	1.00894	0.454435	NA
WBGene00022115	Y71F9AL.10	other	12.0973	0.779084	0.478429	0.069988	0.140275
WBGene00022117	Y71F9AL.12	other	3.49439	-0.866693	0.708668	0.0949519	0.177752
WBGene00004412	rpl-1	other	38.7581	-1.31169	0.23977	2.46134e-08	2.66419e-07
WBGene00199201	Y71F9AL.19	other	4.7108	4.57664	2.21512	0.000117637	0.000651703
WBGene00022114	Y71F9AL.9	other	68.0645	1.54082	0.220912	1.32105e-12	2.63615e-11
WBGene00200098	Y71F9AL.20	other	0.524025	0.704114	1.1199	0.478782	NA
WBGene00022113	Y71F9AL.8	other	1.07884	-0.202137	0.806011	0.595719	0.702498
WBGene00022118	dnc-5	other	3.118	-0.242679	0.615358	0.613464	0.717824
WBGene00000199	arx-1	other	21.4184	-0.198802	0.285036	0.463346	0.587315
WBGene00022112	Y71F9AL.7	other	1.25017	1.66812	1.7094	0.0680028	0.137072
WBGene00219219	mir-5546	other	0.353707	-0.251941	1.04085	0.263133	NA
WBGene00220195	Y71F9AL.24	other	0.0956829	0.0844507	1.00743	0.659529	NA
WBGene00304792	Y71F9AL.25	other	5.00544	1.57739	0.764525	0.0171411	0.0459711
WBGene00022111	Y71F9AL.6	other	4.39316	1.51553	0.787985	0.023548	0.0594348
WBGene00022119	copa-1	other	92.7279	-0.518804	0.272512	0.048722	0.106123
WBGene00001791	gst-43	other	1.50148	0.959172	0.999353	0.149413	0.251343
WBGene00022110	Y71F9AL.4	other	2.34338	-0.594352	0.781744	0.253164	0.375868
WBGene00004049	parp-1	other	11.7464	-0.25425	0.362472	0.450252	0.57529
WBGene00022108	Y71F9AL.2	other	0.502923	0.673039	1.10347	0.523066	NA
WBGene00219263	mir-4931	other	0	NA	NA	NA	NA
WBGene00022107	Y71F9AL.1	other	4.30716	0.0981813	0.542587	0.835414	0.890721
WBGene00022122	trap-1	other	19.2933	-0.039281	0.375598	0.906311	0.939669
WBGene00003836	nxt-1	other	23.8734	2.58142	0.485364	5.55722e-08	5.66504e-07
WBGene00022121	cogc-3	other	30.1024	0.779114	0.26758	0.00283603	0.0103686
WBGene00044928	Y71F9AM.7	other	2.746	-1.50812	0.7456	0.00866383	0.0265391
WBGene00306080	Y71F9AM.11	other	0.161963	-0.240669	1.04886	0.255015	NA
WBGene00045398	Y71F9AM.8	other	0.118087	0.144525	0.998258	0.541692	NA
WBGene00271781	Y71F9AM.9	other	4.58017	0.688742	0.58964	0.179378	0.289035
WBGene00284845	Y71F9AR.10	other	0.161963	-0.240669	1.04886	0.255015	NA
WBGene00000237	bam-2	other	19.2761	-0.627135	0.295543	0.0245061	0.0612903
WBGene00201627	Y71F9AR.9	other	0	NA	NA	NA	NA
WBGene00200726	Y71F9AR.7	other	0	NA	NA	NA	NA
WBGene00201588	Y71F9AR.8	other	0.102024	0.0872762	1.00755	0.673209	NA
WBGene00196076	Y71F9AR.5	other	0.161963	-0.240669	1.04886	0.255015	NA
WBGene00196881	Y71F9AR.6	other	0	NA	NA	NA	NA
WBGene00044894	Y71F9AR.4	other	0.898731	0.109861	0.850226	0.946092	0.967118
WBGene00022123	Y71F9AR.2	other	5.14012	0.371206	0.56285	0.440435	0.566955
WBGene00022124	supr-1	other	8.92259	-0.43713	0.501644	0.300212	0.426839
WBGene00001046	dnj-28	other	2.45298	0.379455	0.723468	0.4813	0.604383
WBGene00021839	nduf-5	other	14.583	2.67096	0.645398	1.50814e-05	0.000102149
WBGene00021838	Y54E10BL.3	other	13.2181	2.25508	0.575747	4.34737e-05	0.000268038
WBGene00003186	mek-2	other	19.8151	0.70999	0.321502	0.0214298	0.0550913
WBGene00197714	Y54E10BL.8	other	22.5079	5.44799	1.23356	1.20749e-08	1.36832e-07
WBGene00000625	col-48	other	14.7998	0.392422	0.365376	0.254621	0.377539
WBGene00021837		other	0	NA	NA	NA	NA
WBGene00021843	Y54E10BR.4	other	13.749	0.434042	0.419683	0.257634	0.380539
WBGene00021842	Y54E10BR.3	other	5.97251	-1.13225	0.500341	0.00880521	0.0268895
WBGene00021844	sec-11	other	5.14829	0.235748	0.5118	0.604458	0.710205
WBGene00021845	rpb-7	other	6.92429	0.828505	0.562044	0.0933264	0.175554
WBGene00021841	Y54E10BR.2	other	7.33655	0.0618775	0.465375	0.882973	0.924715
WBGene00003387	mod-5	other	3.2433	0.256893	0.633337	0.614877	0.719213
WBGene00021846	ztf-23	other	5.82726	1.02869	0.656597	0.0655626	0.133106
WBGene00021840	pign-1	other	16.0688	1.80296	0.461988	4.57629e-05	0.000280632
WBGene00000205	arx-7	other	4.75579	0.644457	0.598651	0.210158	0.326108
WBGene00019697	M01B12.4	other	63.9479	0.570044	0.214128	0.0067205	0.021525
WBGene00019698	riok-1	other	53.2937	0.698923	0.227241	0.00174652	0.00690811
WBGene00197503	C45E1.7	other	0	NA	NA	NA	NA
WBGene00003654	nhr-64	other	12.8728	0.679251	0.436188	0.0969234	0.180236
WBGene00199215	C45E1.9	other	0.264662	0.353	1.0098	0.930679	NA
WBGene00197193	C45E1.6	other	0.125472	0.146881	0.999031	0.571551	NA
WBGene00219857	C45E1.10	other	0.104369	0.0843073	1.00766	0.637214	NA
WBGene00195056	C45E1.5	other	0	NA	NA	NA	NA
WBGene00016663	C45E1.4	other	3.11533	1.41034	0.890507	0.0376353	0.0863336
WBGene00197996	C45E1.8	other	0	NA	NA	NA	NA
WBGene00219712	linc-167	other	0.904256	-0.722009	1.0762	0.119167	0.211864
WBGene00219460	K09H9.9	other	0.0521845	0.0500915	1.00838	0.454435	NA
WBGene00000626	col-49	other	0	NA	NA	NA	NA
WBGene00045387	K09H9.8	other	3.70341	-0.216772	0.666967	0.656429	0.75339
WBGene00019597	K09H9.5	other	0.269959	0.230612	1.01221	0.966402	NA
WBGene00003062	lpd-6	other	15.7194	-0.255785	0.342022	0.42051	0.547257
WBGene00019595	dscc-1	other	3.80169	0.176352	0.587724	0.718078	0.802372
WBGene00019598	K09H9.7	other	13.0984	1.46081	0.465486	0.000889582	0.00390169
WBGene00019594	K09H9.1	other	9.54789	2.18371	0.690502	0.000721207	0.00325564
WBGene00006888	vbh-1	other	146.518	1.32712	0.179304	5.83946e-14	1.59425e-12
WBGene00220015	K09H9.11	other	3.56595	1.16091	0.844953	0.0773022	0.151955
WBGene00021829	mrpl-17	other	5.62054	1.00736	0.61013	0.0607018	0.125253
WBGene00021828	Y54E10A.6	other	6.87804	-0.840164	0.453439	0.0366326	0.0845866
WBGene00021827	dnc-6	other	1.6203	-0.68007	0.886296	0.196094	0.30919
WBGene00021830	Y54E10A.10	other	6.92399	0.17656	0.478418	0.681392	0.773813
WBGene00021831	Y54E10A.11	other	24.465	0.00818469	0.289297	0.978761	0.986682
WBGene00021832	syp-5	other	1.27692	-0.480718	0.805127	0.343632	0.470572
WBGene00021833		other	0.22854	0.315651	1.00157	0.812119	NA
WBGene00021835	Y54E10A.17	other	5.66272	0.709244	0.597347	0.165528	0.271744
WBGene00001481	fog-1	other	1.22023	-0.0520488	0.802416	0.878942	0.922114
WBGene00004404	rom-5	other	4.45411	0.0676113	0.510009	0.882547	0.924576
WBGene00000413	cdt-1	other	44.79	1.12747	0.256463	6.48977e-06	4.69265e-05
WBGene00021826	txl-1	other	9.75081	0.173846	0.406408	0.643587	0.743092
WBGene00003258	cogc-1	other	33.5836	-1.15108	0.269149	7.26006e-06	5.20712e-05
WBGene00021834	mab-31	other	35.045	1.00546	0.26943	0.000121018	0.000667882
WBGene00198001	Y54E10A.24	other	0	NA	NA	NA	NA
WBGene00199669	Y54E10A.25	other	0.081965	0.0737864	1.00743	0.576257	NA
WBGene00200442	Y54E10A.26	other	0.253014	0.139431	1.01303	0.959846	NA
WBGene00201300	Y54E10A.27	other	0.081965	0.0737864	1.00743	0.576257	NA
WBGene00220179	Y54E10A.29	other	0	NA	NA	NA	NA
WBGene00195923	Y54E10A.19	other	0	NA	NA	NA	NA
WBGene00202137	Y54E10A.28	other	0	NA	NA	NA	NA
WBGene00197232	Y54E10A.22	other	0	NA	NA	NA	NA
WBGene00196224	Y54E10A.20	other	0	NA	NA	NA	NA
WBGene00021553	tyr-5	other	0.677946	-1.17393	1.56454	0.0360433	NA
WBGene00197062	Y54E10A.21	other	0	NA	NA	NA	NA
WBGene00197872	Y54E10A.23	other	0	NA	NA	NA	NA
WBGene00021552	zip-4	other	7.58059	1.04705	0.62066	0.0478249	0.104684
WBGene00020915	nol-58	other	40.2737	0.218019	0.221048	0.316349	0.443885
WBGene00004154	pqn-72	other	13.5524	-0.33454	0.353725	0.308707	0.435924
WBGene00196791	W01B11.7	other	0	NA	NA	NA	NA
WBGene00020914	sulp-6	other	1.10728	-0.483786	0.892724	0.363709	0.490568
WBGene00020917	W01B11.6	other	6.96239	-0.325708	0.451091	0.413843	0.541135
WBGene00020913	W01B11.1	other	0.479861	-0.282133	1.04644	0.249767	NA
WBGene00000036	ace-2	other	13.2659	0.0964383	0.364529	0.77925	0.849649
WBGene00303088	Y44E3A.7	other	0.132848	0.174418	0.997472	0.598396	NA
WBGene00021548	trx-4	other	7.34581	0.358122	0.467054	0.396453	0.523923
WBGene00021549	cdap-2	other	49.6687	0.925129	0.231009	4.21912e-05	0.000260938
WBGene00021547	Y44E3A.1	other	25.7021	3.35253	0.578174	4.19671e-09	5.10893e-08
WBGene00021551	edc-4	other	31.4045	-0.546802	0.264398	0.0310437	0.073919
WBGene00021039	W05F2.7	other	0.680009	-0.12137	0.892703	0.64507	NA
WBGene00195045	W05F2.8	other	0.889837	1.15262	1.38412	0.170201	0.277786
WBGene00021034		other	1.18295	-0.0811243	0.782705	0.794807	0.861893
WBGene00021035	W05F2.3	other	4.39945	-1.78618	0.616731	0.000911721	0.00397933
WBGene00021038	W05F2.6	other	1.75361	0.0323883	0.760156	0.9574	0.973582
WBGene00021037		other	0.354373	-0.109324	0.917606	0.464776	NA
WBGene00021036	W05F2.4	other	224.35	-1.14896	0.19286	1.48594e-09	1.92931e-08
WBGene00195771	W05F2.9	other	0	NA	NA	NA	NA
WBGene00201193	F25F1.4	other	0.074331	0.0706234	1.00738	0.596587	NA
WBGene00200218	F25F1.3	other	0	NA	NA	NA	NA
WBGene00199044	K03E5.7	other	0	NA	NA	NA	NA
WBGene00198120	K03E5.6	other	0	NA	NA	NA	NA
WBGene00019362	cdk-2	other	11.4992	-0.344074	0.368462	0.310599	0.438053
WBGene00219710	anr-45	other	0.303489	-0.123106	0.956923	0.444222	NA
WBGene00220004	K03E5.9	other	0.0297806	0.0357827	1.0094	0.454435	NA
WBGene00019361	clik-3	other	2.86965	0.718316	0.872582	0.204372	0.319149
WBGene00019360	neto-1	other	3.29109	0.824247	0.7211	0.156603	0.260852
WBGene00004775	2001-09-01	other	9.04828	-0.11233	0.454012	0.782789	0.852379
WBGene00006440	nefr-1	other	8.35724	0.0524724	0.476926	0.90489	0.938806
WBGene00021639	Y47G6A.13	other	4.37495	0.69488	0.596992	0.18058	0.290444
WBGene00003422	msh-6	other	10.1277	-0.713619	0.418482	0.0576831	0.120442
WBGene00021640	Y47G6A.14	other	3.51221	0.16255	0.587998	0.740708	0.820756
WBGene00004978	spg-7	other	37.2518	-0.199832	0.214642	0.338007	0.464979
WBGene00220165	Y47G6A.36	other	2.59587	3.37708	2.06696	0.00284956	0.0104086
WBGene00021641	Y47G6A.15	other	0.953372	-0.39642	0.875591	0.337924	0.464912
WBGene00021638	Y47G6A.9	other	5.48403	0.0193719	0.595593	0.969189	0.980672
WBGene00000794	crn-1	other	6.36261	-0.295262	0.645592	0.539129	0.655673
WBGene00021643	ccep-290	other	17.3281	-1.02122	0.498382	0.0199838	0.052156
WBGene00021637	Y47G6A.7	other	14.7247	0.175172	0.351597	0.596648	0.703257
WBGene00220166	Y47G6A.37	other	0	NA	NA	NA	NA
WBGene00021644	Y47G6A.18	other	41.5219	1.13384	0.248961	3.55635e-06	2.71174e-05
WBGene00021636	pcaf-1	other	15.4313	0.257377	0.348388	0.435947	0.562494
WBGene00021645	Y47G6A.19	other	7.65895	-0.656925	0.486405	0.115227	0.206332
WBGene00021653	Y47G6A.30	other	0	NA	NA	NA	NA
WBGene00220167	Y47G6A.38	other	0	NA	NA	NA	NA
WBGene00021635	Y47G6A.5	other	27.1587	0.390772	0.273144	0.138527	0.237272
WBGene00004389	rnp-6	other	17.9736	0.012107	0.307331	0.969149	0.980672
WBGene00021634	rde-10	other	15.1827	-0.512137	0.34366	0.108238	0.196486
WBGene00021646	Y47G6A.21	other	5.8316	-0.57826	0.508118	0.187218	0.298351
WBGene00200046	Y47G6A.34	other	0	NA	NA	NA	NA
WBGene00021651		other	0.807407	-0.0606703	0.848106	0.771747	NA
WBGene00021647	Y47G6A.22	other	7.30667	0.240961	0.54837	0.599255	0.705756
WBGene00045399	Y47G6A.33	other	0.163673	0.113539	1.00938	0.817362	NA
WBGene00003060	lpd-3	other	70.6657	-1.76149	0.178099	1.82746e-23	1.40082e-21
WBGene00200878	Y47G6A.35	other	0	NA	NA	NA	NA
WBGene00021633	Y47G6A.3	other	0.427669	-0.0667888	0.884867	0.535367	NA
WBGene00044436	Y47G6A.31	other	5.02286	1.39364	0.683547	0.0224605	0.0573342
WBGene00021648	mis-12	other	6.56985	1.03362	0.586509	0.0470003	0.103234
WBGene00021649	Y47G6A.25	other	2.7937	-0.316404	0.664751	0.527764	0.646082
WBGene00271653	Y47G6A.39	other	0	NA	NA	NA	NA
WBGene00002144	inx-22	other	3.09578	-0.665188	0.717616	0.227455	0.346341
WBGene00002143	inx-21	other	1.83469	-0.712771	0.741511	0.184973	0.295689
WBGene00021650	Y47G6A.26	other	0.827394	1.10773	1.33866	0.191974	NA
WBGene00044437	Y47G6A.32	other	8.9707	2.56197	0.780688	0.000424934	0.00203641
WBGene00000284	cah-6	other	7.42569	0.0521567	0.428132	0.89602	0.932922
WBGene00020902	jmjc-1	other	14.7887	0.184225	0.568932	0.694014	0.783222
WBGene00020901	T28F2.2	other	10.7312	1.01356	0.49462	0.0238162	0.0599692
WBGene00023156		other	13.1183	-4.17164	0.629237	5.49278e-12	1.0148e-10
WBGene00020900	T28F2.1	other	0.234207	-0.107512	0.995702	0.469009	NA
WBGene00000368	ccb-1	other	42.7048	0.887617	0.252854	0.000309714	0.00154218
WBGene00000627	col-50	other	0.376111	-0.225956	1.02664	0.259492	NA
WBGene00000628	col-51	other	0.309831	-0.215155	0.943272	0.29129	NA
WBGene00020903	acd-5	other	4.2564	-0.00245316	0.519236	0.99374	0.996177
WBGene00004890	smp-2	other	17.5306	0.1916	0.442361	0.627897	0.730477
WBGene00001501	ftn-2	other	16.4595	0.307739	0.332335	0.330167	0.457795
WBGene00017025	D1037.1	other	12.4196	0.110464	0.381685	0.757706	0.833796
WBGene00004272	rab-8	other	18.7817	1.71075	0.421912	2.38432e-05	0.000155356
WBGene00017026	ipla-4	other	1.75491	-0.529491	0.899061	0.302965	0.429796
WBGene00003418	msh-2	other	2.96559	-0.811903	0.682766	0.113451	0.203816
WBGene00166332	21ur-13866	other	0.0361218	0.0403788	1.009	0.454435	NA
WBGene00002042	hus-1	other	1.98453	-0.203487	0.67142	0.686218	0.77723
WBGene00219678	linc-9	other	1.46962	0.962303	0.968624	0.144692	0.245474
WBGene00017651	F21A9.2	other	4.40357	1.14261	0.738648	0.0606269	0.125114
WBGene00017650	F21A9.1	other	3.29868	0.921451	0.724437	0.12013	0.213125
WBGene00255568	mir-8204	other	0.13919	0.175343	0.998296	0.621099	NA
WBGene00003040	lin-59	other	150.631	-0.0176563	0.125244	0.885913	0.926837
WBGene00001601	glh-4	other	4.84168	0.123267	0.584741	0.806517	0.871272
WBGene00020467	T12F5.2	other	1.14109	0.185852	0.871879	0.824623	0.882707
WBGene00004147	larp-5	other	65.9186	0.134338	0.17359	0.433732	0.560452
WBGene00020466	sld-2	other	5.62988	0.966714	0.608956	0.0696384	0.139715
WBGene00174161	21ur-11567	other	0	NA	NA	NA	NA
WBGene00021175	math-46	other	0.199803	0.201235	1.00463	0.805361	NA
WBGene00201829	Y8G1A.3	other	0.161963	-0.240669	1.04886	0.255015	NA
WBGene00002135	inx-13	other	23.1079	-0.233958	0.287477	0.3917	0.519163
WBGene00002134	inx-12	other	34.9641	1.06905	0.26411	3.50427e-05	0.000220229
WBGene00022815	asic-1	other	0.479853	-0.0127104	0.87309	0.642299	NA
WBGene00194702	C32E8.12	other	0.484773	0.61958	1.09246	0.561447	NA
WBGene00016324	C32E8.6	other	1.30948	0.408267	0.855388	0.540544	0.65693
WBGene00284853	C32E8.13	other	0.0361218	0.0403788	1.009	0.454435	NA
WBGene00004368	ric-19	other	9.25397	1.71831	0.645036	0.00308053	0.0111273
WBGene00016323	pmlr-1	other	7.00887	0.518363	0.530139	0.264045	0.387513
WBGene00016322	C32E8.4	other	0.0659024	0.0660499	1.00741	0.574819	NA
WBGene00016321	tppp-1	other	17.6722	0.0303506	0.312363	0.921106	0.949566
WBGene00004425	rpl-13	other	45.14	-1.22504	0.237904	1.06962e-07	1.0469e-06
WBGene00004217	ptr-2	other	28.0599	-0.592347	0.309577	0.0449816	0.0997082
WBGene00016320	C32E8.1	other	1.77879	0.226462	0.681998	0.669818	0.764476
WBGene00016325	C32E8.9	other	15.8794	0.800159	0.402924	0.0324974	0.0767933
WBGene00006751	unc-11	other	54.8935	0.254691	0.250455	0.289064	0.415322
WBGene00016326	ubr-1	other	77.1137	-0.463495	0.147693	0.00150305	0.00608395
WBGene00003797	npp-11	other	12.8905	1.73712	0.521182	0.000386262	0.00187134
WBGene00023066	F53F10.7	other	0.0297806	0.0357827	1.0094	0.454435	NA
WBGene00006833	unc-108	other	97.1687	1.74937	0.200161	1.05338e-18	5.50659e-17
WBGene00018765	mpc-2	other	8.42053	0.163086	0.523952	0.711568	0.797388
WBGene00044423	F53F10.8	other	1.12054	1.60049	1.59507	0.07659	0.150927
WBGene00023065	F53F10.6	other	0.412529	0.563144	1.06149	0.682165	NA
WBGene00018764	F53F10.2	other	76.2128	0.608559	0.189355	0.00106395	0.00449488
WBGene00018763	F53F10.1	other	12.8446	1.69045	0.539864	0.000720577	0.00325372
WBGene00020187	gsp-4	other	0.677946	-1.17393	1.56454	0.0360433	NA
WBGene00020188	T03F1.6	other	31.0075	2.76	0.434555	1.10832e-10	1.73245e-09
WBGene00020192	T03F1.11	other	43.2951	2.49592	0.339123	9.2326e-14	2.39357e-12
WBGene00020189	tfbm-1	other	8.20346	-0.0201119	0.493409	0.959795	0.974897
WBGene00020190	guk-1	other	110.49	3.81183	0.317871	2.66965e-33	3.63803e-31
WBGene00001832	hcp-4	other	13.2232	-0.127986	0.340301	0.688794	0.778956
WBGene00020185	pgk-1	other	25.5024	1.65334	0.356277	1.76277e-06	1.42307e-05
WBGene00000764	coq-4	other	2.54693	-0.682826	0.894662	0.199856	0.313663
WBGene00219725	linc-63	other	0.161963	-0.240669	1.04886	0.255015	NA
WBGene00020191	clec-53	other	0.667222	0.19074	0.861258	0.937995	NA
WBGene00020184	uba-5	other	9.12598	0.401454	0.430711	0.311067	0.438481
WBGene00020193	T03F1.12	other	0.893826	1.04111	1.35688	0.196836	0.310097
WBGene00016837	syf-1	other	12.4434	-0.0845867	0.40283	0.816718	0.878134
WBGene00016836	C50F2.2	other	12.6962	-2.0458	0.416472	1.52923e-07	1.46614e-06
WBGene00000013	abf-2	other	0.0669461	0.0666054	1.00741	0.576257	NA
WBGene00000012	abf-1	other	0.178443	0.118062	1.00991	0.843082	NA
WBGene00016838	C50F2.4	other	18.1734	1.10825	0.379147	0.00205934	0.00793861
WBGene00016835		other	2.12701	1.47538	1.0764	0.0423238	0.0949635
WBGene00169408	21ur-13258	other	0	NA	NA	NA	NA
WBGene00016839	C50F2.5	other	0.786426	-1.14476	1.6921	0.0261763	NA
WBGene00001430	fkb-5	other	25.5985	2.4489	0.447516	1.97755e-08	2.17e-07
WBGene00016840	C50F2.7	other	2.62799	3.41419	2.06656	0.00256156	0.00950246
WBGene00016841	magu-3	other	14.8962	-0.484474	0.319808	0.107249	0.195269
WBGene00271639	C50F2.12	other	0.30312	0.411218	1.019	0.966238	NA
WBGene00003950	pbs-4	other	10.0858	1.23475	0.508779	0.00851143	0.0261577
WBGene00020625	mrrf-1	other	4.44197	-0.693853	0.55244	0.129197	0.2253
WBGene00077599	T20F5.8	other	0.851458	1.04443	1.33551	0.20491	NA
WBGene00020626	T20F5.4	other	53.4905	-0.580105	0.180685	0.00104372	0.00442687
WBGene00023142	T20F5.1	other	0.132848	0.174418	0.997472	0.598396	NA
WBGene00020627	T20F5.5	other	0.426625	-0.0678121	0.884821	0.53333	NA
WBGene00020628	T20F5.6	other	15.962	-0.561614	0.304876	0.0515618	0.110825
WBGene00020629	T20F5.7	other	16.4037	0.925859	0.375648	0.00930623	0.0281138
WBGene00020653	T21E3.2	other	1.00767	1.2868	1.48666	0.129524	0.225797
WBGene00020652	egg-4	other	1.30301	-0.702203	0.890977	0.232194	0.351476
WBGene00003072	lrp-2	other	95.3254	-1.86847	0.286505	1.97038e-11	3.36357e-10
WBGene00219953	F47B3.9	other	0.125472	0.146881	0.999031	0.571551	NA
WBGene00018528	F47B3.4	other	1.05901	0.574203	0.900311	0.381431	0.509085
WBGene00018529	F47B3.5	other	0.191744	-0.183033	1.01502	0.3275	NA
WBGene00018527	F47B3.3	other	1.94322	-0.210409	0.724321	0.668479	0.763319
WBGene00018530	F47B3.6	other	0	NA	NA	NA	NA
WBGene00018531	F47B3.7	other	0.119131	0.144814	0.998367	0.545797	NA
WBGene00018526	F47B3.2	other	0.0297806	0.0357827	1.0094	0.454435	NA
WBGene00018525	F47B3.1	other	0	NA	NA	NA	NA
WBGene00017909	F28H1.4	other	8.1292	1.32718	0.575382	0.0111707	0.032513
WBGene00017910	F28H1.5	other	0	NA	NA	NA	NA
WBGene00000197	aars-2	other	35.6873	0.609985	0.247973	0.0117011	0.0338589
WBGene00000779	cpn-3	other	227.631	3.18296	0.191677	1.79845e-62	1.24672e-59
WBGene00017908	F28H1.1	other	22.3467	3.21392	0.592252	3.71935e-08	3.90654e-07
WBGene00006805	unc-73	other	250.831	0.0363555	0.152802	0.811836	0.875062
WBGene00018868	F55C7.2	other	1.27423	0.709988	0.967152	0.274151	0.39852
WBGene00219973	F55C7.9	other	0	NA	NA	NA	NA
WBGene00170333	21ur-15385	other	0	NA	NA	NA	NA
WBGene00006820	unc-89	other	1790.54	-2.36998	0.42938	5.02972e-09	6.06151e-08
WBGene00200992	C09D1.5	other	0	NA	NA	NA	NA
WBGene00198824	C09D1.4	other	0	NA	NA	NA	NA
WBGene00168694	21ur-14824	other	0	NA	NA	NA	NA
WBGene00015631	clec-89	other	0.3211	0.152831	1.0157	0.964495	NA
WBGene00219830	C24G7.6	other	0	NA	NA	NA	NA
WBGene00016066	acd-2	other	2.6571	0.376561	0.678089	0.47683	0.600107
WBGene00016064	acd-1	other	0.273709	-0.187419	0.967735	0.332013	NA
WBGene00016063	delm-2	other	2.60277	-0.929492	0.703638	0.0846888	0.162959
WBGene00000867	cyb-2.2	other	1.29525	-0.394087	0.781715	0.467672	0.591274
WBGene00019254	H31G24.3	other	0.0595611	0.0624728	1.00747	0.560989	NA
WBGene00023314		other	1.2975	-5.00147	3.25769	0.00259197	0.00959516
WBGene00019253	H31G24.1	other	0.309831	-0.215155	0.943272	0.29129	NA
WBGene00003029	lin-44	other	7.44577	0.848788	0.58133	0.0895491	0.169952
WBGene00002696	let-504	other	26.0629	1.33788	0.342104	4.79655e-05	0.000292788
WBGene00017085	E01A2.2	other	22.3184	-0.196925	0.27424	0.452827	0.577728
WBGene00017087	E01A2.5	other	1.81387	0.253078	0.685542	0.635291	0.736017
WBGene00017088	akir-1	other	65.7624	1.76343	0.247533	6.28846e-13	1.34401e-11
WBGene00219871	E01A2.11	other	1.35059	-1.00536	0.921982	0.089394	0.169719
WBGene00077515	E01A2.9	other	1.12905	-0.259957	0.759407	0.596916	0.703521
WBGene00017084	E01A2.1	other	21.7303	1.69073	0.409711	1.69552e-05	0.000113681
WBGene00017089	poml-2	other	0.317216	-0.244095	0.942771	0.248542	NA
WBGene00077701	poml-3	other	0.357383	0.3135	1.02513	0.87505	NA
WBGene00017090	E01A2.8	other	1.14573	-0.283428	0.839879	0.484214	0.607037
WBGene00020040	R12E2.15	other	159.345	1.77639	0.182851	5.28291e-23	3.99198e-21
WBGene00020039	R12E2.14	other	85.867	1.07058	0.21756	3.75072e-07	3.38435e-06
WBGene00020032	R12E2.6	other	0.824135	0.361506	0.858692	0.640681	NA
WBGene00020033	R12E2.7	other	157.304	3.63197	0.268109	2.75262e-42	6.85745e-40
WBGene00020034	R12E2.8	other	5.03972	2.08495	0.919437	0.00508704	0.0169966
WBGene00002137	inx-15	other	13.6033	0.646036	0.389192	0.0765272	0.150822
WBGene00002138	inx-16	other	10.8692	1.25188	0.480378	0.00521712	0.0173621
WBGene00002139	inx-17	other	6.43197	0.935904	0.567295	0.0635958	0.12998
WBGene00020035	egg-5	other	1.53175	-0.667859	0.877492	0.233378	0.352699
WBGene00197595	R12E2.18	other	0	NA	NA	NA	NA
WBGene00004836	sls-2.4	SL2_RNA	121.523	0.714049	0.358765	0.0318056	0.0754176
WBGene00020036	R12E2.11	other	7.60587	-0.534629	0.430582	0.16532	0.27157
WBGene00020037	mrps-6	other	5.35503	2.16409	0.951311	0.00444954	0.0151686
WBGene00004464	rpn-8	other	48.1698	-1.76798	0.276412	4.79433e-11	7.87992e-10
WBGene00044929	R12E2.17	other	41.2677	-2.5418	0.28324	5.94176e-20	3.40775e-18
WBGene00020038	R12E2.13	other	10.0072	2.17894	0.72122	0.000863771	0.00380156
WBGene00020031	suco-1	other	15.7559	-0.416406	0.310302	0.1572	0.261546
WBGene00020030	kel-20	other	5.61446	-0.29633	0.590076	0.531157	0.649048
WBGene00004093	ppw-1	other	4.74887	-0.702596	0.555597	0.124078	0.218428
WBGene00015975	cas-2	other	4.82954	-0.666069	0.857681	0.217585	0.335154
WBGene00015974	snrp-40.2	other	25.5697	2.31271	0.428448	2.93235e-08	3.12941e-07
WBGene00015972	C18E3.3	other	12.5448	-0.00186707	0.430372	0.994234	0.996484
WBGene00001985	hop-1	other	1.30979	-1.58036	1.51726	0.0302485	0.0723476
WBGene00015971	swsn-2.2	other	11.7726	0.0612725	0.403526	0.869458	0.91569
WBGene00199825	C18E3.10	other	0	NA	NA	NA	NA
WBGene00015970	C18E3.1	other	0	NA	NA	NA	NA
WBGene00015976	C18E3.9	other	5.75387	1.54561	0.781278	0.0188963	0.0497741
WBGene00003516	nab-1	other	782.424	-0.278664	0.340378	0.38525	0.512766
WBGene00016605	C43E11.5	other	0.0883063	0.0771015	1.00746	0.60196	NA
WBGene00003584	ndx-7	other	3.17886	-0.190243	0.573211	0.685284	0.776643
WBGene00016606	exoc-7	other	22.1403	0.810439	0.470535	0.0492972	0.107055
WBGene00007001	tufm-2	other	6.30321	-0.0038815	0.481805	0.990932	0.994425
WBGene00016608	cogc-5	other	6.52549	-0.928477	0.46354	0.0236329	0.0595829
WBGene00016609	C43E11.12	other	2.16272	-0.0505717	0.663197	0.919296	0.948628
WBGene00016603	met-1	other	67.4073	-0.78369	0.194818	4.00831e-05	0.000248962
WBGene00016602	mus-81	other	2.1453	-0.507784	0.685947	0.32329	0.450995
WBGene00016607	C43E11.9	other	4.29752	-1.0233	0.669675	0.0589554	0.122554
WBGene00000382	cdc-6	other	8.98172	0.453612	0.437401	0.259644	0.382851
WBGene00016601	acin-1	other	14.3575	-0.188772	0.380056	0.585788	0.694673
WBGene00021631	Y47D9A.4	other	0.0659024	0.0660499	1.00741	0.574819	NA
WBGene00021630	Y47D9A.3	other	0	NA	NA	NA	NA
WBGene00021632	Y47D9A.5	other	0	NA	NA	NA	NA
WBGene00219754	linc-85	other	0.0659024	0.0660499	1.00741	0.574819	NA
WBGene00021629	scpl-3	other	62.5954	1.40786	0.22318	1.39378e-10	2.14089e-09
WBGene00021628	Y47D9A.1	other	34.2842	-0.411168	0.21635	0.0508049	0.109571
WBGene00303090	Y47D9A.7	other	2.20417	1.16694	1.02124	0.0832973	0.161076
WBGene00199036	T03A1.5	other	1.13661	1.51204	1.58538	0.0886379	0.168725
WBGene00000140	anc-1	other	3391.49	-2.88493	0.405958	1.34417e-13	3.35915e-12
WBGene00199217	ZK973.19	other	0.658943	-0.335352	1.01661	0.240454	NA
WBGene00201682	ZK973.24	other	0.0361218	0.0403788	1.009	0.454435	NA
WBGene00200644	ZK973.23	other	0.155252	0.219881	0.9925	0.559886	NA
WBGene00196493	ZK973.15	other	0	NA	NA	NA	NA
WBGene00196671	ZK973.16	other	0	NA	NA	NA	NA
WBGene00195962	ZK973.13	other	0	NA	NA	NA	NA
WBGene00198205	ZK973.18	other	0	NA	NA	NA	NA
WBGene00197673	ZK973.17	other	0	NA	NA	NA	NA
WBGene00199757	ZK973.22	other	0	NA	NA	NA	NA
WBGene00199244	ZK973.20	other	0	NA	NA	NA	NA
WBGene00199607	ZK973.21	other	0	NA	NA	NA	NA
WBGene00202259	ZK973.25	other	0	NA	NA	NA	NA
WBGene00195350	ZK973.12	other	0	NA	NA	NA	NA
WBGene00196043	ZK973.14	other	0	NA	NA	NA	NA
WBGene00000045	acr-6	other	0.263988	-0.205522	0.970132	0.306972	NA
WBGene00022833	ZK973.4	other	0	NA	NA	NA	NA
WBGene00022834	ZK973.8	other	4.71067	2.67433	1.19444	0.00183786	0.0072139
WBGene00022832	pdp-1	other	5.16022	-0.346962	0.48809	0.413857	0.541135
WBGene00022835	ZK973.9	other	4.51054	-0.307072	0.546076	0.50097	0.622416
WBGene00003061	lpd-5	other	8.38529	0.289288	0.511393	0.508752	0.629406
WBGene00022831	cec-10	other	30.7527	1.12878	0.291021	6.33188e-05	0.00037516
WBGene00022836	ZK973.11	other	25.7894	1.32828	0.348798	7.35849e-05	0.000429129
WBGene00022830	ZK973.1	other	8.18813	0.2262	0.478278	0.603706	0.709604
WBGene00000962	dhc-1	other	120.136	-1.64079	0.27388	7.39075e-10	1.01062e-08
WBGene00020655	T21E12.3	other	1.00032	-1.66395	1.60825	0.0292827	0.0706329
WBGene00015704	tiam-1	other	23.6131	0.130966	0.28228	0.629915	0.731704
WBGene00199407	T21E12.8	other	0	NA	NA	NA	NA
WBGene00197447	T21E12.7	other	0	NA	NA	NA	NA
WBGene00196196	T21E12.6	other	0	NA	NA	NA	NA
WBGene00020656	T21E12.5	other	0.466384	0.0095032	0.915058	0.707241	NA
WBGene00195180	C41D11.10	other	0.0371655	0.0410855	1.00894	0.454435	NA
WBGene00016562	C41D11.3	other	51.2104	-0.0881663	0.18304	0.62252	0.725716
WBGene00001231	eif-3.H	other	9.88529	1.12474	0.502809	0.014873	0.0411479
WBGene00000787	cps-6	other	1.72858	0.660271	0.930018	0.268668	0.39285
WBGene00016567	C41D11.9	other	0.994047	0.432338	0.915593	0.532838	0.650503
WBGene00016564	cmt-1	other	2.49962	0.208519	0.671739	0.685428	0.776681
WBGene00016566	eri-7	other	6.14688	0.353924	0.49061	0.421436	0.548252
WBGene00016561	eri-6	other	51.1122	-3.13446	0.333249	2.21602e-22	1.62821e-20
WBGene00016565	C41D11.6	other	2.59627	-3.08177	0.992138	0.000205961	0.00107315
WBGene00219721	linc-104	other	1.13406	-3.49095	2.13478	0.00457814	0.0155207
WBGene00271778	T01A4.9	other	0.605982	0.841498	1.18421	0.348739	NA
WBGene00173238	21ur-14920	other	0	NA	NA	NA	NA
WBGene00020131	gcy-28	other	84.5948	-0.339563	0.177063	0.0507083	0.109433
WBGene00220054	T01A4.8	other	0.177399	0.198222	1.00221	0.749712	NA
WBGene00201470	T01A4.5	other	0	NA	NA	NA	NA
WBGene00202349	T01A4.6	other	0.244602	0.315842	1.00388	0.844377	NA
WBGene00022470	mrpl-19	other	6.53314	0.184797	0.516039	0.679639	0.772632
WBGene00022471	rnf-145	other	5.51944	1.01762	0.614456	0.0595078	0.123454
WBGene00044754	Y119C1B.12	other	2.50767	1.73913	1.13282	0.023432	0.0592141
WBGene00022472	Y119C1B.6	other	1.17956	0.195555	0.760909	0.758604	0.83438
WBGene00022473	bet-1	other	82.3727	-0.420095	0.184263	0.0189932	0.0499964
WBGene00022474	zig-9	other	4.32154	0.257409	0.527107	0.580989	0.690363
WBGene00220231	Y119C1B.13	other	1.35142	1.96687	1.74097	0.0404727	0.0916699
WBGene00022469	Y119C1B.3	other	1.2982	1.84159	1.70891	0.0505445	0.109154
WBGene00044441	Y119C1B.11	other	0	NA	NA	NA	NA
WBGene00022467	Y119C1B.1	other	0	NA	NA	NA	NA
WBGene00022475	Y119C1B.10	other	8.1436	0.236416	0.434289	0.55282	0.667307
WBGene00017010	D1007.15	other	8.73987	0.975531	0.509026	0.0351028	0.0816454
WBGene00004113	pqn-24	other	9.86408	1.29006	0.531007	0.00800975	0.0248458
WBGene00017009	D1007.13	other	3.13094	2.11723	1.17053	0.00927439	0.0280537
WBGene00000440	ceh-17	other	3.29257	-0.189805	0.671532	0.701507	0.789321
WBGene00000629	col-52	other	0.154209	0.177486	0.999922	0.665368	NA
WBGene00017001	D1007.3	other	0.880557	0.350199	0.921808	0.641091	0.740747
WBGene00044421	D1007.18	other	2.34896	1.64853	1.1012	0.0279674	0.0680404
WBGene00017002	D1007.4	other	0.997141	0.0280463	0.896591	0.909844	0.942029
WBGene00017003	D1007.5	other	8.90337	1.7004	0.577289	0.00163076	0.00651648
WBGene00004479	rps-10	other	17.0933	-0.274731	0.312692	0.353608	0.480437
WBGene00168457	21ur-11631	other	3.21941	3.78425	2.12022	0.00108603	0.0045712
WBGene00199533	D1007.22	other	0.628635	0.712138	1.15337	0.408526	NA
WBGene00004436	rpl-24.1	other	34.5825	-1.38926	0.246819	8.1181e-09	9.45471e-08
WBGene00045094	D1007.20	other	1.81135	-0.465156	0.872902	0.35913	0.486035
WBGene00023452	mir-353	other	1.57003	-1.17473	0.909958	0.0567529	0.118811
WBGene00017007	D1007.10	other	2.01508	0.0922317	0.698241	0.860301	0.90923
WBGene00045048	D1007.19	other	1.43219	-0.259209	0.793366	0.592968	0.700552
WBGene00017004	nrd-1	other	28.9179	0.288496	0.252385	0.240675	0.361466
WBGene00017011	eaf-1	other	8.72388	0.862879	0.535067	0.070385	0.140982
WBGene00017005	D1007.8	other	1.25054	-0.157113	0.787964	0.671653	0.765901
WBGene00016654	C44E4.5	other	5.11501	-0.850702	0.64754	0.0937816	0.176166
WBGene00016650	ubr-4	other	192.386	-1.13203	0.186263	6.84471e-10	9.40794e-09
WBGene00016653	ssb-1	other	33.1278	0.475822	0.25244	0.0527603	0.112627
WBGene00170884	21ur-14833	other	0.081965	0.0737864	1.00743	0.576257	NA
WBGene00016655	acbp-1	other	12.5505	1.51538	0.480914	0.00083739	0.00370871
WBGene00016652	got-2.1	other	2.81728	-0.120945	0.648272	0.812476	0.875371
WBGene00200262	C44E4.10	other	0	NA	NA	NA	NA
WBGene00022466	Y119C1A.1	other	10.6922	-0.514673	0.475691	0.216561	0.333866
WBGene00015008	lmd-2	other	10.3927	4.13896	1.22809	1.00636e-05	7.02362e-05
WBGene00004415	rpl-4	other	85.05	-1.65844	0.214711	5.59835e-15	1.75709e-13
WBGene00045087	B0041.9	other	0.0297806	0.0357827	1.0094	0.454435	NA
WBGene00015011	B0041.8	other	9.35605	1.96351	0.624664	0.000800162	0.00356296
WBGene00015009	B0041.5	other	12.0418	0.350372	0.369715	0.315155	0.442677
WBGene00303032	B0041.12	other	0.0659024	0.0660499	1.00741	0.574819	NA
WBGene00015010	ptps-1	other	7.6701	2.97364	0.926512	0.000212707	0.00110505
WBGene00015007	ain-2	other	85.1604	0.233871	0.148345	0.110587	0.199773
WBGene00198277	B0041.10	other	0	NA	NA	NA	NA
WBGene00206362	B0041.11	other	6.19145	-0.517154	0.577198	0.260027	0.383203
WBGene00015006	B0041.1	other	0.599382	-0.288533	1.04857	0.245903	NA
WBGene00006961	xnp-1	other	47.2542	-1.15572	0.219609	7.37838e-08	7.38487e-07
WBGene00006791	unc-57	other	37.1575	0.421531	0.242343	0.0733696	0.145806
WBGene00020212	T04D1.2	other	4.3423	1.33527	0.791126	0.040252	0.0912265
WBGene00171130	21ur-12047	other	0.887187	-0.651272	1.32315	0.0526382	0.112426
WBGene00219727	linc-39	other	0.596639	0.139574	0.850741	0.957154	NA
WBGene00003338	mir-244	other	52.9537	-1.5105	0.198326	6.26979e-15	1.94486e-13
WBGene00007053	chd-7	other	444.147	-0.457747	0.133697	0.000565463	0.00263385
WBGene00219746	linc-91	other	8.30811	5.6348	2.37733	5.83231e-06	4.24033e-05
WBGene00021112	W09C3.4	other	3.05452	-0.122771	0.585076	0.798157	0.864678
WBGene00021111	W09C3.3	other	2.91925	-0.392834	0.642312	0.421702	0.548517
WBGene00021113	gsp-3	other	0.0371655	0.0410855	1.00894	0.454435	NA
WBGene00021110	W09C3.2	other	0.939371	-2.49414	2.3059	0.00924751	0.0280146
WBGene00021114	W09C3.7	other	0.487608	-0.22152	0.975213	0.415865	NA
WBGene00021115	W09C3.8	other	0.132848	0.174418	0.997472	0.598396	NA
WBGene00021109	W09C3.1	other	1.06413	-1.01145	1.23861	0.090185	0.170956
WBGene00015696	C10H11.7	other	0.161963	-0.240669	1.04886	0.255015	NA
WBGene00015695	ugt-26	other	11.2822	0.286245	0.379169	0.421256	0.548072
WBGene00015694	ugt-27	other	0.235251	-0.277121	0.996608	0.21699	NA
WBGene00015693	ugt-28	other	5.06527	1.45507	0.782179	0.0261727	0.0646672
WBGene00015692	ugt-25	other	5.0554	1.23293	0.668434	0.0362518	0.0837801
WBGene00015697	mlst-8	other	4.62894	-0.471294	0.58373	0.317329	0.444662
WBGene00002694	let-502	other	108.439	0.30787	0.13608	0.0227382	0.0578487
WBGene00195426	C10H11.11	other	0.627334	0.777725	1.17593	0.369962	NA
WBGene00196219	C10H11.12	other	0.693245	0.948327	1.24265	0.272497	NA
WBGene00202449	C10H11.14	other	0.854558	-0.512753	0.974524	0.227605	0.346471
WBGene00015691	viln-1	other	38.6095	-0.0507205	0.239388	0.824583	0.882707
WBGene00201765	C10H11.13	other	0.437269	0.514721	1.06	0.688205	NA
WBGene00015698	kca-1	other	1.70973	-3.629	1.37499	0.000722469	0.0032579
WBGene00044809		other	0	NA	NA	NA	NA
WBGene00019769	kin-35	other	1.13834	-0.258322	0.863423	0.524076	0.643402
WBGene00019768		other	5.24449	2.32568	0.925353	0.00243115	0.00910125
WBGene00284852	M04F3.7	other	0.880365	1.24444	1.40309	0.148574	0.250255
WBGene00019767	rpa-2	other	7.64372	-0.367815	0.488824	0.381777	0.509462
WBGene00019770	M04F3.4	other	26.9798	1.69686	0.365946	1.47266e-06	1.20288e-05
WBGene00019771	M04F3.5	other	48.2964	0.739263	0.216052	0.000479774	0.00227416
WBGene00199106	F54D7.8	other	0	NA	NA	NA	NA
WBGene00200104	F54D7.9	other	0.103068	0.140835	0.996974	0.492356	NA
WBGene00023067	rpl-41.1	other	23.5057	1.12681	0.32662	0.000345011	0.00169727
WBGene00023068	rpl-41.2	other	44.6925	0.764264	0.22928	0.000641808	0.00293967
WBGene00006984	zig-7	other	5.76697	0.624402	0.571601	0.206287	0.321352
WBGene00018798	gnrr-1	other	2.38293	-1.0206	0.769172	0.0685454	0.138008
WBGene00018797	ept-1	other	8.0434	-0.491564	0.461425	0.224276	0.342778
WBGene00019012	F57C9.6	other	1.15882	-0.198315	0.750063	0.682803	0.774848
WBGene00019013	tofu-4	other	0.302197	-0.222446	0.944536	0.281588	NA
WBGene00002034	htp-3	other	2.26716	-0.385659	0.739352	0.452108	0.577135
WBGene00019011	F57C9.4	other	11.15	1.05719	0.457574	0.0130279	0.0369274
WBGene00019010	glo-2	other	13.119	0.797359	0.403604	0.0353022	0.0819419
WBGene00019009	clec-90	other	6.94799	2.20623	0.783799	0.00194955	0.00757397
WBGene00019008	pdxk-1	other	8.60423	-0.0575038	0.41521	0.877878	0.921393
WBGene00015303	rga-6	other	13.6128	-0.387961	0.344888	0.224619	0.343203
WBGene00197505	C01F4.6	other	0.0371655	0.0410855	1.00894	0.454435	NA
WBGene00198507	C01F4.7	other	0.0659024	0.0660499	1.00741	0.574819	NA
WBGene00196006	C01F4.4	other	0.0297806	0.0357827	1.0094	0.454435	NA
WBGene00199623	C01F4.8	other	0	NA	NA	NA	NA
WBGene00197034	C01F4.5	other	0.081965	0.0737864	1.00743	0.576257	NA
WBGene00202263	C01F4.9	other	0.200838	0.125359	1.01083	0.882766	NA
WBGene00201611	F25F8.6	other	0.192675	0.120434	1.01031	0.859637	NA
WBGene00195645	F25F8.5	other	0.323927	-0.268546	1.0644	0.210166	NA
WBGene00017795	F25F8.1	other	24.9623	0.163386	0.299769	0.574353	0.685334
WBGene00001592	glc-2	other	1.26258	0.282747	0.863831	0.686511	0.777396
WBGene00169118	21ur-14928	other	0.0521845	0.0500915	1.00838	0.454435	NA
WBGene00166055	21ur-10520	other	0	NA	NA	NA	NA
WBGene00017674	F21F3.4	other	1.77389	0.561356	0.848746	0.340111	0.467266
WBGene00006774	unc-38	other	23.2843	1.91596	0.43154	3.80899e-06	2.88369e-05
WBGene00017673	icmt-1	other	0.198085	-0.173775	1.01138	0.325389	NA
WBGene00017672	F21F3.2	other	0.161963	-0.240669	1.04886	0.255015	NA
WBGene00017671	pgal-1	other	16.9966	2.62892	0.593177	3.68788e-06	2.79864e-05
WBGene00017675	F21F3.6	other	16.7705	-0.452688	0.370025	0.18626	0.29733
WBGene00017676	F21F3.7	other	10.95	0.832268	0.444467	0.0438419	0.0977769
WBGene00002075	imb-1	other	38.4923	1.18371	0.261568	3.96526e-06	2.99205e-05
WBGene00017886	mfsd-13.1	other	6.0913	1.36162	0.723789	0.0268389	0.0658923
WBGene00017888	acl-11	other	3.91857	0.634232	0.647603	0.239109	0.359792
WBGene00017885	dip-2	other	128.229	-0.0684448	0.143511	0.630344	0.731988
WBGene00017889	F28B3.10	other	3.00398	0.415695	0.690138	0.433039	0.559693
WBGene00017887	F28B3.6	other	1.79877	1.16893	1.06037	0.0918398	0.173433
WBGene00001860	him-1	other	34.1106	-1.33492	0.241705	1.64813e-08	1.82866e-07
WBGene00044431	mzt-1	other	6.8668	0.911823	0.562993	0.0678739	0.136864
WBGene00021015	enu-3.3	other	2.81662	1.2597	0.88247	0.056718	0.118754
WBGene00021014	pid-4	other	0.861565	0.0597144	0.86204	0.861422	0.91013
WBGene00000155	app-1	other	5.51271	1.23096	0.683455	0.0375825	0.0862802
WBGene00021016	W03G9.5	other	0.257277	0.353696	1.00849	0.915568	NA
WBGene00044432	W03G9.9	other	0.729449	-0.762545	1.04102	0.15735	NA
WBGene00197411	W03G9.11	other	1.17434	-0.329346	1.08471	0.159666	0.264298
WBGene00004900	snf-1	other	21.4678	-0.0375983	0.300958	0.893526	0.931683
WBGene00195069	W03G9.10	other	0.0371655	0.0410855	1.00894	0.454435	NA
WBGene00003906	paf-1	other	0.161963	-0.240669	1.04886	0.255015	NA
WBGene00021017	cil-7	other	2.17735	0.588568	0.772069	0.298548	0.425278
WBGene00001117	dyf-1	other	14.018	1.72457	0.461518	9.9595e-05	0.000559924
WBGene00003221	mes-3	other	31.4032	-0.427908	0.276671	0.106056	0.193607
WBGene00001050	dom-3	other	2.12191	-0.348094	0.690595	0.502803	0.623916
WBGene00018792	F54C1.8	other	0.251313	-0.243598	0.986947	0.23577	NA
WBGene00006058	sst-20	other	0.649209	-1.14422	1.70089	0.0281272	NA
WBGene00018789	F54C1.1	other	0.539414	0.0607796	0.853332	0.79283	NA
WBGene00018791	F54C1.6	other	2.41287	0.370126	0.688563	0.487508	0.610256
WBGene00003934	pat-10	other	155.542	1.22074	0.137809	6.1163e-19	3.26148e-17
WBGene00016730	C46H11.6	other	0.369143	-0.107984	0.909786	0.464227	NA
WBGene00002979	lfe-2	other	45.7372	1.22608	0.252651	6.21852e-07	5.44471e-06
WBGene00016729	C46H11.3	other	0.383792	0.520451	1.04707	0.757454	NA
WBGene00016731	C46H11.7	other	5.62459	2.27143	0.922715	0.00277593	0.0101887
WBGene00016732	phat-1	other	6.16652	2.43077	0.93717	0.00172454	0.00683303
WBGene00198245	C46H11.12	other	0	NA	NA	NA	NA
WBGene00016733	phat-2	other	6.68402	1.11148	0.634649	0.0467814	0.102852
WBGene00219663	anr-10	other	0.186077	0.211291	1.00181	0.753316	NA
WBGene00016728	C46H11.2	other	3.6436	0.0325291	0.690714	0.949252	0.968818
WBGene00016734	C46H11.10	other	13.9531	0.0831378	0.370324	0.812594	0.875405
WBGene00016727	C46H11.1	other	0.215857	0.233575	1.00534	0.839482	NA
WBGene00016735	fhod-1	other	201.328	-0.800783	0.124004	9.49659e-11	1.50063e-09
WBGene00219654	linc-156	other	1.16712	0.204733	0.774893	0.751541	0.828785
WBGene00016258	vha-16	other	68.5744	0.718263	0.191042	0.000134914	0.000736919
WBGene00196879	C30F8.6	other	2.05543	2.86127	1.96705	0.00788476	0.0245489
WBGene00002213	kin-32	other	17.3264	0.0217625	0.362361	0.951073	0.969702
WBGene00196276	C30F8.5	other	0	NA	NA	NA	NA
WBGene00016259	C30F8.3	other	2.77641	-0.527714	0.685737	0.307617	0.434731
WBGene00022465	ift-20	other	2.42151	3.15299	2.03812	0.00465536	0.015749
WBGene00004959	spe-5	other	0.191744	-0.183033	1.01502	0.3275	NA
WBGene00000502	chp-1	other	11.5702	0.737851	0.441035	0.0681937	0.137404
WBGene00201165	Y110A7A.23	other	0.161585	0.112893	1.00931	0.813659	NA
WBGene00003924	pas-3	other	4.55959	1.57594	0.770289	0.0180416	0.0479267
WBGene00022460	use-1	other	14.3414	1.99253	0.558475	0.000129073	0.000708899
WBGene00000001	aap-1	other	6.38715	-1.17722	0.676857	0.0257242	0.0637923
WBGene00045212	Y110A7A.21	other	4.85066	1.32407	0.759819	0.0374636	0.0860319
WBGene00022462	Y110A7A.15	other	4.83694	0.433284	0.583302	0.37993	0.507635
WBGene00167709	21ur-11275	other	0	NA	NA	NA	NA
WBGene00022463	elpc-1	other	10.917	-1.11911	0.403451	0.00235367	0.00886744
WBGene00022459	Y110A7A.9	other	17.931	-0.0504246	0.296548	0.856627	0.906729
WBGene00003132	mat-1	other	30.3355	0.244226	0.259704	0.334869	0.462105
WBGene00022458	prp-31	other	6.45514	0.0535244	0.460953	0.899069	0.934956
WBGene00022457	Y110A7A.7	other	3.15637	-0.0896976	0.658421	0.863708	0.911743
WBGene00022456	pfkb-1.1	other	22.4712	0.46447	0.298987	0.107678	0.195753
WBGene00003475	mtm-1	other	15.3715	0.204934	0.351289	0.534813	0.652115
WBGene00022455	tyms-1	other	6.91282	0.407906	0.475483	0.344035	0.470881
WBGene00271632	Y110A7A.24	other	1.04958	1.42018	1.53741	0.104054	0.190694
WBGene00006797	unc-63	other	13.5662	0.494036	0.522011	0.263697	0.387226
WBGene00022454	trf-2	other	1.60647	1.06834	1.0088	0.113755	0.204154
WBGene00004094	ppw-2	other	3.88947	-0.409117	0.593001	0.396921	0.524447
WBGene00002804	let-630	other	5.04683	0.808472	0.605538	0.123945	0.218266
WBGene00001833	hcp-6	other	40.0162	-1.07144	0.235475	2.32608e-06	1.84146e-05
WBGene00004955	spd-5	other	25.3052	-0.882916	0.25406	0.000320559	0.00158973
WBGene00003792	npp-6	other	26.6625	-0.541535	0.258467	0.029382	0.0708296
WBGene00018909	slx-1	other	4.84442	-0.770108	0.648109	0.126364	0.221523
WBGene00000272	bro-1	other	29.3647	2.29422	0.388641	1.70915e-09	2.19941e-08
WBGene00018908	fncm-1	other	4.30847	-1.43248	0.625442	0.00534095	0.0177017
WBGene00016328	pde-5	other	3.09698	-1.0217	0.72778	0.0612757	0.126225
WBGene00202452	C32E12.8	other	0	NA	NA	NA	NA
WBGene00003316	C32E12.6	other	0	NA	NA	NA	NA
WBGene00016329	osr-1	other	16.139	1.41415	0.467767	0.0010455	0.00443219
WBGene00004771	sem-2	other	62.6576	0.533782	0.196919	0.00584421	0.019106
WBGene00199160	C32E12.7	other	0.0521845	0.0500915	1.00838	0.454435	NA
WBGene00016330	C32E12.4	other	66.394	-2.07167	0.214517	1.40859e-22	1.03975e-20
WBGene00016327	C32E12.1	other	0.081965	0.0737864	1.00743	0.576257	NA
WBGene00015092	mrpl-47	other	4.0044	0.706981	0.662568	0.197705	0.311053
WBGene00002583	let-363	other	103.236	-1.03016	0.138145	5.51923e-14	1.51984e-12
WBGene00015093	B0261.5	other	0.0595611	0.0624728	1.00747	0.560989	NA
WBGene00015094	B0261.6	other	1.2844	-3.1905	1.59479	0.00400869	0.0139035
WBGene00015091	B0261.1	other	16.3354	-1.04252	0.310776	0.000421623	0.00202176
WBGene00195057	B0261.9	other	0.0595611	0.0624728	1.00747	0.560989	NA
WBGene00015095	B0261.7	other	2.76573	-0.273436	0.626825	0.575046	0.685703
WBGene00015096	B0261.8	other	8.74288	0.778333	0.457864	0.066338	0.134327
WBGene00015312	C01G8.1	other	2.67688	-0.0165055	0.710561	0.973002	0.982865
WBGene00000540	cln-3.2	other	1.43573	0.431177	0.895102	0.460661	0.584729
WBGene00000965	dhs-1	other	3.26809	0.114479	0.585394	0.815322	0.877372
WBGene00001022	dnj-4	other	1.42589	0.600259	0.893718	0.333025	0.460712
WBGene00001333	erm-1	other	84.192	-0.353958	0.162649	0.0276447	0.0674327
WBGene00200253	C01G8.10	other	0	NA	NA	NA	NA
WBGene00015313	hpo-32	other	0.55806	0.70481	1.13214	0.452645	NA
WBGene00002717	let-526	other	275.752	-0.188544	0.118886	0.110981	0.200371
WBGene00196397	F48C1.12	other	0.228909	-0.297626	1.00288	0.196908	NA
WBGene00018596	F48C1.3	other	18.006	3.05559	0.634445	7.96168e-07	6.85426e-06
WBGene00236798	F48C1.15	other	2.53247	3.27577	2.07072	0.00379444	0.0132469
WBGene00197167	F48C1.13	other	0.0361218	0.0403788	1.009	0.454435	NA
WBGene00018598	F48C1.5	other	2.2934	-0.390276	0.705307	0.440055	0.566564
WBGene00018599	F48C1.6	other	3.31243	1.54967	0.898587	0.0256432	0.0636252
WBGene00018595	fbxa-145	other	0.692571	0.23454	0.867049	0.854431	NA
WBGene00018594	aman-3	other	3.55746	-0.55144	0.66465	0.30007	0.426676
WBGene00170676	21ur-12374	other	0	NA	NA	NA	NA
WBGene00004965	spe-11	other	0	NA	NA	NA	NA
WBGene00018601	F48C1.9	other	0.102024	0.0872762	1.00755	0.673209	NA
WBGene00195179	F48C1.11	other	0.161963	-0.240669	1.04886	0.255015	NA
WBGene00018600	F48C1.8	other	0.400104	0.331032	1.03078	0.820051	NA
WBGene00201106	F48C1.14	other	0	NA	NA	NA	NA
WBGene00018865	F55A12.6	other	0.161963	-0.240669	1.04886	0.255015	NA
WBGene00304996	F55A12.18	other	0.482598	0.532901	1.07769	0.606225	NA
WBGene00000150	apm-1	other	20.1081	0.658658	0.331642	0.0377603	0.086542
WBGene00195485	F55A12.11	other	1.7241	2.27731	1.92839	0.0255509	0.0634257
WBGene00199710	F55A12.15	other	0.440343	-0.0170846	0.891308	0.639508	NA
WBGene00200300	F55A12.16	other	2.98522	3.64569	2.09861	0.00149601	0.00605851
WBGene00018864	F55A12.5	other	12.0454	-0.00466988	0.366354	0.987243	0.991721
WBGene00018866	nath-10	other	25.8211	-0.155983	0.261276	0.533229	0.650712
WBGene00000966	dhs-2	other	3.03288	0.116229	0.673747	0.820974	0.880448
WBGene00219703	anr-38	other	0.161963	-0.240669	1.04886	0.255015	NA
WBGene00197234	F55A12.13	other	1.19457	0.214681	0.872736	0.772309	0.844199
WBGene00004087	ppk-1	other	31.5126	-0.107547	0.309572	0.711397	0.797253
WBGene00198093	F55A12.14	other	0.125463	0.0988639	1.0081	0.736241	NA
WBGene00197063	F55A12.12	other	0	NA	NA	NA	NA
WBGene00018863	F55A12.2	other	1.69365	-0.320779	0.824806	0.513062	0.633201
WBGene00018867	zhp-1	other	0.367055	-0.110823	0.909691	0.458957	NA
WBGene00018862		other	1.4407	-1.96762	1.17205	0.011997	0.0345765
WBGene00004131	tent-5	other	89.5423	1.00397	0.170221	2.48132e-09	3.10292e-08
WBGene00173516	21ur-14736	other	0	NA	NA	NA	NA
WBGene00016040	C24A11.1	other	0.837494	0.338305	0.87226	0.674898	NA
WBGene00001491	frm-4	other	44.0151	0.019378	0.224012	0.931202	0.956396
WBGene00198089	C24A11.11	other	0.0361218	0.0403788	1.009	0.454435	NA
WBGene00198102	C24A11.12	other	0.660254	0.850639	1.20339	0.325938	NA
WBGene00201694	C24A11.13	other	0	NA	NA	NA	NA
WBGene00000761	coq-1	other	10.7271	0.134122	0.389646	0.713699	0.798927
WBGene00016278	erp-44.1	other	18.616	1.80834	0.435906	1.61081e-05	0.00010832
WBGene00017855	F27C1.6	other	26.0966	0.430884	0.283912	0.11594	0.207329
WBGene00017854	F27C1.4	other	6.50502	3.35771	1.2051	0.000196	0.00102696
WBGene00017853	F27C1.3	other	1.41344	-0.0159478	0.815165	0.925368	0.951999
WBGene00000230	atp-3	other	34.0241	-0.129387	0.261207	0.611048	0.715721
WBGene00200654	F27C1.17	other	1.06099	1.25923	1.49165	0.132179	0.229447
WBGene00200117	F27C1.16	other	0.0361218	0.0403788	1.009	0.454435	NA
WBGene00017852	F27C1.2	other	15.7888	0.342987	0.336136	0.282167	0.407432
WBGene00170835	21ur-11585	other	0.0732873	0.0700829	1.00738	0.593922	NA
WBGene00001067	dpy-5	other	0.619412	-0.389477	0.889707	0.330019	NA
WBGene00017858	F27C1.11	other	6.52123	-0.867359	0.506331	0.0495579	0.107427
WBGene00017851	F27C1.1	other	0.0371655	0.0410855	1.00894	0.454435	NA
WBGene00017860	F27C1.13	other	2.91119	-0.489964	0.6256	0.317274	0.444662
WBGene00173337	21ur-14376	other	0.161963	-0.240669	1.04886	0.255015	NA
WBGene00020262		other	3.44213	0.370858	0.647646	0.476464	0.599963
WBGene00219918	F27C1.18	other	0.0659024	0.0660499	1.00741	0.574819	NA
WBGene00173290	21ur-13508	other	0	NA	NA	NA	NA
WBGene00001859	hil-8	other	0.863711	-0.73888	1.09704	0.176921	0.28606
WBGene00020263	let-355	other	15.5726	-0.784603	0.428888	0.0461391	0.101706
WBGene00015635	C09D4.4	other	15.5466	-0.283455	0.384296	0.415837	0.542873
WBGene00004431	rpl-19	other	40.9996	-0.701089	0.229514	0.00179202	0.007067
WBGene00174770	21ur-12380	other	0.959199	1.27151	1.45067	0.136459	0.234805
WBGene00015636	C09D4.6	other	0.0361218	0.0403788	1.009	0.454435	NA
WBGene00206357	C09D4.9	other	0.0732873	0.0700829	1.00738	0.593922	NA
WBGene00015634	C09D4.3	other	0.161963	-0.240669	1.04886	0.255015	NA
WBGene00015633	C09D4.2	other	3.737	2.20437	1.17514	0.00676225	0.0216355
WBGene00199116	C09D4.8	other	0	NA	NA	NA	NA
WBGene00015632	C09D4.1	other	9.96696	1.80939	0.614184	0.00138933	0.00567258
WBGene00019076	mrpl-24	other	4.88648	0.353624	0.624434	0.499304	0.620879
WBGene00019077	zipt-11	other	9.35599	0.849756	0.613002	0.0937842	0.176166
WBGene00019079	rpa-4	other	4.71694	-0.217758	0.534925	0.628151	0.730666
WBGene00019075	F59A3.2	other	3.38977	0.454177	0.695478	0.391819	0.519183
WBGene00185086	F59A3.12	other	1.0872	-0.34832	0.862225	0.400459	0.528159
WBGene00194697	F59A3.13	other	0.265963	0.23632	1.01098	0.94402	NA
WBGene00019080	F59A3.7	other	0.990168	0.197579	0.844557	0.884484	0.92576
WBGene00198585	F59A3.14	other	0.0361218	0.0403788	1.009	0.454435	NA
WBGene00019074	cpd-1	other	16.2686	-0.612502	0.298981	0.0308686	0.07359
WBGene00019081	F59A3.8	other	0.198085	-0.173775	1.01138	0.325389	NA
WBGene00019082	pup-3	other	7.50196	1.11391	0.568102	0.0289454	0.0699887
WBGene00174741	21ur-13310	other	0.0732873	0.0700829	1.00738	0.593922	NA
WBGene00019083		other	0	NA	NA	NA	NA
WBGene00006594	tom-1	other	26.8144	-0.226155	0.266603	0.376584	0.503924
WBGene00167738	21ur-13147	other	0	NA	NA	NA	NA
WBGene00019693	ostd-1	other	19.8551	1.16915	0.344138	0.000440323	0.0021051
WBGene00197900	M01A10.7	other	0.161963	-0.240669	1.04886	0.255015	NA
WBGene00019692	fubl-4	other	1.94598	1.06307	1.00626	0.107315	0.195331
WBGene00019713	pqn-52	other	18.661	0.758432	0.361383	0.0259089	0.0641151
WBGene00000474	cey-3	other	4.70793	0.0534143	0.507926	0.90672	0.939729
WBGene00019712	rmh-1	other	2.2554	-0.359693	0.703266	0.476084	0.59958
WBGene00002225	klp-15	other	1.3708	0.843008	0.968296	0.197318	0.310689
WBGene00019711	ctnb-1	other	6.18455	0.329975	0.51489	0.465087	0.589034
WBGene00019710	M01E11.1	other	2.70439	-0.547436	0.855891	0.303056	0.429886
WBGene00006508	tns-1	other	137.788	-0.0819489	0.126297	0.514228	0.63439
WBGene00196903	M01E11.9	other	0.244602	0.315842	1.00388	0.844377	NA
WBGene00166331	21ur-9108	other	0	NA	NA	NA	NA
WBGene00006726	ubl-5	other	2.81987	1.68962	1.10535	0.0240956	0.0604437
WBGene00006919	vha-10	other	49.3708	0.114839	0.217909	0.593334	0.700905
WBGene00018512	trpp-8	other	40.2484	-0.599245	0.252768	0.0134404	0.0379215
WBGene00045082	F46F11.12	other	15.608	-1.89409	0.500132	2.81639e-05	0.000180267
WBGene00018509	xrep-4	other	15.8334	0.339304	0.329085	0.282024	0.407275
WBGene00000473	cey-2	other	8.1632	-1.21231	0.41805	0.00140221	0.00572078
WBGene00018510	F46F11.7	other	9.38268	1.16896	0.502902	0.0119349	0.0344076
WBGene00018513	F46F11.10	other	0.905056	0.433684	0.865571	0.538359	0.655159
WBGene00018511	F46F11.8	other	10.5243	1.32218	0.523119	0.00588783	0.0192368
WBGene00018508	F46F11.1	other	57.0011	-0.537291	0.181941	0.00246903	0.00922103
WBGene00044616	M01A12.4	other	0	NA	NA	NA	NA
WBGene00000630	col-53	other	1.80343	0.372775	0.776886	0.500387	0.621934
WBGene00018890	F55F8.2	other	14.7977	0.0867183	0.337878	0.788916	0.857312
WBGene00018891	F55F8.3	other	19.089	0.67228	0.334714	0.035209	0.081785
WBGene00018892	cir-1	other	8.82473	-0.565356	0.424771	0.146882	0.248292
WBGene00018893	wdr-12	other	8.68802	0.435153	0.457801	0.300939	0.427569
WBGene00018894	mff-2	other	4.32145	1.49769	0.776944	0.0239537	0.0602037
WBGene00018895	F55F8.7	other	0.688732	-0.339914	1.0008	0.20091	NA
WBGene00004224	ptr-10	other	10.4826	0.186165	0.435519	0.638121	0.738491
WBGene00018896	F55F8.8	other	1.85975	1.28851	1.04026	0.0660467	0.133908
WBGene00018897	zipt-2.4	other	9.18362	1.4791	0.57369	0.00494728	0.0165967
WBGene00020558	T19B4.5	other	10.4161	0.279861	0.436726	0.483612	0.606521
WBGene00001039	dnj-21	other	0.830476	0.356023	0.870263	0.648777	NA
WBGene00020557	T19B4.3	other	4.29395	0.29651	0.567246	0.541826	0.65815
WBGene00006776	unc-40	other	78.3569	-0.233885	0.18009	0.188883	0.300457
WBGene00003793	npp-7	other	59.0051	-0.0260517	0.257189	0.916098	0.946492
WBGene00020556	pamn-1	other	10.7525	0.133468	0.393994	0.717754	0.802121
WBGene00195448	T19B4.9	other	0.214148	-0.15438	1.00445	0.320104	NA
WBGene00044930	T19B4.8	other	94.1228	-1.88221	0.3346	4.83394e-09	5.85211e-08
WBGene00002989	lim-7	other	38.6063	1.16418	0.255874	3.45143e-06	2.64058e-05
WBGene00201925	C04F1.5	other	0.145531	0.106203	1.00871	0.777892	NA
WBGene00199010	C04F1.4	other	0	NA	NA	NA	NA
WBGene00015442	C04F1.1	other	0.945322	-1.3134	1.35731	0.0462468	0.101845
WBGene00166087	21ur-14650	other	0	NA	NA	NA	NA
WBGene00018994		other	0.0521845	0.0500915	1.00838	0.454435	NA
WBGene00018993		other	0	NA	NA	NA	NA
WBGene00169521	21ur-15563	other	0	NA	NA	NA	NA
WBGene00206363	F56H1.10	other	0	NA	NA	NA	NA
WBGene00269393		other	0.0521845	0.0500915	1.00838	0.454435	NA
WBGene00004505	rpt-5	other	10.9729	0.852865	0.438333	0.037232	0.0856687
WBGene00044305	rad-8	other	2.05695	0.121618	0.680101	0.81496	0.877243
WBGene00000493	che-14	other	16.6174	0.413364	0.328971	0.193193	0.305552
WBGene00018995	ccpp-1	other	24.8154	-0.610597	0.263957	0.0157825	0.0430885
WBGene00045483	oxy-5	other	11.7224	2.72093	0.690237	4.53843e-05	0.000278525
WBGene00020694	dhhc-11	other	5.01542	1.10841	0.791287	0.0704826	0.141054
WBGene00020693	lron-8	other	9.88262	1.09353	0.477659	0.0136318	0.0383798
WBGene00001856	hil-5	other	15.3022	1.48589	0.563074	0.00389532	0.0135546
WBGene00004393	rnt-1	other	26.2597	1.50468	0.348835	7.60962e-06	5.44315e-05
WBGene00199609	B0414.12	other	0.0521845	0.0500915	1.00838	0.454435	NA
WBGene00198839	B0414.11	other	0	NA	NA	NA	NA
WBGene00198221	B0414.10	other	0	NA	NA	NA	NA
WBGene00166549	21ur-14150	other	0.0361218	0.0403788	1.009	0.454435	NA
WBGene00000772	cpb-3	other	3.28637	0.225962	0.603719	0.654012	0.751537
WBGene00001600	glh-3	other	1.96633	-0.201622	0.716527	0.680418	0.773186
WBGene00003472	mtk-1	other	31.8181	-1.6278	0.270726	4.84747e-10	6.84571e-09
WBGene00015175	srz-4	other	0.323927	-0.268546	1.0644	0.210166	NA
WBGene00015176	vps-51	other	13.0765	0.338417	0.362805	0.323508	0.451178
WBGene00003020	lin-35	other	30.6205	0.521456	0.263141	0.0409026	0.0923726
WBGene00016332	C32F10.4	other	5.60723	1.92272	0.793585	0.00614839	0.0199387
WBGene00001973	hmg-3	other	4.1508	-1.65983	0.596451	0.00108941	0.00457937
WBGene00003601	nhr-2	other	16.2829	0.840157	0.370831	0.0167172	0.0451388
WBGene00016333	C32F10.8	other	11.8036	0.750763	0.423343	0.05612	0.117929
WBGene00219845	C32F10.9	other	0.300783	0.380572	1.01911	0.9663	NA
WBGene00016331	obr-4	other	22.9494	-0.378142	0.29375	0.180801	0.290634
WBGene00018002	twk-47	other	1.65957	2.40385	1.89268	0.019337	0.0507839
WBGene00269382	F33D11.16	other	0.975013	1.38542	1.47618	0.113699	0.2041
WBGene00000436	ceh-12	other	0.263988	-0.205522	0.970132	0.306972	NA
WBGene00000631	col-54	other	4.79757	0.800928	0.673106	0.14699	0.248422
WBGene00197570	F33D11.15	other	0	NA	NA	NA	NA
WBGene00023024		other	11.6438	-3.32266	0.55949	4.96682e-10	6.99566e-09
WBGene00018003	F33D11.6	other	0	NA	NA	NA	NA
WBGene00018001	F33D11.2	other	0.0361218	0.0403788	1.009	0.454435	NA
WBGene00018004	F33D11.7	other	0	NA	NA	NA	NA
WBGene00018000	F33D11.1	other	0.929941	-0.326942	1.08034	0.167425	0.274237
WBGene00018005	nlp-62	other	9.47021	-4.06526	1.01684	4.57922e-06	3.40537e-05
WBGene00196533	F33D11.14	other	0	NA	NA	NA	NA
WBGene00023023		other	8.50108	-4.97898	1.3093	1.05965e-05	7.34889e-05
WBGene00018006	gpaa-1	other	8.85444	-0.143258	0.423615	0.705786	0.792804
WBGene00195476	F33D11.13	other	0.677946	-1.17393	1.56454	0.0360433	NA
WBGene00018009	dhhc-3	other	10.537	0.579038	0.439151	0.150054	0.252156
WBGene00303057	F33D11.17	other	0.0297806	0.0357827	1.0094	0.454435	NA
WBGene00018007	F33D11.10	other	12.2336	0.62338	0.398868	0.096607	0.179871
WBGene00018008	vpr-1	other	78.5271	3.04951	0.301628	3.06575e-24	2.48124e-22
WBGene00202156	C34G6.13	other	0.0521845	0.0500915	1.00838	0.454435	NA
WBGene00201128	C34G6.12	other	0.35271	0.33996	1.02715	0.867723	NA
WBGene00016421	cdc-7	other	3.27082	0.560883	0.628992	0.290996	0.416986
WBGene00016422	noah-1	other	137.985	-0.341884	0.12755	0.00718937	0.0228205
WBGene00198946	C34G6.9	other	0.131805	0.101254	1.00828	0.749803	NA
WBGene00199816	C34G6.11	other	2.47288	1.72568	1.13564	0.0244431	0.0611616
WBGene00199070	C34G6.10	other	0.0371655	0.0410855	1.00894	0.454435	NA
WBGene00003996	pgp-2	other	20.2618	0.492014	0.318785	0.11012	0.199064
WBGene00016420	C34G6.3	other	0.0521845	0.0500915	1.00838	0.454435	NA
WBGene00016419	tyr-4	other	5.83471	-1.19181	0.558898	0.0109106	0.0319189
WBGene00004109	stam-1	other	20.526	0.330184	0.307441	0.261973	0.385353
WBGene00016418	hpo-27	other	50.6593	0.10463	0.19773	0.590003	0.697849
WBGene00168182	21ur-13804	other	0.126515	0.0969102	1.00809	0.728761	NA
WBGene00220212	Y76G2B.1	other	0.0521845	0.0500915	1.00838	0.454435	NA
WBGene00015028	B0207.5	other	5.44689	-1.80505	0.604959	0.000550885	0.00257198
WBGene00197736	B0207.14	other	0	NA	NA	NA	NA
WBGene00015029	B0207.6	other	6.30199	1.09084	0.615095	0.0437816	0.097671
WBGene00000099	air-2	other	10.4439	0.405384	0.464751	0.324752	0.452569
WBGene00001676	gpa-14	other	2.92095	-0.0473503	0.638267	0.921667	0.949784
WBGene00015030	B0207.7	other	0	NA	NA	NA	NA
WBGene00200550	B0207.16	other	0	NA	NA	NA	NA
WBGene00015027	B0207.2	other	4.3279	0.310618	0.54508	0.512563	0.632727
WBGene00015032	B0207.9	other	0.198085	-0.173775	1.01138	0.325389	NA
WBGene00015033	B0207.10	other	0	NA	NA	NA	NA
WBGene00015034	B0207.11	other	0	NA	NA	NA	NA
WBGene00015026	B0207.1	other	0.199803	0.201235	1.00463	0.805361	NA
WBGene00000232	avr-14	other	15.3172	0.287241	0.352043	0.387822	0.515115
WBGene00195755	B0207.13	other	0	NA	NA	NA	NA
WBGene00198238	B0207.15	other	0	NA	NA	NA	NA
WBGene00015504	simr-1	other	4.84074	1.54118	0.770203	0.0197926	0.0517673
WBGene00015501	C06A5.3	other	22.1286	-0.486159	0.267367	0.0568517	0.118971
WBGene00004803	sir-2.4	other	1.86274	-0.00953994	0.78637	0.968085	0.980096
WBGene00006823	unc-94	other	458.021	-0.572269	0.351684	0.0816966	0.158811
WBGene00044414	C06A5.12	other	2.4604	0.743298	0.816189	0.20054	0.314448
WBGene00015500	C06A5.2	other	0	NA	NA	NA	NA
WBGene00015505	C06A5.8	other	0.297822	0.291151	1.01625	0.981772	NA
WBGene00004380	rnf-1	other	3.60237	0.729537	0.73147	0.198945	0.312627
WBGene00015499	ints-1	other	27.1965	-0.523212	0.242811	0.0255431	0.0634162
WBGene00219778	B0025.7	other	0.155252	0.219881	0.9925	0.559886	NA
WBGene00000814	csn-2	other	18.7938	-0.332987	0.341638	0.294253	0.420406
WBGene00219779	B0025.8	other	0	NA	NA	NA	NA
WBGene00194700	B0025.5	other	0.0361218	0.0403788	1.009	0.454435	NA
WBGene00015001	B0025.4	other	3.01095	0.687613	0.698141	0.222173	0.340688
WBGene00006932	vps-34	other	21.6384	-0.180989	0.280422	0.498021	0.619621
WBGene00200669	B0025.6	other	0	NA	NA	NA	NA
WBGene00016155	C27A12.4	other	0.677946	-1.17393	1.56454	0.0360433	NA
WBGene00006492	let-391	other	7.22106	-0.0656452	0.47916	0.873277	0.917737
WBGene00016154	szy-5	other	8.95302	-0.219863	0.414155	0.555591	0.669413
WBGene00000429	ceh-2	other	5.47293	2.93936	1.21484	0.000863838	0.00380156
WBGene00196480	C27A12.11	other	0	NA	NA	NA	NA
WBGene00202331	C27A12.12	other	0	NA	NA	NA	NA
WBGene00022946		other	247.739	-4.37864	0.60029	2.07388e-14	6.03394e-13
WBGene00016156	ari-1.3	other	6.35708	-0.291249	0.45875	0.475106	0.59849
WBGene00219261	mir-4926	other	0	NA	NA	NA	NA
WBGene00016157	ari-1.2	other	13.0805	0.959726	0.414418	0.0138319	0.038813
WBGene00016158	ari-1.1	other	13.0763	0.806941	0.406365	0.0342508	0.0800269
WBGene00016159	pigo-1	other	6.36422	-0.344682	0.50267	0.425453	0.551946
WBGene00023409	mbd-2	other	8.25839	0.859951	0.750165	0.147459	0.248976
WBGene00022749	ZK484.3	other	67.2805	0.674572	0.192723	0.000354848	0.0017403
WBGene00022750	tres-1	other	91.9647	0.613879	0.157797	8.14502e-05	0.000468993
WBGene00001819	haf-9	other	16.0322	-0.308237	0.339486	0.330763	0.458222
WBGene00044933	ZK484.9	other	84.3672	-2.60979	0.445865	6.40206e-10	8.85295e-09
WBGene00201754	ZK484.10	other	0.110453	0.0908892	1.00772	0.693518	NA
WBGene00022751	msrp-2	other	0.25869	-0.218794	0.972457	0.289424	NA
WBGene00022752	ZK484.6	other	1.83258	0.950954	0.969145	0.14111	0.240549
WBGene00220243	ZK484.11	other	0.599658	0.711934	1.14164	0.431678	NA
WBGene00022748	oaz-1	other	77.8962	0.956742	0.181432	8.31556e-08	8.26579e-07
WBGene00022753	ZK484.7	other	0	NA	NA	NA	NA
WBGene00022754	nspd-1	other	0	NA	NA	NA	NA
WBGene00020840	spch-3	other	0.0371655	0.0410855	1.00894	0.454435	NA
WBGene00165567	21ur-14839	other	0	NA	NA	NA	NA
WBGene00020841	T27A3.5	other	0.161963	-0.240669	1.04886	0.255015	NA
WBGene00006044	ssp-16	other	0	NA	NA	NA	NA
WBGene00044611	T27A3.8	other	0.0371655	0.0410855	1.00894	0.454435	NA
WBGene00044934	T27A3.9	other	75.6632	-2.83086	0.321609	2.7531e-19	1.50327e-17
WBGene00220100	T27A3.12	other	0.831302	-0.124404	0.911974	0.544592	NA
WBGene00020842	nmrk-1	other	1.32976	0.322424	0.75853	0.576472	0.686889
WBGene00020843	T27A3.7	other	4.34577	0.563652	0.58336	0.263826	0.387262
WBGene00020839	usp-5	other	8.87712	-0.131195	0.420178	0.730777	0.812859
WBGene00020838	trak-1	other	21.8453	-0.664512	0.279911	0.0124122	0.0354978
WBGene00003878	pept-3	other	332.769	-4.20243	0.551123	1.78744e-15	6.19543e-14
WBGene00199008	T27A3.11	other	0	NA	NA	NA	NA
WBGene00199766	F56F4.10	other	0	NA	NA	NA	NA
WBGene00023072		other	6.06086	-4.16109	1.22825	5.11085e-05	0.0003106
WBGene00201096	F56F4.11	other	0	NA	NA	NA	NA
WBGene00023073		other	323.192	-4.37927	0.553389	1.7727e-16	7.24716e-15
WBGene00219705	anr-5	other	0	NA	NA	NA	NA
WBGene00018981	F56F4.4	other	0.725223	-0.515773	1.19754	0.0873229	NA
WBGene00018982		other	0.074331	0.0706234	1.00738	0.596587	NA
WBGene00018980	F56F4.3	other	0.108365	0.0900272	1.00767	0.688563	NA
WBGene00018979	ttr-55	other	0.161963	-0.240669	1.04886	0.255015	NA
WBGene00050896	ttr-56	other	0.487246	-0.2709	1.04039	0.248845	NA
WBGene00018978	ttr-58	other	0.161963	-0.240669	1.04886	0.255015	NA
WBGene00045498	F56F4.8	other	5.47684	2.94084	1.21265	0.000849186	0.00375197
WBGene00220064	T09B4.21	other	0.222198	0.315558	1.00049	0.796681	NA
WBGene00020379	T09B4.5	other	130.072	0.227333	0.135678	0.0928351	0.174836
WBGene00020380	T09B4.6	other	0.21377	0.233593	1.00507	0.834476	NA
WBGene00020381		other	0.647475	-0.380466	1.01111	0.307174	NA
WBGene00003328	mir-235	other	46.8395	-1.8778	0.307305	1.8271e-10	2.72765e-09
WBGene00201901	T09B4.19	other	0.300783	0.380572	1.01911	0.9663	NA
WBGene00023136		other	9.18722	-4.30947	0.619107	4.24645e-13	9.5629e-12
WBGene00023135		other	11.5825	-4.37818	0.664151	4.6921e-12	8.7498e-11
WBGene00020382	T09B4.8	other	12.6374	-0.140821	0.340205	0.658424	0.755191
WBGene00020378	T09B4.4	other	14.9208	2.33977	0.617052	4.58446e-05	0.000281025
WBGene00235197	rrn-4.16	other	0.140233	0.175504	0.998421	0.624563	NA
WBGene00198554	T09B4.16	other	0.0297806	0.0357827	1.0094	0.454435	NA
WBGene00003260	mir-1	other	118.539	-1.99678	0.350848	2.14691e-09	2.70809e-08
WBGene00196099	T09B4.14	other	0.0371655	0.0410855	1.00894	0.454435	NA
WBGene00200521	T09B4.17	other	1.24602	1.77796	1.68042	0.0563466	0.118178
WBGene00195926	T09B4.13	other	0	NA	NA	NA	NA
WBGene00020377	T09B4.3	other	6.69696	2.23563	0.805172	0.00211822	0.00812436
WBGene00220065	T09B4.22	other	0.0297806	0.0357827	1.0094	0.454435	NA
WBGene00200634	T09B4.18	other	0	NA	NA	NA	NA
WBGene00197549	T09B4.15	other	0	NA	NA	NA	NA
WBGene00020383	tin-44	other	7.4308	-0.579324	0.443515	0.140305	0.23961
WBGene00000500	chn-1	other	12.8834	1.11294	0.449162	0.00799604	0.0248274
WBGene00020376	T09B4.2	other	9.85628	-1.08803	0.467571	0.00724478	0.0229279
WBGene00219253	mir-4916	other	6.53549	-2.89744	0.668877	1.03167e-06	8.68016e-06
WBGene00020375	pigv-1	other	5.09101	-0.870944	0.655142	0.0843684	0.162539
WBGene00020259	T05E7.3	other	7.72372	-0.76328	0.451397	0.0535202	0.113792
WBGene00020260	T05E7.4	other	5.14139	-0.842618	0.564427	0.0666439	0.134861
WBGene00169979	21ur-14010	other	0.0361218	0.0403788	1.009	0.454435	NA
WBGene00000632	col-55	other	0	NA	NA	NA	NA
WBGene00020261	vet-1	other	18.1947	1.54313	0.410141	8.51076e-05	0.000486364
WBGene00020258	T05E7.1	other	2.44769	0.388963	0.708468	0.469749	0.593336
WBGene00020347	ech-1.2	other	50.5676	-0.0125298	0.187392	0.943881	0.965437
WBGene00020348	mrpl-23	other	2.91279	0.55677	0.671737	0.315344	0.442748
WBGene00001497	fars-1	other	23.5048	0.300207	0.295763	0.293117	0.419332
WBGene00197441	T08B2.14	other	0	NA	NA	NA	NA
WBGene00044935	T08B2.13	other	6.7076	-2.57422	0.513692	7.73845e-08	7.71137e-07
WBGene00023344		other	2.70363	-3.84168	0.982427	1.27402e-05	8.71427e-05
WBGene00206356	T08B2.15	other	32.9496	8.11222	2.63383	2.49138e-11	4.20789e-10
WBGene00020346	rbm-5	other	26.5887	-0.185645	0.257	0.452056	0.577115
WBGene00004486	rps-17	other	15.8572	0.579383	0.350874	0.0837024	0.161673
WBGene00020349	T08B2.11	other	1.44374	-1.64951	1.43995	0.0236269	0.0595829
WBGene00020345	T08B2.4	other	2.88874	3.56411	2.10027	0.00192924	0.00750971
WBGene00000633	col-56	other	4.45135	1.72877	0.896194	0.0141473	0.0395104
WBGene00020350	T08B2.12	other	0	NA	NA	NA	NA
WBGene00016752	C48E7.7	other	0	NA	NA	NA	NA
WBGene00016751	C48E7.6	other	39.3745	-0.0347723	0.243892	0.881812	0.924129
WBGene00199400	C48E7.14	other	0	NA	NA	NA	NA
WBGene00005000	spp-15	other	27.5007	4.06432	0.70937	8.34353e-09	9.70309e-08
WBGene00000583	cof-2	other	4.83194	0.990493	0.665734	0.0818635	0.159058
WBGene00016754	cebp-2	other	8.8367	1.55253	0.574825	0.0034601	0.0122541
WBGene00003059	lpd-2	other	3.53108	-0.0511302	0.619192	0.916034	0.946487
WBGene00016750	let-611	other	5.21956	0.50158	0.567251	0.3045	0.431446
WBGene00016749	C48E7.1	other	48.6514	1.51405	0.282034	2.85891e-08	3.05923e-07
WBGene00195455	C48E7.12	other	0	NA	NA	NA	NA
WBGene00198267	C48E7.13	other	0	NA	NA	NA	NA
WBGene00016753	oac-9	other	0.574196	-0.591629	1.14411	0.130739	NA
WBGene00006689	twk-37	other	0.486202	-0.272406	1.04118	0.248975	NA
WBGene00015688	C10G11.8	other	0.0521845	0.0500915	1.00838	0.454435	NA
WBGene00015689	spch-2	other	0.509625	0.050482	0.861275	0.772439	NA
WBGene00196367	C10G11.13	other	0.724198	0.257372	0.859163	0.813493	NA
WBGene00195352	C10G11.12	other	1.49584	2.03687	1.83313	0.0372397	0.0856687
WBGene00202405	C10G11.17	other	0.0659024	0.0660499	1.00741	0.574819	NA
WBGene00015687	chdp-1	other	146.803	0.419606	0.129905	0.00114884	0.00480261
WBGene00201435	C10G11.15	other	0.277336	0.261723	1.01368	0.987415	NA
WBGene00199670	C10G11.14	other	0.229832	0.233695	1.00693	0.869255	NA
WBGene00015686	C10G11.6	other	13.2385	1.65469	0.510452	0.000538475	0.00252068
WBGene00004068	pnk-1	other	13.0865	0.864565	0.439926	0.0331235	0.077963
WBGene00005272	srh-49	other	0.6084	-0.289632	1.04909	0.245712	NA
WBGene00172093	21ur-15496	other	0	NA	NA	NA	NA
WBGene00005274	srh-51	other	0.265031	-0.302979	0.97875	0.18689	NA
WBGene00202057	C10G11.16	other	0	NA	NA	NA	NA
WBGene00005273	srh-50	other	0.074331	0.0706234	1.00738	0.596587	NA
WBGene00015690	C10G11.10	other	0	NA	NA	NA	NA
WBGene00015685	C10G11.1	other	0.694008	-1.12412	1.51362	0.0369616	NA
WBGene00017817	F26B1.5	other	0	NA	NA	NA	NA
WBGene00000634	col-58	other	22.4225	3.76463	0.694091	5.12223e-08	5.26895e-07
WBGene00005171	srg-14	other	1.02054	0.101966	0.812262	0.933275	0.95797
WBGene00002073	ima-2	other	5.97259	-0.456932	0.471411	0.270512	0.394679
WBGene00017816	hrpk-1	other	33.6007	1.2304	0.311554	4.01348e-05	0.000249186
WBGene00002601	let-381	other	5.37404	0.64161	0.591738	0.206847	0.321973
WBGene00017815	F26B1.1	other	1.33807	0.816795	0.933237	0.206838	0.321973
WBGene00194703	F26B1.8	other	0	NA	NA	NA	NA
WBGene00000254	bli-4	other	94.9074	-0.172975	0.165664	0.287324	0.413307
WBGene00200715	K04F10.8	other	0.0297806	0.0357827	1.0094	0.454435	NA
WBGene00220006	K04F10.9	other	0.0297806	0.0357827	1.0094	0.454435	NA
WBGene00003499	mut-2	other	2.74129	-0.171145	0.65479	0.738411	0.81895
WBGene00019396	K04F10.3	other	10.2396	0.820466	0.485747	0.0608103	0.125444
WBGene00019395	K04F10.2	other	6.76266	1.24105	0.611512	0.0233422	0.0590555
WBGene00019394	K04F10.1	other	4.40443	2.53002	1.18899	0.00279036	0.0102231
WBGene00019399	K04F10.7	other	33.1532	1.70924	0.317376	3.44686e-08	3.63952e-07
WBGene00022586	ZC308.4	other	4.82026	0.723793	0.638271	0.176474	0.285655
WBGene00001596	gld-2	other	74.2326	0.34751	0.165754	0.0345706	0.0806309
WBGene00201662	ZC308.6	other	0.176613	0.115821	1.00974	0.83329	NA
WBGene00195486	ZC308.5	other	0.764574	0.290764	0.86847	0.753774	NA
WBGene00022592	klu-2	other	3.66591	0.303023	0.628216	0.550463	0.665497
WBGene00303104	ZC328.8	other	0	NA	NA	NA	NA
WBGene00197941	ZC328.7	other	0	NA	NA	NA	NA
WBGene00196705	ZC328.6	other	0.0722437	0.0695406	1.00738	0.591242	NA
WBGene00022591	cuti-1	other	20.4229	2.86108	0.539124	6.69389e-08	6.73359e-07
WBGene00022594	ZC328.5	other	0	NA	NA	NA	NA
WBGene00004721	san-1	other	4.52424	-0.0221295	0.56831	0.961238	0.97568
WBGene00022593	ZC328.3	other	11.2633	0.459582	0.384628	0.207115	0.322265
WBGene00220039	R10A10.3	other	0.163681	0.111975	1.0093	0.811138	NA
WBGene00019992	R10A10.1	other	0	NA	NA	NA	NA
WBGene00019993	rbx-2	other	9.97371	1.65685	0.590518	0.00220063	0.00839397
WBGene00018156	ncbp-1	other	38.5567	0.356728	0.238743	0.124172	0.218546
WBGene00018157	lron-6	other	0.081965	0.0737864	1.00743	0.576257	NA
WBGene00018158	comp-1	other	0.515671	-0.305961	1.06509	0.209754	NA
WBGene00199892	F37E3.5	other	0	NA	NA	NA	NA
WBGene00198691	F37E3.4	other	0	NA	NA	NA	NA
WBGene00004924	snt-4	other	30.4847	2.40993	0.388485	2.84959e-10	4.16062e-09
WBGene00020742	T23H2.3	other	8.60699	0.0750484	0.427025	0.851806	0.903484
WBGene00003798	npp-12	other	19.2649	-0.562033	0.279054	0.0348098	0.0810822
WBGene00020743	mam-8	other	8.44139	0.592455	0.506397	0.184139	0.29483
WBGene00197059	T23H2.6	other	0	NA	NA	NA	NA
WBGene00004273	rab-10	other	28.0391	0.621749	0.294698	0.0291919	0.070478
WBGene00201953	K06A5.10	other	0.110453	0.0908892	1.00772	0.693518	NA
WBGene00019432	knl-2	other	31.4814	0.563385	0.262139	0.0267784	0.0657865
WBGene00019433	acdh-3	other	7.65131	0.523235	0.476886	0.226049	0.344761
WBGene00019431	K06A5.3	other	0	NA	NA	NA	NA
WBGene00019430	K06A5.2	other	0.161963	-0.240669	1.04886	0.255015	NA
WBGene00000386	cdc-25.1	other	8.13307	-0.107672	0.56863	0.822415	0.881459
WBGene00019429	K06A5.1	other	3.86539	0.0501663	0.546766	0.917174	0.947236
WBGene00019434	nmtn-1	other	13.7791	0.123105	0.367065	0.721688	0.805363
WBGene00016945	sulp-1	other	2.73435	0.28742	0.678335	0.579328	0.689262
WBGene00199192	K06A5.9	other	0	NA	NA	NA	NA
WBGene00000937	dbr-1	other	5.66117	-0.225248	0.494128	0.595822	0.702543
WBGene00007018	mdt-18	other	18.1416	1.36337	0.457124	0.00117371	0.00489375
WBGene00016944	uri-1	other	5.09007	-0.270457	0.573425	0.571872	0.683093
WBGene00016943	acdh-1	other	1263.88	2.42398	0.173539	2.06038e-45	6.08347e-43
WBGene00016942	C55B7.3	other	2.46374	-1.35621	0.952249	0.0301109	0.0720724
WBGene00016946	C55B7.10	other	0.399181	-0.118933	0.89709	0.438298	NA
WBGene00001627	gly-2	other	15.7963	1.23799	0.453178	0.00320403	0.0114979
WBGene00016947	C55B7.11	other	2.37312	0.329885	0.704713	0.535147	0.652323
WBGene00001599	glh-2	other	2.92902	-0.832889	0.729631	0.118467	0.210997
WBGene00000483	che-1	other	1.24578	-0.0843399	0.911829	0.809595	0.873413
WBGene00200022	C55B7.13	other	0	NA	NA	NA	NA
WBGene00020415	T10E9.5	other	0.514553	0.670454	1.11184	0.502792	NA
WBGene00020414	T10E9.4	other	0.950107	-0.436751	0.997336	0.285186	0.410971
WBGene00199297	T10E9.12	other	0	NA	NA	NA	NA
WBGene00020416	T10E9.6	other	0.191744	-0.183033	1.01502	0.3275	NA
WBGene00020417	nuo-2	other	12.2675	-0.384648	0.371834	0.258403	0.381373
WBGene00271694	T10E9.14	other	5.45361	2.22369	0.950407	0.00369675	0.0129569
WBGene00020413	cpg-22	other	8.14528	0.321972	0.450868	0.434535	0.561343
WBGene00200773	T10E9.13	other	0.0371655	0.0410855	1.00894	0.454435	NA
WBGene00196116	T10E9.11	other	0	NA	NA	NA	NA
WBGene00020418	T10E9.8	other	4.09432	1.23478	0.745153	0.0488787	0.10639
WBGene00020412	T10E9.2	other	19.4522	1.13834	0.361382	0.000987175	0.00424012
WBGene00020411	T10E9.1	other	3.82636	-1.56775	0.697602	0.00444459	0.015159
WBGene00020419	acdh-4	other	1.23393	-0.907409	1.25011	0.112695	0.202732
WBGene00165439	21ur-14742	other	0	NA	NA	NA	NA
WBGene00019005	F57B10.8	other	5.84112	-0.262845	0.563463	0.57323	0.684356
WBGene00019006	spg-20	other	7.22888	0.490353	0.505506	0.273596	0.397831
WBGene00019007	ucr-11	other	6.53207	-0.603428	0.502697	0.156353	0.260572
WBGene00000896	dad-1	other	10.3225	0.0666409	0.394151	0.856584	0.906729
WBGene00196721	F57B10.17	other	1.56781	2.2135	1.87335	0.0277046	0.0675415
WBGene00006607	tre-1	other	49.0862	1.40756	0.256884	1.83067e-08	2.02134e-07
WBGene00019004	xpg-1	other	7.25757	-0.911025	0.497098	0.03316	0.0780144
WBGene00173303	21ur-14797	other	2.79957	3.51155	2.06644	0.00191552	0.00746361
WBGene00019003	tmed-3	other	8.335	0.440835	0.458627	0.290452	0.416454
WBGene00000236	bag-1	other	3.24533	0.204849	0.633883	0.684933	0.776381
WBGene00003184	mei-2	other	2.2377	-0.350219	0.686714	0.484335	0.607046
WBGene00019002	syp-6	other	4.7116	-1.20104	0.554938	0.0102082	0.0302694
WBGene00019001	ipgm-1	other	46.222	-0.0258039	0.201836	0.894717	0.932316
WBGene00002783	let-607	other	95.4887	0.491734	0.186222	0.00745402	0.0234597
WBGene00196124	F57B10.16	other	0.133892	0.102006	1.00835	0.754102	NA
WBGene00198317	F57B10.18	other	1.24732	1.71481	1.66977	0.0627896	0.128662
WBGene00197712	F48A9.4	other	0	NA	NA	NA	NA
WBGene00219955	F48A9.6	other	0	NA	NA	NA	NA
WBGene00006624	try-6	other	3.51224	0.951952	0.722211	0.109094	0.197592
WBGene00199463	F48A9.5	other	1.14634	1.53555	1.58914	0.0852923	0.163745
WBGene00018582	F48A9.2	other	17.675	-0.248993	0.301384	0.382601	0.510183
WBGene00017066	maco-1	other	39.9486	0.291437	0.214931	0.167572	0.274393
WBGene00219870	D2092.15	other	0.346618	0.447942	1.0355	0.829945	NA
WBGene00200203	D2092.13	other	1.77393	2.45765	1.91432	0.0177	0.0471764
WBGene00017065	D2092.4	other	35.6588	1.61318	0.298492	3.22586e-08	3.42659e-07
WBGene00196215	D2092.12	other	0	NA	NA	NA	NA
WBGene00006645	tsp-19	other	0.750727	0.92935	1.25708	0.265925	NA
WBGene00017068	D2092.8	other	124.276	4.98739	0.75144	5.39942e-13	1.17768e-11
WBGene00000050	acr-11	other	1.57486	1.00765	1.00386	0.132084	0.229332
WBGene00017064	ppfr-2	other	13.4702	0.752955	0.37913	0.0360525	0.0833435
WBGene00170698	21ur-13226	other	0	NA	NA	NA	NA
WBGene00044610	D2092.10	other	0	NA	NA	NA	NA
WBGene00017063	mctp-1	other	2.92583	0.653168	0.721534	0.247884	0.369784
WBGene00200833	D2092.14	other	0	NA	NA	NA	NA
WBGene00006625	try-7	other	0.336231	-0.0702943	0.953172	0.55303	NA
WBGene00195178	ZC581.10	other	0.0595611	0.0624728	1.00747	0.560989	NA
WBGene00022633	ZC581.3	other	3.92345	-1.23981	0.856958	0.038843	0.0885618
WBGene00198736	ZC581.13	other	0	NA	NA	NA	NA
WBGene00022632	ZC581.2	other	0.90016	-0.285239	1.07598	0.145727	0.246784
WBGene00200364	ZC581.14	other	0	NA	NA	NA	NA
WBGene00195336	ZC581.11	other	0	NA	NA	NA	NA
WBGene00022634	ZC581.7	other	0.0371655	0.0410855	1.00894	0.454435	NA
WBGene00022631	nekl-2	other	6.50668	1.60027	0.68351	0.00935047	0.0281948
WBGene00022635	ZC581.9	other	6.70914	0.237687	0.49924	0.594586	0.701917
WBGene00197788	ZC581.12	other	0	NA	NA	NA	NA
WBGene00015907	C17F3.1	other	0.0361218	0.0403788	1.009	0.454435	NA
WBGene00015908	C17F3.3	other	0	NA	NA	NA	NA
WBGene00199148	C17F3.4	other	0.56326	-0.269653	1.06539	0.228549	NA
WBGene00020712	ckr-1	other	1.39856	1.9417	1.76335	0.0428767	0.0958937
WBGene00200159	T23B3.7	other	0	NA	NA	NA	NA
WBGene00020713	T23B3.5	other	0	NA	NA	NA	NA
WBGene00020714	T23B3.6	other	0.791771	-0.135332	0.826591	0.666632	NA
WBGene00255606	T23B3.9	other	0.0521845	0.0500915	1.00838	0.454435	NA
WBGene00255605	T23B3.8	other	0.119131	0.144814	0.998367	0.545797	NA
WBGene00020711		other	0.0297806	0.0357827	1.0094	0.454435	NA
WBGene00020710	T23B3.2	other	8.07159	-0.112016	0.429261	0.772915	0.844528
WBGene00020709	T23B3.1	other	6.11397	0.0677822	0.48609	0.876637	0.920273
WBGene00020933	W02D3.4	other	9.13472	0.340195	0.416686	0.38068	0.508381
WBGene00303103	W02D3.13	other	0	NA	NA	NA	NA
WBGene00003170	mec-6	other	8.38309	0.450861	0.460378	0.280983	0.406128
WBGene00002258	lbp-6	other	42.378	2.57146	0.36139	4.32251e-13	9.69312e-12
WBGene00007057	ant-1.2	other	0.466543	0.577355	1.08196	0.597836	NA
WBGene00002257	lbp-5	other	12.4122	0.727528	0.440201	0.0712745	0.142281
WBGene00004883	smg-5	other	6.52337	0.343214	0.470629	0.425212	0.551723
WBGene00020932	dhod-1	other	28.8023	2.0942	0.377756	1.30572e-08	1.46712e-07
WBGene00020931	cytb-5.2	other	5.50239	-1.14455	0.545999	0.0150938	0.0416287
WBGene00020937	W02D3.12	other	0.977543	-0.532134	0.954107	0.222098	0.340625
WBGene00006773	unc-37	other	41.3816	-0.123555	0.237071	0.591186	0.698782
WBGene00020935	fnci-1	other	18.9388	-0.136708	0.302204	0.634654	0.735547
WBGene00020936	hrpf-1	other	23.8889	1.0737	0.341416	0.0010544	0.00446161
WBGene00200700	F08B6.6	other	0.324223	0.45874	1.02897	0.878885	NA
WBGene00001682	gpc-2	other	21.7053	-0.270044	0.296353	0.339838	0.467021
WBGene00017240	calu-2	other	6.06935	1.29971	0.660158	0.0252425	0.0627874
WBGene00017239	F08B6.1	other	3.65206	1.46286	0.890651	0.0309803	0.0738009
WBGene00006819	unc-87	other	106.488	-0.0424328	0.133979	0.748586	0.826895
WBGene00219882	F08B6.7	other	0.987438	1.38049	1.49446	0.11355	0.203902
WBGene00004111	pqn-21	other	23.5124	-0.62199	0.255517	0.0114919	0.0333443
WBGene00000871	cye-1	other	35.3074	-2.25807	0.507405	1.21772e-06	1.00859e-05
WBGene00022955		other	24.3192	-3.36581	0.816275	2.9152e-06	2.25302e-05
WBGene00016491	acdh-5	other	0	NA	NA	NA	NA
WBGene00016492	C37A2.6	other	0.304958	0.241405	1.01578	0.972381	NA
WBGene00016493	C37A2.7	other	20.8394	-0.784525	0.441216	0.0512691	0.110373
WBGene00004110	pqn-20	other	60.4909	-0.398819	0.170407	0.0171899	0.0460616
WBGene00201755	C37A2.9	other	0.0521845	0.0500915	1.00838	0.454435	NA
WBGene00016494	C37A2.8	other	18.8645	0.838561	0.33613	0.00932773	0.0281525
WBGene00017098	mek-5	other	31.0121	0.833388	0.295857	0.00331558	0.0118263
WBGene00304811	E02D9.3	other	4.01471	2.53573	1.22629	0.00348258	0.01232
WBGene00019324	K02F2.5	other	19.8536	1.28964	0.405701	0.000689239	0.00312638
WBGene00196417	K02F2.8	other	0.191374	0.266319	0.996035	0.690428	NA
WBGene00006740	ulp-5	other	0.399855	0.517153	1.04936	0.745362	NA
WBGene00019323	teg-4	other	52.2031	-0.568817	0.177422	0.00108766	0.00457674
WBGene00004778	ser-3	other	4.24234	0.99865	0.79062	0.0998808	0.184638
WBGene00195749	K02F2.7	other	0	NA	NA	NA	NA
WBGene00202230	K02F2.10	other	0	NA	NA	NA	NA
WBGene00201440	K02F2.9	other	0	NA	NA	NA	NA
WBGene00220000	K02F2.11	other	10.1968	2.25982	0.699671	0.000515788	0.00242516
WBGene00019322	ahcy-1	other	42.9893	-0.475939	0.294607	0.0949743	0.17776
WBGene00001056	dpf-3	other	18.2744	-0.224599	0.292616	0.421264	0.548072
WBGene00001075	dpy-14	other	316.689	1.12715	0.119823	3.43885e-21	2.30374e-19
WBGene00019248	H27M09.5	other	0.43702	0.555435	1.06491	0.667426	NA
WBGene00201494	H27M09.7	other	0.132848	0.174418	0.997472	0.598396	NA
WBGene00019247	syp-4	other	3.33979	0.0168874	0.599275	0.974197	0.983658
WBGene00019246	rpb-5	other	6.07285	1.92776	0.778532	0.00537044	0.0177685
WBGene00019245	sacy-1	other	5.87979	0.1793	0.547067	0.701702	0.789388
WBGene00001598	glh-1	other	7.21833	0.00985968	0.555483	0.985721	0.991067
WBGene00219733	linc-53	other	0.257277	0.353696	1.00849	0.915568	NA
WBGene00200037	T21G5.9	other	0	NA	NA	NA	NA
WBGene00200648	T21G5.10	other	0	NA	NA	NA	NA
WBGene00044898	let-383	other	15.0051	2.19357	0.551488	2.9185e-05	0.000185907
WBGene00199300	T21G5.8	other	0.0361218	0.0403788	1.009	0.454435	NA
WBGene00020660	T21G5.2	other	0.613375	0.801204	1.16965	0.374751	NA
WBGene00306081	T21G5.12	other	0.81353	-1.08524	1.48277	0.0411552	NA
WBGene00020661	smz-2	other	0.0893417	0.0815508	1.00734	0.645405	NA
WBGene00020659	T21G5.1	other	0.0297806	0.0357827	1.0094	0.454435	NA
WBGene00006423	asd-2	other	165.311	0.923173	0.137073	9.47592e-12	1.70331e-10
WBGene00197432	T21G5.7	other	0.266332	-0.0781466	0.990323	0.510721	NA
WBGene00196658	C48B6.12	other	0.199129	-0.172363	1.01084	0.325027	NA
WBGene00195861	C48B6.11	other	0	NA	NA	NA	NA
WBGene00016742	C48B6.4	other	0.161963	-0.240669	1.04886	0.255015	NA
WBGene00201916	C48B6.13	other	0.2499	0.234965	1.00934	0.914136	NA
WBGene00016743	srb-15	other	0.673427	-0.0474568	0.945159	0.747381	NA
WBGene00004879	smg-1	other	60.9991	-1.6167	0.20754	1.995e-15	6.79663e-14
WBGene00016741	C48B6.3	other	31.3535	2.54794	0.404303	1.46056e-10	2.23057e-09
WBGene00016740	C48B6.2	other	5.89767	-0.3699	0.613158	0.440189	0.566684
WBGene00016744	bbs-9	other	13.9481	0.154992	0.387645	0.672092	0.766261
WBGene00016746	C48B6.10	other	9.4333	1.6312	0.576081	0.00225531	0.00855955
WBGene00020399	ztf-4	other	20.2545	0.903951	0.378815	0.0106491	0.0313105
WBGene00016745	C48B6.9	other	5.9172	1.63068	0.774736	0.0141413	0.0395087
WBGene00020398	cerk-1	other	30.2973	0.30173	0.265578	0.239544	0.360141
WBGene00197457	T10B11.10	other	0	NA	NA	NA	NA
WBGene00196234	T10B11.9	other	0	NA	NA	NA	NA
WBGene00020400	T10B11.4	other	0.191744	-0.183033	1.01502	0.3275	NA
WBGene00020401	T10B11.5	other	3.81578	-0.417895	0.70655	0.3956	0.522959
WBGene00020402	T10B11.6	other	4.14487	0.480601	0.605874	0.346741	0.473448
WBGene00020403	hrde-4	other	15.9186	2.15913	0.508253	1.03598e-05	7.20039e-05
WBGene00020397	pcbd-1	other	30.1035	3.66199	0.576467	1.70954e-10	2.57627e-09
WBGene00020404	T10B11.8	other	4.9884	-0.372244	0.505561	0.388542	0.515813
WBGene00016260	rege-1	other	24.307	0.625046	0.334923	0.048423	0.105645
WBGene00016261	C30F12.2	other	4.91697	0.453772	0.544037	0.345551	0.472267
WBGene00016262	C30F12.3	other	0.133892	0.102006	1.00835	0.754102	NA
WBGene00016263	C30F12.4	other	5.20127	1.0396	0.617201	0.0564711	0.118361
WBGene00016266	idhg-2	other	6.57622	0.762047	0.552639	0.118061	0.210438
WBGene00197965	C30F12.8	other	0.0371655	0.0410855	1.00894	0.454435	NA
WBGene00016265	trhr-1	other	6.44155	-0.0172138	0.469485	0.965335	0.978468
WBGene00016264	C30F12.5	other	26.8637	1.34888	0.326409	1.91979e-05	0.00012722
WBGene00198651	C30F12.9	other	0.118087	0.144525	0.998258	0.541692	NA
WBGene00010371		other	1.22804	1.78521	1.67282	0.0555674	0.117069
WBGene00010370	ctg-1	other	46.089	1.63373	0.272734	9.16112e-10	1.23366e-08
WBGene00010369	chd-1	other	42.7199	-1.28419	0.195931	1.90008e-11	3.25752e-10
WBGene00271648	H06O01.5	other	0	NA	NA	NA	NA
WBGene00003964	pdi-3	other	90.5594	0.057298	0.188667	0.761181	0.836407
WBGene00201458	VF15C11L.2	other	4.06078	4.2655	2.1695	0.000278423	0.00140214
WBGene00200247	VF15C11L.1	other	3.21209	3.82162	2.11202	0.000912975	0.00398371
WBGene00008852	ubql-1	other	41.4406	0.0434352	0.209599	0.833985	0.889494
WBGene00202085	F15C11.7	other	0.37444	-0.099912	0.910086	0.479414	NA
WBGene00201270	F15C11.6	other	0.118087	0.144525	0.998258	0.541692	NA
WBGene00196993	F15C11.5	other	0	NA	NA	NA	NA
WBGene00171346	21ur-15531	other	0	NA	NA	NA	NA
WBGene00004773	sem-4	other	48.8979	0.0674943	0.203524	0.736376	0.817432
WBGene00196188	F15C11.4	other	0.104112	0.0881608	1.00759	0.67794	NA
WBGene00044764		other	1.17453	-0.469504	0.968156	0.276634	0.401224
WBGene00044988	W01A8.8	other	1.2863	1.87905	1.71687	0.0473708	0.103919
WBGene00012164	W01A8.2	other	4.10489	4.32405	2.17448	0.000228982	0.00118037
WBGene00007024	plin-1	other	45.0244	1.30833	0.300446	9.07029e-06	6.39897e-05
WBGene00195257		other	0.450064	-0.0354368	0.870537	0.594649	NA
WBGene00012165	cutl-6	other	2.08286	0.567116	0.785668	0.313935	0.44147
WBGene00198586	W01A8.11	other	0	NA	NA	NA	NA
WBGene00012166	nuo-6	other	8.90221	0.85985	0.52735	0.0657791	0.133467
WBGene00012167	tofu-5	other	4.3673	0.74661	0.695388	0.182018	0.292197
WBGene00012168	W01A8.6	other	8.04425	0.496964	0.462205	0.238759	0.35935
WBGene00168761	21ur-15127	other	0	NA	NA	NA	NA
WBGene00002198	kin-14	other	2.35459	-0.328402	0.687472	0.512135	0.632443
WBGene00009050	F22D6.2	other	125.53	1.24254	0.161847	7.45731e-15	2.28653e-13
WBGene00003815	nars-1	other	14.2696	-0.619561	0.41755	0.0930228	0.175045
WBGene00009051	nduf-6	other	15.7664	1.5356	0.44316	0.000261152	0.00132353
WBGene00004186	prpf-4	other	46.9719	-0.181048	0.194437	0.341871	0.468886
WBGene00044964	F22D6.16	other	12.5512	-1.16139	0.342271	0.000300785	0.00150054
WBGene00009052	ekl-1	other	6.73	-0.292414	0.498414	0.493899	0.616224
WBGene00009055		other	0.244594	0.327602	1.00728	0.894805	NA
WBGene00043279	F22D6.8	other	1.47431	2.01943	1.8285	0.0384129	0.087757
WBGene00009054	F22D6.9	other	3.50933	0.321578	0.624905	0.533403	0.650844
WBGene00009056	F22D6.15	other	0.603117	0.405484	1.06202	0.603491	NA
WBGene00077767		other	0	NA	NA	NA	NA
WBGene00197772	F22D6.18	other	0	NA	NA	NA	NA
WBGene00000636	col-60	other	0.670184	0.193933	0.852553	0.933067	NA
WBGene00001643	gly-18	other	1.43415	0.113495	0.752254	0.870674	0.916604
WBGene00001644	gly-19	other	4.46128	1.2402	0.74848	0.0476742	0.104412
WBGene00010740	K10D3.6	other	5.25919	2.89436	1.19191	0.00090634	0.00396126
WBGene00220018	K10D3.9	other	0.125472	0.146881	0.999031	0.571551	NA
WBGene00001614	glr-3	other	1.89547	0.479929	0.760339	0.387888	0.515159
WBGene00173107	21ur-14256	other	0	NA	NA	NA	NA
WBGene00219281	K10D3.8	other	0	NA	NA	NA	NA
WBGene00006753	unc-14	other	115.674	1.08538	0.154829	1.55628e-12	3.06671e-11
WBGene00006394	taf-11.2	other	19.6299	2.39109	0.525975	2.47287e-06	1.94511e-05
WBGene00010738	K10D3.4	other	53.2281	0.461353	0.201663	0.0201803	0.0525657
WBGene00010427	hpo-11	other	65.6396	-0.375374	0.217305	0.0746431	0.147917
WBGene00220019	K10D3.10	other	1.78063	0.0329883	0.699045	0.956075	0.972917
WBGene00010645	fecl-1	other	11.4258	0.455371	0.478956	0.278453	0.403259
WBGene00010641	crml-1	other	48.2185	0.161451	0.193466	0.397952	0.525505
WBGene00220010	K07G5.7	other	0.118087	0.144525	0.998258	0.541692	NA
WBGene00006963	xpa-1	other	6.45831	0.848208	0.567597	0.0902224	0.171006
WBGene00010642	mks-6	other	14.2155	-0.951903	0.385959	0.00724106	0.0229207
WBGene00010643	K07G5.4	other	1.21536	1.69041	1.65754	0.0655554	0.133106
WBGene00010644	K07G5.5	other	4.92396	0.452613	0.588372	0.360924	0.487883
WBGene00010870	let-522	other	23.9152	2.48193	0.457877	2.85542e-08	3.05754e-07
WBGene00194654	M05B5.7	other	5.79463	2.25779	0.915766	0.00276514	0.0101514
WBGene00199992	M05B5.9	other	8.17019	5.58827	2.36534	6.05953e-06	4.39351e-05
WBGene00010869	M05B5.1	other	1.23226	-0.928591	1.36761	0.0732495	0.145659
WBGene00201676	M05B5.10	other	0.081965	0.0737864	1.00743	0.576257	NA
WBGene00199469	M05B5.8	other	0.109409	0.090459	1.0077	0.691045	NA
WBGene00010873	trpa-2	other	6.67328	0.413981	0.526855	0.366273	0.493315
WBGene00010871	M05B5.3	other	2.13798	-0.0644596	0.6961	0.893302	0.931572
WBGene00010872	M05B5.4	other	9.43544	3.23311	0.929178	7.04024e-05	0.000412531
WBGene00001949	hlh-2	other	37.3002	1.29566	0.268136	8.07488e-07	6.93674e-06
WBGene00200854	C01H6.10	other	0	NA	NA	NA	NA
WBGene00000637	col-61	other	0.719556	-0.277533	0.96878	0.281424	NA
WBGene00007252	mlt-2	other	11.9933	0.161056	0.376197	0.647098	0.745849
WBGene00007253	C01H6.3	other	4.1675	4.27349	2.20006	0.000346282	0.00170195
WBGene00201710	C01H6.11	other	0.263988	-0.205522	0.970132	0.306972	NA
WBGene00007254	C01H6.4	other	12.6153	1.75783	0.60079	0.00110727	0.0046471
WBGene00003622	nhr-23	other	29.6899	0.92696	0.280429	0.000654439	0.00298894
WBGene00007255	cnnm-4	other	1.14499	0.14461	0.759359	0.837455	0.89236
WBGene00007256	swsn-9	other	65.6238	1.57508	0.261825	7.31547e-10	1.00118e-08
WBGene00007257	C01H6.8	other	13.8432	3.38258	0.781215	7.74262e-06	5.52836e-05
WBGene00007258	hasp-1	other	7.19801	-0.495489	0.539644	0.279601	0.404571
WBGene00011062	R06C7.2	other	1.49998	0.0932611	0.73213	0.874886	0.918858
WBGene00171678	21ur-11100	other	0	NA	NA	NA	NA
WBGene00011061	wago-1	other	12.9779	-1.2952	0.403165	0.000479822	0.00227416
WBGene00000963	dhp-1	other	8.38329	0.459662	0.454853	0.267954	0.392165
WBGene00011063	cpg-3	other	1.69902	-1.14021	0.88181	0.0590288	0.122674
WBGene00011065	R06C7.6	other	0.177399	0.198222	1.00221	0.749712	NA
WBGene00011064	adsl-1	other	3.15823	-0.544315	0.614041	0.267407	0.391581
WBGene00003041	lin-61	other	13.7614	0.800843	0.384936	0.0280547	0.0681867
WBGene00000275	bub-1	other	28.1406	-0.663013	0.426921	0.090436	0.171371
WBGene00011066	ztf-15	other	2.84633	-0.288156	0.625829	0.553878	0.668056
WBGene00002348	myo-1	other	1036.24	-2.46846	0.476277	2.97894e-08	3.17276e-07
WBGene00200672	R06C7.12	other	0	NA	NA	NA	NA
WBGene00202365	F21C3.10	other	0.0361218	0.0403788	1.009	0.454435	NA
WBGene00006656	twk-1	other	1.58719	-2.15341	1.23606	0.0104172	0.0307575
WBGene00009001	tyr-3	other	0.323927	-0.268546	1.0644	0.210166	NA
WBGene00077548	F21C3.7	other	24.7058	-4.20695	0.55731	3.90913e-15	1.26424e-13
WBGene00014343		other	24.7058	-4.20695	0.55731	3.90913e-15	1.26424e-13
WBGene00167822	21ur-12937	other	0	NA	NA	NA	NA
WBGene00009002	hint-1	other	1.94183	0.755048	0.803299	0.202369	0.316827
WBGene00004324	rde-2	other	4.29902	-0.503582	0.578338	0.283999	0.409524
WBGene00009004	pfd-6	other	38.0299	3.25588	0.497777	2.58495e-11	4.36131e-10
WBGene00009005	F21C3.6	other	0.198085	-0.173775	1.01138	0.325389	NA
WBGene00171935	21ur-14201	other	0	NA	NA	NA	NA
WBGene00200519	F13G3.14	other	0	NA	NA	NA	NA
WBGene00008762	ztf-2	other	1.03573	-0.469191	0.905067	0.269816	0.394089
WBGene00199718	F13G3.13	other	0	NA	NA	NA	NA
WBGene00005131	srd-53	other	0.516898	0.653973	1.10326	0.526274	NA
WBGene00008770	F13G3.12	other	2.97169	1.06715	0.870345	0.0890699	0.169344
WBGene00008763	F13G3.3	other	2.62887	0.896386	0.812728	0.135363	0.233498
WBGene00008764	dylt-1	other	6.86931	-0.308236	0.760449	0.542386	0.658529
WBGene00008765	ttx-7	other	7.38207	0.0610574	0.456082	0.882904	0.924715
WBGene00008766	F13G3.6	other	4.26969	0.0182244	0.53608	0.970395	0.981414
WBGene00008767	F13G3.7	other	14.0048	0.920487	0.414759	0.0175117	0.0467918
WBGene00303055	F13G3.15	other	0.0669461	0.0666054	1.00741	0.576257	NA
WBGene00008769	mrpl-13	other	2.95613	1.0669	0.859914	0.0885787	0.168653
WBGene00001136	eat-5	other	1.69867	1.10404	1.01409	0.103712	0.190199
WBGene00003236	mif-3	other	2.36004	-0.23594	0.680256	0.636694	0.737269
WBGene00008768	F13G3.10	other	7.60279	3.65417	1.20115	6.01681e-05	0.00035807
WBGene00009915	F52A8.1	other	38.4316	1.99062	0.317615	1.66672e-10	2.51412e-09
WBGene00001680	gpb-2	other	42.6252	1.89679	0.319092	1.05126e-09	1.40262e-08
WBGene00009916	F52A8.3	other	7.30346	1.05335	0.56267	0.0370165	0.0852632
WBGene00169054	21ur-13600	other	0	NA	NA	NA	NA
WBGene00219591	linc-149	other	1.52851	0.48124	0.780182	0.410775	0.53785
WBGene00009917	glb-18	other	23.1489	2.50264	0.486705	1.08126e-07	1.057e-06
WBGene00009918	gcsh-2	other	14.6457	0.560753	0.382693	0.1163	0.207902
WBGene00009919	kbrl-1	other	18.0383	1.37266	0.386118	0.000214242	0.0011123
WBGene00002136	inx-14	other	4.65705	0.207024	0.574912	0.667942	0.76287
WBGene00008541	F07A5.2	other	0	NA	NA	NA	NA
WBGene00008542	scav-6	other	9.10356	-0.324117	0.400947	0.372282	0.499539
WBGene00008543	F07A5.4	other	2.16503	1.47315	1.12856	0.0462245	0.101845
WBGene00006306	sue-1	other	18.82	-0.915106	0.371474	0.00699477	0.0222871
WBGene00219578	linc-141	other	0.118087	0.144525	0.998258	0.541692	NA
WBGene00006754	unc-15	other	1190.11	2.3367	0.188757	1.03437e-35	1.58577e-33
WBGene00007597	C15A11.2	other	3.24407	1.26829	0.854729	0.0510936	0.11006
WBGene00000612	col-35	other	0.0956829	0.0844507	1.00743	0.659529	NA
WBGene00168081	21ur-13320	other	0	NA	NA	NA	NA
WBGene00004944	sol-1	other	26.8914	0.79963	0.28698	0.00397959	0.0138221
WBGene00219817	C15A11.10	other	0	NA	NA	NA	NA
WBGene00007598	C15A11.4	other	27.1244	1.6061	0.343757	1.47176e-06	1.20275e-05
WBGene00167193	21ur-15108	other	0	NA	NA	NA	NA
WBGene00000596	col-7	other	0.419914	0.560636	1.06267	0.677281	NA
WBGene00000638	col-62	other	0	NA	NA	NA	NA
WBGene00007599	C15A11.7	other	4.57591	0.587684	0.587292	0.246246	0.368225
WBGene00006752	unc-13	other	137.462	-0.572145	0.130732	1.02921e-05	7.16309e-05
WBGene00004958	spe-4	other	0.0361218	0.0403788	1.009	0.454435	NA
WBGene00003074	lars-2	other	3.75417	-0.369371	0.564187	0.424461	0.551063
WBGene00013994	ZK524.4	other	12.6676	-0.498853	0.478763	0.248783	0.370848
WBGene00012136	T28F4.1	other	154.387	2.14255	0.169875	5.68402e-37	9.24755e-35
WBGene00198042	T28F4.7	other	0.903788	0.943185	1.3177	0.223529	0.341996
WBGene00012137	asic-2	other	4.04217	0.679351	0.652904	0.211277	0.327557
WBGene00012138	T28F4.3	other	0.515671	-0.305961	1.06509	0.209754	NA
WBGene00012139	T28F4.4	other	18.2143	0.238745	0.316225	0.429339	0.555857
WBGene00271567	T28F4.8	other	1.46198	0.951667	0.972307	0.149268	0.251179
WBGene00012140	T28F4.5	other	79.7841	1.95339	0.22408	1.0606e-18	5.52623e-17
WBGene00007042	pbrm-1	other	145.903	-0.726549	0.115034	2.04629e-10	3.04065e-09
WBGene00219833	C26C6.12	other	1.41097	2.04354	1.79233	0.036028	0.0832991
WBGene00007742	C26C6.8	other	1.13194	0.615794	0.896272	0.342194	0.469166
WBGene00007740	C26C6.6	other	0.645225	-0.387177	1.04602	0.162288	NA
WBGene00007741	glb-8	other	5.51816	-0.26842	0.593604	0.567557	0.679619
WBGene00170426	21ur-12969	other	0	NA	NA	NA	NA
WBGene00077553	C26C6.10	other	0.131805	0.101254	1.00828	0.749803	NA
WBGene00007743	C26C6.9	other	5.10682	0.958324	0.612516	0.0751489	0.148697
WBGene00219834	C26C6.13	other	7.63671	5.5137	2.32661	4.62695e-06	3.43445e-05
WBGene00219835	C26C6.14	other	5.10916	2.87714	1.17799	0.000893455	0.00391353
WBGene00001648	goa-1	other	281.923	1.90563	0.120042	8.37571e-57	4.30782e-54
WBGene00003552	nas-36	other	2.31165	0.0984034	0.678534	0.848475	0.901152
WBGene00007739	C26C6.4	other	2.21311	0.712161	0.78317	0.217566	0.335154
WBGene00000938	dcp-66	other	103.741	-0.833073	0.156445	6.25405e-08	6.30307e-07
WBGene00197716	H15M21.1	other	0.0361218	0.0403788	1.009	0.454435	NA
WBGene00012029	T25G3.1	other	4.016	1.17983	0.741055	0.0573231	0.119801
WBGene00000496	chs-1	other	5.30019	-0.386138	0.51219	0.379135	0.506827
WBGene00012030	T25G3.3	other	7.52762	-0.193608	0.471489	0.639164	0.739303
WBGene00012031	gpdh-3	other	23.5599	-0.0259617	0.284897	0.922151	0.949915
WBGene00198391	D2030.14	other	0	NA	NA	NA	NA
WBGene00008411	mans-1	other	18.5903	1.37845	0.385272	0.000202828	0.0010589
WBGene00008412	D2030.2	other	11.3907	0.612628	0.396554	0.100976	0.186166
WBGene00008413	D2030.3	other	5.79621	-0.0576733	0.477748	0.889111	0.928721
WBGene00008414	D2030.4	other	13.7229	1.33495	0.43416	0.00123868	0.00512177
WBGene00008415	mce-1	other	29.6907	0.76019	0.322286	0.0122335	0.035138
WBGene00008421	D2030.12	other	6.4144	-0.0943802	0.637826	0.840026	0.894801
WBGene00004178	prg-1	other	5.65953	-0.705676	0.492062	0.0976201	0.181152
WBGene00008417	D2030.7	other	3.19456	0.539931	0.692057	0.320303	0.447676
WBGene00008420	D2030.11	other	6.78926	2.54746	0.92137	0.00102246	0.00435823
WBGene00008418	D2030.8	other	5.93027	-0.932549	0.510789	0.0321918	0.0761634
WBGene00008419	wdr-23	other	100.334	1.68937	0.183316	1.5006e-20	9.13191e-19
WBGene00000084	aex-1	other	10.0103	0.633587	0.438857	0.117232	0.209232
WBGene00170690	21ur-12259	other	0	NA	NA	NA	NA
WBGene00196622	F29D11.3	other	0.0732873	0.0700829	1.00738	0.593922	NA
WBGene00003071	lrp-1	other	238.859	-1.77112	0.135768	3.64658e-39	7.8569e-37
WBGene00009254	capg-1	other	28.2719	-0.456777	0.247711	0.0563388	0.118178
WBGene00168760	21ur-12960	other	0	NA	NA	NA	NA
WBGene00009140	F26A3.1	other	4.18268	-0.0141233	0.582448	0.974343	0.983658
WBGene00009141	ncbp-2	other	28.9407	1.69664	0.380607	3.08901e-06	2.37699e-05
WBGene00004508	rrf-1	other	27.9773	-0.0998635	0.295293	0.726401	0.809177
WBGene00001214	ego-1	other	7.44838	-0.229312	0.438615	0.56329	0.676186
WBGene00167652	21ur-14981	other	0.13415	0.0994679	1.00829	0.743798	NA
WBGene00009142	F26A3.4	other	11.1604	0.928072	0.455812	0.028665	0.0694159
WBGene00009143	F26A3.5	other	0.389829	-0.534562	1.10165	0.143518	NA
WBGene00009144	del-3	other	4.37348	-0.252154	0.535535	0.582579	0.691943
WBGene00196243	F26A3.11	other	0	NA	NA	NA	NA
WBGene00009145	F26A3.7	other	3.81473	0.278933	0.684158	0.594791	0.701965
WBGene00011975	T24B1.1	other	15.0257	0.0280533	0.36711	0.936693	0.960179
WBGene00011972	T23G11.7	other	11.5205	-0.325579	0.356386	0.327221	0.454976
WBGene00011970	rlbp-1	other	20.6643	-0.0940948	0.278427	0.722918	0.806367
WBGene00011971	lron-9	other	26.3399	0.220177	0.307473	0.454528	0.579343
[truncated: 44,935 more rows]

## Sheet: SNA2 DGE
Gene ID	Gene name	Group	baseMean	log2FoldChange	lfcSE	pvalue	padj
WBGene00044927	F32B5.9	U_snRNA	300.546	0.911675	0.23556	4.83494e-05	0.00035314
WBGene00194992	H27M09.6	U_snRNA	44.1149	-0.569996	0.403655	0.0993436	0.205554
WBGene00194999	B0205.15	U_snRNA	14.0954	2.46607	0.574935	1.66813e-06	1.64969e-05
WBGene00014577	Y47H9A.2	U_snRNA	273.143	0.276739	0.332792	0.357869	0.510718
WBGene00014542	W04G5.11	U_snRNA	264.362	0.283944	0.317912	0.327024	0.48003
WBGene00014335	F15H9.5	U_snRNA	172.073	0.274481	0.30413	0.326232	0.479223
WBGene00014336	F15H9.6	U_snRNA	115.812	0.251692	0.306398	0.370685	0.524558
WBGene00014483	R05D7.6	U_snRNA	128.134	0.231083	0.335285	0.446507	0.596481
WBGene00014405	F56H6.16	U_snRNA	471.429	0.295664	0.295925	0.27854	0.429437
WBGene00014404	F56H6.15	U_snRNA	230.467	0.311747	0.315012	0.278434	0.429386
WBGene00194987	T14B4.10	U_snRNA	5.93903	-0.249527	0.528125	0.52577	0.664768
WBGene00006344	sup-39	U_snRNA	27.9941	-0.598692	0.381575	0.0707527	0.158909
WBGene00045091	C27H5.11	U_snRNA	34.6051	-0.662181	0.417125	0.062291	0.144275
WBGene00006315	sup-6	U_snRNA	39.3592	-0.480948	0.374831	0.14065	0.265262
WBGene00014589	Y54G9A.8	U_snRNA	200.168	0.473848	0.300699	0.0864116	0.184876
WBGene00014311	F08G2.10	U_snRNA	430.571	0.440056	0.290009	0.101263	0.208355
WBGene00014312	F08G2.11	U_snRNA	125.461	0.256872	0.335254	0.395784	0.548737
WBGene00200764	W07G1.19	U_snRNA	182.47	0.117553	0.32156	0.689681	0.794388
WBGene00014550	W07G1.9	U_snRNA	251.367	0.199918	0.331988	0.506215	0.64713
WBGene00014549	W07G1.8	U_snRNA	167.422	0.337511	0.290644	0.209569	0.352781
WBGene00014484	R07E5.16	U_snRNA	1106.07	1.36847	0.324117	5.78444e-06	5.12454e-05
WBGene00014266	C28A5.7	U_snRNA	3065.44	1.941	0.368477	1.87011e-08	2.61225e-07
WBGene00195000	F54D8.7	U_snRNA	6179.24	1.94445	0.366567	1.64521e-08	2.32537e-07
WBGene00014392	F54C8.8	U_snRNA	2215.85	1.36524	0.322698	5.65477e-06	5.02693e-05
WBGene00014393	F54C8.9	U_snRNA	3080.25	1.93551	0.369638	2.11555e-08	2.91821e-07
WBGene00014394	F54C8.10	U_snRNA	1905.06	1.24454	0.296979	7.88484e-06	6.83279e-05
WBGene00014543	W05B2.8	U_snRNA	1153.74	1.35381	0.309043	2.83229e-06	2.67452e-05
WBGene00194995	C05G6.4	U_snRNA	58.627	0.562852	0.316433	0.0497659	0.122278
WBGene00194996	Y69A2AR.36	U_snRNA	178.153	1.42154	0.246046	1.5465e-09	2.57922e-08
WBGene00235183	F36A4.23	U_snRNA	220.415	2.27533	0.366898	5.17117e-11	1.10544e-09
WBGene00195001	Y17G9A.85	U_snRNA	6135.29	1.95015	0.36809	1.89313e-08	2.63964e-07
WBGene00235209	Y17G9A.90	U_snRNA	2208.94	1.36875	0.323549	5.63905e-06	5.01584e-05
WBGene00195002	T08B6.62	U_snRNA	6128.15	1.95071	0.368695	1.92718e-08	2.68228e-07
WBGene00235247	Y9C9A.111	U_snRNA	1104.32	1.36589	0.323348	5.75218e-06	5.09888e-05
WBGene00194997	F42C5.12	U_snRNA	222.234	0.956121	0.246718	4.39894e-05	0.000324048
WBGene00014293	C53B4.9	U_snRNA	44.3781	0.983757	0.300591	0.000405081	0.00231174
WBGene00189986	C53D6.16	U_snRNA	26.652	1.04357	0.290287	0.000120014	0.000794125
WBGene00045116	C53D6.12	U_snRNA	129.708	1.05258	0.253065	1.13623e-05	9.5262e-05
WBGene00014522	T20D3.12	U_snRNA	17.9118	1.41606	0.363695	2.40832e-05	0.000187966
WBGene00014523	T20D3.13	U_snRNA	20.9444	0.944087	0.304913	0.000795947	0.00413108
WBGene00014366	F38E11.10	U_snRNA	307.68	1.06448	0.246306	5.49436e-06	4.90122e-05
WBGene00014367	F38E11.11	U_snRNA	161.438	1.03402	0.250176	1.30414e-05	0.000108226
WBGene00014631	ZK897.2	U_snRNA	130.422	0.962552	0.239049	2.2322e-05	0.000175547
WBGene00014632	ZK897.3	U_snRNA	73.2046	0.849097	0.256142	0.000429064	0.00242802
WBGene00014633	ZK897.4	U_snRNA	143.931	0.875657	0.248276	0.000187865	0.00118243
WBGene00014306	F07C6.5	U_snRNA	130.936	0.992912	0.238583	1.19356e-05	9.97447e-05
WBGene00014430	K09B11.11	U_snRNA	3103.35	1.93979	0.367765	1.7917e-08	2.51246e-07
WBGene00014431	K09B11.12	U_snRNA	2231.48	1.36591	0.320721	4.98252e-06	4.48601e-05
WBGene00014432	K09B11.13	U_snRNA	3085.77	1.93864	0.368379	1.90166e-08	2.64914e-07
WBGene00014433	K09B11.14	U_snRNA	2208.48	1.36781	0.323566	5.72461e-06	5.07735e-05
WBGene00014434	K09B11.15	U_snRNA	3084.63	1.93618	0.368559	1.99818e-08	2.77362e-07
WBGene00014435	K09B11.16	U_snRNA	2213.63	1.36925	0.320712	4.72901e-06	4.29021e-05
WBGene00014593	Y57G11C.35	U_snRNA	155.299	0.295139	0.260625	0.228219	0.374485
WBGene00235179	F32D1.12	U_snRNA	2166.96	1.35194	0.326679	8.60502e-06	7.39067e-05
WBGene00045145	F10D2.13	U_snRNA	203.446	0.579944	0.28173	0.0265831	0.0752425
WBGene00194993	T27E4.11	U_snRNA	39.9228	-0.457227	0.359843	0.14996	0.277523
WBGene00044923	T27E4.10	U_snRNA	46.928	-0.592125	0.379195	0.0733962	0.163329
WBGene00014421	K03B8.10	U_snRNA	465.049	1.04427	0.287179	9.90875e-05	0.000669392
WBGene00014517	T11F9.15	U_snRNA	527.025	0.927837	0.281363	0.000413417	0.00235237
WBGene00014518	T11F9.16	U_snRNA	378.893	1.07676	0.294537	8.65103e-05	0.000592181
WBGene00014291	C52E4.8	U_snRNA	523.09	0.926543	0.282057	0.000430454	0.0024341
WBGene00014511	T08G5.11	U_snRNA	34.632	-0.597494	0.439883	0.102624	0.2104
WBGene00014370	F40G12.13	U_snRNA	45.9623	-0.709018	0.386213	0.0349172	0.0933941
WBGene00014371	F40G12.14	U_snRNA	57.4491	-0.601529	0.406478	0.0836663	0.180474
WBGene00014317	F08H9.11	U_snRNA	36.3208	-0.578321	0.34811	0.0618667	0.143598
WBGene00014322	F11A5.14	U_snRNA	172.097	0.497732	0.306581	0.0760283	0.167907
WBGene00023193	Y74C9A.6	other	55.5709	-0.595111	0.213923	0.00372346	0.0152738
WBGene00022277	homt-1	other	26.2238	0.161924	0.287844	0.547406	0.683724
WBGene00022276	nlp-40	other	12.0903	1.32721	0.467816	0.00124394	0.00606528
WBGene00022278	rcor-1	other	53.3039	-0.35825	0.250088	0.129451	0.249565
WBGene00235381		other	1.00471	-0.385215	0.797238	0.272367	0.423406
WBGene00022279	sesn-1	other	34.0934	-0.00645632	0.274231	0.978726	0.987595
WBGene00170953	21ur-15479	other	0	NA	NA	NA	NA
WBGene00173569	21ur-13439	other	0.57859	-0.400405	0.828932	0.23878	NA
WBGene00022275	txt-7	other	0.0851099	-0.0863056	0.775292	0.799645	NA
WBGene00044345	Y48G1C.12	other	20.4044	1.00691	0.339621	0.00122902	0.0060043
WBGene00021677	pgs-1	other	11.6248	-1.09602	0.404381	0.00238197	0.0105754
WBGene00021678	Y48G1C.5	other	1.59605	0.256934	0.696041	0.481146	0.626773
WBGene00000812	csk-1	other	144.189	-0.124555	0.153874	0.409211	0.560424
WBGene00021683	Y48G1C.10	other	94.3582	-1.11291	0.19944	8.43374e-09	1.2467e-07
WBGene00021679	Y48G1C.6	other	6.91431	0.516287	0.586986	0.219774	0.364922
WBGene00021682	natc-3	other	9.04067	0.105236	0.539922	0.792044	0.866874
WBGene00021676	pid-2	other	65.1343	2.67818	0.273091	2.16353e-23	1.43098e-21
WBGene00189949	Y48G1C.13	other	0.317947	-0.165183	0.791403	0.492618	NA
WBGene00021681	Y48G1C.8	other	254.479	-0.85603	0.186678	2.19382e-06	2.12743e-05
WBGene00004274	rab-11.1	other	206.477	-0.306357	0.153572	0.0419963	0.10743
WBGene00199597	F53G12.15	other	0.152017	0.0909028	0.77594	0.868838	NA
WBGene00199899	F53G12.16	other	18.4007	3.24913	0.550023	3.86788e-10	7.06767e-09
WBGene00004418	rpl-7	other	131.187	-0.358233	0.134591	0.0067147	0.0249217
WBGene00202494	F53G12.17	other	0	NA	NA	NA	NA
WBGene00023461	F53G12.12	other	15.8688	-1.91584	0.462149	5.29332e-06	4.73553e-05
WBGene00018774	F53G12.9	other	0.801205	0.168959	0.71824	0.620838	NA
WBGene00018773	F53G12.8	other	0	NA	NA	NA	NA
WBGene00171818	21ur-13877	other	0.0964113	-0.0890582	0.775749	0.799645	NA
WBGene00000622	col-45	other	0.286259	-0.112959	0.781033	0.799645	NA
WBGene00004962	spe-8	other	0.438276	-0.0344031	0.757998	0.962044	NA
WBGene00003229	mex-3	other	247.052	-0.70194	0.20112	0.00029922	0.0017757
WBGene00018772	F53G12.4	other	2.3232	-0.669976	0.802661	0.13786	0.261189
WBGene00018771	duox-2	other	3.67507	-0.13083	0.560609	0.733353	0.826243
WBGene00271776	F53G12.18	other	0.308114	0.0135496	0.757616	0.963346	NA
WBGene00000253	bli-3	other	33.2306	0.580679	0.257504	0.0168122	0.0522496
WBGene00004225	ptr-11	other	15.9362	0.428423	0.355893	0.175799	0.31127
WBGene00018958	cest-27	other	30.6319	0.296412	0.290527	0.270703	0.421762
WBGene00018957	F56C11.5	other	14.5247	0.933506	0.366835	0.00469161	0.0185424
WBGene00201018	F56C11.7	other	0	NA	NA	NA	NA
WBGene00018955	F56C11.3	other	9.09338	0.602223	0.451636	0.111377	0.223647
WBGene00000227	atm-1	other	234.125	-0.743394	0.212271	0.000256606	0.00155318
WBGene00023295		other	0	NA	NA	NA	NA
WBGene00021666	Y48G1BL.7	other	0.531617	-0.280344	0.784724	0.410662	NA
WBGene00004246		other	14.1236	-0.588298	0.396663	0.0872167	0.186084
WBGene00021662		other	0.952668	-0.315955	0.731363	0.380625	0.53418
WBGene00255594	Y48G1BL.8	other	0.84315	0.261912	0.744473	0.442733	NA
WBGene00021664		other	1.7308	0.27922	0.622698	0.486633	0.631365
WBGene00021671		other	12.309	-0.45912	0.465403	0.226845	0.372942
WBGene00021672		other	1.82025	0.687243	0.8464	0.139013	0.262956
WBGene00021668		other	4.00344	-0.523784	0.583282	0.216686	0.361151
WBGene00021673		other	3.05906	-0.426134	0.590268	0.305686	0.457775
WBGene00021667	snpc-3.2	other	2.06926	0.142246	0.614384	0.704852	0.805329
WBGene00021675	Y48G1BR.1	other	15.5603	0.231424	0.303285	0.407129	0.558512
WBGene00220069	T13E5.1	other	0	NA	NA	NA	NA
WBGene00169222	21ur-15400	other	0	NA	NA	NA	NA
WBGene00166448	21ur-13405	other	0	NA	NA	NA	NA
WBGene00016903	2004-03-01	other	27.1664	0.075701	0.278522	0.772028	0.852482
WBGene00016905	ztf-3	other	15.7529	-0.62725	0.415518	0.0734959	0.163452
WBGene00016902	C53D5.1	other	49.0443	1.03671	0.341259	0.00082704	0.0042724
WBGene00016906	C53D5.5	other	6.48832	-0.187929	0.521633	0.627574	0.748244
WBGene00002077	imb-3	other	356.058	-0.475792	0.179427	0.00633419	0.0238584
WBGene00235385		other	1.85903	0.158122	0.620407	0.683038	0.789085
WBGene00002079	xpo-2	other	73.1467	-0.450312	0.238593	0.0466117	0.116169
WBGene00021660	nol-14	other	57.4162	-0.436117	0.222755	0.0397876	0.103183
WBGene00000917	daf-25	other	33.6304	-0.0536084	0.281804	0.836881	0.897914
WBGene00021661	mbtr-1	other	34.43	-0.988423	0.240655	1.68245e-05	0.000136047
WBGene00021658	Y48G1A.2	other	12.1635	0.0593919	0.476274	0.877003	0.923736
WBGene00021657	Y48G1A.1	other	9.50698	-0.686424	0.559695	0.107556	0.217686
WBGene00020087		other	4.29752	-0.430362	0.613003	0.301466	0.453297
WBGene00020091	rnp-8	other	29.9526	0.292575	0.317608	0.312379	0.465232
WBGene00020088	R119.2	other	4.4126	0.160789	0.476773	0.670794	0.780651
WBGene00020089	R119.3	other	10.5427	-0.498465	0.44085	0.172961	0.307232
WBGene00004143	pqn-59	other	360.391	-0.549738	0.161509	0.000480739	0.00267737
WBGene00006385	taf-4	other	53.7717	0.433484	0.310712	0.124939	0.242833
WBGene00020090	R119.5	other	30.0018	-0.939282	0.364794	0.0039842	0.0161804
WBGene00021733	otub-2	other	104.26	-0.256649	0.170202	0.120646	0.236689
WBGene00021734	Y50C1A.2	other	7.50349	0.250248	0.514451	0.519492	0.658501
WBGene00015570	C07F11.2	other	1.554	-0.115506	0.683043	0.732126	0.825402
WBGene00006593	tol-1	other	165.715	-0.273951	0.150828	0.0636544	0.146386
WBGene00021026	W04C9.4	other	18.9602	-0.188258	0.387884	0.574432	0.705263
WBGene00021027	W04C9.5	other	1.28912	-0.0428907	0.68358	0.896185	0.936357
WBGene00166632	21ur-8411	other	2.04723	-1.13888	1.06931	0.0469376	0.116737
WBGene00235387	W04C9.8	other	5.03082	-1.16957	0.648426	0.019314	0.0583037
WBGene00021025	cutl-13	other	6.34482	-0.241466	0.448167	0.50813	0.648872
WBGene00235388	W04C9.9	other	0	NA	NA	NA	NA
WBGene00021028	W04C9.6	other	0.289234	-0.126891	0.78465	0.569043	NA
WBGene00021024	W04C9.2	other	18.8392	-0.00820079	0.366932	0.9782	0.987323
WBGene00001814	haf-4	other	13.2107	-0.230552	0.343936	0.451567	0.600989
WBGene00022035	Y65B4BL.3	other	1.42831	-0.183378	0.637464	0.631294	0.750602
WBGene00022036	Y65B4BL.4	other	8.95698	0.857642	0.481127	0.0315304	0.0862032
WBGene00022034	deps-1	other	101.786	1.15307	0.26931	5.57201e-06	4.96476e-05
WBGene00022039	Y65B4BL.7	other	22.7385	-1.0667	0.362994	0.00115379	0.005687
WBGene00022037	acs-13	other	161.868	-0.53865	0.238585	0.0172074	0.0531789
WBGene00196781	Y65B4BL.10	other	0	NA	NA	NA	NA
WBGene00196389	Y65B4BL.9	other	0	NA	NA	NA	NA
WBGene00022038	Y65B4BL.6	other	2.85363	0.0420312	0.649416	0.90977	0.944494
WBGene00195369	Y65B4BL.8	other	0	NA	NA	NA	NA
WBGene00197961	Y65B4BL.11	other	0	NA	NA	NA	NA
WBGene00200577	Y65B4BL.12	other	0	NA	NA	NA	NA
WBGene00022033	Y65B4BL.1	other	63.4754	0.05249	0.206072	0.793048	0.867422
WBGene00302974	Y65B4BM.3	other	56.9172	-0.962369	0.36585	0.00331198	0.0138539
WBGene00220190	Y65B4BM.2	other	2.91633	-0.890783	1.01529	0.0776119	0.170455
WBGene00022043	psf-3	other	19.5138	-0.531538	0.353832	0.0924381	0.194569
WBGene00022042	icd-2	other	67.8991	0.79954	0.249503	0.000721944	0.0038057
WBGene00201456	Y65B4BR.10	other	0	NA	NA	NA	NA
WBGene00007009	wwp-1	other	182.223	-0.681993	0.146826	2.12169e-06	2.06265e-05
WBGene00220191	Y65B4BR.12	other	0	NA	NA	NA	NA
WBGene00004235	ptr-21	other	27.4234	0.0246539	0.244238	0.916359	0.948858
WBGene00202444	Y65B4BR.11	other	0	NA	NA	NA	NA
WBGene00002393	lpr-1	other	8.20571	0.2182	0.479114	0.57087	0.702249
WBGene00022040	Y65B4BR.1	other	0.312266	0.0810814	0.746449	0.83247	NA
WBGene00000434	ceh-9	other	0.279691	0.149304	0.785983	0.598003	NA
WBGene00001725	grl-16	other	38.5391	0.504797	0.236728	0.024619	0.0708628
WBGene00044427	F56A6.5	other	0.152017	0.0909028	0.77594	0.868838	NA
WBGene00235390	F56A6.8	other	0	NA	NA	NA	NA
WBGene00002040	hum-7	other	58.8526	-0.482261	0.192021	0.00921572	0.0321149
WBGene00201449	F56A6.7	other	0	NA	NA	NA	NA
WBGene00200417	F56A6.6	other	0	NA	NA	NA	NA
WBGene00018923	eme-1	other	21.8013	-0.452941	0.309133	0.106207	0.215887
WBGene00018921	sago-2	other	19.5094	0.0905686	0.284602	0.733059	0.826136
WBGene00022028	Y65B4A.4	other	1.41986	0.364254	0.695546	0.361235	0.514545
WBGene00022029	Y65B4A.6	other	121.819	-0.294585	0.210069	0.143093	0.268378
WBGene00220188	Y65B4A.10	other	0.528182	-0.501687	0.95945	0.143782	NA
WBGene00220189	Y65B4A.11	other	0.0964113	-0.0890582	0.775749	0.799645	NA
WBGene00022027	vps-20	other	17.2403	-0.493431	0.468633	0.197288	0.337693
WBGene00022026	Y65B4A.2	other	21.9816	0.279792	0.292064	0.302302	0.454133
WBGene00022030	Y65B4A.7	other	0	NA	NA	NA	NA
WBGene00022025	cus-2	other	32.1253	-0.148572	0.285419	0.574367	0.705263
WBGene00022031	Y65B4A.8	other	9.74714	-0.480473	0.424033	0.179481	0.315161
WBGene00022032	Y65B4A.9	other	1.47555	-0.0217121	0.620898	0.953049	0.972016
WBGene00044461	Y18H1A.14	other	2.5701	-2.53952	1.16214	0.00273844	0.0118786
WBGene00021215	Y18H1A.11	other	7.21251	-0.505534	0.494582	0.191325	0.329765
WBGene00021214	hasp-2	other	0.250249	-0.120413	0.782683	0.610206	NA
WBGene00021207	ptp-5.3	other	0.759989	-0.236083	0.819492	0.246198	NA
WBGene00021210	Y18H1A.4	other	27.7164	1.26199	0.342469	6.47939e-05	0.000456863
WBGene00021208	Y18H1A.2	other	17.9696	0.0474524	0.355356	0.881288	0.926673
WBGene00021209	hgap-1	other	114.708	0.0345432	0.164877	0.831087	0.894426
WBGene00004332	rec-1	other	13.8485	1.7722	0.458624	1.51632e-05	0.000123973
WBGene00004028	pif-1	other	32.991	-0.49607	0.257767	0.0394895	0.102564
WBGene00044434	Y18H1A.15	other	0.250672	0.0679692	0.746857	0.847979	NA
WBGene00236789	Y18H1A.18	other	0.101725	0.0816525	0.774347	0.868838	NA
WBGene00000623	col-46	other	1.12895	0.402537	0.753583	0.307701	0.46008
WBGene00198328	Y18H1A.17	other	0	NA	NA	NA	NA
WBGene00000624	col-47	other	1.04474	-0.245773	0.791518	0.251787	0.401164
WBGene00021213	Y18H1A.9	other	17.8654	0.211793	0.335149	0.482971	0.62857
WBGene00023169		other	396.378	0.712388	0.976239	NA	NA
WBGene00021212	Y18H1A.8	other	0.428638	0.181988	0.763162	0.57125	NA
WBGene00197162	Y18H1A.16	other	0	NA	NA	NA	NA
WBGene00020282	mps-3	other	0.0851099	-0.0863056	0.775292	0.799645	NA
WBGene00020283	T06A4.3	other	9.01078	-0.522728	0.438535	0.157687	0.287525
WBGene00020281	T06A4.1	other	5.6722	0.152514	0.519014	0.6904	0.79492
WBGene00196394	T06A4.5	other	0	NA	NA	NA	NA
WBGene00196011	T06A4.4	other	0	NA	NA	NA	NA
WBGene00201573	T06A4.6	other	0	NA	NA	NA	NA
WBGene00201667	T06A4.7	other	0.0851099	-0.0863056	0.775292	0.799645	NA
WBGene00195514	Y73A3A.1	other	0.693648	-0.103144	0.765136	0.513881	NA
WBGene00199422	Y73A3A.2	other	0.182989	0.0951815	0.776787	0.868838	NA
WBGene00022518	zfh-2	other	145.7	0.27145	0.189657	0.139398	0.263395
WBGene00023398		other	0	NA	NA	NA	NA
WBGene00200408	ZC123.8	other	0	NA	NA	NA	NA
WBGene00201436	ZC123.10	other	0	NA	NA	NA	NA
WBGene00202093	ZC123.11	other	0	NA	NA	NA	NA
WBGene00197978	ZC123.7	other	0	NA	NA	NA	NA
WBGene00195610	ZC123.5	other	0	NA	NA	NA	NA
WBGene00200506	ZC123.9	other	0	NA	NA	NA	NA
WBGene00197264	ZC123.6	other	0	NA	NA	NA	NA
WBGene00022517	ZC123.1	other	26.4242	0.0610516	0.271038	0.812293	0.880074
WBGene00022519	cdk-14	other	18.8272	-0.306348	0.363629	0.336974	0.490303
WBGene00202359	Y95B8A.17	other	0.0638369	0.0711315	0.772933	0.882269	NA
WBGene00022388	zfr-1	other	75.7447	-0.440227	0.179996	0.0117813	0.0393651
WBGene00022389	pde-6	other	41.6508	-0.193916	0.265277	0.43278	0.583339
WBGene00022386	Y95B8A.6	other	3.38144	-0.0609409	0.564697	0.874054	0.922189
WBGene00022390	him-19	other	4.08491	0.897966	0.650633	0.055999	0.13375
WBGene00001678	gpa-16	other	35.2382	-0.782485	0.35676	0.0138665	0.0448978
WBGene00220217	Y95B8A.18	other	1.53471	-0.154427	0.621069	0.684603	0.790127
WBGene00022385	Y95B8A.4	other	0.742856	0.1431	0.690668	0.696166	NA
WBGene00022391	prhg-1	other	5.6765	0.121609	0.456261	0.742877	0.832971
WBGene00201274	Y95B8A.16	other	0	NA	NA	NA	NA
WBGene00003548	nas-30	other	15.8966	0.0027346	0.375143	0.994786	0.996309
WBGene00200422	Y95B8A.15	other	0	NA	NA	NA	NA
WBGene00199411	Y95B8A.14	other	0.101725	0.0816525	0.774347	0.868838	NA
WBGene00195544	Y95B8A.13	other	0	NA	NA	NA	NA
WBGene00023199		other	18.3645	0.819025	0.833417	NA	NA
WBGene00003238	mig-1	other	36.5481	-0.382288	0.323321	0.192669	0.331253
WBGene00018787	cutl-20	other	9.01095	-0.215298	0.374797	0.512354	0.652597
WBGene00018788	shc-1	other	20.5703	-1.23917	0.419202	0.00079297	0.00411701
WBGene00197993	F54A5.4	other	0	NA	NA	NA	NA
WBGene00200860	F54A5.5	other	0	NA	NA	NA	NA
WBGene00018786	hmbx-1	other	19.5602	0.419723	0.355433	0.188656	0.326859
WBGene00016932	C54G6.3	other	1.35369	0.150029	0.705657	0.644845	0.76108
WBGene00196934	C54G6.6	other	0	NA	NA	NA	NA
WBGene00199650	C54G6.7	other	0	NA	NA	NA	NA
WBGene00016931	C54G6.2	other	1.0254	-0.328817	0.738849	0.369167	0.522983
WBGene00016930	madf-6	other	5.5167	-0.647074	0.494292	0.1049	0.213956
WBGene00005002	spp-17	other	0.381125	0.103942	0.750989	0.768835	NA
WBGene00236808	C54G6.8	other	0	NA	NA	NA	NA
WBGene00021335	spp-23	other	0.354523	0.104455	0.745604	0.708594	NA
WBGene00021327	mrpl-38	other	41.6195	-0.761021	0.272788	0.00273787	0.0118786
WBGene00004952	spd-1	other	39.8296	0.473735	0.257569	0.0501457	0.122938
WBGene00021329	Y34D9A.3	other	41.0853	-0.149428	0.274404	0.560079	0.694133
WBGene00021332	Y34D9A.7	other	39.4111	-0.500023	0.276755	0.0533149	0.128669
WBGene00021331	glrx-10	other	34.0704	0.900292	0.285101	0.000732575	0.00384732
WBGene00021333	Y34D9A.8	other	9.26045	0.109018	0.377254	0.742162	0.832472
WBGene00021334	vps-4	other	76.8634	-0.372126	0.208256	0.0629946	0.145213
WBGene00021328	npr-23	other	5.62156	1.34471	0.614059	0.00627756	0.0237008
WBGene00001745	gsa-1	other	69.3541	-0.0871938	0.243443	0.70449	0.805273
WBGene00019909	R06A10.1	other	4.50176	-0.50561	0.573179	0.233845	0.38093
WBGene00044895	R06A10.5	other	0.0638369	0.0711315	0.772933	0.882269	NA
WBGene00019911	R06A10.4	other	9.8327	-0.148092	0.421754	0.677045	0.785093
WBGene00174760	21ur-15525	other	0	NA	NA	NA	NA
WBGene00022838	ZK993.2	other	1.55859	-1.02715	0.995354	0.0646171	0.14805
WBGene00236809	ZK993.5	other	0.181521	-0.119344	0.781039	0.660997	NA
WBGene00202055	ZK993.4	other	0	NA	NA	NA	NA
WBGene00022837	ceh-45	other	24.7783	1.95082	0.322532	2.2461e-10	4.24974e-09
WBGene00021689	znf-236	other	61.9207	-0.270813	0.206419	0.171313	0.30526
WBGene00000165	aps-3	other	27.7128	-0.344277	0.249003	0.143345	0.268784
WBGene00198207	Y48G8AL.18	other	0.659214	0.48721	0.949762	0.14448	NA
WBGene00195424	Y48G8AL.17	other	2.85688	3.41262	1.51476	0.00115319	0.00568584
WBGene00004429	rpl-17	other	88.1744	0.294348	0.165902	0.0697989	0.157269
WBGene00021687	Y48G8AL.7	other	6.10719	0.231339	0.530984	0.562942	0.695844
WBGene00001816	haf-6	other	11.7278	-0.956338	0.502168	0.0188203	0.0571009
WBGene00004880	smg-2	other	70.3197	-0.642573	0.178677	0.000207856	0.00128938
WBGene00249808	Y48G8AL.20	other	2.75786	-0.242268	0.590639	0.548811	0.684996
WBGene00021686	nsun-2	other	77.4524	-0.339813	0.204485	0.084617	0.18217
WBGene00021685	herc-1	other	49.3572	-0.643622	0.21939	0.00216007	0.00972692
WBGene00195068	Y48G8AL.16	other	2.78766	-0.0219292	0.572752	0.95434	0.97282
WBGene00021690	Y48G8AL.12	other	4.65011	-0.625341	0.611465	0.152654	0.280897
WBGene00021691	Y48G8AL.13	other	37.3503	0.578777	0.266624	0.0209901	0.0622942
WBGene00201777	Y48G8AL.19	other	2.18534	1.70225	1.27616	0.0172227	0.0531962
WBGene00021692	Y48G8AL.15	other	1.48072	-0.432739	0.787723	0.245516	0.394953
WBGene00001707	grh-1	other	119.571	1.44869	0.197819	5.4156e-14	1.61309e-12
WBGene00271777	Y48G8AR.8	other	22.3064	4.22784	0.626037	1.38533e-12	3.54393e-11
WBGene00201534	Y48G8AR.7	other	0	NA	NA	NA	NA
WBGene00200307	Y48G8AR.6	other	0	NA	NA	NA	NA
WBGene00199486	Y48G8AR.5	other	0.165562	0.105103	0.777976	0.738663	NA
WBGene00197713	Y48G8AR.4	other	0	NA	NA	NA	NA
WBGene00021693	Y48G8AR.2	other	2.59769	0.461404	0.627856	0.278071	0.428955
WBGene00021694	Y48G8AR.3	other	0.0851099	-0.0863056	0.775292	0.799645	NA
WBGene00003400	dapk-1	other	89.7236	-0.723672	0.178611	3.13366e-05	0.000237627
WBGene00197361	K12C11.8	other	0	NA	NA	NA	NA
WBGene00044896	K12C11.5	other	0	NA	NA	NA	NA
WBGene00019674	K12C11.3	other	2.86498	1.64368	0.937851	0.0118837	0.0396644
WBGene00045052	K12C11.6	other	2.91983	1.07584	0.86229	0.046281	0.115605
WBGene00045053	K12C11.7	other	1.34627	0.00699077	0.628539	0.985099	0.991218
WBGene00004888	smo-1	other	185.57	0.588945	0.165695	0.00027799	0.00166762
WBGene00019673	K12C11.1	other	31.3452	-0.0599164	0.316711	0.834476	0.896204
WBGene00022363	Y92H12BL.1	other	24.6393	-0.402759	0.366215	0.207774	0.350416
WBGene00022366	Y92H12BL.5	other	25.3819	-0.282177	0.400861	0.406427	0.558058
WBGene00303097	Y92H12BL.6	other	1.44966	0.302264	0.650989	0.452375	0.601444
WBGene00305050	Y92H12BL.7	other	15.7912	-0.638913	0.384257	0.0541658	0.130357
WBGene00022365	Y92H12BL.4	other	19.025	-0.627185	0.395369	0.0684277	0.154878
WBGene00022367	Y92H12BM.1	other	30.1265	0.897555	0.382597	0.00754491	0.0272833
WBGene00022372	Y92H12BR.7	other	35.2622	1.15257	0.300981	3.80036e-05	0.000282915
WBGene00022371	set-29	other	9.51351	-0.879576	0.553316	0.0385254	0.100804
WBGene00022368	Y92H12BR.2	other	22.6946	0.205429	0.423495	0.567608	0.699321
WBGene00022369	Y92H12BR.3	other	84.3945	0.44947	0.178299	0.00948684	0.0328842
WBGene00022370		other	52.2249	0.594055	0.382341	0.0731226	0.162862
WBGene00022373	mrpl-15	other	42.1624	1.07205	0.288061	7.305e-05	0.000509048
WBGene00018159	F37F2.2	other	18.7088	0.782093	0.330704	0.00936226	0.0325106
WBGene00219937	F37F2.4	other	0	NA	NA	NA	NA
WBGene00004969	spe-15	other	72.1978	-0.910822	0.495704	0.0237616	0.0688169
WBGene00196566	F47G6.6	other	0	NA	NA	NA	NA
WBGene00023055		other	42.671	-0.657153	0.728401	0.141263	0.266073
WBGene00001773	gst-25	other	0.224085	0.018731	0.759162	0.939554	NA
WBGene00018580	F47G6.3	other	0.456478	-0.189304	0.798486	0.447334	NA
WBGene00018579	acs-16	other	5.29384	0.074267	0.477611	0.846048	0.903403
WBGene00001115	dyb-1	other	64.9058	0.997428	0.236287	9.07097e-06	7.76072e-05
WBGene00170789	21ur-13232	other	0	NA	NA	NA	NA
WBGene00022361	Y92H12A.5	other	101.134	-0.771599	0.20494	9.38144e-05	0.000636269
WBGene00022360	ints-3	other	70.8187	-0.392081	0.251117	0.0966551	0.201327
WBGene00022358	Y92H12A.2	other	51.7985	-1.41809	0.257737	1.05446e-08	1.53962e-07
WBGene00172419	21ur-12465	other	0	NA	NA	NA	NA
WBGene00005077	src-1	other	349.25	-0.0386763	0.162727	0.806424	0.875914
WBGene00195355	Y92H12A.8	other	0	NA	NA	NA	NA
WBGene00023198		other	55.5779	-0.249473	0.633019	NA	NA
WBGene00022270	Y73E7A.3	other	4.43029	0.925666	0.583675	0.0422164	0.107819
WBGene00022271	cpx-1	other	5.87283	0.797288	0.701967	0.0860203	0.184291
WBGene00022272		other	0.612127	0.153739	0.727119	0.648174	NA
WBGene00022269	aatf-1	other	31.5345	-0.0454812	0.350303	0.88413	0.928148
WBGene00022273	Y73E7A.6	other	16.8502	1.21504	0.378519	0.000370892	0.00213712
WBGene00044440	adpr-1	other	13.3592	-0.0365552	0.351465	0.905995	0.941964
WBGene00000269	bre-4	other	8.97975	0.340578	0.400802	0.321401	0.474422
WBGene00022268	Y73E7A.1	other	24.9551	0.694837	0.416586	0.0507258	0.123908
WBGene00022274	Y73E7A.8	other	24.1774	0.306416	0.293048	0.255847	0.405999
WBGene00003111	mab-20	other	113.864	-0.962304	0.204001	1.00461e-06	1.02901e-05
WBGene00022156	Y71G12B.18	other	1.02626	0.484098	0.834236	0.218406	0.363508
WBGene00173142	21ur-14112	other	0	NA	NA	NA	NA
WBGene00004168	pqn-88	other	0	NA	NA	NA	NA
WBGene00044358	Y71G12B.33	other	0.448808	0.0686593	0.717694	0.858286	NA
WBGene00022157	Y71G12B.22	other	0.625671	0.133434	0.742079	0.660107	NA
WBGene00022155	Y71G12B.17	other	9.02798	1.29342	0.529814	0.00319536	0.0134717
WBGene00022158	Y71G12B.23	other	4.94967	0.305338	0.526759	0.448077	0.597887
WBGene00185098	Y71G12B.35	other	11.4021	0.911111	0.503062	0.0260272	0.0739395
WBGene00022154	drag-1	other	8.98367	1.34309	0.524586	0.00227649	0.0101683
WBGene00044348	Y71G12B.31	other	2.7125	0.254787	0.58681	0.530317	0.668871
WBGene00200707	Y71G12B.37	other	0.610524	0.376984	0.812216	0.286579	NA
WBGene00236797	Y71G12B.44	other	1.2497	0.556175	0.80333	0.201923	0.343254
WBGene00220197	Y71G12B.41	other	0.331936	0.0955386	0.748744	0.832159	NA
WBGene00219767	linc-131	other	1.94397	0.241251	0.636015	0.541698	0.67913
WBGene00006702	ubc-3	other	156.113	0.904498	0.168654	3.58385e-08	4.73271e-07
WBGene00003080	lsm-6	other	10.4381	0.880541	0.421919	0.0159629	0.0502151
WBGene00022153	Y71G12B.13	other	100.672	0.962968	0.221837	5.82884e-06	5.15503e-05
WBGene00022152	atg-5	other	20.3491	-1.17547	0.377159	0.000532956	0.00293543
WBGene00006771	tln-1	other	1061.51	-1.0701	0.169489	1.01527e-10	2.04601e-09
WBGene00199017	Y71G12B.36	other	0	NA	NA	NA	NA
WBGene00003278	mir-50	other	152.987	-2.62068	0.371151	1.77721e-13	5.01017e-12
WBGene00022159	mppa-1	other	19.3911	0.267947	0.283707	0.309936	0.462439
WBGene00022150	Y71G12B.10	other	17.5644	-0.186558	0.316439	0.517141	0.656586
WBGene00022149	lin-65	other	95.9769	0.500361	0.212341	0.0141339	0.0455541
WBGene00022148	ddx-27	other	94.7153	-0.645261	0.198325	0.000691035	0.00365771
WBGene00022160	Y71G12B.25	other	16.6063	-0.0765749	0.412973	0.824872	0.889825
WBGene00022161	Y71G12B.26	other	0.698339	0.0765864	0.706114	0.830762	NA
WBGene00220198	Y71G12B.42	other	0	NA	NA	NA	NA
WBGene00022146	rml-5	other	57.3357	-0.236175	0.19124	0.201007	0.342243
WBGene00022162	Y71G12B.27	other	0	NA	NA	NA	NA
WBGene00022145	Y71G12B.5	other	9.64569	2.29489	0.644815	5.02405e-05	0.000365401
WBGene00022144	pghm-1	other	5.40032	-0.186137	0.466666	0.617003	0.740054
WBGene00022143	Y71G12B.3	other	0	NA	NA	NA	NA
WBGene00044349	Y71G12B.32	other	0	NA	NA	NA	NA
WBGene00022142	Y71G12B.2	other	0.182989	0.0951815	0.776787	0.868838	NA
WBGene00044347	Y71G12B.30	other	0.936475	-0.182456	0.693532	0.603356	NA
WBGene00219766	anr-42	other	0	NA	NA	NA	NA
WBGene00022141	chaf-2	other	88.2655	1.28128	0.240233	2.27674e-08	3.12386e-07
WBGene00022163		other	4.03814	0.0938746	0.489598	0.809042	0.877611
WBGene00044746	C53H9.3	other	6.40688	0.726866	0.669169	0.106745	0.216708
WBGene00016907	C53H9.2	other	64.2566	1.50446	0.307997	1.75766e-07	2.06399e-06
WBGene00004441	rpl-27	other	53.0097	0.0960469	0.245514	0.680487	0.787569
WBGene00001196	egl-30	other	637.866	0.242972	0.157322	0.114772	0.228443
WBGene00303070	C53H9.4	other	30.226	0.892222	0.281574	0.000658372	0.00351267
WBGene00202110	M01D7.10	other	1.29696	-0.625632	1.04686	0.0849663	0.182718
WBGene00220027	M01D7.11	other	18.0165	-0.394115	0.305021	0.159244	0.289457
WBGene00001309	emr-1	other	37.2222	0.248459	0.277911	0.342012	0.495352
WBGene00003750	nlp-12	other	3.11052	2.63383	1.15479	0.00217931	0.00980049
WBGene00006461	tag-96	other	16.5258	-0.532828	0.321327	0.0688999	0.155742
WBGene00044897	M01D7.9	other	26.6908	2.63212	0.38505	9.35805e-13	2.45067e-11
WBGene00019706		other	3.49112	-0.487778	0.710187	0.241247	0.389911
WBGene00004743	scm-1	other	65.7533	0.0727446	0.17465	0.670078	0.780214
WBGene00022139	tub-2	other	86.4557	-0.920581	0.17709	9.06585e-08	1.11713e-06
WBGene00303094	Y71G12A.5	other	1.18301	0.0534222	0.629421	0.885732	0.929199
WBGene00022140	Y71G12A.4	other	2.44664	-1.21043	0.952831	0.0392789	0.10212
WBGene00022138	trpp-10	other	36.883	0.397056	0.237438	0.077687	0.170594
WBGene00021768	Y51F10.7	other	2.55787	0.179576	0.618151	0.645885	0.761628
WBGene00219760	anr-19	other	0.0964113	-0.0890582	0.775749	0.799645	NA
WBGene00021766	hex-4	other	14.1388	-0.500245	0.468785	0.191167	0.329696
WBGene00021765	Y51F10.4	other	15.9966	-0.759944	0.394752	0.0262414	0.074466
WBGene00255420	Y51F10.15	other	0.286259	-0.112959	0.781033	0.799645	NA
WBGene00021771	spe-48	other	23.7654	-0.408802	0.301828	0.137712	0.260941
WBGene00044438	Y51F10.11	other	15.3803	0.675278	0.385843	0.0454335	0.113856
WBGene00021764	Y51F10.3	other	17.0969	-0.822124	0.362717	0.0109864	0.0372071
WBGene00201351	Y51F10.13	other	0.812458	-0.278519	0.807656	0.277734	NA
WBGene00196465	Y51F10.12	other	0	NA	NA	NA	NA
WBGene00021763	Y51F10.2	other	58.9654	-0.686238	0.220904	0.00117601	0.00578917
WBGene00021238	gap-3	other	59.9615	-0.0347422	0.230367	0.872571	0.921073
WBGene00220136	Y20F4.11	other	0	NA	NA	NA	NA
WBGene00021237	crtc-1	other	37.4969	1.04565	0.233454	2.87646e-06	2.71457e-05
WBGene00021239	Y20F4.4	other	47.582	0.436123	0.237702	0.0525551	0.127352
WBGene00219749	linc-30	other	14.6925	-0.936753	0.346631	0.00284659	0.0122823
WBGene00044435	Y20F4.8	other	2.9351	0.438598	0.681584	0.29481	0.446602
WBGene00021346	Y37E3.1	other	43.0782	0.14141	0.230297	0.51963	0.658612
WBGene00021347	rpb-10	other	21.5448	1.06539	0.302023	0.000148289	0.000959074
WBGene00021348	moag-4	other	44.7317	0.915994	0.271299	0.000333494	0.00194994
WBGene00021349	arl-13	other	4.35497	-0.41874	0.545413	0.299536	0.45158
WBGene00195672	Y37E3.26	other	0.38267	-0.164973	0.791054	0.570468	NA
WBGene00004409	rla-1	other	35.1905	-0.174307	0.215902	0.399638	0.551954
WBGene00021350	Y37E3.8	other	100.167	-1.07713	0.218282	3.07923e-07	3.47863e-06
WBGene00044932	Y37E3.22	other	12.875	-2.6688	0.482513	4.66028e-09	7.15548e-08
WBGene00197277	Y37E3.28	other	0	NA	NA	NA	NA
WBGene00044931	Y37E3.21	other	39.6207	-2.18777	0.28184	1.24417e-15	4.36643e-14
WBGene00196428	Y37E3.27	other	9.73803	4.3052	0.882295	1.82824e-07	2.13713e-06
WBGene00004014	phb-1	other	48.6378	-0.046461	0.250181	0.843018	0.901806
WBGene00021351	eif-2alpha	other	48.4398	-0.488369	0.225645	0.0227099	0.0663046
WBGene00021352	pcyt-2.1	other	57.0192	-0.794753	0.266389	0.00155369	0.00733512
WBGene00200606	Y37E3.29	other	0	NA	NA	NA	NA
WBGene00044925	Y37E3.20	other	19.329	-0.975708	0.350224	0.00192135	0.00881871
WBGene00021353	iglr-3	other	15.3602	-0.58582	0.355498	0.0622849	0.144275
WBGene00003799	npp-13	other	195.863	1.16472	0.145233	2.89096e-16	1.086e-14
WBGene00044810	Y37E3.19	other	0.266631	-0.155869	0.788592	0.535454	NA
WBGene00021354	fpn-1.1	other	1.55125	0.245698	0.678807	0.509087	0.649987
WBGene00021355	Y37E3.17	other	67.183	-0.69973	0.233123	0.00165328	0.00773279
WBGene00235158	Y37E3.30	other	60.4375	-1.62867	0.342431	3.74265e-07	4.17026e-06
WBGene00195033	Y37E3.25	other	196.532	-1.95359	0.403795	1.81064e-07	2.11977e-06
WBGene00195032	Y37E3.24	other	180.409	-1.72206	0.341145	7.58266e-08	9.51799e-07
WBGene00195031	Y37E3.23	other	96.1914	-1.83002	0.317523	1.43713e-09	2.41242e-08
WBGene00021009	afd-1	other	514.236	-0.817767	0.134532	6.59636e-10	1.17078e-08
WBGene00021008	W03F11.5	other	2.15719	0.36961	0.739538	0.333483	0.486642
WBGene00021005	ule-1	other	0.38267	-0.164973	0.791054	0.570468	NA
WBGene00001542	gcy-17	other	0.98671	-0.150238	0.706409	0.631598	0.750729
WBGene00021006	dct-9	other	0	NA	NA	NA	NA
WBGene00021007	W03F11.4	other	0	NA	NA	NA	NA
WBGene00017399	lgc-51	other	0.250672	0.0679692	0.746857	0.847979	NA
WBGene00170253	21ur-15161	other	0	NA	NA	NA	NA
WBGene00017398	slc-17.6	other	4.19565	0.895826	0.770083	0.0695845	0.156945
WBGene00000020	abt-2	other	399.239	0.670501	0.973053	NA	NA
WBGene00198059	Y39G10AL.4	other	0	NA	NA	NA	NA
WBGene00201890	Y39G10AL.6	other	0	NA	NA	NA	NA
WBGene00200608	Y39G10AL.5	other	0	NA	NA	NA	NA
WBGene00023176		other	388.734	0.674719	0.998044	NA	NA
WBGene00021458	Y39G10AL.1	other	41.1035	2.77842	0.389362	1.00794e-13	2.93784e-12
WBGene00000408	cdk-7	other	47.9165	0.0834486	0.293821	0.761639	0.844889
WBGene00021469	Y39G10AR.11	other	471.824	1.12294	0.117941	5.20875e-22	3.1864e-20
WBGene00021470	tpxl-1	other	123.104	0.506069	0.169487	0.00214653	0.0096744
WBGene00021468	epg-2	other	677.315	0.0934822	0.1088	0.386274	0.539457
WBGene00002047	icp-1	other	137.072	0.57423	0.176317	0.000803859	0.00416795
WBGene00021467	Y39G10AR.9	other	43.6753	-0.0996468	0.220754	0.637937	0.755595
WBGene00021476	nsun-4	other	21.3451	-0.411355	0.321	0.157289	0.287139
WBGene00021475	tbca-1	other	8.85086	0.169282	0.372222	0.606313	0.731802
WBGene00021466	eif-2gamma	other	71.459	-0.319195	0.170813	0.0551663	0.132285
WBGene00199088	Y39G10AR.30	other	0.480883	0.0641641	0.735867	0.874005	NA
WBGene00021465	ekl-7	other	6.00813	0.351479	0.619609	0.38014	0.533686
WBGene00003156	mcm-4	other	162.017	-0.547861	0.132076	2.50703e-05	0.000194688
WBGene00219275	Y39G10AR.32	other	18.3306	1.41613	0.49458	0.000880715	0.00451501
WBGene00021471	Y39G10AR.15	other	0.871066	0.104169	0.724268	0.735474	NA
WBGene00021477	srbc-64	other	1.19016	-0.0119093	0.66158	0.972102	0.983476
WBGene00021472	Y39G10AR.16	other	0.127674	0.09561	0.776378	0.781956	NA
WBGene00021464	ugt-31	other	2.99318	-1.66013	0.834735	0.00779342	0.028077
WBGene00021463	zeel-1	other	34.3077	-1.01971	0.322653	0.00052748	0.00291106
WBGene00044277		other	0	NA	NA	NA	NA
WBGene00077563	peel-1	other	0.496493	-0.333428	0.848489	0.278497	NA
WBGene00021461	nekl-1	other	4.22366	0.165441	0.542129	0.673619	0.782821
WBGene00199635	Y39G10AR.31	other	0	NA	NA	NA	NA
WBGene00196479	Y39G10AR.28	other	0	NA	NA	NA	NA
WBGene00197084	Y39G10AR.29	other	0	NA	NA	NA	NA
WBGene00196296	Y39G10AR.27	other	0	NA	NA	NA	NA
WBGene00021473	sydn-1	other	20.5881	-0.5724	0.383666	0.0855907	0.183649
WBGene00021474	dot-1.1	other	172.251	-0.0291997	0.179273	0.865623	0.91718
WBGene00021460	zwl-1	other	44.3648	-0.0497322	0.222002	0.813453	0.880961
WBGene00195289	Y39G10AR.26	other	5.76403	-0.319538	0.66751	0.413363	0.563843
WBGene00044926	Y39G10AR.24	other	66.1803	-2.04574	0.3168	1.24524e-11	2.87222e-10
WBGene00017741	F23C8.13	other	3.49885	-0.330142	0.534608	0.406325	0.558058
WBGene00017734	F23C8.5	other	59.3049	0.113767	0.237468	0.617683	0.74041
WBGene00017735	did-2	other	52.4522	0.167356	0.268758	0.506091	0.647122
WBGene00017736	F23C8.7	other	0	NA	NA	NA	NA
WBGene00017737	F23C8.8	other	0.363042	-0.193245	0.799029	0.426796	NA
WBGene00017738	tipn-1	other	29.1953	0.74477	0.298521	0.00735843	0.0267402
WBGene00017733	ubxn-1	other	29.7791	0.268694	0.250046	0.255199	0.405266
WBGene00255457	F23C8.14	other	2.13503	1.37003	1.21646	0.0345292	0.0926826
WBGene00017732	F23C8.3	other	7.6194	0.53633	0.548412	0.199223	0.339993
WBGene00023274		other	0	NA	NA	NA	NA
WBGene00023273		other	0.20345	0.107967	0.779183	0.70593	NA
WBGene00017731		other	0.36451	-0.0544643	0.743443	0.730252	NA
WBGene00017739		other	0.22685	-0.012901	0.759029	0.965454	NA
WBGene00002141	inx-19	other	13.2634	0.00360869	0.361049	0.992306	0.99507
WBGene00022280	Y74C10AL.2	other	11.1514	-0.220376	0.349783	0.478745	0.625118
WBGene00022281	abtm-1	other	49.0272	0.262881	0.203472	0.17982	0.315371
WBGene00022282	Y74C10AR.2	other	0	NA	NA	NA	NA
WBGene00001232	eif-3.I	other	62.8312	0.0554217	0.187176	0.760898	0.844466
WBGene00021277	ddx-10	other	134.207	1.62913	0.316035	4.11567e-08	5.37085e-07
WBGene00021276	Y23H5B.5	other	85.0901	-0.0854879	0.225522	0.690253	0.79481
WBGene00021278		other	1.9033	-0.449651	0.741161	0.272809	0.42388
WBGene00202408	Y23H5B.13	other	0.438276	-0.0344031	0.757998	0.962044	NA
WBGene00045093	Y23H5B.10	other	113.865	-1.75621	0.313342	3.08128e-09	4.90123e-08
WBGene00165483	21ur-15102	other	0	NA	NA	NA	NA
WBGene00021275	dmsr-2	other	1.51898	0.105562	0.642323	0.775048	0.854618
WBGene00255578	mir-8193	other	0	NA	NA	NA	NA
WBGene00021274	Y23H5B.3	other	0.289234	-0.126891	0.78465	0.569043	NA
WBGene00021279	Y23H5B.8	other	9.52022	-0.414388	0.44121	0.260766	0.411069
WBGene00021273		other	0	NA	NA	NA	NA
WBGene00021280	nspd-8	other	0	NA	NA	NA	NA
WBGene00021272	Y23H5B.1	other	2.58505	-0.13758	0.590566	0.718768	0.815682
WBGene00194701	Y23H5B.12	other	0.17022	-0.110922	0.780011	0.683075	NA
WBGene00016950	C55C2.4	other	0	NA	NA	NA	NA
WBGene00016949	C55C2.3	other	0.0964113	-0.0890582	0.775749	0.799645	NA
WBGene00006047	ssp-19	other	0	NA	NA	NA	NA
WBGene00016948	scrt-1	other	3.70952	-0.174294	0.520269	0.651702	0.766269
WBGene00000006	aat-5	other	5.71576	-0.79566	0.612182	0.0743386	0.164904
WBGene00001404	fbp-1	other	70.1841	0.453879	0.192971	0.0152141	0.0482816
WBGene00004226	ptr-12	other	4.14093	0.45028	0.620014	0.291476	0.443184
WBGene00019461	K07A3.3	other	0.304035	0.118365	0.782023	0.634268	NA
WBGene00201499	K07A3.5	other	0.267287	0.144722	0.785219	0.606213	NA
WBGene00201331	K07A3.4	other	0.0851099	-0.0863056	0.775292	0.799645	NA
WBGene00000832	ctn-1	other	69.3284	-0.974525	0.274922	0.000157512	0.00101238
WBGene00200768	Y23H5A.11	other	0	NA	NA	NA	NA
WBGene00198727	Y23H5A.10	other	0	NA	NA	NA	NA
WBGene00021271	spe-47	other	0.456248	0.175257	0.755642	0.547036	NA
WBGene00195445	Y23H5A.9	other	1.2046	0.0630188	0.692213	0.84523	0.902928
WBGene00021270	pid-3	other	29.0324	-0.275723	0.279881	0.290142	0.441864
WBGene00021269	Y23H5A.2	other	7.79921	0.0399942	0.473392	0.917079	0.949089
WBGene00000800	cars-1	other	111.507	-0.947465	0.150326	1.35027e-10	2.65879e-09
WBGene00000801		other	18.5944	-0.377019	0.324991	0.198702	0.339288
WBGene00023172	Y23H5A.8	other	3.73855	-1.19603	0.713585	0.0224741	0.0657277
WBGene00077781		other	0.790951	-0.685351	1.04311	0.105731	NA
WBGene00018231	F40E3.3	other	0	NA	NA	NA	NA
WBGene00018230	mage-1	other	29.7542	2.56078	0.417849	1.0458e-10	2.10207e-09
WBGene00219692	linc-23	other	0.148947	-0.0145443	0.761649	0.955185	NA
WBGene00018232	F40E3.5	other	0.70255	0.268716	0.740303	0.453647	NA
WBGene00018233	F40E3.6	other	0	NA	NA	NA	NA
WBGene00200510	F40E3.9	other	0	NA	NA	NA	NA
WBGene00197940	F40E3.8	other	0	NA	NA	NA	NA
WBGene00219930	F32B5.17	other	0.152017	0.0909028	0.77594	0.868838	NA
WBGene00017979	F32B5.6	other	12.1538	-0.159904	0.421308	0.648802	0.764193
WBGene00017980	F32B5.7	other	34.8232	-0.443106	0.290648	0.0980791	0.203754
WBGene00198883	F32B5.12	other	0	NA	NA	NA	NA
WBGene00199900	F32B5.13	other	0	NA	NA	NA	NA
WBGene00200994	F32B5.14	other	0	NA	NA	NA	NA
WBGene00201569	F32B5.15	other	0	NA	NA	NA	NA
WBGene00000788	cpz-1	other	22.3908	0.205202	0.297076	0.452018	0.601348
WBGene00017978	msrp-1	other	0	NA	NA	NA	NA
WBGene00017977	F32B5.3	other	0.152017	0.0909028	0.77594	0.868838	NA
WBGene00017976	F32B5.2	other	2.52511	-0.0422979	0.558993	0.912518	0.946457
WBGene00196260	F32B5.10	other	0	NA	NA	NA	NA
WBGene00017975	F32B5.1	other	1.97844	-0.309394	0.624663	0.440898	0.591418
WBGene00202148	F32B5.16	other	0	NA	NA	NA	NA
WBGene00197526	F32B5.11	other	0	NA	NA	NA	NA
WBGene00200310	Y71F9B.21	other	0	NA	NA	NA	NA
WBGene00003006	lin-17	other	151.524	1.82026	0.237392	2.20373e-15	7.57936e-14
WBGene00001048	dnj-30	other	28.5024	-0.932291	0.297995	0.000761564	0.00397797
WBGene00022128	Y71F9B.6	other	20.8861	-0.888285	0.314773	0.00202963	0.00923356
WBGene00004920	snr-7	other	150.431	2.17726	0.206322	4.71321e-27	4.21656e-25
WBGene00022127	yop-1	other	214.207	3.5012	0.261462	1.95091e-41	4.02589e-39
WBGene00022126	Y71F9B.2	other	6.36556	-0.632117	0.462605	0.0996258	0.205824
WBGene00022129	lron-11	other	114.073	0.564135	0.234427	0.0112722	0.0379756
WBGene00195443	Y71F9B.17	other	0.0851099	-0.0863056	0.775292	0.799645	NA
WBGene00198026	Y71F9B.19	other	0	NA	NA	NA	NA
WBGene00201019	Y71F9B.22	other	16.5355	-1.12162	0.531167	0.00904756	0.0316521
WBGene00196517	Y71F9B.18	other	0.0638369	0.0711315	0.772933	0.882269	NA
WBGene00004043	plk-2	other	20.4884	-0.224128	0.434235	0.535814	0.673963
WBGene00199103	Y71F9B.20	other	0	NA	NA	NA	NA
WBGene00022130	Y71F9B.9	other	9.31379	-0.365845	0.389772	0.282101	0.432928
WBGene00255549	Y71F9B.24	other	0.675905	0.0483773	0.714825	0.818219	NA
WBGene00004946	sop-3	other	176.12	-0.423439	0.145889	0.00310337	0.0131555
WBGene00022125	Y71F9B.1	other	14.3192	3.60511	0.607361	5.80044e-10	1.03545e-08
WBGene00022131	Y71F9B.13	other	6.79685	0.421874	0.433577	0.245294	0.394638
WBGene00022133	Y71F9B.15	other	0	NA	NA	NA	NA
WBGene00020990	W03D8.9	other	0.312266	0.0810814	0.746449	0.83247	NA
WBGene00020991		other	0	NA	NA	NA	NA
WBGene00255550	W03D8.14	other	0	NA	NA	NA	NA
WBGene00020984	W03D8.1	other	0.0964113	-0.0890582	0.775749	0.799645	NA
WBGene00020989	W03D8.8	other	0.289234	-0.126891	0.78465	0.569043	NA
WBGene00020988	W03D8.7	other	0.101725	0.0816525	0.774347	0.868838	NA
WBGene00020985	W03D8.2	other	0.357055	-0.0737869	0.761428	0.717779	NA
WBGene00201190	W03D8.12	other	0	NA	NA	NA	NA
WBGene00002174	itx-1	other	17.6522	-0.629608	0.356445	0.0463927	0.11581
WBGene00020987	W03D8.5	other	0.234057	-0.057825	0.762637	0.824408	NA
WBGene00044796	W03D8.11	other	0.855732	-0.384083	0.775664	0.283155	NA
WBGene00020986	W03D8.3	other	0.553545	0.067155	0.742376	0.672962	NA
WBGene00004077	pop-1	other	229.153	-0.0408648	0.221651	0.845356	0.902945
WBGene00220118	W03D8.13	other	0	NA	NA	NA	NA
WBGene00220126	W10C8.17	other	0.152017	0.0909028	0.77594	0.868838	NA
WBGene00200264	W10C8.14	other	0.0638369	0.0711315	0.772933	0.882269	NA
WBGene00196235	W10C8.8	other	0.398843	0.290199	0.824918	0.367821	NA
WBGene00199081	W10C8.12	other	1.26466	0.472082	0.884689	0.111383	0.223647
WBGene00199417	W10C8.13	other	0	NA	NA	NA	NA
WBGene00202063	W10C8.16	other	0.0851099	-0.0863056	0.775292	0.799645	NA
WBGene00201255	W10C8.15	other	1.51096	-0.358118	0.704592	0.354276	0.507134
WBGene00196796	W10C8.9	other	0	NA	NA	NA	NA
WBGene00195578	W10C8.7	other	0	NA	NA	NA	NA
WBGene00198389	W10C8.11	other	0	NA	NA	NA	NA
WBGene00021125	ccb-2	other	0.541358	0.125	0.715933	0.728165	NA
WBGene00021127	W10C8.4	other	1.55934	-0.281509	0.661129	0.466005	0.613852
WBGene00021128	W10C8.5	other	4.94121	0.125395	0.49856	0.745831	0.834832
WBGene00197182	W10C8.10	other	0.0638369	0.0711315	0.772933	0.882269	NA
WBGene00044433	W10C8.6	other	0.337908	-0.0480522	0.740421	0.856768	NA
WBGene00022116		other	2.12071	0.727239	0.95068	0.0964941	0.20109
WBGene00200294	Y71F9AL.21	other	0	NA	NA	NA	NA
WBGene00022115	Y71F9AL.10	other	24.2985	0.820417	0.439633	0.0256915	0.0732391
WBGene00022117	Y71F9AL.12	other	12.1135	0.23999	0.389062	0.476763	0.623448
WBGene00004412	rpl-1	other	65.6017	-0.263679	0.182369	0.135771	0.258458
WBGene00199201	Y71F9AL.19	other	0.976793	2.25408	2.70386	0.0173976	0.0536258
WBGene00022114	Y71F9AL.9	other	314.221	1.78294	0.140008	6.30762e-38	1.03854e-35
WBGene00200098	Y71F9AL.20	other	0.267287	0.144722	0.785219	0.606213	NA
WBGene00022113	Y71F9AL.8	other	1.90467	-0.0597615	0.601264	0.875438	0.923155
WBGene00022118	dnc-5	other	8.11362	-0.247573	0.433504	0.491959	0.635139
WBGene00000199	arx-1	other	39.1853	-0.0997457	0.232223	0.651484	0.766171
WBGene00022112	Y71F9AL.7	other	9.33072	0.171744	0.387814	0.610873	0.735356
WBGene00219219	mir-5546	other	0.0851099	-0.0863056	0.775292	0.799645	NA
WBGene00220195	Y71F9AL.24	other	0.0851099	-0.0863056	0.775292	0.799645	NA
WBGene00304792	Y71F9AL.25	other	11.8105	1.25852	0.412655	0.000602393	0.00325305
WBGene00022111	Y71F9AL.6	other	4.38507	0.051897	0.553287	0.895993	0.936219
WBGene00022119	copa-1	other	1554.71	-1.78458	0.267738	4.22674e-12	1.03837e-10
WBGene00001791	gst-43	other	3.93836	0.35524	0.530597	0.375807	0.529627
WBGene00022110	Y71F9AL.4	other	3.6398	0.0327458	0.517026	0.933612	0.959591
WBGene00004049	parp-1	other	45.5741	-0.572817	0.243266	0.0129848	0.0425957
WBGene00022108	Y71F9AL.2	other	1.15041	0.12959	0.660584	0.725303	0.820458
WBGene00219263	mir-4931	other	0	NA	NA	NA	NA
WBGene00022107	Y71F9AL.1	other	13.9402	0.491152	0.382723	0.140192	0.264475
WBGene00022122	trap-1	other	72.6038	0.555133	0.193397	0.00297838	0.0127373
WBGene00003836	nxt-1	other	24.018	-0.879104	0.311676	0.0021709	0.00977
WBGene00022121	cogc-3	other	128.704	0.518103	0.226704	0.0164506	0.0513941
WBGene00044928	Y71F9AM.7	other	23.9767	-1.64387	0.354571	5.19285e-07	5.66383e-06
WBGene00306080	Y71F9AM.11	other	0	NA	NA	NA	NA
WBGene00045398	Y71F9AM.8	other	0	NA	NA	NA	NA
WBGene00271781	Y71F9AM.9	other	0.709703	-0.828135	1.34438	0.0565217	NA
WBGene00284845	Y71F9AR.10	other	0.182989	0.0951815	0.776787	0.868838	NA
WBGene00000237	bam-2	other	30.1642	-0.161838	0.279268	0.531563	0.669897
WBGene00201627	Y71F9AR.9	other	0	NA	NA	NA	NA
WBGene00200726	Y71F9AR.7	other	0.0964113	-0.0890582	0.775749	0.799645	NA
WBGene00201588	Y71F9AR.8	other	0	NA	NA	NA	NA
WBGene00196076	Y71F9AR.5	other	0	NA	NA	NA	NA
WBGene00196881	Y71F9AR.6	other	0	NA	NA	NA	NA
WBGene00044894	Y71F9AR.4	other	1.52912	-0.499128	0.826593	0.197324	0.337719
WBGene00022123	Y71F9AR.2	other	3.94864	-0.991314	0.667967	0.0407634	0.104992
WBGene00022124	supr-1	other	14.6974	-0.412948	0.365962	0.19926	0.339993
WBGene00001046	dnj-28	other	7.88206	0.334714	0.492379	0.387793	0.541051
WBGene00021839	nduf-5	other	14.8739	-0.385186	0.337953	0.203767	0.345573
WBGene00021838	Y54E10BL.3	other	5.81662	-0.779776	0.542411	0.0645841	0.148017
WBGene00003186	mek-2	other	31.2846	-0.104837	0.278963	0.685531	0.790962
WBGene00197714	Y54E10BL.8	other	1.08012	1.13796	1.33637	0.0479882	0.11872
WBGene00000625	col-48	other	14.0841	0.306085	0.377697	0.351597	0.504325
WBGene00021837		other	0	NA	NA	NA	NA
WBGene00021843	Y54E10BR.4	other	25.4859	-0.160535	0.272594	0.528879	0.667765
WBGene00021842	Y54E10BR.3	other	15.5828	-0.359797	0.397138	0.297382	0.449104
WBGene00021844	sec-11	other	44.2639	1.28473	0.301429	4.75598e-06	4.30909e-05
WBGene00021845	rpb-7	other	32.201	0.986475	0.275497	0.000145099	0.00094041
WBGene00021841	Y54E10BR.2	other	11.4552	-0.902112	0.432698	0.0140661	0.0454301
WBGene00003387	mod-5	other	4.03471	0.379715	0.540757	0.343669	0.496729
WBGene00021846	ztf-23	other	15.902	-0.641707	0.350458	0.0408241	0.105113
WBGene00021840	pign-1	other	40.0532	1.27519	0.2659	4.51225e-07	4.97408e-06
WBGene00000205	arx-7	other	25.269	2.00518	0.464312	2.73469e-06	2.59821e-05
WBGene00019697	M01B12.4	other	89.2405	-0.976184	0.193949	2.12238e-07	2.45501e-06
WBGene00019698	riok-1	other	81.7084	-0.655613	0.180757	0.000178028	0.00112693
WBGene00197503	C45E1.7	other	0	NA	NA	NA	NA
WBGene00003654	nhr-64	other	19.6178	0.924622	0.351174	0.00360356	0.0148876
WBGene00199215	C45E1.9	other	0.127674	0.09561	0.776378	0.781956	NA
WBGene00197193	C45E1.6	other	0	NA	NA	NA	NA
WBGene00219857	C45E1.10	other	0.305175	0.121798	0.782938	0.61952	NA
WBGene00195056	C45E1.5	other	0	NA	NA	NA	NA
WBGene00016663	C45E1.4	other	0.851365	-0.120325	0.682832	0.726013	NA
WBGene00197996	C45E1.8	other	0	NA	NA	NA	NA
WBGene00219712	linc-167	other	0.20345	0.107967	0.779183	0.70593	NA
WBGene00219460	K09H9.9	other	0	NA	NA	NA	NA
WBGene00000626	col-49	other	0.160248	-0.0194097	0.761712	0.95499	NA
WBGene00045387	K09H9.8	other	0.910483	-0.166619	0.686186	0.630574	NA
WBGene00019597	K09H9.5	other	0.22685	-0.012901	0.759029	0.965454	NA
WBGene00003062	lpd-6	other	75.2306	0.121475	0.188713	0.509233	0.650066
WBGene00019595	dscc-1	other	27.5996	-0.259476	0.263073	0.293956	0.445859
WBGene00019598	K09H9.7	other	28.7244	-0.10182	0.259992	0.676891	0.785023
WBGene00019594	K09H9.1	other	57.4688	5.34816	0.519093	4.50065e-25	3.48283e-23
WBGene00006888	vbh-1	other	351.067	-0.380811	0.163499	0.0170216	0.0527415
WBGene00220015	K09H9.11	other	8.62041	-1.17769	0.565881	0.00949811	0.0329159
WBGene00021829	mrpl-17	other	12.7972	0.427393	0.43303	0.235397	0.382636
WBGene00021828	Y54E10A.6	other	30.3134	-0.258023	0.312338	0.362017	0.515401
WBGene00021827	dnc-6	other	10.799	-0.724167	0.394158	0.0346179	0.0929046
WBGene00021830	Y54E10A.10	other	33.421	0.247409	0.255748	0.304445	0.456623
WBGene00021831	Y54E10A.11	other	82.1073	-0.051979	0.166427	0.747762	0.836207
WBGene00021832	syp-5	other	11.9963	0.461702	0.37374	0.15847	0.288667
WBGene00021833		other	0.17022	-0.110922	0.780011	0.683075	NA
WBGene00021835	Y54E10A.17	other	5.20246	1.74851	0.761378	0.0032524	0.0136342
WBGene00001481	fog-1	other	7.89228	0.0459477	0.46432	0.903669	0.940722
WBGene00004404	rom-5	other	16.0146	-0.618437	0.39903	0.0711099	0.159549
WBGene00000413	cdt-1	other	188.572	-0.213607	0.138983	0.118011	0.232945
WBGene00021826	txl-1	other	41.672	0.434507	0.282739	0.0995675	0.205742
WBGene00003258	cogc-1	other	58.2597	-0.902535	0.277472	0.000483986	0.00269157
WBGene00021834	mab-31	other	78.317	1.17615	0.280774	8.73232e-06	7.4834e-05
WBGene00198001	Y54E10A.24	other	0.125125	-0.0948399	0.77681	0.799645	NA
WBGene00199669	Y54E10A.25	other	0	NA	NA	NA	NA
WBGene00200442	Y54E10A.26	other	0.370483	-0.25282	0.771964	0.443363	NA
WBGene00201300	Y54E10A.27	other	0	NA	NA	NA	NA
WBGene00220179	Y54E10A.29	other	0	NA	NA	NA	NA
WBGene00195923	Y54E10A.19	other	0	NA	NA	NA	NA
WBGene00202137	Y54E10A.28	other	0	NA	NA	NA	NA
WBGene00197232	Y54E10A.22	other	0	NA	NA	NA	NA
WBGene00196224	Y54E10A.20	other	0	NA	NA	NA	NA
WBGene00021553	tyr-5	other	0.297893	-0.0194101	0.756851	0.930727	NA
WBGene00197062	Y54E10A.21	other	0	NA	NA	NA	NA
WBGene00197872	Y54E10A.23	other	0	NA	NA	NA	NA
WBGene00021552	zip-4	other	18.2001	0.173201	0.310736	0.545116	0.681483
WBGene00020915	nol-58	other	312.362	0.881358	0.121609	2.03598e-13	5.67763e-12
WBGene00004154	pqn-72	other	7.61675	0.460278	0.423026	0.199538	0.340304
WBGene00196791	W01B11.7	other	0.0851099	-0.0863056	0.775292	0.799645	NA
WBGene00020914	sulp-6	other	0.916802	0.881823	1.14763	0.0780613	NA
WBGene00020917	W01B11.6	other	6.36483	0.64482	0.525461	0.116144	0.230397
WBGene00020913	W01B11.1	other	0	NA	NA	NA	NA
WBGene00000036	ace-2	other	8.78293	-0.573142	0.469538	0.131292	0.252142
WBGene00303088	Y44E3A.7	other	0.152017	0.0909028	0.77594	0.868838	NA
WBGene00021548	trx-4	other	10.674	-0.218629	0.382363	0.511219	0.651848
WBGene00021549	cdap-2	other	103.873	0.149294	0.192824	0.42455	0.575071
WBGene00021547	Y44E3A.1	other	33.6889	2.0527	0.369963	3.49541e-09	5.509e-08
WBGene00021551	edc-4	other	122.285	-0.665495	0.178718	0.000130799	0.000856333
WBGene00021039	W05F2.7	other	1.74129	-0.0356377	0.664304	0.918855	0.949995
WBGene00195045	W05F2.8	other	0.829936	-0.792087	1.14244	0.0835881	NA
WBGene00021034		other	1.19097	-0.162856	0.658132	0.658889	0.771664
WBGene00021035	W05F2.3	other	460.898	4.14677	0.25199	7.68174e-62	3.30251e-59
WBGene00021038	W05F2.6	other	18.2964	0.375165	0.305405	0.181559	0.317513
WBGene00021037		other	1.48443	-0.210064	0.650642	0.574968	0.705804
WBGene00021036	W05F2.4	other	288.234	-1.26527	0.212333	7.84611e-10	1.38308e-08
WBGene00195771	W05F2.9	other	0	NA	NA	NA	NA
WBGene00201193	F25F1.4	other	0	NA	NA	NA	NA
WBGene00200218	F25F1.3	other	0	NA	NA	NA	NA
WBGene00199044	K03E5.7	other	0	NA	NA	NA	NA
WBGene00198120	K03E5.6	other	0	NA	NA	NA	NA
WBGene00019362	cdk-2	other	32.2827	-0.45054	0.331984	0.130329	0.250766
WBGene00219710	anr-45	other	0.0638369	0.0711315	0.772933	0.882269	NA
WBGene00220004	K03E5.9	other	0.266631	-0.155869	0.788592	0.535454	NA
WBGene00019361	clik-3	other	2.52563	-0.12266	0.583623	0.749477	0.837339
WBGene00019360	neto-1	other	6.66195	-0.861786	0.540835	0.0425617	0.108438
WBGene00004775	2001-09-01	other	86.1278	-0.221874	0.182096	0.208426	0.351243
WBGene00006440	nefr-1	other	47.0935	-0.0540896	0.275766	0.832135	0.894994
WBGene00021639	Y47G6A.13	other	4.9982	-0.778323	0.623007	0.0876465	0.18679
WBGene00003422	msh-6	other	84.7134	-0.7593	0.177836	1.10125e-05	9.27823e-05
WBGene00021640	Y47G6A.14	other	12.6478	0.322208	0.357033	0.308256	0.460554
WBGene00004978	spg-7	other	79.0689	0.00654946	0.170542	0.969631	0.982196
WBGene00220165	Y47G6A.36	other	0.317947	-0.165183	0.791403	0.492618	NA
WBGene00021641	Y47G6A.15	other	0.250249	-0.120413	0.782683	0.610206	NA
WBGene00021638	Y47G6A.9	other	13.4404	-0.197164	0.379841	0.554174	0.68937
WBGene00000794	crn-1	other	117.682	1.08144	0.183231	1.25401e-09	2.12577e-08
WBGene00021643	ccep-290	other	27.0976	-0.862482	0.324641	0.0038399	0.0156808
WBGene00021637	Y47G6A.7	other	21.1297	0.808346	0.343695	0.00915453	0.0319686
WBGene00220166	Y47G6A.37	other	0	NA	NA	NA	NA
WBGene00021644	Y47G6A.18	other	54.6349	0.0054058	0.224482	0.981116	0.988719
WBGene00021636	pcaf-1	other	60.4212	-1.25068	0.22355	6.95892e-09	1.03561e-07
WBGene00021645	Y47G6A.19	other	3.69142	-0.256579	0.561527	0.517665	0.657145
WBGene00021653	Y47G6A.30	other	0.286259	-0.112959	0.781033	0.799645	NA
WBGene00220167	Y47G6A.38	other	0	NA	NA	NA	NA
WBGene00021635	Y47G6A.5	other	13.3971	-0.267844	0.391248	0.424035	0.574675
WBGene00004389	rnp-6	other	126.947	0.0501431	0.165826	0.758056	0.842726
WBGene00021634	rde-10	other	62.8583	1.99527	0.24132	1.84391e-17	7.71301e-16
WBGene00021646	Y47G6A.21	other	21.7961	-0.597845	0.354543	0.057148	0.135636
WBGene00200046	Y47G6A.34	other	0	NA	NA	NA	NA
WBGene00021651		other	11.6815	1.19411	0.406856	0.00101824	0.00511332
WBGene00021647	Y47G6A.22	other	8.59823	-0.681325	0.449449	0.069672	0.15707
WBGene00045399	Y47G6A.33	other	0	NA	NA	NA	NA
WBGene00003060	lpd-3	other	277.449	-0.917892	0.140096	2.86641e-11	6.23959e-10
WBGene00200878	Y47G6A.35	other	0	NA	NA	NA	NA
WBGene00021633	Y47G6A.3	other	0.926133	0.17105	0.731438	0.588575	NA
WBGene00044436	Y47G6A.31	other	9.84926	-0.345447	0.446836	0.348661	0.501881
WBGene00021648	mis-12	other	33.2405	0.595518	0.307892	0.0346354	0.0929193
WBGene00021649	Y47G6A.25	other	11.3939	0.487212	0.392749	0.151716	0.279737
WBGene00271653	Y47G6A.39	other	0.0964113	-0.0890582	0.775749	0.799645	NA
WBGene00002144	inx-22	other	14.974	0.396044	0.319723	0.173671	0.308284
WBGene00002143	inx-21	other	8.60504	-0.296749	0.43415	0.408634	0.559853
WBGene00021650	Y47G6A.26	other	0.101725	0.0816525	0.774347	0.868838	NA
WBGene00044437	Y47G6A.32	other	23.9093	3.92828	0.515116	3.73343e-15	1.24291e-13
WBGene00000284	cah-6	other	10.0687	0.661047	0.52419	0.105969	0.215544
WBGene00020902	jmjc-1	other	58.8451	0.0981651	0.191714	0.597944	0.725037
WBGene00020901	T28F2.2	other	22.6962	-0.0334043	0.32948	0.909744	0.944494
WBGene00023156		other	25.9133	0.454206	0.704925	NA	NA
WBGene00020900	T28F2.1	other	0.54217	-0.0946517	0.71965	0.697313	NA
WBGene00000368	ccb-1	other	94.8596	1.19499	0.22395	3.15602e-08	4.21084e-07
WBGene00000627	col-50	other	0.0851099	-0.0863056	0.775292	0.799645	NA
WBGene00000628	col-51	other	0	NA	NA	NA	NA
WBGene00020903	acd-5	other	4.02335	0.54941	0.59381	0.196703	0.336901
WBGene00004890	smp-2	other	21.0929	0.320333	0.321508	0.272089	0.42327
WBGene00001501	ftn-2	other	146.137	1.57822	0.224081	3.84556e-13	1.05715e-11
WBGene00017025	D1037.1	other	34.516	-0.223871	0.299375	0.412743	0.563516
WBGene00004272	rab-8	other	40.7034	-0.0563786	0.234974	0.800455	0.872071
WBGene00017026	ipla-4	other	2.64441	1.32246	0.99478	0.0293028	0.0813341
WBGene00003418	msh-2	other	36.6568	-0.237078	0.296531	0.383937	0.537172
WBGene00166332	21ur-13866	other	0.0638369	0.0711315	0.772933	0.882269	NA
WBGene00002042	hus-1	other	3.19067	1.83779	1.1404	0.0120451	0.0401254
WBGene00219678	linc-9	other	3.90648	1.49365	1.12672	0.0230417	0.0671087
WBGene00017651	F21A9.2	other	8.32441	0.197125	0.392358	0.560535	0.694189
WBGene00017650	F21A9.1	other	1.8701	0.472315	0.788293	0.199095	0.339848
WBGene00255568	mir-8204	other	0.0964113	-0.0890582	0.775749	0.799645	NA
WBGene00003040	lin-59	other	327.633	-0.674109	0.134545	3.39556e-07	3.81372e-06
WBGene00001601	glh-4	other	26.2636	-0.601561	0.27597	0.0201044	0.0602432
WBGene00020467	T12F5.2	other	1.60771	-1.31765	1.27808	0.0322727	0.0878292
WBGene00004147	larp-5	other	240.094	-0.0763933	0.140679	0.580205	0.710486
WBGene00020466	sld-2	other	53.8593	0.696463	0.249807	0.00323514	0.0135802
WBGene00174161	21ur-11567	other	0	NA	NA	NA	NA
WBGene00021175	math-46	other	0.25666	-0.0654644	0.763243	0.798658	NA
WBGene00201829	Y8G1A.3	other	0	NA	NA	NA	NA
WBGene00002135	inx-13	other	53.8597	0.620973	0.234428	0.00524168	0.0202915
WBGene00002134	inx-12	other	52.0937	0.617711	0.239416	0.00695397	0.0256315
WBGene00022815	asic-1	other	1.05691	-0.256257	0.805174	0.263107	0.41373
WBGene00194702	C32E8.12	other	0	NA	NA	NA	NA
WBGene00016324	C32E8.6	other	0.641631	-0.0913689	0.711514	0.757358	NA
WBGene00284853	C32E8.13	other	0	NA	NA	NA	NA
WBGene00004368	ric-19	other	9.97479	-0.707299	0.479422	0.0716719	0.160536
WBGene00016323	pmlr-1	other	38.9174	1.04481	0.281095	7.48783e-05	0.000520362
WBGene00016322	C32E8.4	other	0.125125	-0.0948399	0.77681	0.799645	NA
WBGene00016321	tppp-1	other	23.2129	-0.438945	0.369765	0.180263	0.316033
WBGene00004425	rpl-13	other	94.3127	0.626961	0.162536	7.50828e-05	0.000521335
WBGene00004217	ptr-2	other	92.7485	0.360211	0.267589	0.15248	0.280644
WBGene00016320	C32E8.1	other	0.500568	0.503279	0.944391	0.179447	NA
WBGene00016325	C32E8.9	other	10.9725	0.0372806	0.414905	0.916709	0.94896
WBGene00006751	unc-11	other	81.0484	0.482134	0.189242	0.0084416	0.0299864
WBGene00016326	ubr-1	other	211.243	-0.989517	0.178541	1.2585e-08	1.81358e-07
WBGene00003797	npp-11	other	80.112	-0.208361	0.221132	0.325004	0.478191
WBGene00023066	F53F10.7	other	0	NA	NA	NA	NA
WBGene00006833	unc-108	other	147.771	0.938727	0.18418	1.61234e-07	1.8991e-06
WBGene00018765	mpc-2	other	18.2554	0.224901	0.385435	0.503846	0.645216
WBGene00044423	F53F10.8	other	2.09341	0.433588	0.679735	0.30152	0.453334
WBGene00023065	F53F10.6	other	0.493787	-0.0981028	0.719563	0.710442	NA
WBGene00018764	F53F10.2	other	157.472	0.0625737	0.178602	0.720679	0.8169
WBGene00018763	F53F10.1	other	7.05519	0.35442	0.41662	0.317438	0.470638
WBGene00020187	gsp-4	other	0.386439	0.164867	0.79094	0.512557	NA
WBGene00020188	T03F1.6	other	86.8067	1.04297	0.168355	2.14996e-10	4.08282e-09
WBGene00020192	T03F1.11	other	32.2342	2.16004	0.333273	1.45454e-11	3.32525e-10
WBGene00020189	tfbm-1	other	35.7902	1.61516	0.30159	1.74729e-08	2.45694e-07
WBGene00020190	guk-1	other	115.874	1.93764	0.230269	7.41527e-18	3.22377e-16
WBGene00001832	hcp-4	other	127.55	-0.317333	0.137852	0.0192437	0.0581822
WBGene00020185	pgk-1	other	80.221	1.35962	0.218139	1.42708e-10	2.79936e-09
WBGene00000764	coq-4	other	3.71605	0.080388	0.611538	0.836237	0.897491
WBGene00219725	linc-63	other	0.245358	-0.106203	0.753226	0.729161	NA
WBGene00020191	clec-53	other	0.559364	0.00339398	0.753545	0.98696	NA
WBGene00020184	uba-5	other	25.1654	-0.429242	0.294649	0.115558	0.229441
WBGene00020193	T03F1.12	other	5.61408	0.143917	0.446464	0.695798	0.798463
WBGene00016837	syf-1	other	117.945	-0.396855	0.186407	0.0281018	0.0786351
WBGene00016836	C50F2.2	other	74.9427	-1.02804	0.213324	6.2105e-07	6.65651e-06
WBGene00000013	abf-2	other	0	NA	NA	NA	NA
WBGene00000012	abf-1	other	0.335359	-0.167909	0.792268	0.480072	NA
WBGene00016838	C50F2.4	other	10.4016	-0.0550625	0.38903	0.869001	0.919061
WBGene00016835		other	3.06372	0.305223	0.56807	0.45009	0.599436
WBGene00169408	21ur-13258	other	0.286259	-0.112959	0.781033	0.799645	NA
WBGene00016839	C50F2.5	other	0.0638369	0.0711315	0.772933	0.882269	NA
WBGene00001430	fkb-5	other	53.7702	0.872948	0.201302	6.77011e-06	5.92988e-05
WBGene00016840	C50F2.7	other	1.70125	-0.259006	0.756627	0.403748	0.555696
WBGene00016841	magu-3	other	35.3157	0.251296	0.276549	0.330007	0.483027
WBGene00271639	C50F2.12	other	0	NA	NA	NA	NA
WBGene00003950	pbs-4	other	36.5008	0.224405	0.28089	0.393654	0.54642
WBGene00020625	mrrf-1	other	7.88526	0.356071	0.441586	0.332424	0.485417
WBGene00077599	T20F5.8	other	0.378345	0.16944	0.759075	0.608278	NA
WBGene00020626	T20F5.4	other	109.735	0.358737	0.224653	0.095845	0.200161
WBGene00023142	T20F5.1	other	0	NA	NA	NA	NA
WBGene00020627	T20F5.5	other	2.47598	0.0550142	0.54719	0.889229	0.931667
WBGene00020628	T20F5.6	other	68.6668	-1.07017	0.260803	1.54795e-05	0.000126093
WBGene00020629	T20F5.7	other	43.1901	0.503424	0.2525	0.0353353	0.0942411
WBGene00020653	T21E3.2	other	0.654188	0.209468	0.779324	0.430261	NA
WBGene00020652	egg-4	other	17.4299	-0.756039	0.37499	0.0224463	0.0656591
WBGene00003072	lrp-2	other	476.894	-0.671072	0.165037	3.07682e-05	0.00023366
WBGene00219953	F47B3.9	other	0.0638369	0.0711315	0.772933	0.882269	NA
WBGene00018528	F47B3.4	other	0.635802	-0.0551454	0.731384	0.824261	NA
WBGene00018529	F47B3.5	other	0	NA	NA	NA	NA
WBGene00018527	F47B3.3	other	0.469597	0.352283	0.856178	0.270457	NA
WBGene00018530	F47B3.6	other	0	NA	NA	NA	NA
WBGene00018531	F47B3.7	other	0.454934	0.0348473	0.739057	0.96557	NA
WBGene00018526	F47B3.2	other	0	NA	NA	NA	NA
WBGene00018525	F47B3.1	other	0	NA	NA	NA	NA
WBGene00017909	F28H1.4	other	3.80931	2.32135	0.890008	0.00132646	0.00641752
WBGene00017910	F28H1.5	other	0.502156	-0.0404105	0.735406	0.804702	NA
WBGene00000197	aars-2	other	156.563	-0.167009	0.209605	0.406999	0.558406
WBGene00000779	cpn-3	other	103.065	0.65496	0.229608	0.00291933	0.0125333
WBGene00017908	F28H1.1	other	91.0399	1.87601	0.235168	2.86028e-16	1.07709e-14
WBGene00006805	unc-73	other	569.488	-0.820248	0.109849	4.62904e-14	1.39384e-12
WBGene00018868	F55C7.2	other	0	NA	NA	NA	NA
WBGene00219973	F55C7.9	other	0	NA	NA	NA	NA
WBGene00170333	21ur-15385	other	0	NA	NA	NA	NA
WBGene00006820	unc-89	other	862.994	-1.01848	0.185154	1.49932e-08	2.14266e-07
WBGene00200992	C09D1.5	other	0	NA	NA	NA	NA
WBGene00198824	C09D1.4	other	0	NA	NA	NA	NA
WBGene00168694	21ur-14824	other	0	NA	NA	NA	NA
WBGene00015631	clec-89	other	0	NA	NA	NA	NA
WBGene00219830	C24G7.6	other	0	NA	NA	NA	NA
WBGene00016066	acd-2	other	2.78231	0.0481287	0.609098	0.898509	0.93761
WBGene00016064	acd-1	other	0.0851099	-0.0863056	0.775292	0.799645	NA
WBGene00016063	delm-2	other	2.24806	1.72985	1.06862	0.0148165	0.047301
WBGene00000867	cyb-2.2	other	54.079	1.58798	0.234169	2.74036e-12	6.81874e-11
WBGene00019254	H31G24.3	other	2.21715	0.058075	0.570374	0.882574	0.927269
WBGene00023314		other	0.0851099	-0.0863056	0.775292	0.799645	NA
WBGene00019253	H31G24.1	other	0.266631	-0.155869	0.788592	0.535454	NA
WBGene00003029	lin-44	other	3.26416	-0.628527	0.640191	0.156321	0.285979
WBGene00002696	let-504	other	304.489	2.73455	0.213775	1.6614e-38	2.92198e-36
WBGene00017085	E01A2.2	other	212.777	0.671933	0.137394	6.85078e-07	7.28224e-06
WBGene00017087	E01A2.5	other	11.6149	0.73949	0.382024	0.0283855	0.0792427
WBGene00017088	akir-1	other	139.501	0.37182	0.221166	0.0802857	0.175061
WBGene00219871	E01A2.11	other	16.4261	-2.33886	0.408241	1.918e-09	3.15797e-08
WBGene00077515	E01A2.9	other	10.2312	-1.57753	0.531178	0.000595503	0.00321696
WBGene00017084	E01A2.1	other	21.4378	0.196081	0.295646	0.474373	0.621508
WBGene00017089	poml-2	other	0.570666	-0.0132414	0.735458	0.915009	NA
WBGene00077701	poml-3	other	0.589524	0.16726	0.730385	0.622975	NA
WBGene00017090	E01A2.8	other	0.992059	-0.0482136	0.683853	0.885253	0.928832
WBGene00020040	R12E2.15	other	27.82	-0.190361	0.258312	0.435069	0.585781
WBGene00020039	R12E2.14	other	20.8582	0.6753	0.332437	0.0243109	0.0701454
WBGene00020032	R12E2.6	other	0.335006	0.143857	0.785732	0.602361	NA
WBGene00020033	R12E2.7	other	26.7615	1.32387	0.415624	0.000350434	0.00203426
WBGene00020034	R12E2.8	other	1.24702	0.452664	0.833816	0.214606	0.358456
WBGene00002137	inx-15	other	19.8456	0.610661	0.355342	0.0538821	0.129761
WBGene00002138	inx-16	other	11.9684	0.423264	0.402543	0.220403	0.365693
WBGene00002139	inx-17	other	4.91941	-0.25424	0.498416	0.510541	0.65136
WBGene00020035	egg-5	other	16.95	-0.911205	0.384028	0.00727786	0.0265722
WBGene00197595	R12E2.18	other	0.284714	0.138141	0.783872	0.65261	NA
WBGene00004836	sls-2.4	SL2_RNA	138.783	0.175445	0.292978	0.518353	0.657694
WBGene00020036	R12E2.11	other	122.359	3.69003	0.227267	5.5814e-60	2.15958e-57
WBGene00020037	mrps-6	other	8.10892	0.816606	0.456406	0.0329694	0.0892273
WBGene00004464	rpn-8	other	210.774	0.621949	0.268383	0.0132941	0.0433968
WBGene00044929	R12E2.17	other	153.192	0.873084	0.320736	0.00291848	0.0125331
WBGene00020038	R12E2.13	other	13.5429	0.807186	0.381141	0.0163317	0.0511156
WBGene00020031	suco-1	other	77.1537	0.172517	0.167953	0.292556	0.444347
WBGene00020030	kel-20	other	37.2399	-1.17517	0.267516	3.83875e-06	3.55125e-05
WBGene00004093	ppw-1	other	30.7885	0.0104837	0.267474	0.96785	0.981098
WBGene00015975	cas-2	other	19.6477	-0.13704	0.359357	0.666478	0.7775
WBGene00015974	snrp-40.2	other	33.8137	1.1074	0.338649	0.000349001	0.00202835
WBGene00015972	C18E3.3	other	45.3148	-0.461363	0.23644	0.0393405	0.102263
WBGene00001985	hop-1	other	8.79147	2.19627	0.567373	1.87274e-05	0.000149636
WBGene00015971	swsn-2.2	other	98.2736	-0.202801	0.223352	0.341635	0.495093
WBGene00199825	C18E3.10	other	0.974784	-0.23566	0.789546	0.281899	0.432789
WBGene00015970	C18E3.1	other	0.949517	-0.169138	0.712799	0.593471	0.721442
WBGene00015976	C18E3.9	other	14.6885	-0.220704	0.352789	0.482194	0.627959
WBGene00003516	nab-1	other	1661.95	-1.66195	0.264342	5.73769e-11	1.21149e-09
WBGene00016605	C43E11.5	other	0.0638369	0.0711315	0.772933	0.882269	NA
WBGene00003584	ndx-7	other	6.96225	-0.0165032	0.418058	0.961414	0.977263
WBGene00016606	exoc-7	other	44.3659	-0.714286	0.234783	0.00138621	0.0066509
WBGene00007001	tufm-2	other	19.5826	-0.465993	0.344144	0.131089	0.251897
WBGene00016608	cogc-5	other	47.5401	-1.06507	0.280789	5.56032e-05	0.000398044
WBGene00016609	C43E11.12	other	11.1058	-0.361372	0.37519	0.273146	0.424232
WBGene00016603	met-1	other	492.403	0.688459	0.156453	6.76546e-06	5.92916e-05
WBGene00016602	mus-81	other	41.2762	1.8486	0.375213	1.42671e-07	1.69204e-06
WBGene00016607	C43E11.9	other	12.1613	-0.575425	0.470499	0.133759	0.255368
WBGene00000382	cdc-6	other	62.2348	0.394092	0.206037	0.0464289	0.115825
WBGene00016601	acin-1	other	82.9549	-0.4118	0.259264	0.0894868	0.189776
WBGene00021631	Y47D9A.4	other	0	NA	NA	NA	NA
WBGene00021630	Y47D9A.3	other	0	NA	NA	NA	NA
WBGene00021632	Y47D9A.5	other	0	NA	NA	NA	NA
WBGene00219754	linc-85	other	0.309195	-0.0360162	0.740377	0.891497	NA
WBGene00021629	scpl-3	other	151.389	1.71886	0.197714	5.1568e-19	2.46332e-17
WBGene00021628	Y47D9A.1	other	70.9051	-0.107841	0.259495	0.658987	0.771664
WBGene00303090	Y47D9A.7	other	2.37975	-1.15311	0.902724	0.0426472	0.108561
WBGene00199036	T03A1.5	other	0.32581	0.117146	0.749051	0.713564	NA
WBGene00000140	anc-1	other	4346.25	-1.54042	0.283237	1.04354e-08	1.52511e-07
WBGene00199217	ZK973.19	other	0.234057	-0.057825	0.762637	0.824408	NA
WBGene00201682	ZK973.24	other	0	NA	NA	NA	NA
WBGene00200644	ZK973.23	other	0.0964113	-0.0890582	0.775749	0.799645	NA
WBGene00196493	ZK973.15	other	0	NA	NA	NA	NA
WBGene00196671	ZK973.16	other	0	NA	NA	NA	NA
WBGene00195962	ZK973.13	other	0	NA	NA	NA	NA
WBGene00198205	ZK973.18	other	0	NA	NA	NA	NA
WBGene00197673	ZK973.17	other	0	NA	NA	NA	NA
WBGene00199757	ZK973.22	other	0	NA	NA	NA	NA
WBGene00199244	ZK973.20	other	0	NA	NA	NA	NA
WBGene00199607	ZK973.21	other	0	NA	NA	NA	NA
WBGene00202259	ZK973.25	other	0	NA	NA	NA	NA
WBGene00195350	ZK973.12	other	0	NA	NA	NA	NA
WBGene00196043	ZK973.14	other	0	NA	NA	NA	NA
WBGene00000045	acr-6	other	0.253742	0.130298	0.782352	0.659011	NA
WBGene00022833	ZK973.4	other	0	NA	NA	NA	NA
WBGene00022834	ZK973.8	other	1.98432	-0.828769	1.13428	0.0524503	0.127217
WBGene00022832	pdp-1	other	40.0919	0.337695	0.261471	0.171631	0.305643
WBGene00022835	ZK973.9	other	44.6954	1.40493	0.232584	3.86607e-10	7.06767e-09
WBGene00003061	lpd-5	other	33.1075	0.635864	0.246895	0.00659079	0.0245706
WBGene00022831	cec-10	other	88.451	1.00747	0.173414	2.77755e-09	4.45935e-08
WBGene00022836	ZK973.11	other	33.5873	-0.784154	0.265386	0.00163436	0.00765123
WBGene00022830	ZK973.1	other	62.1701	-0.798454	0.192447	1.81393e-05	0.000145386
WBGene00000962	dhc-1	other	830.215	-1.23577	0.18069	2.38437e-12	5.97135e-11
WBGene00020655	T21E12.3	other	0.595453	-0.175431	0.741631	0.599271	NA
WBGene00015704	tiam-1	other	25.6403	0.375963	0.297473	0.170333	0.303925
WBGene00199407	T21E12.8	other	0	NA	NA	NA	NA
WBGene00197447	T21E12.7	other	0.101725	0.0816525	0.774347	0.868838	NA
WBGene00196196	T21E12.6	other	0	NA	NA	NA	NA
WBGene00020656	T21E12.5	other	0.152017	0.0909028	0.77594	0.868838	NA
WBGene00195180	C41D11.10	other	0.0964113	-0.0890582	0.775749	0.799645	NA
WBGene00016562	C41D11.3	other	167.557	-0.163132	0.190834	0.376626	0.530214
WBGene00001231	eif-3.H	other	34.4586	0.12091	0.224725	0.574875	0.705745
WBGene00000787	cps-6	other	4.88216	-1.17915	0.603857	0.0131413	0.0429813
WBGene00016567	C41D11.9	other	5.93938	-0.0162168	0.441195	0.963088	0.97842
WBGene00016564	cmt-1	other	24.4857	-0.348784	0.302611	0.211428	0.354948
WBGene00016566	eri-7	other	53.9991	0.0215686	0.285896	0.937033	0.962212
WBGene00016561	eri-6	other	92.7077	-1.76047	0.249288	2.53521e-13	7.03179e-12
WBGene00016565	C41D11.6	other	4.98354	-0.804663	0.729385	0.0867026	0.185217
WBGene00219721	linc-104	other	1.62405	-1.37384	1.25329	0.030521	0.084082
WBGene00271778	T01A4.9	other	0.341769	-0.176733	0.765102	0.557588	NA
WBGene00173238	21ur-14920	other	0	NA	NA	NA	NA
WBGene00020131	gcy-28	other	144.34	0.543835	0.20211	0.00511334	0.0198593
WBGene00220054	T01A4.8	other	0	NA	NA	NA	NA
WBGene00201470	T01A4.5	other	0	NA	NA	NA	NA
WBGene00202349	T01A4.6	other	0.182989	0.0951815	0.776787	0.868838	NA
WBGene00022470	mrpl-19	other	36.0428	1.35118	0.34864	2.35712e-05	0.000184435
WBGene00022471	rnf-145	other	25.4077	-0.366564	0.322279	0.205901	0.348239
WBGene00044754	Y119C1B.12	other	0	NA	NA	NA	NA
WBGene00022472	Y119C1B.6	other	0.438181	-0.22672	0.781189	0.447821	NA
WBGene00022473	bet-1	other	230.396	0.0235151	0.175676	0.89166	0.933394
WBGene00022474	zig-9	other	3.94933	1.62807	1.0378	0.0151226	0.0480699
WBGene00220231	Y119C1B.13	other	0.489708	-0.00539199	0.7559	0.844744	NA
WBGene00022469	Y119C1B.3	other	0.460484	-0.194674	0.801249	0.387389	NA
WBGene00044441	Y119C1B.11	other	0	NA	NA	NA	NA
WBGene00022467	Y119C1B.1	other	0.286259	-0.112959	0.781033	0.799645	NA
WBGene00022475	Y119C1B.10	other	23.911	0.0333378	0.310703	0.908604	0.943655
WBGene00017010	D1007.15	other	14.6165	0.0968383	0.315944	0.739014	0.830023
WBGene00004113	pqn-24	other	4.41542	-0.195454	0.481228	0.610388	0.735287
WBGene00017009	D1007.13	other	0.877023	0.0217879	0.657705	0.957077	NA
WBGene00000440	ceh-17	other	3.6506	0.355999	0.56801	0.386017	0.539281
WBGene00000629	col-52	other	0.426879	-0.241719	0.782407	0.433684	NA
WBGene00017001	D1007.3	other	2.80848	0.429349	0.709645	0.290591	0.44223
WBGene00044421	D1007.18	other	0.39496	0.199	0.799659	0.446444	NA
WBGene00017002	D1007.4	other	4.81927	-0.186252	0.463423	0.618147	0.740564
WBGene00017003	D1007.5	other	18.9475	-0.906921	0.395294	0.00929152	0.0323034
WBGene00004479	rps-10	other	89.042	1.05284	0.191954	1.4675e-08	2.10106e-07
WBGene00168457	21ur-11631	other	4.90211	3.77891	1.03154	3.85542e-05	0.000286739
WBGene00199533	D1007.22	other	1.23604	0.77149	1.13428	0.0676467	0.15365
WBGene00004436	rpl-24.1	other	88.8144	0.125623	0.199144	0.514877	0.654634
WBGene00045094	D1007.20	other	4.94812	-1.54388	0.64121	0.00302954	0.0129168
WBGene00023452	mir-353	other	5.53595	-0.764624	0.610459	0.0864569	0.184922
WBGene00017007	D1007.10	other	4.94594	-0.159356	0.536844	0.681847	0.788416
WBGene00045048	D1007.19	other	0.924972	0.0450665	0.699256	0.861446	NA
WBGene00017004	nrd-1	other	266.646	0.836067	0.113123	7.72361e-14	2.26828e-12
WBGene00017011	eaf-1	other	58.7337	-0.0583896	0.214497	0.776248	0.855149
WBGene00017005	D1007.8	other	10.0891	-0.356202	0.407628	0.301068	0.45292
WBGene00016654	C44E4.5	other	13.0581	-0.42768	0.40084	0.219006	0.364233
WBGene00016650	ubr-4	other	739.101	-1.04444	0.168005	2.01389e-10	3.86361e-09
WBGene00016653	ssb-1	other	199.3	0.416222	0.169084	0.0115889	0.0387975
WBGene00170884	21ur-14833	other	3.08967	-0.0217511	0.517141	0.953925	0.972524
WBGene00016655	acbp-1	other	31.3068	0.914517	0.287997	0.000683309	0.00362549
WBGene00016652	got-2.1	other	13.5693	-0.355104	0.35538	0.256218	0.406382
WBGene00200262	C44E4.10	other	0	NA	NA	NA	NA
WBGene00022466	Y119C1A.1	other	47.0568	0.435467	0.232368	0.0500245	0.122792
WBGene00015008	lmd-2	other	7.78772	0.594403	0.486545	0.127085	0.246169
WBGene00004415	rpl-4	other	154.416	-0.446598	0.167971	0.00628781	0.0237184
WBGene00045087	B0041.9	other	0.246826	0.131822	0.782042	0.707339	NA
WBGene00015011	B0041.8	other	30.7629	-0.106133	0.292463	0.69398	0.797025
WBGene00015009	B0041.5	other	21.0953	-0.910169	0.373947	0.00657848	0.0245515
WBGene00303032	B0041.12	other	0.0638369	0.0711315	0.772933	0.882269	NA
WBGene00015010	ptps-1	other	8.39876	1.49854	0.729159	0.00634997	0.0239004
WBGene00015007	ain-2	other	224.279	-0.474635	0.152452	0.00149863	0.00711264
WBGene00198277	B0041.10	other	0	NA	NA	NA	NA
WBGene00206362	B0041.11	other	12.5802	-1.10296	0.499708	0.00720947	0.0263785
WBGene00015006	B0041.1	other	0.17022	-0.110922	0.780011	0.683075	NA
WBGene00006961	xnp-1	other	219.084	-0.526618	0.146097	0.000241639	0.00147677
WBGene00006791	unc-57	other	40.646	-0.136818	0.219538	0.515259	0.654949
WBGene00020212	T04D1.2	other	11.3669	-0.37559	0.465751	0.321774	0.474748
WBGene00171130	21ur-12047	other	1.97047	-2.81308	1.53493	0.00281306	0.0121648
WBGene00219727	linc-39	other	0.851918	-0.172587	0.768901	0.382325	NA
WBGene00003338	mir-244	other	16.6488	-1.56656	0.403419	2.1887e-05	0.000172565
WBGene00007053	chd-7	other	1611.61	-0.658932	0.126401	1.22207e-07	1.46961e-06
WBGene00219746	linc-91	other	5.43253	1.35181	0.806259	0.017557	0.0540062
WBGene00021112	W09C3.4	other	15.5673	0.303267	0.384596	0.366109	0.519746
WBGene00021111	W09C3.3	other	0.295344	-0.161337	0.790173	0.510834	NA
WBGene00021113	gsp-3	other	0.152017	0.0909028	0.77594	0.868838	NA
WBGene00021110	W09C3.2	other	0	NA	NA	NA	NA
WBGene00021114	W09C3.7	other	0	NA	NA	NA	NA
WBGene00021115	W09C3.8	other	0.416233	0.194846	0.763453	0.554944	NA
WBGene00021109	W09C3.1	other	1.31531	-0.0430294	0.666578	0.898095	0.937406
WBGene00015696	C10H11.7	other	0	NA	NA	NA	NA
WBGene00015695	ugt-26	other	4.33997	1.18573	0.682326	0.0213532	0.0631174
WBGene00015694	ugt-27	other	0	NA	NA	NA	NA
WBGene00015693	ugt-28	other	12.91	2.42857	0.564448	2.1308e-06	2.07021e-05
WBGene00015692	ugt-25	other	7.83141	0.893418	0.507888	0.0320366	0.087371
WBGene00015697	mlst-8	other	16.5948	-1.1628	0.423539	0.00160469	0.0075393
WBGene00002694	let-502	other	362.63	-1.01604	0.126681	4.70089e-16	1.71594e-14
WBGene00195426	C10H11.11	other	0.398843	0.290199	0.824918	0.367821	NA
WBGene00196219	C10H11.12	other	0.250672	0.0679692	0.746857	0.847979	NA
WBGene00202449	C10H11.14	other	0.310663	0.157849	0.787886	0.59016	NA
WBGene00015691	viln-1	other	264.377	-1.37479	0.261367	3.703e-08	4.87341e-07
WBGene00201765	C10H11.13	other	0.101725	0.0816525	0.774347	0.868838	NA
WBGene00015698	kca-1	other	5.96269	-0.217456	0.460255	0.563856	0.696251
WBGene00044809		other	0.656278	-0.0517441	0.695744	0.859171	NA
WBGene00019769	kin-35	other	4.0565	0.629648	0.689909	0.156979	0.286776
WBGene00019768		other	7.11834	0.672002	0.515851	0.0966635	0.201327
WBGene00284852	M04F3.7	other	3.9763	1.85155	0.779108	0.00305144	0.0129923
WBGene00019767	rpa-2	other	81.2358	-0.089144	0.18475	0.618621	0.740938
WBGene00019770	M04F3.4	other	35.6165	0.663693	0.270583	0.0085392	0.0302216
WBGene00019771	M04F3.5	other	72.105	-0.0542846	0.176994	0.751137	0.838165
WBGene00199106	F54D7.8	other	0	NA	NA	NA	NA
WBGene00200104	F54D7.9	other	0.101725	0.0816525	0.774347	0.868838	NA
WBGene00023067	rpl-41.1	other	98.4434	2.21449	0.278527	2.46909e-16	9.41236e-15
WBGene00023068	rpl-41.2	other	154.5	2.06533	0.168309	1.61484e-35	2.19235e-33
WBGene00006984	zig-7	other	0.751476	-0.124614	0.719927	0.674409	NA
WBGene00018798	gnrr-1	other	1.33692	0.922255	1.06205	0.0805839	0.175488
WBGene00018797	ept-1	other	17.1986	-0.0652661	0.346465	0.832702	0.895177
WBGene00019012	F57C9.6	other	1.23564	-0.597665	0.822041	0.176005	0.311426
WBGene00019013	tofu-4	other	5.82101	-0.535491	0.568359	0.201506	0.342865
WBGene00002034	htp-3	other	68.0341	1.84865	0.273307	1.76285e-12	4.45811e-11
WBGene00019011	F57C9.4	other	43.2953	-0.285678	0.286754	0.278864	0.429792
WBGene00019010	glo-2	other	15.1314	0.383402	0.495622	0.320875	0.473827
WBGene00019009	clec-90	other	9.7126	-0.0669102	0.388542	0.839863	0.899935
WBGene00019008	pdxk-1	other	14.9845	0.680366	0.403105	0.049606	0.121904
WBGene00015303	rga-6	other	9.80798	0.196784	0.366425	0.542752	0.679846
WBGene00197505	C01F4.6	other	0	NA	NA	NA	NA
WBGene00198507	C01F4.7	other	0	NA	NA	NA	NA
WBGene00196006	C01F4.4	other	0	NA	NA	NA	NA
WBGene00199623	C01F4.8	other	0	NA	NA	NA	NA
WBGene00197034	C01F4.5	other	0	NA	NA	NA	NA
WBGene00202263	C01F4.9	other	0	NA	NA	NA	NA
WBGene00201611	F25F8.6	other	0	NA	NA	NA	NA
WBGene00195645	F25F8.5	other	0	NA	NA	NA	NA
WBGene00017795	F25F8.1	other	46.3122	-0.353572	0.282471	0.178691	0.314344
WBGene00001592	glc-2	other	1.14613	0.00353492	0.699487	0.991297	0.994441
WBGene00169118	21ur-14928	other	0	NA	NA	NA	NA
WBGene00166055	21ur-10520	other	0	NA	NA	NA	NA
WBGene00017674	F21F3.4	other	2.261	-0.67051	0.876913	0.133013	0.25431
WBGene00006774	unc-38	other	9.9988	0.296676	0.44634	0.411943	0.562872
WBGene00017673	icmt-1	other	6.22982	-0.416896	0.436443	0.252719	0.402442
WBGene00017672	F21F3.2	other	0	NA	NA	NA	NA
WBGene00017671	pgal-1	other	5.12648	-0.0439242	0.525908	0.908811	0.943751
WBGene00017675	F21F3.6	other	65.7485	0.872161	0.266413	0.000532735	0.00293526
WBGene00017676	F21F3.7	other	19.1218	0.518628	0.320115	0.076503	0.168786
WBGene00002075	imb-1	other	140.11	0.10306	0.144439	0.468032	0.615335
WBGene00017886	mfsd-13.1	other	13.5474	-0.79264	0.357911	0.0130019	0.0426426
WBGene00017888	acl-11	other	10.8685	-1.09998	0.406635	0.00228847	0.0102159
WBGene00017885	dip-2	other	412.913	0.0870737	0.150872	0.55734	0.69146
WBGene00017889	F28B3.10	other	11.0516	-0.00323631	0.390912	0.990974	0.99425
WBGene00017887	F28B3.6	other	7.97578	0.261846	0.410458	0.453697	0.602683
WBGene00001860	him-1	other	269.082	-0.745548	0.162903	2.76424e-06	2.62206e-05
WBGene00044431	mzt-1	other	22.6196	1.23881	0.305206	1.59435e-05	0.000129464
WBGene00021015	enu-3.3	other	5.71603	-0.0738372	0.467845	0.842257	0.901512
WBGene00021014	pid-4	other	6.29741	-0.0856553	0.440864	0.812128	0.880008
WBGene00000155	app-1	other	71.0867	1.32555	0.199657	1.01372e-11	2.38079e-10
WBGene00021016	W03G9.5	other	0	NA	NA	NA	NA
WBGene00044432	W03G9.9	other	0.0638369	0.0711315	0.772933	0.882269	NA
WBGene00197411	W03G9.11	other	0	NA	NA	NA	NA
WBGene00004900	snf-1	other	36.9287	0.0531345	0.221971	0.804136	0.874358
WBGene00195069	W03G9.10	other	0	NA	NA	NA	NA
WBGene00003906	paf-1	other	0	NA	NA	NA	NA
WBGene00021017	cil-7	other	2.04395	-0.758052	0.994961	0.0927303	0.194998
WBGene00001117	dyf-1	other	9.93914	-1.11404	0.500822	0.00812886	0.0290824
WBGene00003221	mes-3	other	109.14	-0.551062	0.178721	0.00148178	0.00705178
WBGene00001050	dom-3	other	12.1526	-0.180216	0.465628	0.63141	0.750678
WBGene00018792	F54C1.8	other	0.306646	-0.303295	0.830285	0.334182	NA
WBGene00006058	sst-20	other	2.20302	-1.52653	1.07412	0.0212438	0.0628421
WBGene00018789	F54C1.1	other	0.290686	0.0492032	0.743486	0.843753	NA
WBGene00018791	F54C1.6	other	1.66922	0.227961	0.627065	0.561104	0.694354
WBGene00003934	pat-10	other	89.353	-0.704587	0.289679	0.00837421	0.0297948
WBGene00016730	C46H11.6	other	0	NA	NA	NA	NA
WBGene00002979	lfe-2	other	27.3915	0.00893732	0.278795	0.973805	0.984568
WBGene00016729	C46H11.3	other	0.731956	0.143515	0.79072	0.401784	NA
WBGene00016731	C46H11.7	other	2.87903	1.12188	0.920743	0.0483695	0.11953
WBGene00016732	phat-1	other	2.0717	-0.348699	0.629557	0.395967	0.548794
WBGene00198245	C46H11.12	other	0	NA	NA	NA	NA
WBGene00016733	phat-2	other	4.7452	0.09319	0.563244	0.806838	0.876044
WBGene00219663	anr-10	other	0	NA	NA	NA	NA
WBGene00016728	C46H11.2	other	6.23986	-0.494449	0.503605	0.216155	0.360461
WBGene00016734	C46H11.10	other	5.33321	0.620769	0.517939	0.127859	0.247298
WBGene00016727	C46H11.1	other	0	NA	NA	NA	NA
WBGene00016735	fhod-1	other	268.928	-0.604815	0.133409	4.18008e-06	3.83947e-05
WBGene00219654	linc-156	other	0.350154	0.0957349	0.749868	0.769954	NA
WBGene00016258	vha-16	other	95.129	-0.331679	0.244883	0.153599	0.2822
WBGene00196879	C30F8.6	other	0.160248	-0.0194097	0.761712	0.95499	NA
WBGene00002213	kin-32	other	95.1346	0.467932	0.203563	0.0174006	0.0536258
WBGene00196276	C30F8.5	other	0	NA	NA	NA	NA
WBGene00016259	C30F8.3	other	3.55491	0.0489351	0.602792	0.89698	0.936712
WBGene00022465	ift-20	other	1.55347	0.485647	0.770151	0.243368	0.392437
WBGene00004959	spe-5	other	6.61114	-2.04459	0.703073	0.000542683	0.00298582
WBGene00000502	chp-1	other	14.631	-0.671141	0.389418	0.0503406	0.123181
WBGene00201165	Y110A7A.23	other	0	NA	NA	NA	NA
WBGene00003924	pas-3	other	61.7055	1.16566	0.259545	2.21377e-06	2.14274e-05
WBGene00022460	use-1	other	12.2392	-0.279511	0.392202	0.414079	0.564544
WBGene00000001	aap-1	other	38.6558	0.399858	0.25546	0.0967852	0.201553
WBGene00045212	Y110A7A.21	other	2.37313	-0.103874	0.602944	0.78289	0.860079
WBGene00022462	Y110A7A.15	other	11.2247	-0.259316	0.410904	0.458071	0.606671
WBGene00167709	21ur-11275	other	0	NA	NA	NA	NA
WBGene00022463	elpc-1	other	65.5948	-0.417774	0.22181	0.0489855	0.120782
WBGene00022459	Y110A7A.9	other	190.477	1.76022	0.236203	1.71635e-14	5.3128e-13
WBGene00003132	mat-1	other	110.082	-0.292369	0.172282	0.0815209	0.177105
WBGene00022458	prp-31	other	141.277	0.875601	0.191511	2.32191e-06	2.23623e-05
WBGene00022457	Y110A7A.7	other	6.74822	-0.0837482	0.467119	0.819035	0.885272
WBGene00022456	pfkb-1.1	other	109.761	0.845788	0.208933	2.47947e-05	0.000192902
WBGene00003475	mtm-1	other	46.488	0.600493	0.233416	0.00698492	0.0257117
WBGene00022455	tyms-1	other	48.8788	0.190587	0.239107	0.405185	0.557178
WBGene00271632	Y110A7A.24	other	0.475395	0.0411268	0.755662	0.878359	NA
WBGene00006797	unc-63	other	23.0103	0.956059	0.394803	0.00604125	0.0229449
WBGene00022454	trf-2	other	1.73904	1.23691	1.28253	0.0434135	0.109969
WBGene00004094	ppw-2	other	28.7355	1.49966	0.407771	5.40632e-05	0.000388276
WBGene00002804	let-630	other	22.1138	0.221907	0.27555	0.390784	0.543725
WBGene00001833	hcp-6	other	324.547	-0.48985	0.103094	1.59979e-06	1.58514e-05
WBGene00004955	spd-5	other	203.711	-0.112963	0.130575	0.379364	0.533184
WBGene00003792	npp-6	other	201.06	-0.558646	0.144766	8.41456e-05	0.000577526
WBGene00018909	slx-1	other	24.0433	-0.248693	0.259761	0.31019	0.46264
WBGene00000272	bro-1	other	11.826	0.122568	0.360735	0.70337	0.804349
WBGene00018908	fncm-1	other	16.2848	1.21423	0.390127	0.000546998	0.00300635
WBGene00016328	pde-5	other	3.62795	-0.47585	0.590361	0.259723	0.409842
WBGene00202452	C32E12.8	other	0	NA	NA	NA	NA
WBGene00003316	C32E12.6	other	0	NA	NA	NA	NA
WBGene00016329	osr-1	other	10.6505	0.47241	0.416375	0.182999	0.319298
WBGene00004771	sem-2	other	74.5275	0.334837	0.172277	0.045746	0.114454
WBGene00199160	C32E12.7	other	0	NA	NA	NA	NA
WBGene00016330	C32E12.4	other	61.5219	-0.780258	0.269288	0.0019734	0.00901753
WBGene00016327	C32E12.1	other	0	NA	NA	NA	NA
WBGene00015092	mrpl-47	other	14.2702	1.06753	0.524448	0.0108813	0.0369239
WBGene00002583	let-363	other	426.726	-0.904548	0.136133	1.50257e-11	3.42998e-10
WBGene00015093	B0261.5	other	0	NA	NA	NA	NA
WBGene00015094	B0261.6	other	1.63056	-0.239426	0.708786	0.492943	0.635826
WBGene00015091	B0261.1	other	55.5035	-0.392346	0.219502	0.0620771	0.143914
WBGene00195057	B0261.9	other	0.762541	0.588043	0.919147	0.152386	NA
WBGene00015095	B0261.7	other	28.5879	0.554049	0.295901	0.0435254	0.110144
WBGene00015096	B0261.8	other	18.5956	0.195195	0.303179	0.488127	0.63209
WBGene00015312	C01G8.1	other	18.3767	-0.710943	0.383421	0.0330617	0.0893947
WBGene00000540	cln-3.2	other	8.37483	0.196423	0.433785	0.584238	0.713844
WBGene00000965	dhs-1	other	18.0841	-0.927034	0.351977	0.00348415	0.0144841
WBGene00001022	dnj-4	other	5.67921	-0.109026	0.464865	0.769434	0.850717
WBGene00001333	erm-1	other	249.82	-0.519346	0.14878	0.00037227	0.00214266
WBGene00200253	C01G8.10	other	0.152017	0.0909028	0.77594	0.868838	NA
WBGene00015313	hpo-32	other	12.6777	2.38608	0.749874	0.000100723	0.000679941
WBGene00002717	let-526	other	1143.08	0.607461	0.100645	1.14855e-09	1.96422e-08
WBGene00196397	F48C1.12	other	0.165562	0.105103	0.777976	0.738663	NA
WBGene00018596	F48C1.3	other	3.78792	0.948537	0.795904	0.0588087	0.138325
WBGene00236798	F48C1.15	other	2.70436	0.354512	0.775706	0.286486	0.437943
WBGene00197167	F48C1.13	other	0.0638369	0.0711315	0.772933	0.882269	NA
WBGene00018598	F48C1.5	other	3.61008	-0.304013	0.577221	0.45009	0.599436
WBGene00018599	F48C1.6	other	9.41471	0.183132	0.396879	0.592907	0.721066
WBGene00018595	fbxa-145	other	1.35786	0.617188	0.980342	0.0771723	0.169855
WBGene00018594	aman-3	other	1.16278	-0.0412843	0.68365	0.899544	0.938157
WBGene00170676	21ur-12374	other	0	NA	NA	NA	NA
WBGene00004965	spe-11	other	0	NA	NA	NA	NA
WBGene00018601	F48C1.9	other	0	NA	NA	NA	NA
WBGene00195179	F48C1.11	other	0.0638369	0.0711315	0.772933	0.882269	NA
WBGene00018600	F48C1.8	other	0.250249	-0.120413	0.782683	0.610206	NA
WBGene00201106	F48C1.14	other	0	NA	NA	NA	NA
WBGene00018865	F55A12.6	other	0.0851099	-0.0863056	0.775292	0.799645	NA
WBGene00304996	F55A12.18	other	0.386439	0.164867	0.79094	0.512557	NA
WBGene00000150	apm-1	other	34.1747	0.168066	0.298908	0.543013	0.679897
WBGene00195485	F55A12.11	other	0.267287	0.144722	0.785219	0.606213	NA
WBGene00199710	F55A12.15	other	0.364801	0.140728	0.753837	0.672007	NA
WBGene00200300	F55A12.16	other	0.584866	0.494556	0.95239	0.152065	NA
WBGene00018864	F55A12.5	other	249.861	2.57618	0.226331	5.12819e-31	5.75137e-29
WBGene00018866	nath-10	other	139.082	-0.35955	0.201165	0.0638431	0.146668
WBGene00000966	dhs-2	other	1.84135	0.0462336	0.612587	0.902292	0.939805
WBGene00219703	anr-38	other	0.0964113	-0.0890582	0.775749	0.799645	NA
WBGene00197234	F55A12.13	other	0.0851099	-0.0863056	0.775292	0.799645	NA
WBGene00004087	ppk-1	other	90.5335	0.0645701	0.220756	0.760814	0.844466
WBGene00198093	F55A12.14	other	0	NA	NA	NA	NA
WBGene00197063	F55A12.12	other	0	NA	NA	NA	NA
WBGene00018863	F55A12.2	other	3.05363	-0.197649	0.582076	0.611302	0.735816
WBGene00018867	zhp-1	other	0.261973	0.0618362	0.745676	0.846731	NA
WBGene00018862		other	6.45123	0.419218	0.44148	0.254659	0.404765
WBGene00004131	tent-5	other	66.8327	0.388317	0.223915	0.0675254	0.153464
WBGene00173516	21ur-14736	other	0	NA	NA	NA	NA
WBGene00016040	C24A11.1	other	0.188961	-0.0308412	0.761361	0.953265	NA
WBGene00001491	frm-4	other	73.4501	-0.523693	0.246871	0.0251917	0.072162
WBGene00198089	C24A11.11	other	0	NA	NA	NA	NA
WBGene00198102	C24A11.12	other	0.127674	0.09561	0.776378	0.781956	NA
WBGene00201694	C24A11.13	other	0.0638369	0.0711315	0.772933	0.882269	NA
WBGene00000761	coq-1	other	17.9065	-0.357477	0.324244	0.220336	0.36562
WBGene00016278	erp-44.1	other	27.4699	0.174227	0.34475	0.573053	0.70418
WBGene00017855	F27C1.6	other	94.4003	1.07252	0.16775	5.81778e-11	1.22673e-09
WBGene00017854	F27C1.4	other	15.4217	1.46751	0.435744	0.000154732	0.000996168
WBGene00017853	F27C1.3	other	7.77513	1.87783	0.581411	0.000204408	0.0012736
WBGene00000230	atp-3	other	200.762	2.00056	0.16422	3.82025e-35	5.09706e-33
WBGene00200654	F27C1.17	other	0.589889	0.196257	0.802229	0.367335	NA
WBGene00200117	F27C1.16	other	0	NA	NA	NA	NA
WBGene00017852	F27C1.2	other	195.219	3.35657	0.272991	6.02745e-36	8.63767e-34
WBGene00170835	21ur-11585	other	0.0638369	0.0711315	0.772933	0.882269	NA
WBGene00001067	dpy-5	other	0	NA	NA	NA	NA
WBGene00017858	F27C1.11	other	3.99811	-0.331958	0.507661	0.398067	0.550521
WBGene00017851	F27C1.1	other	0.0964113	-0.0890582	0.775749	0.799645	NA
WBGene00017860	F27C1.13	other	0.882567	-0.334653	0.767182	0.320533	NA
WBGene00173337	21ur-14376	other	0.125125	-0.0948399	0.77681	0.799645	NA
WBGene00020262		other	6.29294	2.16624	0.814479	0.00101929	0.00511693
WBGene00219918	F27C1.18	other	0.182989	0.0951815	0.776787	0.868838	NA
WBGene00173290	21ur-13508	other	0	NA	NA	NA	NA
WBGene00001859	hil-8	other	0.181521	-0.119344	0.781039	0.660997	NA
WBGene00020263	let-355	other	116.146	0.280214	0.164974	0.0823485	0.178403
WBGene00015635	C09D4.4	other	68.4401	-0.848885	0.200171	1.10661e-05	9.31324e-05
WBGene00004431	rpl-19	other	93.3862	0.53552	0.169809	0.001201	0.00589344
WBGene00174770	21ur-12380	other	0.353209	-0.0144228	0.75626	0.825034	NA
WBGene00015636	C09D4.6	other	0	NA	NA	NA	NA
WBGene00206357	C09D4.9	other	0.343237	0.089229	0.747321	0.831211	NA
WBGene00015634	C09D4.3	other	0.188961	-0.0308412	0.761361	0.953265	NA
WBGene00015633	C09D4.2	other	5.90957	2.14075	0.644429	0.000164088	0.00105028
WBGene00199116	C09D4.8	other	0	NA	NA	NA	NA
WBGene00015632	C09D4.1	other	6.70877	-0.382989	0.503091	0.324578	0.4777
WBGene00019076	mrpl-24	other	14.1165	0.135712	0.326691	0.647353	0.763126
WBGene00019077	zipt-11	other	27.8049	-0.0362878	0.254549	0.879682	0.92555
WBGene00019079	rpa-4	other	5.11707	-0.442575	0.52769	0.272185	0.423334
WBGene00019075	F59A3.2	other	16.4653	0.182095	0.290687	0.499991	0.641921
WBGene00185086	F59A3.12	other	5.32131	0.627656	0.54494	0.13508	0.257435
WBGene00194697	F59A3.13	other	0	NA	NA	NA	NA
WBGene00019080	F59A3.7	other	0.0964113	-0.0890582	0.775749	0.799645	NA
WBGene00198585	F59A3.14	other	0	NA	NA	NA	NA
WBGene00019074	cpd-1	other	21.7485	-0.775927	0.350929	0.0131402	0.0429813
WBGene00019081	F59A3.8	other	0.0851099	-0.0863056	0.775292	0.799645	NA
WBGene00019082	pup-3	other	36.5239	1.84428	0.366753	8.36068e-08	1.03851e-06
WBGene00174741	21ur-13310	other	0	NA	NA	NA	NA
WBGene00019083		other	0	NA	NA	NA	NA
WBGene00006594	tom-1	other	26.7165	-0.429849	0.261166	0.0787058	0.172247
WBGene00167738	21ur-13147	other	0	NA	NA	NA	NA
WBGene00019693	ostd-1	other	42.9376	0.30606	0.233467	0.16888	0.302239
WBGene00197900	M01A10.7	other	0	NA	NA	NA	NA
WBGene00019692	fubl-4	other	10.7617	0.452874	0.363133	0.158269	0.288349
WBGene00019713	pqn-52	other	24.3607	-0.015775	0.313963	0.954972	0.973272
WBGene00000474	cey-3	other	446.164	4.27988	0.300997	1.14052e-46	2.71567e-44
WBGene00019712	rmh-1	other	22.0526	-0.116994	0.289476	0.661882	0.773624
WBGene00002225	klp-15	other	13.4954	-0.425869	0.351834	0.175906	0.311357
WBGene00019711	ctnb-1	other	51.8085	-0.0632729	0.207126	0.749979	0.837658
WBGene00019710	M01E11.1	other	7.3003	0.501096	0.427854	0.16823	0.301459
WBGene00006508	tns-1	other	147.35	-0.319675	0.187925	0.0796322	0.17393
WBGene00196903	M01E11.9	other	0	NA	NA	NA	NA
WBGene00166331	21ur-9108	other	0	NA	NA	NA	NA
WBGene00006726	ubl-5	other	16.2756	0.819337	0.445166	0.0313984	0.0858725
WBGene00006919	vha-10	other	80.5038	-0.22173	0.187936	0.224266	0.36996
WBGene00018512	trpp-8	other	174.225	0.160708	0.276099	0.534126	0.672414
WBGene00045082	F46F11.12	other	100.049	-0.131417	0.437633	0.713243	0.811681
WBGene00018509	xrep-4	other	29.9094	-0.361144	0.267702	0.151075	0.279013
WBGene00000473	cey-2	other	471.845	3.19083	0.192453	7.4432e-63	3.49086e-60
WBGene00018510	F46F11.7	other	4.34041	0.659213	0.555452	0.120196	0.236195
WBGene00018513	F46F11.10	other	4.67183	0.540281	0.531141	0.185437	0.322292
WBGene00018511	F46F11.8	other	15.0934	-0.157702	0.322045	0.591848	0.720241
WBGene00018508	F46F11.1	other	104.265	-0.567029	0.18595	0.00166345	0.00776627
WBGene00044616	M01A12.4	other	0.310663	0.157849	0.787886	0.59016	NA
WBGene00000630	col-53	other	3.47812	-0.216516	0.56969	0.576332	0.706991
WBGene00018890	F55F8.2	other	67.7346	-0.666795	0.234251	0.00278258	0.0120464
WBGene00018891	F55F8.3	other	51.3457	-0.83711	0.260011	0.00065299	0.00349096
WBGene00018892	cir-1	other	61.2866	-0.500387	0.255957	0.0376965	0.0991046
WBGene00018893	wdr-12	other	56.1769	0.245089	0.210946	0.228278	0.374542
WBGene00018894	mff-2	other	20.074	1.43932	0.414644	0.000110784	0.000738416
WBGene00018895	F55F8.7	other	0.181521	-0.119344	0.781039	0.660997	NA
WBGene00004224	ptr-10	other	21.1955	-0.186153	0.325759	0.530752	0.66931
WBGene00018896	F55F8.8	other	1.59437	0.416704	0.775704	0.25057	0.400132
WBGene00018897	zipt-2.4	other	25.9484	0.316594	0.280416	0.223492	0.369164
WBGene00020558	T19B4.5	other	66.5125	0.784128	0.242103	0.00065515	0.0035013
WBGene00001039	dnj-21	other	4.11003	0.139855	0.581915	0.721503	0.817535
WBGene00020557	T19B4.3	other	20.1456	0.0698834	0.312742	0.808754	0.87748
WBGene00006776	unc-40	other	244.543	-0.0592021	0.170625	0.721471	0.817535
WBGene00003793	npp-7	other	953.272	2.62989	0.213683	8.49758e-36	1.19561e-33
WBGene00020556	pamn-1	other	11.3331	-0.276561	0.453759	0.455912	0.604792
WBGene00195448	T19B4.9	other	1.84275	0.117639	0.660007	0.740976	0.831563
WBGene00044930	T19B4.8	other	116.446	-1.3834	0.441327	0.000359717	0.00207892
WBGene00002989	lim-7	other	46.3121	-0.221032	0.244133	0.340253	0.493727
WBGene00201925	C04F1.5	other	0	NA	NA	NA	NA
WBGene00199010	C04F1.4	other	0	NA	NA	NA	NA
WBGene00015442	C04F1.1	other	0.148947	-0.0145443	0.761649	0.955185	NA
WBGene00166087	21ur-14650	other	0	NA	NA	NA	NA
WBGene00018994		other	0.127674	0.09561	0.776378	0.781956	NA
WBGene00018993		other	0.608496	-0.163731	0.759721	0.503531	NA
WBGene00169521	21ur-15563	other	0	NA	NA	NA	NA
WBGene00206363	F56H1.10	other	0	NA	NA	NA	NA
WBGene00269393		other	0	NA	NA	NA	NA
WBGene00004505	rpt-5	other	58.957	0.619067	0.23091	0.00505355	0.0196517
WBGene00044305	rad-8	other	11.536	-0.162208	0.380116	0.626133	0.746987
WBGene00000493	che-14	other	15.6311	-0.949282	0.34842	0.00263594	0.0115049
WBGene00018995	ccpp-1	other	106.59	-0.847246	0.202383	1.46495e-05	0.000120153
WBGene00045483	oxy-5	other	28.5935	1.793	0.347595	4.61109e-08	5.96704e-07
WBGene00020694	dhhc-11	other	1.7283	-0.267378	0.738308	0.409702	0.56075
WBGene00020693	lron-8	other	8.84605	-0.919128	0.462671	0.0186362	0.0566108
WBGene00001856	hil-5	other	139.546	2.38439	0.238008	2.31641e-24	1.68315e-22
WBGene00004393	rnt-1	other	17.9987	0.617026	0.466525	0.100791	0.20766
WBGene00199609	B0414.12	other	0	NA	NA	NA	NA
WBGene00198839	B0414.11	other	0	NA	NA	NA	NA
WBGene00198221	B0414.10	other	0	NA	NA	NA	NA
WBGene00166549	21ur-14150	other	0	NA	NA	NA	NA
WBGene00000772	cpb-3	other	81.9842	-0.826075	0.216333	7.06744e-05	0.000493604
WBGene00001600	glh-3	other	20.4176	-0.0562627	0.286789	0.831911	0.894815
WBGene00003472	mtk-1	other	135.45	-1.01295	0.161363	1.4133e-10	2.77584e-09
WBGene00015175	srz-4	other	0.250249	-0.120413	0.782683	0.610206	NA
WBGene00015176	vps-51	other	35.1611	-0.976886	0.254194	4.81187e-05	0.000351787
WBGene00003020	lin-35	other	167.697	-0.122881	0.125017	0.318937	0.471757
WBGene00016332	C32F10.4	other	13.5994	4.20726	0.792067	2.78621e-08	3.76613e-07
WBGene00001973	hmg-3	other	37.3055	-0.417319	0.251455	0.0792212	0.173179
WBGene00003601	nhr-2	other	122.233	0.669695	0.170127	5.50318e-05	0.000394867
WBGene00016333	C32F10.8	other	51.8383	1.17556	0.27147	4.54418e-06	4.13707e-05
WBGene00219845	C32F10.9	other	0.320496	-0.0268784	0.75689	0.906382	NA
WBGene00016331	obr-4	other	71.4803	-0.646171	0.190007	0.000443108	0.00249288
WBGene00018002	twk-47	other	1.06621	0.241303	0.747948	0.457809	0.606481
WBGene00269382	F33D11.16	other	0	NA	NA	NA	NA
WBGene00000436	ceh-12	other	0	NA	NA	NA	NA
WBGene00000631	col-54	other	4.88809	1.85092	0.957699	0.00668638	0.0248285
WBGene00197570	F33D11.15	other	0	NA	NA	NA	NA
WBGene00023024		other	26.3128	0.37989	0.742405	NA	NA
WBGene00018003	F33D11.6	other	0.182989	0.0951815	0.776787	0.868838	NA
WBGene00018001	F33D11.2	other	0.152017	0.0909028	0.77594	0.868838	NA
WBGene00018004	F33D11.7	other	0	NA	NA	NA	NA
WBGene00018000	F33D11.1	other	0	NA	NA	NA	NA
WBGene00018005	nlp-62	other	53.6477	0.377163	0.716631	NA	NA
WBGene00196533	F33D11.14	other	0	NA	NA	NA	NA
WBGene00023023		other	52.6567	0.364313	0.722457	NA	NA
WBGene00018006	gpaa-1	other	32.8737	-0.0544529	0.286833	0.837828	0.898618
WBGene00195476	F33D11.13	other	0.152017	0.0909028	0.77594	0.868838	NA
WBGene00018009	dhhc-3	other	27.6262	-0.613096	0.320168	0.0362395	0.0959588
WBGene00303057	F33D11.17	other	0.856345	-0.0589745	0.690431	0.853335	NA
WBGene00018007	F33D11.10	other	76.2	-0.757233	0.243096	0.00103808	0.00519949
WBGene00018008	vpr-1	other	90.0928	-0.317088	0.235763	0.158785	0.289086
WBGene00202156	C34G6.13	other	0	NA	NA	NA	NA
WBGene00201128	C34G6.12	other	0.364801	0.140728	0.753837	0.672007	NA
WBGene00016421	cdc-7	other	25.6782	-0.179485	0.285217	0.497995	0.640211
WBGene00016422	noah-1	other	1011.21	2.06576	0.126869	2.30652e-60	9.15335e-58
WBGene00198946	C34G6.9	other	0.127674	0.09561	0.776378	0.781956	NA
WBGene00199816	C34G6.11	other	2.35583	1.75458	1.03718	0.0125306	0.041448
WBGene00199070	C34G6.10	other	0	NA	NA	NA	NA
WBGene00003996	pgp-2	other	52.0102	0.317864	0.233883	0.154654	0.283665
WBGene00016420	C34G6.3	other	0.198136	-0.0015729	0.759771	0.966693	NA
WBGene00016419	tyr-4	other	11.1066	3.23714	0.589583	9.50076e-09	1.39378e-07
WBGene00004109	stam-1	other	84.3286	0.728892	0.186718	5.72077e-05	0.000408963
WBGene00016418	hpo-27	other	101.535	-0.921201	0.192998	8.61528e-07	8.90706e-06
WBGene00168182	21ur-13804	other	0.0964113	-0.0890582	0.775749	0.799645	NA
WBGene00220212	Y76G2B.1	other	0	NA	NA	NA	NA
WBGene00015028	B0207.5	other	3.77164	-0.936775	0.662601	0.0528011	0.127677
WBGene00197736	B0207.14	other	0	NA	NA	NA	NA
WBGene00015029	B0207.6	other	10.6005	0.389415	0.364342	0.229109	0.375588
WBGene00000099	air-2	other	87.2445	0.597683	0.265755	0.0166952	0.0519903
WBGene00001676	gpa-14	other	1.27005	-0.0685382	0.697352	0.821394	0.886882
WBGene00015030	B0207.7	other	0	NA	NA	NA	NA
WBGene00200550	B0207.16	other	0	NA	NA	NA	NA
WBGene00015027	B0207.2	other	2.57344	2.52047	1.17963	0.00379895	0.0155422
WBGene00015032	B0207.9	other	0	NA	NA	NA	NA
WBGene00015033	B0207.10	other	0	NA	NA	NA	NA
WBGene00015034	B0207.11	other	0	NA	NA	NA	NA
WBGene00015026	B0207.1	other	0	NA	NA	NA	NA
WBGene00000232	avr-14	other	13.633	-0.277592	0.373491	0.390733	0.543725
WBGene00195755	B0207.13	other	0	NA	NA	NA	NA
WBGene00198238	B0207.15	other	0	NA	NA	NA	NA
WBGene00015504	simr-1	other	18.3035	0.035492	0.299649	0.899058	0.937909
WBGene00015501	C06A5.3	other	75.814	0.264002	0.191233	0.155027	0.284092
WBGene00004803	sir-2.4	other	3.97013	-0.768684	0.614384	0.0855007	0.183561
WBGene00006823	unc-94	other	190.5	-1.10464	0.169161	2.69696e-11	5.89559e-10
WBGene00044414	C06A5.12	other	3.34858	0.343894	0.546045	0.394537	0.5474
WBGene00015500	C06A5.2	other	0.365978	0.122983	0.78343	0.631167	NA
WBGene00015505	C06A5.8	other	2.39917	-0.939184	0.969799	0.068123	0.154324
WBGene00004380	rnf-1	other	10.2737	-0.0335333	0.379385	0.91829	0.949771
WBGene00015499	ints-1	other	143.521	-1.00018	0.140916	5.54833e-13	1.48971e-11
WBGene00219778	B0025.7	other	0.70628	-0.235058	0.742218	0.435177	NA
WBGene00000814	csn-2	other	96.7769	-1.05335	0.218284	5.18377e-07	5.65792e-06
WBGene00219779	B0025.8	other	0	NA	NA	NA	NA
WBGene00194700	B0025.5	other	0.286259	-0.112959	0.781033	0.799645	NA
WBGene00015001	B0025.4	other	16.7163	-0.958248	0.350268	0.00245586	0.0108412
WBGene00006932	vps-34	other	106.646	-1.3369	0.181766	5.11368e-14	1.53084e-12
WBGene00200669	B0025.6	other	0	NA	NA	NA	NA
WBGene00016155	C27A12.4	other	1.10402	0.0292451	0.683365	0.93114	0.957604
WBGene00006492	let-391	other	24.6405	0.436517	0.26993	0.0858495	0.184055
WBGene00016154	szy-5	other	60.9434	-0.136517	0.227734	0.530081	0.668702
WBGene00000429	ceh-2	other	4.42194	-0.0493738	0.594362	0.892778	0.934122
WBGene00196480	C27A12.11	other	0	NA	NA	NA	NA
WBGene00202331	C27A12.12	other	0	NA	NA	NA	NA
WBGene00022946		other	680.983	0.535843	0.755733	NA	NA
WBGene00016156	ari-1.3	other	55.1976	-0.60189	0.288249	0.0242426	0.0699613
WBGene00219261	mir-4926	other	1.37077	0.20788	0.764668	0.444769	0.594857
WBGene00016157	ari-1.2	other	92.1358	0.35073	0.179117	0.0442785	0.111703
WBGene00016158	ari-1.1	other	45.3718	0.496455	0.258054	0.0412943	0.106112
WBGene00016159	pigo-1	other	14.4449	-0.44972	0.3317	0.134513	0.256544
WBGene00023409	mbd-2	other	43.5738	0.115701	0.286482	0.666739	0.777686
WBGene00022749	ZK484.3	other	137.666	0.210815	0.183342	0.237057	0.384503
WBGene00022750	tres-1	other	282.068	-0.24213	0.110083	0.0260649	0.074033
WBGene00001819	haf-9	other	11.5619	0.441858	0.39382	0.192122	0.330605
WBGene00044933	ZK484.9	other	44.6757	-1.80677	0.290501	8.06474e-11	1.65963e-09
WBGene00201754	ZK484.10	other	0.25666	-0.0654644	0.763243	0.798658	NA
WBGene00022751	msrp-2	other	0.261973	0.0618362	0.745676	0.846731	NA
WBGene00022752	ZK484.6	other	0.506541	0.265067	0.765661	0.419343	NA
WBGene00220243	ZK484.11	other	0.648703	0.573553	1.02339	0.114419	NA
WBGene00022748	oaz-1	other	85.0835	-0.279672	0.208872	0.162408	0.293643
WBGene00022753	ZK484.7	other	0.248429	0.0161099	0.758859	0.964961	NA
WBGene00022754	nspd-1	other	0.152017	0.0909028	0.77594	0.868838	NA
WBGene00020840	spch-3	other	0	NA	NA	NA	NA
WBGene00165567	21ur-14839	other	0	NA	NA	NA	NA
WBGene00020841	T27A3.5	other	0	NA	NA	NA	NA
WBGene00006044	ssp-16	other	0	NA	NA	NA	NA
WBGene00044611	T27A3.8	other	0.101725	0.0816525	0.774347	0.868838	NA
WBGene00044934	T27A3.9	other	95.9271	-0.288655	0.274369	0.259415	0.409648
WBGene00220100	T27A3.12	other	2.97559	0.484974	0.605028	0.254132	0.40411
WBGene00020842	nmrk-1	other	7.1739	-0.480894	0.452865	0.200786	0.342008
WBGene00020843	T27A3.7	other	21.3428	0.799017	0.318441	0.00627855	0.0237008
WBGene00020839	usp-5	other	103.836	0.30183	0.174184	0.0755409	0.166949
WBGene00020838	trak-1	other	58.5231	0.316729	0.214039	0.122618	0.239586
WBGene00003878	pept-3	other	973.247	0.343745	0.716909	NA	NA
WBGene00199008	T27A3.11	other	0	NA	NA	NA	NA
WBGene00199766	F56F4.10	other	0	NA	NA	NA	NA
WBGene00023072		other	23.9638	0.0730743	0.646769	NA	NA
WBGene00201096	F56F4.11	other	0	NA	NA	NA	NA
WBGene00023073		other	944.232	0.342425	0.720726	NA	NA
WBGene00219705	anr-5	other	0	NA	NA	NA	NA
WBGene00018981	F56F4.4	other	0.0851099	-0.0863056	0.775292	0.799645	NA
WBGene00018982		other	0	NA	NA	NA	NA
WBGene00018980	F56F4.3	other	0.511989	-0.291378	0.802517	0.352088	NA
WBGene00018979	ttr-55	other	0	NA	NA	NA	NA
WBGene00050896	ttr-56	other	0	NA	NA	NA	NA
WBGene00018978	ttr-58	other	0	NA	NA	NA	NA
WBGene00045498	F56F4.8	other	10.1238	-0.0429767	0.36791	0.893562	0.934539
WBGene00220064	T09B4.21	other	1.28054	1.17809	1.42892	0.0415752	0.106717
WBGene00020379	T09B4.5	other	1083.96	2.44326	0.129451	2.10061e-80	1.41353e-77
WBGene00020380	T09B4.6	other	0.373032	0.0145614	0.735758	0.979749	NA
WBGene00020381		other	0	NA	NA	NA	NA
WBGene00003328	mir-235	other	23.9036	-2.00208	0.575936	5.95075e-05	0.000423252
WBGene00201901	T09B4.19	other	0.0964113	-0.0890582	0.775749	0.799645	NA
WBGene00023136		other	15.6212	-0.376998	0.644546	0.350354	0.503335
WBGene00023135		other	22.1552	-0.197534	0.634829	0.600661	0.726852
WBGene00020382	T09B4.8	other	63.9354	0.0196921	0.18244	0.912851	0.946676
WBGene00020378	T09B4.4	other	18.7551	1.70474	0.386873	2.01311e-06	1.96326e-05
WBGene00235197	rrn-4.16	other	0.411383	-0.167015	0.792136	0.533301	NA
WBGene00198554	T09B4.16	other	0	NA	NA	NA	NA
WBGene00003260	mir-1	other	170.658	-2.44073	0.317019	1.61693e-15	5.64904e-14
WBGene00196099	T09B4.14	other	0.101725	0.0816525	0.774347	0.868838	NA
WBGene00200521	T09B4.17	other	0.476225	0.399644	0.882157	0.232271	NA
WBGene00195926	T09B4.13	other	0	NA	NA	NA	NA
WBGene00020377	T09B4.3	other	1.55438	0.793374	0.91486	0.107421	0.217555
WBGene00220065	T09B4.22	other	0.191511	0.109455	0.779435	0.70697	NA
WBGene00200634	T09B4.18	other	0	NA	NA	NA	NA
WBGene00197549	T09B4.15	other	0	NA	NA	NA	NA
WBGene00020383	tin-44	other	28.953	-0.127437	0.278057	0.622135	0.743767
WBGene00000500	chn-1	other	73.7255	1.09721	0.271299	1.91227e-05	0.000152401
WBGene00020376	T09B4.2	other	16.6425	0.383237	0.389512	0.253041	0.402788
WBGene00219253	mir-4916	other	5.3591	-1.01189	0.576004	0.0247575	0.0711578
WBGene00020375	pigv-1	other	38.0759	-0.599812	0.225804	0.00537507	0.0207404
WBGene00020259	T05E7.3	other	97.2127	0.825896	0.180166	2.5167e-06	2.40878e-05
WBGene00020260	T05E7.4	other	3.4232	1.80403	0.80199	0.00437202	0.0175209
WBGene00169979	21ur-14010	other	0.40576	0.166713	0.791717	0.497534	NA
WBGene00000632	col-55	other	0	NA	NA	NA	NA
WBGene00020261	vet-1	other	124.636	0.90108	0.203897	4.974e-06	4.48094e-05
WBGene00020258	T05E7.1	other	1.86327	-0.214377	0.623257	0.586315	0.715646
WBGene00020347	ech-1.2	other	177.776	-0.40276	0.135345	0.00251141	0.0110486
WBGene00020348	mrpl-23	other	7.27413	-0.750141	0.487277	0.0587069	0.13817
WBGene00001497	fars-1	other	88.1307	-0.490512	0.211322	0.0150839	0.0479765
WBGene00197441	T08B2.14	other	0.192823	-0.114032	0.780841	0.662308	NA
WBGene00044935	T08B2.13	other	38.5253	-2.203	0.369685	2.01456e-10	3.86361e-09
WBGene00023344		other	23.7045	-3.05232	0.46173	2.97542e-12	7.3799e-11
WBGene00206356	T08B2.15	other	5.79742	0.46244	0.516777	0.250021	0.399461
WBGene00020346	rbm-5	other	83.2852	1.02226	0.234849	5.38855e-06	4.81516e-05
WBGene00004486	rps-17	other	45.841	0.988615	0.231683	9.03009e-06	7.73001e-05
WBGene00020349	T08B2.11	other	6.876	0.134399	0.412384	0.700816	0.802377
WBGene00020345	T08B2.4	other	6.28974	1.12089	0.62671	0.01847	0.0562275
WBGene00000633	col-56	other	1.38246	-0.46896	0.751782	0.258167	0.408239
WBGene00020350	T08B2.12	other	0.0964113	-0.0890582	0.775749	0.799645	NA
WBGene00016752	C48E7.7	other	0	NA	NA	NA	NA
WBGene00016751	C48E7.6	other	35.8286	-0.98261	0.249797	3.61472e-05	0.000270658
WBGene00199400	C48E7.14	other	0	NA	NA	NA	NA
WBGene00005000	spp-15	other	7.81742	0.10033	0.487009	0.793637	0.867636
WBGene00000583	cof-2	other	2.56375	-0.276512	0.564499	0.489887	0.633521
WBGene00016754	cebp-2	other	9.62945	-0.48432	0.417732	0.17201	0.306127
WBGene00003059	lpd-2	other	17.2903	0.25159	0.325238	0.393084	0.545905
WBGene00016750	let-611	other	19.4181	-0.0302594	0.331029	0.918098	0.949636
WBGene00016749	C48E7.1	other	69.3888	1.32089	0.222682	9.23964e-10	1.60676e-08
WBGene00195455	C48E7.12	other	0	NA	NA	NA	NA
WBGene00198267	C48E7.13	other	0	NA	NA	NA	NA
WBGene00016753	oac-9	other	0.340439	-0.132097	0.78643	0.529806	NA
WBGene00006689	twk-37	other	0	NA	NA	NA	NA
WBGene00015688	C10G11.8	other	0	NA	NA	NA	NA
WBGene00015689	spch-2	other	0.0964113	-0.0890582	0.775749	0.799645	NA
WBGene00196367	C10G11.13	other	0.45182	0.00646649	0.742309	0.842255	NA
WBGene00195352	C10G11.12	other	0.778369	0.0396135	0.707361	0.917033	NA
WBGene00202405	C10G11.17	other	0	NA	NA	NA	NA
WBGene00015687	chdp-1	other	807.234	1.07031	0.0833858	3.65726e-38	6.22016e-36
WBGene00201435	C10G11.15	other	0.101725	0.0816525	0.774347	0.868838	NA
WBGene00199670	C10G11.14	other	0.127674	0.09561	0.776378	0.781956	NA
WBGene00015686	C10G11.6	other	13.0999	0.867236	0.426084	0.0191008	0.0578519
WBGene00004068	pnk-1	other	69.6446	0.429273	0.199842	0.0267013	0.0755219
WBGene00005272	srh-49	other	0	NA	NA	NA	NA
WBGene00172093	21ur-15496	other	0	NA	NA	NA	NA
WBGene00005274	srh-51	other	0	NA	NA	NA	NA
WBGene00202057	C10G11.16	other	0	NA	NA	NA	NA
WBGene00005273	srh-50	other	0	NA	NA	NA	NA
WBGene00015690	C10G11.10	other	0.431418	0.116447	0.754926	0.725917	NA
WBGene00015685	C10G11.1	other	0.221536	-0.132327	0.783413	0.610642	NA
WBGene00017817	F26B1.5	other	0	NA	NA	NA	NA
WBGene00000634	col-58	other	3.56295	-0.114416	0.553524	0.767562	0.849328
WBGene00005171	srg-14	other	0	NA	NA	NA	NA
WBGene00002073	ima-2	other	74.6645	0.113104	0.236211	0.61725	0.740235
WBGene00017816	hrpk-1	other	101.538	-0.32325	0.177099	0.0612338	0.142599
WBGene00002601	let-381	other	11.6884	0.923365	0.422902	0.0115986	0.0388216
WBGene00017815	F26B1.1	other	0.965933	0.414713	0.831999	0.176363	0.311843
WBGene00194703	F26B1.8	other	0	NA	NA	NA	NA
WBGene00000254	bli-4	other	131.752	0.291605	0.216862	0.162194	0.293446
WBGene00200715	K04F10.8	other	0	NA	NA	NA	NA
WBGene00220006	K04F10.9	other	0	NA	NA	NA	NA
WBGene00003499	mut-2	other	19.6978	0.247022	0.306239	0.384021	0.537241
WBGene00019396	K04F10.3	other	14.6421	-0.575532	0.350256	0.0647584	0.14833
WBGene00019395	K04F10.2	other	5.86739	0.3093	0.48938	0.420459	0.571128
WBGene00019394	K04F10.1	other	3.52947	0.402535	0.555212	0.323263	0.476444
WBGene00019399	K04F10.7	other	72.4482	-1.1069	0.222191	2.42165e-07	2.7804e-06
WBGene00022586	ZC308.4	other	38.0645	-1.20742	0.339219	0.000111021	0.00073968
WBGene00001596	gld-2	other	145.641	-0.532976	0.230592	0.0153498	0.0486322
WBGene00201662	ZC308.6	other	0	NA	NA	NA	NA
WBGene00195486	ZC308.5	other	0.0638369	0.0711315	0.772933	0.882269	NA
WBGene00022592	klu-2	other	1.00468	-0.398654	0.744627	0.309187	0.461534
WBGene00303104	ZC328.8	other	0	NA	NA	NA	NA
WBGene00197941	ZC328.7	other	0	NA	NA	NA	NA
WBGene00196705	ZC328.6	other	0	NA	NA	NA	NA
WBGene00022591	cuti-1	other	48.4983	2.29981	0.375864	1.72475e-10	3.33257e-09
WBGene00022594	ZC328.5	other	0.101725	0.0816525	0.774347	0.868838	NA
WBGene00004721	san-1	other	49.3902	-0.934186	0.289964	0.000577632	0.00313707
WBGene00022593	ZC328.3	other	11.0945	0.417692	0.347763	0.180381	0.316168
WBGene00220039	R10A10.3	other	0.450276	0.35267	0.855295	0.278552	NA
WBGene00019992	R10A10.1	other	0	NA	NA	NA	NA
WBGene00019993	rbx-2	other	8.97671	-0.649545	0.437438	0.0771739	0.169855
WBGene00018156	ncbp-1	other	169.089	-0.340676	0.141102	0.0141198	0.0455287
WBGene00018157	lron-6	other	2.13865	1.0627	0.95618	0.0572904	0.135817
WBGene00018158	comp-1	other	0.0851099	-0.0863056	0.775292	0.799645	NA
WBGene00199892	F37E3.5	other	0	NA	NA	NA	NA
WBGene00198691	F37E3.4	other	0	NA	NA	NA	NA
WBGene00004924	snt-4	other	8.22176	-0.17346	0.399261	0.613474	0.73741
WBGene00020742	T23H2.3	other	86.6034	0.975889	0.199001	3.61691e-07	4.03598e-06
WBGene00003798	npp-12	other	177.247	0.219891	0.203849	0.264671	0.415322
WBGene00020743	mam-8	other	6.2267	2.00831	0.766	0.00127997	0.00621468
WBGene00197059	T23H2.6	other	0	NA	NA	NA	NA
WBGene00004273	rab-10	other	92.8674	1.08212	0.183572	1.46579e-09	2.45519e-08
WBGene00201953	K06A5.10	other	0	NA	NA	NA	NA
WBGene00019432	knl-2	other	150.202	-0.434635	0.141455	0.00173922	0.00808104
WBGene00019433	acdh-3	other	45.8843	-0.554169	0.248176	0.0182844	0.0558051
WBGene00019431	K06A5.3	other	0.250249	-0.120413	0.782683	0.610206	NA
WBGene00019430	K06A5.2	other	0.125125	-0.0948399	0.77681	0.799645	NA
WBGene00000386	cdc-25.1	other	45.8202	-0.699489	0.264635	0.00466302	0.0184577
WBGene00019429	K06A5.1	other	22.9426	-0.124145	0.292833	0.645114	0.76108
WBGene00019434	nmtn-1	other	21.2095	0.420352	0.307191	0.134534	0.256552
WBGene00016945	sulp-1	other	7.49472	1.75767	0.665692	0.00110733	0.00547897
WBGene00199192	K06A5.9	other	0	NA	NA	NA	NA
WBGene00000937	dbr-1	other	26.9568	-1.30814	0.325998	1.41844e-05	0.000116896
WBGene00007018	mdt-18	other	23.0859	0.15034	0.290332	0.578065	0.708538
WBGene00016944	uri-1	other	52.3888	0.727151	0.289791	0.0069857	0.0257117
WBGene00016943	acdh-1	other	439.349	-0.139076	0.114487	0.218569	0.363701
WBGene00016942	C55B7.3	other	1.58247	0.204917	0.654073	0.59023	0.718894
WBGene00016946	C55B7.10	other	0	NA	NA	NA	NA
WBGene00001627	gly-2	other	10.0519	0.110111	0.370588	0.736659	0.8284
WBGene00016947	C55B7.11	other	18.8892	2.04269	0.431424	2.48441e-07	2.84559e-06
WBGene00001599	glh-2	other	21.0825	-1.15368	0.394158	0.00104262	0.00521883
WBGene00000483	che-1	other	0.437084	-0.167649	0.761455	0.518905	NA
WBGene00200022	C55B7.13	other	0.125125	-0.0948399	0.77681	0.799645	NA
WBGene00020415	T10E9.5	other	1.27345	1.98066	3.66026	0.0188921	0.057287
WBGene00020414	T10E9.4	other	0.210234	-0.130127	0.782854	0.623097	NA
WBGene00199297	T10E9.12	other	0.25666	-0.0654644	0.763243	0.798658	NA
WBGene00020416	T10E9.6	other	0	NA	NA	NA	NA
WBGene00020417	nuo-2	other	25.0939	-0.124611	0.294372	0.647215	0.763022
WBGene00271694	T10E9.14	other	15.0768	2.28838	0.424233	1.15636e-08	1.67575e-07
WBGene00020413	cpg-22	other	3.00386	0.117427	0.555759	0.760931	0.844466
WBGene00200773	T10E9.13	other	0	NA	NA	NA	NA
WBGene00196116	T10E9.11	other	0	NA	NA	NA	NA
WBGene00020418	T10E9.8	other	2.86616	0.358004	0.650348	0.382179	0.535576
WBGene00020412	T10E9.2	other	58.9283	-0.28837	0.21533	0.162867	0.294233
WBGene00020411	T10E9.1	other	14.4767	-0.751538	0.462578	0.0509295	0.124327
WBGene00020419	acdh-4	other	1.89489	0.152495	0.577907	0.700772	0.802377
WBGene00165439	21ur-14742	other	0	NA	NA	NA	NA
WBGene00019005	F57B10.8	other	14.3377	-0.880635	0.453223	0.0190461	0.05772
WBGene00019006	spg-20	other	32.1101	0.212463	0.273012	0.405912	0.557783
WBGene00019007	ucr-11	other	14.0356	0.930033	0.375065	0.00583677	0.0222447
WBGene00000896	dad-1	other	150.621	2.58705	0.183089	4.26193e-46	9.84505e-44
WBGene00196721	F57B10.17	other	1.3458	3.5205	2.48418	0.00413964	0.0167239
WBGene00006607	tre-1	other	41.6702	-0.324361	0.223026	0.129026	0.249025
WBGene00019004	xpg-1	other	24.6074	-0.940891	0.296621	0.000632299	0.00338853
WBGene00173303	21ur-14797	other	1.10443	0.434547	0.895779	0.156316	0.285979
WBGene00019003	tmed-3	other	12.0373	0.0887599	0.402376	0.796972	0.869927
WBGene00000236	bag-1	other	23.3314	-0.35191	0.275662	0.172609	0.306784
WBGene00003184	mei-2	other	14.8005	0.271105	0.343013	0.382263	0.535605
WBGene00019002	syp-6	other	49.2648	-0.352808	0.332528	0.238267	0.386021
WBGene00019001	ipgm-1	other	52.3288	-0.667384	0.250901	0.00487846	0.0191634
WBGene00002783	let-607	other	182.7	0.229047	0.130076	0.0739239	0.164149
WBGene00196124	F57B10.16	other	0	NA	NA	NA	NA
WBGene00198317	F57B10.18	other	0.729967	1.10727	1.7154	0.0461573	NA
WBGene00197712	F48A9.4	other	0	NA	NA	NA	NA
WBGene00219955	F48A9.6	other	0.0638369	0.0711315	0.772933	0.882269	NA
WBGene00006624	try-6	other	5.84336	-0.686151	0.514186	0.0942167	0.197427
WBGene00199463	F48A9.5	other	0.271945	-0.0407847	0.759182	0.832179	NA
WBGene00018582	F48A9.2	other	11.4393	0.219801	0.37012	0.499461	0.641401
WBGene00017066	maco-1	other	77.7975	-0.354591	0.196458	0.0625016	0.144616
WBGene00219870	D2092.15	other	1.85768	-0.643641	0.764621	0.161316	0.292334
WBGene00200203	D2092.13	other	0	NA	NA	NA	NA
WBGene00017065	D2092.4	other	12.3702	-0.769164	0.421336	0.0327694	0.0888307
WBGene00196215	D2092.12	other	0	NA	NA	NA	NA
WBGene00006645	tsp-19	other	0.335359	-0.167909	0.792268	0.480072	NA
WBGene00017068	D2092.8	other	5.68783	-0.33769	0.472167	0.377297	0.530906
WBGene00000050	acr-11	other	0.941746	0.0906229	0.676641	0.77844	NA
WBGene00017064	ppfr-2	other	64.1066	0.0507533	0.183717	0.777783	0.85617
WBGene00170698	21ur-13226	other	0.266631	-0.155869	0.788592	0.535454	NA
WBGene00044610	D2092.10	other	0	NA	NA	NA	NA
WBGene00017063	mctp-1	other	1.73591	0.38012	0.722886	0.318614	0.471674
WBGene00200833	D2092.14	other	0	NA	NA	NA	NA
WBGene00006625	try-7	other	0.804607	-0.305029	0.79223	0.262623	NA
WBGene00195178	ZC581.10	other	0.0851099	-0.0863056	0.775292	0.799645	NA
WBGene00022633	ZC581.3	other	4.50332	-0.790164	0.585838	0.0748305	0.165687
WBGene00198736	ZC581.13	other	0	NA	NA	NA	NA
WBGene00022632	ZC581.2	other	0	NA	NA	NA	NA
WBGene00200364	ZC581.14	other	0	NA	NA	NA	NA
WBGene00195336	ZC581.11	other	0	NA	NA	NA	NA
WBGene00022634	ZC581.7	other	0.152017	0.0909028	0.77594	0.868838	NA
WBGene00022631	nekl-2	other	7.39819	0.343639	0.469991	0.359823	0.513129
WBGene00022635	ZC581.9	other	6.73724	0.90057	0.497476	0.0280091	0.0784469
WBGene00197788	ZC581.12	other	0	NA	NA	NA	NA
WBGene00015907	C17F3.1	other	0.101725	0.0816525	0.774347	0.868838	NA
WBGene00015908	C17F3.3	other	0	NA	NA	NA	NA
WBGene00199148	C17F3.4	other	0	NA	NA	NA	NA
WBGene00020712	ckr-1	other	1.78574	1.31709	1.33907	0.038419	0.100645
WBGene00200159	T23B3.7	other	0	NA	NA	NA	NA
WBGene00020713	T23B3.5	other	0	NA	NA	NA	NA
WBGene00020714	T23B3.6	other	0	NA	NA	NA	NA
WBGene00255606	T23B3.9	other	0	NA	NA	NA	NA
WBGene00255605	T23B3.8	other	0.403057	-0.387269	0.875819	0.229209	NA
WBGene00020711		other	0	NA	NA	NA	NA
WBGene00020710	T23B3.2	other	22.3894	-0.394788	0.364466	0.222687	0.368376
WBGene00020709	T23B3.1	other	25.9419	0.306987	0.269102	0.223521	0.369164
WBGene00020933	W02D3.4	other	56.1216	1.03047	0.222673	1.46976e-06	1.46192e-05
WBGene00303103	W02D3.13	other	1.64045	0.469643	0.702422	0.263259	0.413762
WBGene00003170	mec-6	other	9.79399	0.59274	0.515583	0.142364	0.267658
WBGene00002258	lbp-6	other	20.6118	0.501632	0.42757	0.163391	0.294733
WBGene00007057	ant-1.2	other	0.20345	0.107967	0.779183	0.70593	NA
WBGene00002257	lbp-5	other	10.2164	0.111903	0.420216	0.754113	0.839972
WBGene00004883	smg-5	other	23.5327	-0.232432	0.319294	0.421441	0.572061
WBGene00020932	dhod-1	other	53.311	0.976967	0.400661	0.00532482	0.0205825
WBGene00020931	cytb-5.2	other	17.1632	-0.241556	0.355665	0.442365	0.59282
WBGene00020937	W02D3.12	other	2.78886	-0.145025	0.614354	0.708081	0.807707
WBGene00006773	unc-37	other	268.64	0.00558116	0.137429	0.968606	0.981722
WBGene00020935	fnci-1	other	102.261	-0.366178	0.173576	0.0299925	0.0829066
WBGene00020936	hrpf-1	other	273.605	1.94305	0.222398	4.07185e-19	1.97555e-17
WBGene00200700	F08B6.6	other	0.182989	0.0951815	0.776787	0.868838	NA
WBGene00001682	gpc-2	other	54.6256	0.522146	0.318236	0.0734856	0.163452
WBGene00017240	calu-2	other	14.965	0.749546	0.352905	0.0180114	0.0551569
WBGene00017239	F08B6.1	other	5.73506	0.436594	0.555125	0.281878	0.432789
WBGene00006819	unc-87	other	162.706	-1.13853	0.228831	2.33783e-07	2.68816e-06
WBGene00219882	F08B6.7	other	0.20345	0.107967	0.779183	0.70593	NA
WBGene00004111	pqn-21	other	86.4889	-0.0387508	0.188796	0.830977	0.894426
WBGene00000871	cye-1	other	257.905	-1.12302	0.427602	0.00244462	0.0108009
WBGene00022955		other	214.9	-1.27449	0.552462	0.00437683	0.0175356
WBGene00016491	acdh-5	other	0.160248	-0.0194097	0.761712	0.95499	NA
WBGene00016492	C37A2.6	other	1.18527	0.75798	1.29379	0.0440985	0.111303
[truncated: 45,204 more rows]

## Sheet: SNR2 DGE
Gene ID	Gene name	Group	baseMean	log2FoldChange	lfcSE	pvalue	padj
[truncated: 46,934 more rows]

## Sheet: SNA3 GO
ID	Description	GeneRatio	BgRatio	pvalue	p.adjust	qvalue	geneID	Count
[truncated: 83 more rows]

[truncated: 7 more sheets: SUT1 GO, SNA2 GO, SNR2 GO, SNA3 KEGG, SUT1 KEGG, SNA2 KEGG, SNR2 KEGG]
