# Supplementary material for: A nematode-specific ribonucleoprotein complex mediates interactions between the major nematode spliced leader snRNP and its target pre-mRNAs
Source: Nucleic Acids Res. 2024 Apr 27;52(12):7245–60. doi: 10.1093/nar/gkae321 (PMC11229312; doi:10.1093/nar/gkae321)
Supplement: gkae321_Supplemental_Files [file gkae321_supplemental_files.zip › Eijlers et al Supplementary Table 4.xlsx]

## Sheet: Legend
Supplemental Table 4
Verification of SNA-3 RIP-Seq peak detection algorithm using a set of well-characterised embryonic genes.
Sheet "Candidates": gene name and WormBase gene ID (WBGene) of 98 candidate embryonic genes
Sheet "Usable": full analysis results for 81 embryonic genes where RIP-Seq peaks and transcription start sites (TSSs) were available.
Column		Explanation
Gene		Gene name
WBGene		Wormbase gene ID
Chr		Chromosome name
Gene.Start		Position of 5' end of gene (bp)
Strand		Strand
Gene.Length		Gene length (bp)
TSS.Start		Position of transcription start site (bp)
Transcript		Transcript ID
mRNA.Start		Position of 5' end of transcript (bp)
CDS.Start		Position of 5' end of first transcript CDS (bp)
CDS.Length		Length of first transcript CDS
RIP.Peak		Position of SNA-3 RIP-Seq peak summit (bp)
RIP.PeakID		SNA-3 RIP-Seq peak ID
RIP.Score		SNA-3 RIP-Seq peak score (MACS2)
RIP.Reads		SNA-3 RIP-Seq peak normalised read depth (MACS2)
RIP.Peakwidth		SNA-3 RIP-Seq peak width (bp)
TSSvsGene		Distance between transcription start site and 5' gene end (bp)								negative distance: upstream
TSSvsmRNA		Distance between transcription start site and 5' transcript end (bp)								positive distance: downstream
TSSvsCDS		Distance between transcription start site and 5' CDS end (bp)
RIPvsGene		Distance between SNA-3 RIP-Seq peak and 5' gene end (bp)
RIPvsmRNA		Distance between SNA-3 RIP-Seq peak and 5' transcript end (bp)
RIPvsCDS		Distance between SNA-3 RIP-Seq peak and 5' CDS end (bp)
RIPvsTSS		Distance between SNA-3 RIP-Seq peak and transcription start site (bp)

## Sheet: Candidates
Gene Name	Wormbase Name
vet-1	WBGene00020261
vet-2	WBGene00016453
vet-6	WBGene00006902
pes-1	WBGene00003976
pes-2.1	WBGene00003977
pes-2.2	WBGene00010158
pes-4	WBGene00003978
pes-5	WBGene00003979
vha-8	WBGene00006817
pes-10	WBGene00003983
mom-2	WBGene00003395
snr-1	WBGene00004914
snr-2	WBGene00004915
snr-3	WBGene00004916
snr-4	WBGene00004917
snr-5	WBGene00004918
snr-6	WBGene00004919
snr-7	WBGene00004920
rps-1	WBGene00004470
rps-2	WBGene00004471
rps-3	WBGene00004472
rps-4	WBGene00004473
rps-6	WBGene00004475
rps-7	WBGene00004476
rps-8	WBGene00004477
rps-9	WBGene00004478
rps-10	WBGene00004479
rps-11	WBGene00004480
rps-12	WBGene00004481
rps-13	WBGene00004482
rps-14	WBGene00004483
rps-15	WBGene00004484
rps-17	WBGene00004486
rps-18	WBGene00004487
rps-19	WBGene00004488
rps-20	WBGene00004489
rps-21	WBGene00004490
rps-22	WBGene00004491
rps-23	WBGene00004492
rps-24	WBGene00004493
rps-25	WBGene00004494
rps-26	WBGene00004495
rps-27	WBGene00004496
rps-28	WBGene00004497
rps-29	WBGene00004498
rps-30	WBGene00004499
rpa-1	WBGene00017546
rpa-2	WBGene00019767
rpa-4	WBGene00019079
act-4	WBGene00000066
hmp-1	WBGene00001978
ddx-15	WBGene00018967
cav-1	WBGene00000301
ama-1	WBGene00000123
pafo-1	WBGene00008338
emb-4	WBGene00001258
sqt-3	WBGene00005018
dpy-17	WBGene00001076
let-2	WBGene00002280
myrf-1	WBGene00004134
myrf-2	WBGene00008999
dpy-19	WBGene00001078
dpy-22	WBGene00001081
dpy-23	WBGene00001082
dpy-27	WBGene00001086
tasp-1	WBGene00010480
dpy-30	WBGene00001088
dpy-31	WBGene00006592
rab-1	WBGene00004266
unc-108	WBGene00006833
rab-3	WBGene00004267
rab-5	WBGene00004268
rab-7	WBGene00004271
rab-8	WBGene00004272
rab-10	WBGene00004273
rab-11	WBGene00004274
gut-2	WBGene00001808
hch-1	WBGene00001828
lin-5	WBGene00002994
lin-15B	WBGene00023497
lin-35	WBGene00003020
lin-36	WBGene00003021
lin-38	WBGene00003023
nob-1	WBGene00003779
unc-62	WBGene00006796
pat-2	WBGene00003929
pat-3	WBGene00003930
pat-4	WBGene00003931
xol-1	WBGene00006962
sma-1	WBGene00004855
tbx-2	WBGene00006543
tbx-8	WBGene00006545
vab-7	WBGene00006873
ncbp-1	WBGene00018156
ncbp-2	WBGene00009141
pir-2	WBGene00010037
F29B9.11	WBGene00017925
afd-1	WBGene00021009

## Sheet: Usable
Gene	WBGene	Chr	Gene.Start	Strand	Gene.Length	TSS.Start	Transcript	mRNA.Start	CDS.Start	CDS.Length	RIP.Peak	RIP.PeakID	RIP.Score	RIP.Reads	RIP.Peakwidth	TSSvsGene	TSSvsmRNA	TSSvsCDS	RIPvsGene	RIPvsmRNA	RIPvsCDS	RIPvsTSS
act-4	WBGene00000066	X	4960621	+	3792	4960559	transcript:M03F4.2a.1	4960621	4960662	56	4960637	SNA3-PE975_plus_peak_16339	221.483	9965.73	35	-62	-62	-103	16	16	-25	78
ama-1	WBGene00000123	IV	4248070	+	10099	4247594	transcript:F36A4.7.1	4248070	4248188	83	4247619	SNA3-PE975_plus_peak_10573	14.489	323.34	52	-476	-476	-594	-451	-451	-569	25
cav-1	WBGene00000301	IV	9772510	+	1049	9772323	transcript:T13F2.8a.1	9772510	9772532	275	9772384	SNA3-PE975_plus_peak_11620	297.548	6659.77	62	-187	-187	-209	-126	-126	-148	61
dpy-17	WBGene00001076	III	5107330	+	1162	5107108	transcript:F54D8.1.1	5107330	5107333	414	5107209	SNA3-PE975_plus_peak_7712	126.804	2837.56	59	-222	-222	-225	-121	-121	-124	101
dpy-19	WBGene00001078	III	8667482	-	7610	8668682	transcript:F22B7.10.1	8667482	8667475	102	8668810	SNA3-PE975_minus_peak_11555	15.9673	210.83	61	-1200	-1200	-1207	-1328	-1328	-1335	-128
dpy-22	WBGene00001081	X	9822273	-	12071	9822578	transcript:F47A4.2.1	9822273	9822170	107	9822629	SNA3-PE975_minus_peak_22964	62.5255	828.5	71	-305	-305	-408	-356	-356	-459	-51
dpy-23	WBGene00001082	X	4389359	+	4444	4389175	transcript:R160.1b.1	4389365	4389376	73	4389263	SNA3-PE975_plus_peak_16250	18.0213	402.42	72	-184	-190	-201	-96	-102	-113	88
dpy-30	WBGene00001088	V	12191519	+	866	12191157	transcript:ZK863.6.1	12191519	12191538	32	12191242	SNA3-PE975_plus_peak_14651	39.3728	880.38	58	-362	-362	-381	-277	-277	-296	85
emb-4	WBGene00001258	V	18894974	-	34689	18895084	transcript:Y80D3A.2a.1	18894974	18894968	68	18895091	SNA3-PE975_minus_peak_20499	19.4251	256.7	59	-110	-110	-116	-117	-117	-123	-7
gut-2	WBGene00001808	V	13497690	+	1129	13497706	transcript:T10G3.6a.1	13497690	13497776	2	13497750	SNA3-PE975_plus_peak_14860	45.2675	1012.34	50	16	16	-70	60	60	-26	44
hmp-1	WBGene00001978	V	11845871	+	6295	11845879	transcript:R13H4.4e.1	11845878	11845878	383	11845819	SNA3-PE975_plus_peak_14581	6.95185	154.62	54	8	1	1	-52	-59	-59	-60
hmp-1	WBGene00001978	V	11845871	+	6295	11845188	transcript:R13H4.4b.1	11845877	11845878	383	11845239	SNA3-PE975_plus_peak_14579	23.0161	514.23	61	-683	-689	-690	-632	-638	-639	51
lin-5	WBGene00002994	II	7860574	+	2989	7860525	transcript:T09A5.10.2	7860659	7860660	139	7860628	SNA3-PE975_plus_peak_5212	10.6417	237.22	59	-49	-134	-135	54	-31	-32	103
lin-35	WBGene00003020	I	5807709	+	7928	5807683	transcript:C32F10.2.1	5807709	5807730	57	5807651	SNA3-PE975_plus_peak_1172	77.531	1734.57	58	-26	-26	-47	-58	-58	-79	-32
lin-36	WBGene00003021	III	8020873	-	4225	8020933	transcript:F44B9.6.1	8020873	8020870	98	8021028	SNA3-PE975_minus_peak_11369	16.9802	224.27	63	-60	-60	-63	-155	-155	-158	-95
mom-2	WBGene00003395	V	8355988	+	2197	8356025	transcript:F38E1.7.1	8355988	8356098	76	8356075	SNA3-PE975_plus_peak_13979	8.24537	576.18	38	37	37	-73	87	87	-23	50
nob-1	WBGene00003779	III	12084316	-	6523	12084810	WBGene00003779	12084316	12084316	6523	12084964	SNA3-PE975_minus_peak_12724	22.2193	293.77	63	-494	-494	-494	-648	-648	-648	-154
pat-2	WBGene00003929	III	8818899	+	6367	8815862	transcript:F54F2.1.1	8818899	8818902	172	8816041	SNA3-PE975_plus_peak_8792	16.7614	374.21	60	-3037	-3037	-3040	-2858	-2858	-2861	179
pat-3	WBGene00003930	III	3914149	-	5218	3915772	transcript:ZK1058.2.1	3914149	3914129	197	3915792	SNA3-PE975_minus_peak_9619	5.10492	66.72	63	-1623	-1623	-1643	-1643	-1643	-1663	-20
pat-4	WBGene00003931	III	94809	-	5356	95098	transcript:C29F9.7.1	94809	94803	95	95056	SNA3-PE975_minus_peak_8806	8.38809	110.28	60	-289	-289	-295	-247	-247	-253	42
pes-2.1	WBGene00003977	I	11355236	+	1134	11354630	transcript:F56G4.2.1	11355236	11355236	73	11354680	SNA3-PE975_plus_peak_2852	242.178	5420.28	59	-606	-606	-606	-556	-556	-556	50
pes-4	WBGene00003978	III	1230274	-	14279	1228675	transcript:Y119D3B.17.1	1222072	1222072	127	1228674	SNA3-PE975_minus_peak_9050	10.0646	132.52	52	1599	-6603	-6603	1600	-6602	-6602	1
myrf-1	WBGene00004134	II	10502541	-	5554	10502623	transcript:F59B10.1.1	10502541	10502487	24	10502696	SNA3-PE975_minus_peak_7472	23.2322	307.21	86	-82	-82	-136	-155	-155	-209	-73
rab-1	WBGene00004266	V	1263989	-	1360	1264489	transcript:C39F7.4.1	1263989	1263956	22	1264455	SNA3-PE975_minus_peak_17336	27.5632	364.67	56	-500	-500	-533	-466	-466	-499	34
rab-5	WBGene00004268	I	9308442	+	1779	9307780	transcript:F26H9.6.1	9308442	9308445	90	9307821	SNA3-PE975_plus_peak_2256	26.7284	597.33	59	-662	-662	-665	-621	-621	-624	41
rab-8	WBGene00004272	I	3684086	-	1196	3684116	transcript:D1037.4.1	3684086	3684059	29	3684092	SNA3-PE975_minus_peak_846	8.84215	116.3	48	-30	-30	-57	-6	-6	-33	24
rab-10	WBGene00004273	I	6458479	-	1197	6458459	transcript:T23H2.5.1	6458479	6458472	126	6458667	SNA3-PE975_minus_peak_1946	8.87708	116.77	61	20	20	13	-188	-188	-195	-208
rps-2	WBGene00004471	IV	7926391	-	1093	7926555	transcript:C49H3.11.2	7926385	7926371	136	7926551	SNA3-PE975_minus_peak_14922	33.4659	442.98	50	-164	-170	-184	-160	-166	-180	4
rps-3	WBGene00004472	III	6206803	+	1162	6206546	transcript:C23G10.3.1	6206803	6206825	119	6206548	SNA3-PE975_plus_peak_8058	14.534	324.35	81	-257	-257	-279	-255	-255	-277	2
rps-4	WBGene00004473	IV	7084682	-	986	7084842	transcript:Y43B11AR.4.1	7084682	7084661	258	7084845	SNA3-PE975_minus_peak_14659	46.7383	619.06	57	-160	-160	-181	-163	-163	-184	-3
rps-7	WBGene00004476	I	10330879	+	929	10330670	transcript:ZC434.2.1	10330879	10330889	146	10330706	SNA3-PE975_plus_peak_2578	46.0325	1029.46	62	-209	-209	-219	-173	-173	-183	36
rps-8	WBGene00004477	IV	7313860	-	902	7314069	transcript:F42C5.8a.1	7313860	7313859	110	7314038	SNA3-PE975_minus_peak_14739	81.9451	1086.13	62	-209	-209	-210	-178	-178	-179	31
rps-9	WBGene00004478	II	11126362	-	991	11126430	transcript:F40F8.10.1	11126362	11126353	77	11126503	SNA3-PE975_minus_peak_7671	16.596	219.17	55	-68	-68	-77	-141	-141	-150	-73
rps-11	WBGene00004480	IV	11602641	+	639	11602317	transcript:F40F11.1.1	11602641	11602652	137	11602412	SNA3-PE975_plus_peak_12048	13.3865	298.66	58	-324	-324	-335	-229	-229	-240	95
rps-12	WBGene00004481	III	5679298	+	889	5679179	transcript:F54E7.2.3	5679298	5679330	16	5679222	SNA3-PE975_plus_peak_7882	32.2182	720.22	64	-119	-119	-151	-76	-76	-108	43
rps-13	WBGene00004482	III	6374997	-	900	6375003	transcript:C16A3.9.1	6374997	6374981	128	6375088	SNA3-PE975_minus_peak_10736	175.341	2325.17	61	-6	-6	-22	-91	-91	-107	-85
rps-14	WBGene00004483	III	7179588	-	597	7179649	transcript:F37C12.9.1	7179588	7179579	147	7179759	SNA3-PE975_minus_peak_11036	55.8195	739.53	67	-61	-61	-70	-171	-171	-180	-110
rps-15	WBGene00004484	I	8816193	-	621	8816506	transcript:F36A2.6.1	8816193	8816185	106	8816465	SNA3-PE975_minus_peak_2909	12.3	162.18	72	-313	-313	-321	-272	-272	-280	41
rps-17	WBGene00004486	I	6220764	-	671	6220946	transcript:T08B2.10.1	6220764	6220750	154	6220915	SNA3-PE975_minus_peak_1916	36.1204	478.19	48	-182	-182	-196	-151	-151	-165	31
rps-18	WBGene00004487	IV	14825679	+	798	14825244	transcript:Y57G11C.16.1	14825679	14825699	101	14825317	SNA3-PE975_plus_peak_12608	8.50427	189.37	74	-435	-435	-455	-362	-362	-382	73
rps-19	WBGene00004488	I	9625796	-	747	9625992	transcript:T05F1.3.1	9625796	9625791	210	9625969	SNA3-PE975_minus_peak_3341	31.056	411.01	63	-196	-196	-201	-173	-173	-178	23
rps-20	WBGene00004489	I	14469103	-	771	14469251	transcript:Y105E8A.16.1	14469103	14469017	2	14469232	SNA3-PE975_minus_peak_4611	27.2838	360.96	73	-148	-148	-234	-129	-129	-215	19
rps-21	WBGene00004490	III	7189631	-	453	7189742	transcript:F37C12.11.1	7189631	7189625	49	7189825	SNA3-PE975_minus_peak_11039	26.5853	351.69	73	-111	-111	-117	-194	-194	-200	-83
rps-22	WBGene00004491	III	1950535	+	890	1950474	transcript:F53A3.3a.1	1950660	1950676	95	1950532	SNA3-PE975_plus_peak_6955	13.679	305.21	60	-61	-186	-202	-3	-128	-144	58
rps-23	WBGene00004492	IV	12391053	-	755	12391220	WBGene00004492	12391053	12391053	755	12391211	SNA3-PE975_minus_peak_16219	28.1919	373.01	58	-167	-167	-167	-158	-158	-158	9
rps-24	WBGene00004493	IV	385887	+	719	385674	transcript:T07A9.11.3	385887	385909	68	385710	SNA3-PE975_plus_peak_9959	21.8237	487.53	77	-213	-213	-235	-177	-177	-199	36
rps-25	WBGene00004494	IV	5947605	-	512	5947859	transcript:K02B2.5.1	5947605	5947600	170	5947843	SNA3-PE975_minus_peak_14455	44.7475	592.65	70	-254	-254	-259	-238	-238	-243	16
rps-26	WBGene00004495	I	14759930	+	696	14759575	transcript:F39B2.6.1	14759930	14759936	180	14759628	SNA3-PE975_plus_peak_3472	20.4287	456.31	60	-355	-355	-361	-302	-302	-308	53
rps-27	WBGene00004496	V	104077	-	683	104611	transcript:F56E10.4.1	104064	104036	125	104402	SNA3-PE975_minus_peak_17175	17.7486	234.46	78	-534	-547	-575	-325	-338	-366	209
rps-28	WBGene00004497	IV	1659691	+	306	1659302	transcript:Y41D4B.5.1	1659691	1659704	128	1659348	SNA3-PE975_plus_peak_10181	8.97675	199.95	69	-389	-389	-402	-343	-343	-356	46
rps-29	WBGene00004498	III	794300	+	731	793849	transcript:B0412.4.1	794300	794309	61	793882	SNA3-PE975_plus_peak_6808	27.2684	609.42	59	-451	-451	-460	-418	-418	-427	33
sma-1	WBGene00004855	V	11899449	+	17174	11899402	transcript:R31.1e.1	11899564	11899564	66	11899506	SNA3-PE975_plus_peak_14598	16.7614	374.21	51	-47	-162	-162	57	-58	-58	104
snr-1	WBGene00004914	IV	17088049	+	897	17087651	transcript:Y116A8C.42.1	17088049	17088059	75	17087742	SNA3-PE975_plus_peak_12886	54.1771	1211.78	38	-398	-398	-408	-307	-307	-317	91
snr-2	WBGene00004915	I	13339397	+	827	13339102	transcript:W08E3.1.1	13339397	13339431	2	13339138	SNA3-PE975_plus_peak_3197	29.4958	659.28	52	-295	-295	-329	-259	-259	-293	36
snr-3	WBGene00004916	II	6489761	-	931	6489867	transcript:T28D9.10a.1	6489761	6489753	78	6489866	SNA3-PE975_minus_peak_6263	17.8185	235.39	60	-106	-106	-114	-105	-105	-113	1
snr-4	WBGene00004917	V	11979723	-	1215	11979920	transcript:C52E4.3.1	11979723	11979696	7	11979925	SNA3-PE975_minus_peak_19293	102.413	1357.66	49	-197	-197	-224	-202	-202	-229	-5
snr-5	WBGene00004918	III	7862070	+	504	7861660	transcript:ZK652.1.1	7862070	7862072	96	7861816	SNA3-PE975_plus_peak_8489	10.6867	238.23	70	-410	-410	-412	-254	-254	-256	156
snr-6	WBGene00004919	III	12429629	-	457	12429655	transcript:Y49E10.15.1	12429629	12429614	55	12429805	SNA3-PE975_minus_peak_12853	15.5831	205.73	58	-26	-26	-41	-176	-176	-191	-150
snr-7	WBGene00004920	I	2727014	+	531	2726795	transcript:Y71F9B.4.1	2727014	2727018	128	2726845	SNA3-PE975_plus_peak_552	12.2391	272.98	50	-219	-219	-223	-169	-169	-173	50
sqt-3	WBGene00005018	V	12352745	+	1575	12352956	transcript:F23H12.4b.1	12353321	12353321	655	12353016	SNA3-PE975_plus_peak_14695	54.0598	3012.83	59	211	-365	-365	271	-305	-305	60
tbx-8	WBGene00006545	III	10347349	+	2391	10346600	transcript:T07C4.2.2	10347349	10347584	295	10347492	SNA3-PE975_plus_peak_9146	12.8916	287.58	64	-749	-749	-984	143	143	-92	892
unc-62	WBGene00006796	V	4497461	+	13988	4491817	transcript:T28F12.2a.1	4497463	4497467	122	4491879	SNA3-PE975_plus_peak_13460	10.2592	228.66	63	-5644	-5646	-5650	-5582	-5584	-5588	62
unc-62	WBGene00006796	V	4497461	+	13988	4499449	transcript:T28F12.2e.1	4499796	4499796	11	4499510	SNA3-PE975_plus_peak_13462	11.3391	252.83	59	1988	-347	-347	2049	-286	-286	61
vha-8	WBGene00006817	II	4702069	+	1150	4701928	transcript:F10G7.3.1	4702069	4702069	111	4701918	SNA3-PE975_plus_peak_4419	10.9792	244.77	55	-141	-141	-141	-151	-151	-151	-10
unc-108	WBGene00006833	I	3822883	+	3631	3824497	transcript:F53F10.4a.1	3824947	3824951	117	3824517	SNA3-PE975_plus_peak_704	13.454	300.18	56	1614	-450	-454	1634	-430	-434	20
vab-7	WBGene00006873	III	10920344	+	5697	10920070	transcript:M142.4.1	10920344	10920386	41	10920335	SNA3-PE975_plus_peak_9306	98.8825	2212.53	44	-274	-274	-316	-9	-9	-51	265
vet-6	WBGene00006902	I	13269984	+	2797	13269826	transcript:F44F1.7.1	13269984	13270000	291	13269885	SNA3-PE975_plus_peak_3165	35.9755	804.33	59	-158	-158	-174	-99	-99	-115	59
xol-1	WBGene00006962	X	8041313	+	3096	8039992	WBGene00006962	8041313	8041313	3096	8040532	SNA3-PE975_plus_peak_16815	12.3516	275.5	60	-1321	-1321	-1321	-781	-781	-781	540
pafo-1	WBGene00008338	V	11521703	+	1681	11521646	transcript:C55A6.9.1	11521703	11521766	40	11521718	SNA3-PE975_plus_peak_14525	71.9963	1610.67	63	-57	-57	-120	15	15	-48	72
myrf-2	WBGene00008999	X	10194377	-	13437	10188359	transcript:F21A10.2d.1	10187986	10187986	100	10188441	SNA3-PE975_minus_peak_23047	44.5678	1012.92	64	6018	-373	-373	5936	-455	-455	-82
ncbp-2	WBGene00009141	I	7643328	-	1443	7643257	transcript:F26A3.2b.1	7642947	7642947	49	7643248	SNA3-PE975_minus_peak_2445	44.2337	972.14	54	71	-310	-310	80	-301	-301	9
pir-2	WBGene00010037	III	9443634	-	2077	9443451	transcript:F54C8.4b.1	9442677	9442677	40	9443568	SNA3-PE975_minus_peak_11870	37.4691	570.4	55	183	-774	-774	66	-891	-891	-117
pes-2.2	WBGene00010158	I	11359305	-	1227	11359865	transcript:F56G4.3.1	11359305	11359301	73	11359841	SNA3-PE975_minus_peak_3871	311.488	4131.37	59	-560	-560	-564	-536	-536	-540	24
tasp-1	WBGene00010480	III	10759307	+	3714	10759170	transcript:K01G5.9.2	10759669	10759767	33	10759323	SNA3-PE975_plus_peak_9275	8.66177	192.9	59	-137	-499	-597	16	-346	-444	153
vet-2	WBGene00016453	I	10846772	+	3331	10846333	transcript:C35E7.1.1	10846772	10846800	1023	10846394	SNA3-PE975_plus_peak_2770	71.7038	1604.13	60	-439	-439	-467	-378	-378	-406	61
rpa-1	WBGene00017546	II	7664582	+	2528	7664405	transcript:F18A1.5.1	7664582	7664592	83	7664540	SNA3-PE975_plus_peak_5149	8.95425	199.45	58	-177	-177	-187	-42	-42	-52	135
F29B9.11	WBGene00017925	IV	4660201	-	570	4660401	transcript:F29B9.11.1	4660201	4660200	113	4660385	SNA3-PE975_minus_peak_14216	33.6057	444.83	60	-200	-200	-201	-184	-184	-185	16
ncbp-1	WBGene00018156	I	6422061	+	3733	6422023	transcript:F37E3.1.1	6422061	6422106	24	6422061	SNA3-PE975_plus_peak_1382	27.67	912.11	60	-38	-38	-83	0	0	-45	38
ddx-15	WBGene00018967	III	5591718	-	2682	5591831	transcript:F56D2.6a.1	5591718	5591706	55	5591858	SNA3-PE975_minus_peak_10416	26.4456	349.84	60	-113	-113	-125	-140	-140	-152	-27
rpa-2	WBGene00019767	I	4770292	+	1066	4768023	transcript:M04F3.1.1	4770292	4770304	83	4768051	SNA3-PE975_plus_peak_951	6.52437	145.05	57	-2269	-2269	-2281	-2241	-2241	-2253	28
vet-1	WBGene00020261	I	6202076	-	1278	6202940	transcript:T05E7.5.1	6202076	6202066	106	6202913	SNA3-PE975_minus_peak_1897	46.2494	612.57	60	-864	-864	-874	-837	-837	-847	27
afd-1	WBGene00021009	I	2160038	+	49606	2155767	transcript:W03F11.6d.1	2160038	2160071	128	2155809	SNA3-PE975_plus_peak_448	48.6199	1087.38	53	-4271	-4271	-4304	-4229	-4229	-4262	42
lin-15B	WBGene00023497	X	15726123	+	5902	15725087	transcript:ZK662.4.2	15726123	15726135	73	15725280	SNA3-PE975_plus_peak_17889	12.4866	278.52	59	-1036	-1036	-1048	-843	-843	-855	193
