# Supplementary material for: A nematode-specific ribonucleoprotein complex mediates interactions between the major nematode spliced leader snRNP and its target pre-mRNAs
Source: Nucleic Acids Res. 2024 Apr 27;52(12):7245–60. doi: 10.1093/nar/gkae321 (PMC11229312; doi:10.1093/nar/gkae321)
Supplement: gkae321_Supplemental_Files [file gkae321_supplemental_files.zip › Eijlers et al Supplementary Table 6.xlsx]

## Sheet: read me
	Samples
Sheet:	Sample name	Embryo treatment	Immunoprecipitation
SNA-2_IP_PE1220+-5Ph-IAA_AM	LFQ intensity DMSO_control_1	DMSO control	control beads		immunoprecipitations
	LFQ intensity DMSO_control_2	DMSO control	control beads
	LFQ intensity DMSO_control_3	DMSO control	control beads
	LFQ intensity DMSO_GFP_1	DMSO control	anti-GFP beads
	LFQ intensity DMSO_GFP_2	DMSO control	anti-GFP beads
	LFQ intensity DMSO_GFP_3	DMSO control	anti-GFP beads
	LFQ intensity 5-Ph-IAA-AM_control_1	5-Ph-IAA-AM	control beads
	LFQ intensity 5-Ph-IAA-AM_control_2	5-Ph-IAA-AM	control beads
	LFQ intensity 5-Ph-IAA-AM_control_3	5-Ph-IAA-AM	control beads
	LFQ intensity 5-Ph-IAA-AM_GFP_1	5-Ph-IAA-AM	anti-GFP beads
	LFQ intensity 5-Ph-IAA-AM_GFP_2	5-Ph-IAA-AM	anti-GFP beads
	LFQ intensity 5-Ph-IAA-AM_GFP_3	5-Ph-IAA-AM	anti-GFP beads
PE1220 extract+-5-Ph-IAA-AM	LFQ intensity DMSO_1	DMSO control	not applicable		extracts
	LFQ intensity DMSO_2	DMSO control	not applicable
	LFQ intensity 5-Ph-IAA-AM_1	5-Ph-IAA-AM	not applicable
	LFQ intensity 5-Ph-IAA-AM_2	5-Ph-IAA-AM	not applicable
Protein Names	Protein Identifiers
SNR-5	P34659
SNR-2	P91918
SNR-3	Q10013
SNR-1	Q17348
SNR-4	Q18786
SNR-7	Q9N4G9
SNR-6	Q9XTU6
SNA-1	O45149
PRP-8	P34369
PRP-19	Q10051
SNA-2	Q94050
SNA-3	Q9GYR5
EFTU-2	Q23463

## Sheet: SNA-2_IP_PE1220+-5Ph-IAA_AM
Protein IDs	Majority protein IDs	Peptide counts (all)	Peptide counts (razor+unique)	Peptide counts (unique)	Protein names	Gene names	Fasta headers	Number of proteins	Peptides	Razor + unique peptides	Unique peptides	Peptides 5-Ph-IAA-AM_control_1	Peptides 5-Ph-IAA-AM_control_2	Peptides 5-Ph-IAA-AM_control_3	Peptides 5-Ph-IAA-AM_GFP_1	Peptides 5-Ph-IAA-AM_GFP_2	Peptides 5-Ph-IAA-AM_GFP_3	Peptides DMSO_control_1	Peptides DMSO_control_2	Peptides DMSO_control_3	Peptides DMSO_GFP_1	Peptides DMSO_GFP_2	Peptides DMSO_GFP_3	Razor + unique peptides 5-Ph-IAA-AM_control_1	Razor + unique peptides 5-Ph-IAA-AM_control_2	Razor + unique peptides 5-Ph-IAA-AM_control_3	Razor + unique peptides 5-Ph-IAA-AM_GFP_1	Razor + unique peptides 5-Ph-IAA-AM_GFP_2	Razor + unique peptides 5-Ph-IAA-AM_GFP_3	Razor + unique peptides DMSO_control_1	Razor + unique peptides DMSO_control_2	Razor + unique peptides DMSO_control_3	Razor + unique peptides DMSO_GFP_1	Razor + unique peptides DMSO_GFP_2	Razor + unique peptides DMSO_GFP_3	Unique peptides 5-Ph-IAA-AM_control_1	Unique peptides 5-Ph-IAA-AM_control_2	Unique peptides 5-Ph-IAA-AM_control_3	Unique peptides 5-Ph-IAA-AM_GFP_1	Unique peptides 5-Ph-IAA-AM_GFP_2	Unique peptides 5-Ph-IAA-AM_GFP_3	Unique peptides DMSO_control_1	Unique peptides DMSO_control_2	Unique peptides DMSO_control_3	Unique peptides DMSO_GFP_1	Unique peptides DMSO_GFP_2	Unique peptides DMSO_GFP_3	Sequence coverage [%]	Unique + razor sequence coverage [%]
A0A0K3AUJ9	A0A0K3AUJ9	8	8	8			sp|A0A0K3AUJ9|PRDX_CAEEL Peroxiredoxin prdx-2 OS=Caenorhabditis elegans OX=6239 GN=prdx-2 PE=1 SV=1	1	8	8	8	3	7	3	4	3	4	3	2	4	4	6	3	3	7	3	4	3	4	3	2	4	4	6	3	3	7	3	4	3	4	3	2	4	4	6	3	60.7	60.7
A3QMC5	A3QMC5	2	2	2		rpl-34	tr|A3QMC5|A3QMC5_CAEEL 60S ribosomal protein L34 OS=Caenorhabditis elegans OX=6239 GN=rpl-34 PE=1 SV=1	1	2	2	2	1	0	0	0	1	1	0	0	0	1	0	0	1	0	0	0	1	1	0	0	0	1	0	0	1	0	0	0	1	1	0	0	0	1	0	0	13.6	13.6
A9CZN9	A9CZN9	10	10	10			tr|A9CZN9|A9CZN9_CAEEL GCS light chain OS=Caenorhabditis elegans OX=6239 GN=CELE_E01A2.1 PE=1 SV=1	1	10	10	10	5	5	3	7	5	4	4	3	5	4	4	4	5	5	3	7	5	4	4	3	5	4	4	4	5	5	3	7	5	4	4	3	5	4	4	4	51.4	51.4
A9D4S6	A9D4S6	3	3	3			tr|A9D4S6|A9D4S6_CAEEL Uncharacterized protein OS=Caenorhabditis elegans OX=6239 GN=CELE_M03F8.3 PE=1 SV=1	1	3	3	3	0	0	0	0	1	1	0	0	0	2	1	2	0	0	0	0	1	1	0	0	0	2	1	2	0	0	0	0	1	1	0	0	0	2	1	2	5.5	5.5
B3CJ34	B3CJ34	13	13	13		gcn-1	tr|B3CJ34|B3CJ34_CAEEL TOG domain-containing protein OS=Caenorhabditis elegans OX=6239 GN=gcn-1 PE=1 SV=3	1	13	13	13	0	5	2	2	1	1	0	0	0	10	3	5	0	5	2	2	1	1	0	0	0	10	3	5	0	5	2	2	1	1	0	0	0	10	3	5	7.3	7.3
B3GWA1	B3GWA1	2	2	2		nono-1	tr|B3GWA1|B3GWA1_CAEEL NONO (Conserved nuclear protein, aka PSF) homolog OS=Caenorhabditis elegans OX=6239 GN=nono-1 PE=1 SV=1	1	2	2	2	0	0	0	0	0	0	2	0	0	0	0	0	0	0	0	0	0	0	2	0	0	0	0	0	0	0	0	0	0	0	2	0	0	0	0	0	4.3	4.3
CON__ENSEMBL:ENSP00000377550;CON__P13646-1	CON__ENSEMBL:ENSP00000377550;CON__P13646-1	11;10	5;5	3;3			;	2	11	5	3	6	6	5	6	8	5	5	5	5	4	3	4	0	0	0	0	5	0	0	0	0	0	0	0	0	0	0	0	3	0	0	0	0	0	0	0	25.5	15.5
CON__P00761	CON__P00761	12	12	12				1	12	12	12	11	10	11	7	8	7	10	11	12	8	7	7	11	10	11	7	8	7	10	11	12	8	7	7	11	10	11	7	8	7	10	11	12	8	7	7	64.5	64.5
CON__P01966	CON__P01966	3	3	3				1	3	3	3	2	0	0	0	0	0	0	2	0	0	0	0	2	0	0	0	0	0	0	2	0	0	0	0	2	0	0	0	0	0	0	2	0	0	0	0	28.2	28.2
CON__P02533;CON__Q6IFX2;CON__Q61782	CON__P02533	40;15;6	35;14;6	16;4;2				3	40	35	16	31	27	22	16	6	19	13	28	19	13	12	13	27	25	19	14	5	15	11	25	15	11	8	10	11	12	9	8	4	7	5	13	9	6	4	6	69.9	64.6
CON__P02538;CON__O95678;CON__Q8VED5	CON__P02538	38;15;10	2;1;1	1;0;0				3	38	2	1	33	28	22	14	13	15	14	28	14	15	14	11	2	0	1	1	0	0	0	1	0	0	1	0	1	0	1	1	0	0	0	0	0	0	1	0	51.1	3.9
CON__P02662	CON__P02662	2	2	2				1	2	2	2	1	0	2	0	0	0	0	1	1	0	0	0	1	0	2	0	0	0	0	1	1	0	0	0	1	0	2	0	0	0	0	1	1	0	0	0	12.1	12.1
CON__P02666	CON__P02666	2	2	2				1	2	2	2	0	0	2	0	0	0	0	0	0	0	0	0	0	0	2	0	0	0	0	0	0	0	0	0	0	0	2	0	0	0	0	0	0	0	0	0	12.4	12.4
CON__P02754	CON__P02754	4	4	4				1	4	4	4	3	0	1	0	0	0	0	2	0	0	0	0	3	0	1	0	0	0	0	2	0	0	0	0	3	0	1	0	0	0	0	2	0	0	0	0	35.8	35.8
CON__P02768-1	CON__P02768-1	14	11	11				1	14	11	11	8	6	7	0	0	1	3	8	10	2	0	1	5	3	5	0	0	0	1	5	8	0	0	0	5	3	5	0	0	0	1	5	8	0	0	0	25.1	20.4
CON__P02769	CON__P02769	26	26	23				1	26	26	23	20	22	12	0	0	1	15	12	15	8	0	1	20	22	12	0	0	1	15	12	15	8	0	1	17	19	10	0	0	0	13	9	13	6	0	0	51.9	51.9
CON__P04264	CON__P04264	63	63	48				1	63	63	48	52	41	39	23	26	36	32	47	38	32	31	37	52	41	39	23	26	36	32	47	38	32	31	37	39	28	28	18	19	26	24	35	28	23	21	28	74.8	74.8
CON__P05787;CON__Q9DCV7;CON__Q3KNV1;CON__P08729;CON__Q9NSB2;CON__Q6ISB0;CON__Q9H552	CON__P05787;CON__Q9DCV7;CON__Q3KNV1;CON__P08729;CON__Q9NSB2;CON__Q6ISB0	8;6;6;6;5;5;3	2;2;2;2;1;1;2	2;2;2;2;1;1;2			;;;;;	7	8	2	2	5	4	3	1	2	2	2	4	4	3	2	2	0	0	0	0	0	0	0	1	1	0	0	0	0	0	0	0	0	0	0	1	1	0	0	0	8.3	1.9
CON__P08730-1	CON__P08730-1	9	2	2				1	9	2	2	9	8	5	7	3	6	5	6	6	4	5	6	2	2	0	1	0	0	0	1	0	0	0	0	2	2	0	1	0	0	0	1	0	0	0	0	13.3	4.3
CON__P08779;CON__Q9Z2K1;CON__Q3ZAW8;CON__A2A4G1;CON__P19001;CON__P35900;CON__Q9D312;CON__Q8N1A0	CON__P08779	38;10;10;8;5;4;4;1	21;1;1;0;0;0;0;0	21;1;1;0;0;0;0;0				8	38	21	21	31	22	20	19	2	19	9	20	16	9	16	8	17	11	9	11	0	8	2	8	7	3	8	1	17	11	9	11	0	8	2	8	7	3	8	1	73.8	52
CON__P13645;CON__P02535-1;CON__Q7Z3Y7;CON__Q148H6;CON__Q2M2I5;CON__Q99456;CON__Q7Z3Y8;CON__Q7Z3Z0;CON__P05784;CON__A2AB72;CON__O76015;CON__Q15323;CON__Q7Z3Y9;CON__O76014;CON__REFSEQ:XP_986630;CON__Q92764;CON__Q9UE12;CON__A2A5Y0;CON__Q14525	CON__P13645	53;12;4;3;2;2;2;2;2;1;1;1;1;1;1;1;1;1;1	52;12;4;3;2;1;2;2;1;1;1;1;1;1;1;1;1;1;1	46;8;2;1;0;0;1;1;0;0;0;0;0;0;0;0;0;0;0				19	53	52	46	39	38	38	22	24	30	35	44	38	25	28	34	38	37	37	21	24	29	34	44	37	24	27	33	33	34	33	18	21	25	31	39	32	22	22	29	64.8	64.8
CON__P13647;CON__H-INV:HIT000016045;CON__REFSEQ:XP_932229;CON__H-INV:HIT000292931;CON__Q61726;CON__O43790;CON__Q6NT21;CON__P78385;CON__Q14533;CON__P78386	CON__P13647	47;2;1;1;1;1;1;1;1;1	37;0;0;1;1;1;1;1;1;1	9;0;0;0;0;0;0;0;0;0				10	47	37	9	39	35	23	10	9	13	23	36	21	17	11	16	30	26	15	6	4	9	16	28	14	11	7	12	7	6	4	2	2	3	4	6	4	3	3	3	57.1	49.7
CON__P19013	CON__P19013	11	8	8				1	11	8	8	3	2	0	1	10	2	2	1	1	2	2	2	0	0	0	0	8	0	0	0	0	0	0	0	0	0	0	0	8	0	0	0	0	0	0	0	25.9	21.5
CON__P20930	CON__P20930	5	5	5				1	5	5	5	2	3	0	0	0	0	0	0	0	0	0	0	2	3	0	0	0	0	0	0	0	0	0	0	2	3	0	0	0	0	0	0	0	0	0	0	1.2	1.2
CON__P35527	CON__P35527	55	55	54				1	55	55	54	47	40	40	22	17	24	23	45	38	19	17	22	47	40	40	22	17	24	23	45	38	19	17	22	46	39	39	21	17	23	22	45	37	18	16	21	75.3	75.3
CON__P35908v2	CON__P35908v2	62	58	1				1	62	58	1	54	46	35	15	22	25	43	50	41	30	23	24	51	43	33	13	21	23	42	48	39	27	21	23	1	1	1	1	1	1	1	1	1	1	1	1	89.8	87.3
CON__P48668;CON__P04259	CON__P48668;CON__P04259	38;36	16;14	1;1			;	2	38	16	1	33	29	22	14	13	15	14	28	14	15	13	11	14	12	7	7	4	7	1	11	4	4	6	3	1	1	0	1	0	0	0	0	0	0	0	0	51.1	29.3
CON__Q04695	CON__Q04695	22	9	4				1	22	9	4	16	11	8	6	2	9	7	14	8	7	4	5	3	3	2	1	0	2	2	6	3	2	0	0	1	1	1	0	0	1	1	2	2	1	0	0	40.7	24.8
CON__Q5D862	CON__Q5D862	9	9	9				1	9	9	9	7	5	1	1	1	1	2	4	3	1	1	1	7	5	1	1	1	1	2	4	3	1	1	1	7	5	1	1	1	1	2	4	3	1	1	1	10.6	10.6
CON__Q6KB66-1;CON__Q0VBK2	CON__Q6KB66-1;CON__Q0VBK2	4;2	4;2	4;2			;	2	4	4	4	3	2	0	0	0	0	0	1	0	0	0	0	3	2	0	0	0	0	0	1	0	0	0	0	3	2	0	0	0	0	0	1	0	0	0	0	9.7	9.7
CON__Q8N1N4-2;CON__Q7RTT2	CON__Q8N1N4-2;CON__Q7RTT2	17;17	14;14	13;13			;	2	17	14	13	14	9	2	2	1	1	3	11	3	1	1	2	11	8	1	2	1	1	2	9	2	1	1	2	10	7	1	2	1	1	2	9	2	1	1	2	36.1	32.2
CON__Q7Z794	CON__Q7Z794	10	5	3				1	10	5	3	9	6	2	2	1	2	2	5	3	4	2	2	4	1	0	0	0	0	0	2	0	1	0	1	2	0	0	0	0	0	0	2	0	0	0	0	16.8	9.9
CON__Q86YZ3	CON__Q86YZ3	13	13	13				1	13	13	13	11	5	3	0	0	0	2	8	5	2	2	1	11	5	3	0	0	0	2	8	5	2	2	1	11	5	3	0	0	0	2	8	5	2	2	1	13.1	13.1
CON__Q9U6Y5	CON__Q9U6Y5	10	10	10				1	10	10	10	0	0	0	6	9	8	0	0	0	7	8	7	0	0	0	6	9	8	0	0	0	7	8	7	0	0	0	6	9	8	0	0	0	7	8	7	53.4	53.4
D0PV95	D0PV95	3	3	3		laf-1	sp|D0PV95|DDX3_CAEEL ATP-dependent RNA helicase laf-1 OS=Caenorhabditis elegans OX=6239 GN=laf-1 PE=1 SV=1	1	3	3	3	0	0	0	0	0	0	0	0	3	0	0	0	0	0	0	0	0	0	0	0	3	0	0	0	0	0	0	0	0	0	0	0	3	0	0	0	6.6	6.6
G5EBY3	G5EBY3	68	68	68		nmy-2	tr|G5EBY3|G5EBY3_CAEEL Non-muscle MYosin OS=Caenorhabditis elegans OX=6239 GN=nmy-2 PE=1 SV=1	1	68	68	68	1	23	2	10	19	12	37	4	17	60	37	25	1	23	2	10	19	12	37	4	17	60	37	25	1	23	2	10	19	12	37	4	17	60	37	25	36.4	36.4
G5EC98	G5EC98	9	9	9	CTP synthase	ctps-1	tr|G5EC98|G5EC98_CAEEL CTP synthase OS=Caenorhabditis elegans OX=6239 GN=ctps-1 PE=1 SV=1	1	9	9	9	5	7	6	4	3	2	1	1	2	1	3	4	5	7	6	4	3	2	1	1	2	1	3	4	5	7	6	4	3	2	1	1	2	1	3	4	20.7	20.7
G5ECH0	G5ECH0	2	2	2	Histone deacetylase	hda-3	tr|G5ECH0|G5ECH0_CAEEL Histone deacetylase OS=Caenorhabditis elegans OX=6239 GN=hda-3 PE=1 SV=1	1	2	2	2	1	1	0	0	0	0	0	0	0	0	0	0	1	1	0	0	0	0	0	0	0	0	0	0	1	1	0	0	0	0	0	0	0	0	0	0	6.9	6.9
G5ECR7	G5ECR7	3	3	3		elb-1	tr|G5ECR7|G5ECR7_CAEEL ELongin B OS=Caenorhabditis elegans OX=6239 GN=elb-1 PE=1 SV=1	1	3	3	3	1	2	1	1	1	0	1	0	1	1	0	1	1	2	1	1	1	0	1	0	1	1	0	1	1	2	1	1	1	0	1	0	1	1	0	1	34.7	34.7
G5ED41	G5ED41	9	9	9	Cullin-associated NEDD8-dissociated protein 1	cand-1	sp|G5ED41|CAND1_CAEEL Cullin-associated NEDD8-dissociated protein 1 OS=Caenorhabditis elegans OX=6239 GN=cand-1 PE=1 SV=1	1	9	9	9	1	6	3	2	3	3	1	0	2	5	3	4	1	6	3	2	3	3	1	0	2	5	3	4	1	6	3	2	3	3	1	0	2	5	3	4	9.7	9.7
G5EDV3	G5EDV3	5	5	5		cey-4	tr|G5EDV3|G5EDV3_CAEEL CSP domain-containing protein OS=Caenorhabditis elegans OX=6239 GN=cey-4 PE=1 SV=1	1	5	5	5	1	1	0	2	4	3	0	0	0	5	4	3	1	1	0	2	4	3	0	0	0	5	4	3	1	1	0	2	4	3	0	0	0	5	4	3	32.7	32.7
G5EDY2	G5EDY2	19	19	19		wars-1	tr|G5EDY2|G5EDY2_CAEEL Tryptophanyl-tRNA synthetase OS=Caenorhabditis elegans OX=6239 GN=wars-1 PE=1 SV=1	1	19	19	19	9	9	11	9	8	9	8	7	12	6	7	8	9	9	11	9	8	9	8	7	12	6	7	8	9	9	11	9	8	9	8	7	12	6	7	8	53.5	53.5
G5EE04	G5EE04	7	7	7		hip-1	tr|G5EE04|G5EE04_CAEEL TPR_REGION domain-containing protein OS=Caenorhabditis elegans OX=6239 GN=hip-1 PE=1 SV=1	1	7	7	7	5	3	4	2	2	2	3	2	4	2	2	2	5	3	4	2	2	2	3	2	4	2	2	2	5	3	4	2	2	2	3	2	4	2	2	2	18	18
G5EE41	G5EE41	2	2	2		cuc-1	tr|G5EE41|G5EE41_CAEEL Copper chaperone OS=Caenorhabditis elegans OX=6239 GN=cuc-1 PE=1 SV=1	1	2	2	2	1	1	2	0	0	0	1	0	0	0	0	0	1	1	2	0	0	0	1	0	0	0	0	0	1	1	2	0	0	0	1	0	0	0	0	0	27.5	27.5
G5EEG7	G5EEG7	2	2	2		smu-1	sp|G5EEG7|SMU1_CAEEL Smu-1 suppressor of mec-8 and unc-52 protein OS=Caenorhabditis elegans OX=6239 GN=smu-1 PE=1 SV=1	1	2	2	2	0	0	0	0	0	1	0	0	0	2	1	0	0	0	0	0	0	1	0	0	0	2	1	0	0	0	0	0	0	1	0	0	0	2	1	0	7.3	7.3
G5EEL2	G5EEL2	4	4	4		plrg-1	tr|G5EEL2|G5EEL2_CAEEL WD_REPEATS_REGION domain-containing protein OS=Caenorhabditis elegans OX=6239 GN=plrg-1 PE=1 SV=1	1	4	4	4	0	0	0	0	0	0	0	0	0	2	2	2	0	0	0	0	0	0	0	0	0	2	2	2	0	0	0	0	0	0	0	0	0	2	2	2	15.6	15.6
G5EEQ8	G5EEQ8	10	10	10			tr|G5EEQ8|G5EEQ8_CAEEL SF3b1 domain-containing protein OS=Caenorhabditis elegans OX=6239 GN=sftb-1 PE=1 SV=1	1	10	10	10	1	1	0	2	4	4	0	0	1	5	4	4	1	1	0	2	4	4	0	0	1	5	4	4	1	1	0	2	4	4	0	0	1	5	4	4	14.9	14.9
G5EES6	G5EES6	6	6	6		ufd-3	sp|G5EES6|UFD3_CAEEL Ubiquitin fusion degradation protein 3 homolog OS=Caenorhabditis elegans OX=6239 GN=ufd-3 PE=1 SV=1	1	6	6	6	3	1	2	1	2	2	1	1	2	3	1	0	3	1	2	1	2	2	1	1	2	3	1	0	3	1	2	1	2	2	1	1	2	3	1	0	12.4	12.4
G5EET2	G5EET2	14	14	14		dut-1	tr|G5EET2|G5EET2_CAEEL dUTP diphosphatase OS=Caenorhabditis elegans OX=6239 GN=dut-1 PE=1 SV=1	1	14	14	14	13	11	12	8	10	9	9	8	11	8	9	8	13	11	12	8	10	9	9	8	11	8	9	8	13	11	12	8	10	9	9	8	11	8	9	8	51.5	51.5
G5EFC4	G5EFC4	2	2	2			tr|G5EFC4|G5EFC4_CAEEL Cell Division Cycle related OS=Caenorhabditis elegans OX=6239 GN=cdc-5l PE=1 SV=1	1	2	2	2	0	0	0	0	1	0	0	0	0	0	1	2	0	0	0	0	1	0	0	0	0	0	1	2	0	0	0	0	1	0	0	0	0	0	1	2	2.8	2.8
G5EFG4	G5EFG4	14	14	14		abcf-2	tr|G5EFG4|G5EFG4_CAEEL ABC transporter, class F OS=Caenorhabditis elegans OX=6239 GN=abcf-2 PE=1 SV=1	1	14	14	14	8	7	5	6	6	7	4	0	6	5	4	6	8	7	5	6	6	7	4	0	6	5	4	6	8	7	5	6	6	7	4	0	6	5	4	6	29.6	29.6
G5EFY6	G5EFY6	8	8	8		sec-31	tr|G5EFY6|G5EFY6_CAEEL WD_REPEATS_REGION domain-containing protein OS=Caenorhabditis elegans OX=6239 GN=sec-31 PE=1 SV=1	1	8	8	8	0	0	0	1	2	2	0	0	0	6	4	1	0	0	0	1	2	2	0	0	0	6	4	1	0	0	0	1	2	2	0	0	0	6	4	1	11.7	11.7
G5EGB3	G5EGB3	2	2	2		ragc-1	tr|G5EGB3|G5EGB3_CAEEL RAs-related GTP binding protein C homolog OS=Caenorhabditis elegans OX=6239 GN=ragc-1 PE=1 SV=1	1	2	2	2	0	0	1	0	1	1	0	0	1	0	0	0	0	0	1	0	1	1	0	0	1	0	0	0	0	0	1	0	1	1	0	0	1	0	0	0	6.5	6.5
G5EGP8	G5EGP8	10	10	10		cpz-1	sp|G5EGP8|CATZ1_CAEEL Cathepsin Z-1 OS=Caenorhabditis elegans OX=6239 GN=cpz-1 PE=1 SV=1	1	10	10	10	6	7	7	5	7	6	6	7	6	6	6	5	6	7	7	5	7	6	6	7	6	6	6	5	6	7	7	5	7	6	6	7	6	6	6	5	51.6	51.6
H2KMK6	H2KMK6	2	2	2			tr|H2KMK6|H2KMK6_CAEEL Uncharacterized protein OS=Caenorhabditis elegans OX=6239 GN=CELE_Y38E10A.22 PE=1 SV=2	1	2	2	2	0	1	1	1	1	1	0	0	0	1	0	1	0	1	1	1	1	1	0	0	0	1	0	1	0	1	1	1	1	1	0	0	0	1	0	1	6.8	6.8
H2KYR1	H2KYR1	6	6	6		vig-1	tr|H2KYR1|H2KYR1_CAEEL HABP4_PAI-RBP1 domain-containing protein OS=Caenorhabditis elegans OX=6239 GN=vig-1 PE=1 SV=1	1	6	6	6	1	2	2	0	0	0	5	0	3	0	0	0	1	2	2	0	0	0	5	0	3	0	0	0	1	2	2	0	0	0	5	0	3	0	0	0	29.4	29.4
H2L2A8	H2L2A8	3	3	3	Uridine kinase		tr|H2L2A8|H2L2A8_CAEEL Uridine kinase OS=Caenorhabditis elegans OX=6239 GN=CELE_F19B6.1 PE=1 SV=1	1	3	3	3	2	3	2	0	0	0	2	0	2	1	0	1	2	3	2	0	0	0	2	0	2	1	0	1	2	3	2	0	0	0	2	0	2	1	0	1	8.8	8.8
H2L2E8;G5EDD4;P52274;Q9XXH2;P91873	H2L2E8;G5EDD4	14;8;2;1;1	3;0;0;0;0	3;0;0;0;0		tba-1;tba-4	tr|H2L2E8|H2L2E8_CAEEL Tubulin alpha chain OS=Caenorhabditis elegans OX=6239 GN=tba-1 PE=1 SV=1;tr|G5EDD4|G5EDD4_CAEEL Tubulin alpha chain OS=Caenorhabditis elegans OX=6239 GN=tba-4 PE=1 SV=1	5	14	3	3	9	12	13	9	8	11	8	9	13	10	10	11	3	2	3	3	3	3	2	3	3	3	3	3	3	2	3	3	3	3	2	3	3	3	3	3	52.2	13
O01802	O01802	7	7	7	60S ribosomal protein L7	rpl-7	sp|O01802|RL7_CAEEL 60S ribosomal protein L7 OS=Caenorhabditis elegans OX=6239 GN=rpl-7 PE=3 SV=1	1	7	7	7	1	3	4	4	6	5	2	0	4	2	2	3	1	3	4	4	6	5	2	0	4	2	2	3	1	3	4	4	6	5	2	0	4	2	2	3	38.1	38.1
O02053	O02053	2	2	2		san-1	tr|O02053|O02053_CAEEL BUB1 N-terminal domain-containing protein OS=Caenorhabditis elegans OX=6239 GN=san-1 PE=1 SV=2	1	2	2	2	1	1	0	1	0	1	0	0	0	1	0	0	1	1	0	1	0	1	0	0	0	1	0	0	1	1	0	1	0	1	0	0	0	1	0	0	9.2	9.2
O02056	O02056	13	13	13	60S ribosomal protein L4	rpl-4	sp|O02056|RL4_CAEEL 60S ribosomal protein L4 OS=Caenorhabditis elegans OX=6239 GN=rpl-4 PE=1 SV=3	1	13	13	13	4	6	7	8	8	7	2	0	6	5	6	6	4	6	7	8	8	7	2	0	6	5	6	6	4	6	7	8	8	7	2	0	6	5	6	6	42	42
O02115	O02115	7	7	7	Proliferating cell nuclear antigen	pcn-1	sp|O02115|PCNA_CAEEL Proliferating cell nuclear antigen OS=Caenorhabditis elegans OX=6239 GN=pcn-1 PE=1 SV=3	1	7	7	7	4	5	4	3	3	3	2	2	3	2	3	3	4	5	4	3	3	3	2	2	3	2	3	3	4	5	4	3	3	3	2	2	3	2	3	3	44.9	44.9
O02238	O02238	2	2	2		pqn-27	tr|O02238|O02238_CAEEL Prion-like-(Q/N-rich)-domain-bearing protein OS=Caenorhabditis elegans OX=6239 GN=pqn-27 PE=1 SV=2	1	2	2	2	0	0	0	1	1	2	0	0	0	1	1	1	0	0	0	1	1	2	0	0	0	1	1	1	0	0	0	1	1	2	0	0	0	1	1	1	4.5	4.5
O02286	O02286	25	25	24		pck-2	tr|O02286|O02286_CAEEL Phosphoenolpyruvate carboxykinase (GTP) OS=Caenorhabditis elegans OX=6239 GN=pck-2 PE=1 SV=1	1	25	25	24	17	16	13	10	10	9	12	9	14	8	9	7	17	16	13	10	10	9	12	9	14	8	9	7	16	16	12	9	9	8	12	8	13	7	8	6	54.9	54.9
O02485	O02485	3	3	3	Uncharacterized protein ZK1073.1	ZK1073.1	sp|O02485|YDJ1_CAEEL Uncharacterized protein ZK1073.1 OS=Caenorhabditis elegans OX=6239 GN=ZK1073.1 PE=3 SV=1	1	3	3	3	1	1	2	1	2	0	1	1	1	1	0	1	1	1	2	1	2	0	1	1	1	1	0	1	1	1	2	1	2	0	1	1	1	1	0	1	11.1	11.1
O02639	O02639	4	4	4	60S ribosomal protein L19	rpl-19	sp|O02639|RL19_CAEEL 60S ribosomal protein L19 OS=Caenorhabditis elegans OX=6239 GN=rpl-19 PE=3 SV=1	1	4	4	4	1	3	2	1	2	2	1	0	2	3	2	3	1	3	2	1	2	2	1	0	2	3	2	3	1	3	2	1	2	2	1	0	2	3	2	3	21.7	21.7
O16297	O16297	15	15	15	DNA helicase	mcm-7	tr|O16297|O16297_CAEEL DNA replication licensing factor MCM7 OS=Caenorhabditis elegans OX=6239 GN=mcm-7 PE=1 SV=1	1	15	15	15	8	10	8	6	7	8	7	0	10	4	7	6	8	10	8	6	7	8	7	0	10	4	7	6	8	10	8	6	7	8	7	0	10	4	7	6	27.5	27.5
O16368	O16368	3	3	3	Probable 26S protease regulatory subunit 4	rpt-2	sp|O16368|PRS4_CAEEL Probable 26S proteasome regulatory subunit 4 OS=Caenorhabditis elegans OX=6239 GN=rpt-2 PE=3 SV=1	1	3	3	3	0	0	0	0	0	1	0	0	0	3	1	1	0	0	0	0	0	1	0	0	0	3	1	1	0	0	0	0	0	1	0	0	0	3	1	1	12	12
O16720;G5EES3	O16720;G5EES3	6;3	6;3	6;3	Protein argonaute	alg-2;alg-1	tr|O16720|O16720_CAEEL Protein argonaute OS=Caenorhabditis elegans OX=6239 GN=alg-2 PE=1 SV=2;tr|G5EES3|G5EES3_CAEEL Protein argonaute OS=Caenorhabditis elegans OX=6239 GN=alg-1 PE=1 SV=1	2	6	6	6	1	1	1	1	4	2	0	0	0	1	0	1	1	1	1	1	4	2	0	0	0	1	0	1	1	1	1	1	4	2	0	0	0	1	0	1	11	11
O17218	O17218	2	2	2		rps-22	tr|O17218|O17218_CAEEL Ribosomal Protein, Small subunit OS=Caenorhabditis elegans OX=6239 GN=rps-22 PE=1 SV=1	1	2	2	2	1	2	1	1	1	1	1	1	1	1	1	1	1	2	1	1	1	1	1	1	1	1	1	1	1	2	1	1	1	1	1	1	1	1	1	1	17.7	17.7
O17345	O17345	5	5	4		ttr-6	tr|O17345|O17345_CAEEL TransThyretin-Related family domain OS=Caenorhabditis elegans OX=6239 GN=ttr-6 PE=1 SV=1	1	5	5	4	5	3	2	3	3	3	3	1	3	5	3	4	5	3	2	3	3	3	3	1	3	5	3	4	4	2	1	3	2	2	2	0	2	4	2	4	56.7	56.7
O17921	O17921	24	2	2		tbb-1	tr|O17921|O17921_CAEEL Tubulin beta chain OS=Caenorhabditis elegans OX=6239 GN=tbb-1 PE=1 SV=1	1	24	2	2	19	16	17	16	17	19	16	9	21	13	18	18	2	1	2	1	2	1	2	0	2	1	1	2	2	1	2	1	2	1	2	0	2	1	1	2	68.6	8.7
O17953	O17953	3	3	3	Dihydrolipoyl dehydrogenase, mitochondrial	dld-1	sp|O17953|DLDH_CAEEL Dihydrolipoyl dehydrogenase, mitochondrial OS=Caenorhabditis elegans OX=6239 GN=dld-1 PE=3 SV=2	1	3	3	3	0	1	2	1	0	0	1	0	2	0	0	0	0	1	2	1	0	0	1	0	2	0	0	0	0	1	2	1	0	0	1	0	2	0	0	0	15.6	15.6
O18178	O18178	2	2	2		pptr-1	sp|O18178|2A51_CAEEL Serine/threonine-protein phosphatase 2A regulatory subunit pptr-1 OS=Caenorhabditis elegans OX=6239 GN=pptr-1 PE=1 SV=4	1	2	2	2	0	0	0	1	1	1	0	0	0	0	0	0	0	0	0	1	1	1	0	0	0	0	0	0	0	0	0	1	1	1	0	0	0	0	0	0	5.4	5.4
O18240	O18240	4	4	4		rps-18	tr|O18240|O18240_CAEEL 40S ribosomal protein S18 OS=Caenorhabditis elegans OX=6239 GN=rps-18 PE=1 SV=1	1	4	4	4	1	2	3	1	3	3	1	0	2	1	1	1	1	2	3	1	3	3	1	0	2	1	1	1	1	2	3	1	3	3	1	0	2	1	1	1	32.5	32.5
O18650	O18650	3	3	3	40S ribosomal protein S19	rps-19	sp|O18650|RS19_CAEEL 40S ribosomal protein S19 OS=Caenorhabditis elegans OX=6239 GN=rps-19 PE=2 SV=1	1	3	3	3	0	3	0	0	0	0	0	0	0	0	0	0	0	3	0	0	0	0	0	0	0	0	0	0	0	3	0	0	0	0	0	0	0	0	0	0	28.8	28.8
O44444	O44444	3	3	3			tr|O44444|O44444_CAEEL RRM domain-containing protein OS=Caenorhabditis elegans OX=6239 GN=C02B10.4 PE=1 SV=1	1	3	3	3	0	0	1	0	0	0	1	0	3	0	0	0	0	0	1	0	0	0	1	0	3	0	0	0	0	0	1	0	0	0	1	0	3	0	0	0	20.9	20.9
O44480	O44480	2	2	2	60S ribosomal protein L18a	rpl-20	sp|O44480|RL18A_CAEEL 60S ribosomal protein L18a OS=Caenorhabditis elegans OX=6239 GN=rpl-20 PE=3 SV=2	1	2	2	2	1	2	2	1	1	1	2	0	2	1	1	1	1	2	2	1	1	1	2	0	2	1	1	1	1	2	2	1	1	1	2	0	2	1	1	1	15	15
Q9BL61;O44781	Q9BL61;O44781	2;2	2;2	2;2			tr|Q9BL61|Q9BL61_CAEEL RNA helicase OS=Caenorhabditis elegans OX=6239 GN=CELE_Y65B4A.6 PE=1 SV=2;tr|O44781|O44781_CAEEL RNA helicase OS=Caenorhabditis elegans OX=6239 GN=CELE_F33D11.10 PE=1 SV=1	2	2	2	2	0	0	0	1	1	2	0	0	0	0	0	0	0	0	0	1	1	2	0	0	0	0	0	0	0	0	0	1	1	2	0	0	0	0	0	0	8.3	8.3
O44788	O44788	3	3	3	Transgelin	cpn-2	tr|O44788|O44788_CAEEL Transgelin OS=Caenorhabditis elegans OX=6239 GN=cpn-2 PE=1 SV=2	1	3	3	3	1	1	2	0	1	0	1	1	1	1	0	0	1	1	2	0	1	0	1	1	1	1	0	0	1	1	2	0	1	0	1	1	1	1	0	0	19.2	19.2
O44906	O44906	13	12	12		pck-1	tr|O44906|O44906_CAEEL Phosphoenolpyruvate carboxykinase (GTP) OS=Caenorhabditis elegans OX=6239 GN=pck-1 PE=1 SV=2	1	13	12	12	11	6	5	4	2	2	4	5	7	2	4	2	10	6	4	3	1	1	4	4	6	1	3	1	10	6	4	3	1	1	4	4	6	1	3	1	27.5	25.8
O44985	O44985	3	3	3		teg-4	tr|O44985|O44985_CAEEL CPSF_A domain-containing protein OS=Caenorhabditis elegans OX=6239 GN=teg-4 PE=1 SV=1	1	3	3	3	0	0	0	0	1	0	0	0	0	1	1	1	0	0	0	0	1	0	0	0	0	1	1	1	0	0	0	0	1	0	0	0	0	1	1	1	3	3
O45149	O45149	18	18	18		sna-1	tr|O45149|O45149_CAEEL Small Nuclear RNA (snRNA) Associated protein OS=Caenorhabditis elegans OX=6239 GN=sna-1 PE=1 SV=2	1	18	18	18	0	0	0	15	13	13	0	0	0	15	14	12	0	0	0	15	13	13	0	0	0	15	14	12	0	0	0	15	13	13	0	0	0	15	14	12	94.6	94.6
O45367	O45367	6	6	6			tr|O45367|O45367_CAEEL Uncharacterized protein OS=Caenorhabditis elegans OX=6239 GN=CELE_F14H3.6 PE=1 SV=2	1	6	6	6	4	5	5	1	2	2	4	1	3	2	1	2	4	5	5	1	2	2	4	1	3	2	1	2	4	5	5	1	2	2	4	1	3	2	1	2	34.7	34.7
O45499	O45499	2	2	2	40S ribosomal protein S26	rps-26	sp|O45499|RS26_CAEEL 40S ribosomal protein S26 OS=Caenorhabditis elegans OX=6239 GN=rps-26 PE=3 SV=1	1	2	2	2	0	1	0	1	0	0	0	0	0	0	0	1	0	1	0	1	0	0	0	0	0	0	0	1	0	1	0	1	0	0	0	0	0	0	0	1	13.7	13.7
O45552	O45552	8	8	8		acaa-2	tr|O45552|O45552_CAEEL ACetyl-CoA Acyltransferase 2 homolog OS=Caenorhabditis elegans OX=6239 GN=acaa-2 PE=1 SV=2	1	8	8	8	5	5	3	4	7	5	2	0	3	6	4	6	5	5	3	4	7	5	2	0	3	6	4	6	5	5	3	4	7	5	2	0	3	6	4	6	36	36
O45712	O45712	2	2	2			tr|O45712|O45712_CAEEL RRM domain-containing protein OS=Caenorhabditis elegans OX=6239 GN=rbm-3.1 PE=1 SV=1	1	2	2	2	2	2	2	2	2	2	2	2	2	2	2	2	2	2	2	2	2	2	2	2	2	2	2	2	2	2	2	2	2	2	2	2	2	2	2	2	59	59
O45713	O45713	4	4	4			tr|O45713|O45713_CAEEL RRM domain-containing protein OS=Caenorhabditis elegans OX=6239 GN=rbm-3.2 PE=1 SV=1	1	4	4	4	3	2	2	3	3	3	2	2	2	3	2	3	3	2	2	3	3	3	2	2	2	3	2	3	3	2	2	3	3	3	2	2	2	3	2	3	80	80
O45734	O45734	11	11	11		cpl-1	sp|O45734|CPL1_CAEEL Cathepsin L-like OS=Caenorhabditis elegans OX=6239 GN=cpl-1 PE=1 SV=1	1	11	11	11	7	10	7	4	6	6	8	8	8	5	5	6	7	10	7	4	6	6	8	8	8	5	5	6	7	10	7	4	6	6	8	8	8	5	5	6	44.5	44.5
O45903	O45903	2	2	2	Probable trans-2-enoyl-CoA reductase 1, mitochondrial	W09H1.5	sp|O45903|MECR1_CAEEL Enoyl-[acyl-carrier-protein] reductase, mitochondrial OS=Caenorhabditis elegans OX=6239 GN=W09H1.5 PE=3 SV=1	1	2	2	2	1	1	1	0	0	0	0	0	1	0	0	0	1	1	1	0	0	0	0	0	1	0	0	0	1	1	1	0	0	0	0	0	1	0	0	0	7.3	7.3
O45946	O45946	6	6	6	60S ribosomal protein L18	rpl-18	sp|O45946|RL18_CAEEL 60S ribosomal protein L18 OS=Caenorhabditis elegans OX=6239 GN=rpl-18 PE=3 SV=1	1	6	6	6	4	5	4	2	3	3	5	2	4	3	3	3	4	5	4	2	3	3	5	2	4	3	3	3	4	5	4	2	3	3	5	2	4	3	3	3	36.2	36.2
Q8MYL7;O61235;Q27487	Q8MYL7;O61235	3;3;1	3;3;1	3;3;1	Catalase;Catalase-2	ctl-3;ctl-1	tr|Q8MYL7|Q8MYL7_CAEEL Catalase OS=Caenorhabditis elegans OX=6239 GN=ctl-3 PE=1 SV=1;sp|O61235|CATA2_CAEEL Catalase-2 OS=Caenorhabditis elegans OX=6239 GN=ctl-1 PE=1 SV=3	3	3	3	3	1	1	0	0	1	2	0	0	0	1	1	0	1	1	0	0	1	2	0	0	0	1	1	0	1	1	0	0	1	2	0	0	0	1	1	0	9.4	9.4
O62213	O62213	2	2	2		cey-1	tr|O62213|O62213_CAEEL CSD_1 domain-containing protein OS=Caenorhabditis elegans OX=6239 GN=cey-1 PE=1 SV=1	1	2	2	2	1	2	0	1	1	1	0	0	2	1	1	1	1	2	0	1	1	1	0	0	2	1	1	1	1	2	0	1	1	1	0	0	2	1	1	1	19.2	19.2
O62220	O62220	3	3	3	Acidic leucine-rich nuclear phosphoprotein 32-related protein 1	F33H2.3	sp|O62220|AN321_CAEEL Acidic leucine-rich nuclear phosphoprotein 32-related protein 1 OS=Caenorhabditis elegans OX=6239 GN=F33H2.3 PE=3 SV=1	1	3	3	3	2	2	2	3	3	3	2	2	2	2	3	2	2	2	2	3	3	3	2	2	2	2	3	2	2	2	2	3	3	3	2	2	2	2	3	2	14	14
O62289	O62289	5	5	5		ttr-51	tr|O62289|O62289_CAEEL TransThyretin-Related family domain OS=Caenorhabditis elegans OX=6239 GN=ttr-51 PE=1 SV=2	1	5	5	5	3	3	3	2	1	2	2	1	3	2	2	0	3	3	3	2	1	2	2	1	3	2	2	0	3	3	3	2	1	2	2	1	3	2	2	0	48.6	48.6
O62327	O62327	8	8	7	Glutathione peroxidase 2	gpx-2	sp|O62327|GPX2_CAEEL Glutathione peroxidase 2 OS=Caenorhabditis elegans OX=6239 GN=gpx-2 PE=3 SV=1	1	8	8	7	4	5	3	4	5	4	5	1	6	5	6	4	4	5	3	4	5	4	5	1	6	5	6	4	3	5	3	4	5	4	5	1	6	5	5	4	58.9	58.9
P02566	P02566	3	3	3	Myosin-4	unc-54	sp|P02566|MYO4_CAEEL Myosin-4 OS=Caenorhabditis elegans OX=6239 GN=unc-54 PE=1 SV=2	1	3	3	3	0	0	0	0	0	0	0	0	0	3	0	0	0	0	0	0	0	0	0	0	0	3	0	0	0	0	0	0	0	0	0	0	0	3	0	0	1.9	1.9
P04255;Q27894;Q27876;Q27484;Q22979	P04255;Q27894;Q27876;Q27484	3;3;3;3;1	3;3;3;3;1	3;3;3;3;1	Histone H2B 1;Histone H2B 2;Probable histone H2B 4;Probable histone H2B 3	his-11;his-4;his-48;his-41	sp|P04255|H2B1_CAEEL Histone H2B 1 OS=Caenorhabditis elegans OX=6239 GN=his-44 PE=1 SV=4;sp|Q27894|H2B2_CAEEL Histone H2B 2 OS=Caenorhabditis elegans OX=6239 GN=his-54 PE=1 SV=3;sp|Q27876|H2B4_CAEEL Probable histone H2B 4 OS=Caenorhabditis elegans OX=6239	5	3	3	3	0	1	2	2	2	1	1	0	0	2	1	1	0	1	2	2	2	1	1	0	0	2	1	1	0	1	2	2	2	1	1	0	0	2	1	1	15.6	15.6
P05690	P05690	81	26	26	Vitellogenin-2	vit-2	sp|P05690|VIT2_CAEEL Vitellogenin-2 OS=Caenorhabditis elegans OX=6239 GN=vit-2 PE=1 SV=5	1	81	26	26	59	59	49	39	38	41	44	44	53	39	47	44	20	20	18	16	16	18	15	15	19	18	18	15	20	20	18	16	16	18	15	15	19	18	18	15	55.5	23.4
P06125	P06125	87	17	14	Vitellogenin-5	vit-5	sp|P06125|VIT5_CAEEL Vitellogenin-5 OS=Caenorhabditis elegans OX=6239 GN=vit-5 PE=2 SV=2	1	87	17	14	65	62	56	38	48	50	51	42	57	55	46	49	12	10	11	6	9	10	12	8	12	10	8	8	10	9	9	5	8	9	10	6	9	9	7	7	55.8	14.5
P09446	P09446	23	23	18	Heat shock 70 kDa protein A	hsp-1	sp|P09446|HSP1_CAEEL Heat shock protein hsp-1 OS=Caenorhabditis elegans OX=6239 GN=hsp-1 PE=1 SV=2	1	23	23	18	13	12	9	16	16	17	10	7	12	16	19	16	13	12	9	16	16	17	10	7	12	16	19	16	10	9	7	12	12	14	7	5	9	12	15	12	52.7	52.7
Q27485;P09588;Q27511	Q27485;P09588	4;4;1	4;4;1	4;4;1	Histone H2A	his-35;his-3	tr|Q27485|Q27485_CAEEL Histone H2A OS=Caenorhabditis elegans OX=6239 GN=his-35 PE=3 SV=1;sp|P09588|H2A_CAEEL Histone H2A OS=Caenorhabditis elegans OX=6239 GN=his-68 PE=1 SV=2	3	4	4	4	2	3	4	3	4	4	3	3	4	4	4	4	2	3	4	3	4	4	3	3	4	4	4	4	2	3	4	3	4	4	3	3	4	4	4	4	36.2	36.2
P10986;P0DM42;P0DM41	P10986;P0DM42;P0DM41	15;15;15	15;15;15	1;1;1	Actin-4;Actin-3;Actin-1	act-4;act-3;act-1	sp|P10986|ACT4_CAEEL Actin-4 OS=Caenorhabditis elegans OX=6239 GN=act-4 PE=3 SV=2;sp|P0DM42|ACT3_CAEEL Actin-3 OS=Caenorhabditis elegans OX=6239 GN=act-3 PE=3 SV=1;sp|P0DM41|ACT1_CAEEL Actin-1 OS=Caenorhabditis elegans OX=6239 GN=act-1 PE=1 SV=1	3	15	15	1	6	11	4	5	7	8	6	5	6	10	7	7	6	11	4	5	7	8	6	5	6	10	7	7	0	1	1	1	1	1	1	0	0	1	1	1	47.6	47.6
P11141	P11141	6	6	6	Heat shock 70 kDa protein F, mitochondrial	hsp-6	sp|P11141|HSP6_CAEEL Heat shock protein hsp-6 OS=Caenorhabditis elegans OX=6239 GN=hsp-6 PE=1 SV=2	1	6	6	6	0	0	0	3	3	2	0	0	0	5	2	3	0	0	0	3	3	2	0	0	0	5	2	3	0	0	0	3	3	2	0	0	0	5	2	3	11.4	11.4
P18334	P18334	16	16	16	Casein kinase II subunit alpha	kin-3	sp|P18334|CSK2A_CAEEL Casein kinase II subunit alpha OS=Caenorhabditis elegans OX=6239 GN=kin-3 PE=1 SV=1	1	16	16	16	0	0	0	12	14	14	0	0	0	13	14	14	0	0	0	12	14	14	0	0	0	13	14	14	0	0	0	12	14	14	0	0	0	13	14	14	47.5	47.5
P18947	P18947	87	87	7	Vitellogenin-4	vit-4	sp|P18947|VIT4_CAEEL Vitellogenin-4 OS=Caenorhabditis elegans OX=6239 GN=vit-4 PE=1 SV=3	1	87	87	7	64	61	54	40	49	47	48	41	55	55	47	51	64	61	54	40	49	47	48	41	55	55	47	51	3	1	1	2	3	1	1	1	3	3	1	4	56.6	56.6
P18948	P18948	71	71	71	Vitellogenin-6	vit-6	sp|P18948|VIT6_CAEEL Vitellogenin-6 OS=Caenorhabditis elegans OX=6239 GN=vit-6 PE=1 SV=5	1	71	71	71	45	50	41	31	40	42	36	32	52	34	34	34	45	50	41	31	40	42	36	32	52	34	34	34	45	50	41	31	40	42	36	32	52	34	34	34	49.4	49.4
P20163	P20163	4	2	2	Heat shock 70 kDa protein D	hsp-4	sp|P20163|BIBH_CAEEL Endoplasmic reticulum chaperone BiP homolog OS=Caenorhabditis elegans OX=6239 GN=hsp-4 PE=1 SV=2	1	4	2	2	1	2	1	2	1	1	2	1	1	2	3	2	0	0	0	1	0	0	0	0	0	1	2	1	0	0	0	1	0	0	0	0	0	1	2	1	8.4	4.1
P27420	P27420	9	7	7	Heat shock 70 kDa protein C	hsp-3	sp|P27420|HSP7C_CAEEL Heat shock 70 kDa protein C OS=Caenorhabditis elegans OX=6239 GN=hsp-3 PE=1 SV=2	1	9	7	7	2	2	1	6	5	6	2	1	1	6	8	5	1	0	0	5	4	5	0	0	0	5	7	4	1	0	0	5	4	5	0	0	0	5	7	4	22.7	18.5
P27639;Q20935	P27639	6;2	6;2	6;2	Eukaryotic initiation factor 4A	inf-1	sp|P27639|IF4A_CAEEL Eukaryotic initiation factor 4A OS=Caenorhabditis elegans OX=6239 GN=inf-1 PE=2 SV=1	2	6	6	6	1	4	1	1	1	3	1	0	2	0	1	0	1	4	1	1	1	3	1	0	2	0	1	0	1	4	1	1	1	3	1	0	2	0	1	0	19.9	19.9
P28548	P28548	8	8	8	Casein kinase II subunit beta	kin-10	sp|P28548|CSK2B_CAEEL Casein kinase II subunit beta OS=Caenorhabditis elegans OX=6239 GN=kin-10 PE=1 SV=2	1	8	8	8	0	0	0	3	3	5	0	0	0	7	5	4	0	0	0	3	3	5	0	0	0	7	5	4	0	0	0	3	3	5	0	0	0	7	5	4	45.7	45.7
P29691	P29691	30	30	30	Elongation factor 2	eef-2	sp|P29691|EF2_CAEEL Elongation factor 2 OS=Caenorhabditis elegans OX=6239 GN=eef-2 PE=1 SV=4	1	30	30	30	24	22	20	14	19	17	18	13	22	16	15	17	24	22	20	14	19	17	18	13	22	16	15	17	24	22	20	14	19	17	18	13	22	16	15	17	42.1	42.1
P34331	P34331	3	3	3	Serine/threonine-protein kinase plk-1	plk-1	sp|P34331|PLK1_CAEEL Serine/threonine-protein kinase plk-1 OS=Caenorhabditis elegans OX=6239 GN=plk-1 PE=1 SV=3	1	3	3	3	0	0	0	3	2	1	1	0	0	1	2	1	0	0	0	3	2	1	1	0	0	1	2	1	0	0	0	3	2	1	1	0	0	1	2	1	9.1	9.1
P34334	P34334	5	5	5	60S ribosomal protein L21	rpl-21	sp|P34334|RL21_CAEEL 60S ribosomal protein L21 OS=Caenorhabditis elegans OX=6239 GN=rpl-21 PE=3 SV=3	1	5	5	5	1	2	1	1	3	2	1	0	2	3	2	2	1	2	1	1	3	2	1	0	2	3	2	2	1	2	1	1	3	2	1	0	2	3	2	2	29.8	29.8
P34369	P34369	25	25	25	Pre-mRNA-splicing factor 8 homolog	prp-8	sp|P34369|PRP8_CAEEL Pre-mRNA-splicing factor 8 homolog OS=Caenorhabditis elegans OX=6239 GN=prp-8 PE=1 SV=1	1	25	25	25	0	0	0	9	14	10	0	0	0	18	20	18	0	0	0	9	14	10	0	0	0	18	20	18	0	0	0	9	14	10	0	0	0	18	20	18	16.2	16.2
P34442	P34442	2	2	2	Probable tyrosine-protein phosphatase F54C8.4	F54C8.4	sp|P34442|PTP5_CAEEL Probable tyrosine-protein phosphatase F54C8.4 OS=Caenorhabditis elegans OX=6239 GN=F54C8.4 PE=3 SV=1	1	2	2	2	0	0	0	2	2	2	0	0	0	2	2	2	0	0	0	2	2	2	0	0	0	2	2	2	0	0	0	2	2	2	0	0	0	2	2	2	6.7	6.7
P34500	P34500	5	5	5	Transthyretin-like protein 2	ttr-2	sp|P34500|TTR2_CAEEL Transthyretin-like protein 2 OS=Caenorhabditis elegans OX=6239 GN=ttr-2 PE=1 SV=1	1	5	5	5	3	0	1	0	0	0	1	0	2	1	0	0	3	0	1	0	0	0	1	0	2	1	0	0	3	0	1	0	0	0	1	0	2	1	0	0	37.2	37.2
P34542	P34542	2	2	2	Uncharacterized protein R05D3.9	R05D3.9/R05D3.10	sp|P34542|YNC9_CAEEL Uncharacterized protein R05D3.9 OS=Caenorhabditis elegans OX=6239 GN=R05D3.9/R05D3.10 PE=3 SV=3	1	2	2	2	0	0	1	1	1	0	0	0	0	1	1	0	0	0	1	1	1	0	0	0	0	1	1	0	0	0	1	1	1	0	0	0	0	1	1	0	6.8	6.8
P34556;G5ECH7;H2L0S7;Q8I7M8;Q11179;Q9TVL3	P34556	3;1;1;1;1;1	3;1;1;1;1;1	3;1;1;1;1;1	Cyclin-dependent kinase 1	cdk-1	sp|P34556|CDK1_CAEEL Cyclin-dependent kinase 1 OS=Caenorhabditis elegans OX=6239 GN=cdk-1 PE=1 SV=1	6	3	3	3	0	0	0	2	3	2	0	0	0	3	2	1	0	0	0	2	3	2	0	0	0	3	2	1	0	0	0	2	3	2	0	0	0	3	2	1	13.6	13.6
P34560	P34560	2	2	2	Regulator of microtubule dynamics protein 1	rmd-1	sp|P34560|RMD1_CAEEL Regulator of microtubule dynamics protein 1 OS=Caenorhabditis elegans OX=6239 GN=rmd-1 PE=1 SV=2	1	2	2	2	0	0	0	1	1	1	0	0	0	2	1	1	0	0	0	1	1	1	0	0	0	2	1	1	0	0	0	1	1	1	0	0	0	2	1	1	14.6	14.6
P34563	P34563	3	3	3	Eukaryotic translation initiation factor 5A-1	iff-1	sp|P34563|IF5A1_CAEEL Eukaryotic translation initiation factor 5A-1 OS=Caenorhabditis elegans OX=6239 GN=iff-1 PE=1 SV=1	1	3	3	3	2	3	2	2	2	2	3	1	2	2	2	2	2	3	2	2	2	2	3	1	2	2	2	2	2	3	2	2	2	2	3	1	2	2	2	2	31.1	31.1
P34574	P34574	2	2	2	Probable clathrin heavy chain 1	chc-1	sp|P34574|CLH_CAEEL Probable clathrin heavy chain 1 OS=Caenorhabditis elegans OX=6239 GN=chc-1 PE=1 SV=1	1	2	2	2	0	2	1	0	0	0	0	0	0	0	0	0	0	2	1	0	0	0	0	0	0	0	0	0	0	2	1	0	0	0	0	0	0	0	0	0	2.1	2.1
P34604	P34604	8	8	8	Probable translation initiation factor eIF-2B subunit alpha	ZK1098.4	sp|P34604|EI2BA_CAEEL Probable translation initiation factor eIF-2B subunit alpha OS=Caenorhabditis elegans OX=6239 GN=ZK1098.4 PE=1 SV=1	1	8	8	8	4	5	4	5	6	6	3	2	4	6	7	6	4	5	4	5	6	6	3	2	4	6	7	6	4	5	4	5	6	6	3	2	4	6	7	6	40	40
P34659	P34659	6	6	6	Probable small nuclear ribonucleoprotein F	snr-5	sp|P34659|RUXF_CAEEL Probable small nuclear ribonucleoprotein F OS=Caenorhabditis elegans OX=6239 GN=snr-5 PE=1 SV=1	1	6	6	6	0	0	0	5	6	4	0	0	0	5	6	4	0	0	0	5	6	4	0	0	0	5	6	4	0	0	0	5	6	4	0	0	0	5	6	4	89.4	89.4
P34662	P34662	2	2	2	60S ribosomal protein L35	rpl-35	sp|P34662|RL35_CAEEL 60S ribosomal protein L35 OS=Caenorhabditis elegans OX=6239 GN=rpl-35 PE=3 SV=1	1	2	2	2	2	0	0	0	0	0	0	0	0	0	0	0	2	0	0	0	0	0	0	0	0	0	0	0	2	0	0	0	0	0	0	0	0	0	0	0	16.3	16.3
P34690	P34690	15	15	4	Tubulin alpha-2 chain	tba-2	sp|P34690|TBA2_CAEEL Tubulin alpha-2 chain OS=Caenorhabditis elegans OX=6239 GN=tba-2 PE=1 SV=1	1	15	15	4	9	13	13	9	8	11	9	8	13	10	10	11	9	13	13	9	8	11	9	8	13	10	10	11	3	3	3	3	3	3	3	2	3	3	3	3	58	58
P34697	P34697	3	3	3	Superoxide dismutase [Cu-Zn]	sod-1	sp|P34697|SODC_CAEEL Superoxide dismutase [Cu-Zn] OS=Caenorhabditis elegans OX=6239 GN=sod-1 PE=1 SV=2	1	3	3	3	1	0	1	1	2	1	0	0	0	1	1	1	1	0	1	1	2	1	0	0	0	1	1	1	1	0	1	1	2	1	0	0	0	1	1	1	23.9	23.9
P35129	P35129	4	4	4	Ubiquitin-conjugating enzyme E2 2	let-70	sp|P35129|UBC2_CAEEL Ubiquitin-conjugating enzyme E2 2 OS=Caenorhabditis elegans OX=6239 GN=let-70 PE=1 SV=1	1	4	4	4	4	2	2	3	3	3	3	3	3	3	3	3	4	2	2	3	3	3	3	3	3	3	3	3	4	2	2	3	3	3	3	3	3	3	3	3	40.8	40.8
P41847	P41847	4	4	4	Anamorsin homolog	T20B12.7	sp|P41847|DRE2_CAEEL Anamorsin homolog OS=Caenorhabditis elegans OX=6239 GN=T20B12.7 PE=3 SV=1	1	4	4	4	1	1	2	0	0	1	1	0	2	2	1	1	1	1	2	0	0	1	1	0	2	2	1	1	1	1	2	0	0	1	1	0	2	2	1	1	29.4	29.4
P41932;Q20655	P41932	6;1	6;1	6;1	14-3-3-like protein 1	par-5	sp|P41932|14331_CAEEL 14-3-3-like protein 1 OS=Caenorhabditis elegans OX=6239 GN=par-5 PE=1 SV=2	2	6	6	6	2	3	3	2	2	2	0	1	1	2	2	1	2	3	3	2	2	2	0	1	1	2	2	1	2	3	3	2	2	2	0	1	1	2	2	1	25.4	25.4
P43510	P43510	12	12	12	Cathepsin B-like cysteine proteinase 6	cpr-6	sp|P43510|CPR6_CAEEL Cathepsin B-like cysteine proteinase 6 OS=Caenorhabditis elegans OX=6239 GN=cpr-6 PE=1 SV=1	1	12	12	12	9	10	9	5	7	6	7	7	7	6	7	7	9	10	9	5	7	6	7	7	7	6	7	7	9	10	9	5	7	6	7	7	7	6	7	7	36.7	36.7
P46502	P46502	2	2	2	Probable 26S protease regulatory subunit 6B	rpt-3	sp|P46502|PRS6B_CAEEL Probable 26S proteasome regulatory subunit 6B OS=Caenorhabditis elegans OX=6239 GN=rpt-3 PE=3 SV=1	1	2	2	2	0	0	0	0	1	0	0	0	0	2	0	0	0	0	0	0	1	0	0	0	0	2	0	0	0	0	0	0	1	0	0	0	0	2	0	0	12.3	12.3
P46548	P46548	6	6	6	Probable glycylpeptide N-tetradecanoyltransferase	nmt-1	sp|P46548|NMT_CAEEL Probable glycylpeptide N-tetradecanoyltransferase OS=Caenorhabditis elegans OX=6239 GN=nmt-1 PE=3 SV=1	1	6	6	6	1	0	0	3	3	3	0	0	0	5	5	4	1	0	0	3	3	3	0	0	0	5	5	4	1	0	0	3	3	3	0	0	0	5	5	4	18.4	18.4
P46561	P46561	2	2	2	ATP synthase subunit beta, mitochondrial	atp-2	sp|P46561|ATPB_CAEEL ATP synthase subunit beta, mitochondrial OS=Caenorhabditis elegans OX=6239 GN=atp-2 PE=1 SV=2	1	2	2	2	1	0	0	0	0	0	0	0	1	0	0	0	1	0	0	0	0	0	0	0	1	0	0	0	1	0	0	0	0	0	0	0	1	0	0	0	4.6	4.6
P47991	P47991	8	8	8	60S ribosomal protein L6	rpl-6	sp|P47991|RL6_CAEEL 60S ribosomal protein L6 OS=Caenorhabditis elegans OX=6239 GN=rpl-6 PE=1 SV=1	1	8	8	8	3	5	3	2	5	5	3	0	5	6	4	5	3	5	3	2	5	5	3	0	5	6	4	5	3	5	3	2	5	5	3	0	5	6	4	5	34.6	34.6
P48150	P48150	4	4	4	40S ribosomal protein S14	rps-14	sp|P48150|RS14_CAEEL 40S ribosomal protein S14 OS=Caenorhabditis elegans OX=6239 GN=rps-14 PE=3 SV=1	1	4	4	4	1	1	1	0	4	0	1	1	1	1	1	1	1	1	1	0	4	0	1	1	1	1	1	1	1	1	1	0	4	0	1	1	1	1	1	1	44.1	44.1
P48152	P48152	5	5	5	40S ribosomal protein S3	rps-3	sp|P48152|RS3_CAEEL 40S ribosomal protein S3 OS=Caenorhabditis elegans OX=6239 GN=rps-3 PE=3 SV=1	1	5	5	5	1	3	4	1	4	1	2	1	3	3	2	1	1	3	4	1	4	1	2	1	3	3	2	1	1	3	4	1	4	1	2	1	3	3	2	1	27.1	27.1
P48154	P48154	5	5	5	40S ribosomal protein S3a	rps-1	sp|P48154|RS3A_CAEEL 40S ribosomal protein S3a OS=Caenorhabditis elegans OX=6239 GN=rps-1 PE=3 SV=2	1	5	5	5	2	3	3	3	3	2	1	0	2	3	2	3	2	3	3	3	3	2	1	0	2	3	2	3	2	3	3	3	3	2	1	0	2	3	2	3	30	30
P48156	P48156	6	6	6	40S ribosomal protein S8	rps-8	sp|P48156|RS8_CAEEL 40S ribosomal protein S8 OS=Caenorhabditis elegans OX=6239 GN=rps-8 PE=3 SV=1	1	6	6	6	1	5	4	4	5	5	1	0	2	6	5	5	1	5	4	4	5	5	1	0	2	6	5	5	1	5	4	4	5	5	1	0	2	6	5	5	35.6	35.6
P48158	P48158	3	3	3	60S ribosomal protein L23	rpl-23	sp|P48158|RL23_CAEEL 60S ribosomal protein L23 OS=Caenorhabditis elegans OX=6239 GN=rpl-23 PE=3 SV=1	1	3	3	3	2	2	2	0	1	1	2	1	2	0	1	1	2	2	2	0	1	1	2	1	2	0	1	1	2	2	2	0	1	1	2	1	2	0	1	1	19.3	19.3
P49041	P49041	5	5	5	40S ribosomal protein S5	rps-5	sp|P49041|RS5_CAEEL 40S ribosomal protein S5 OS=Caenorhabditis elegans OX=6239 GN=rps-5 PE=3 SV=1	1	5	5	5	1	2	2	4	5	4	0	0	0	4	2	2	1	2	2	4	5	4	0	0	0	4	2	2	1	2	2	4	5	4	0	0	0	4	2	2	49	49
P49180	P49180	3	3	3	60S ribosomal protein L35a	rpl-33	sp|P49180|RL35A_CAEEL 60S ribosomal protein L35a OS=Caenorhabditis elegans OX=6239 GN=rpl-33 PE=1 SV=3	1	3	3	3	0	2	1	0	2	1	1	0	1	1	1	1	0	2	1	0	2	1	1	0	1	1	1	1	0	2	1	0	2	1	1	0	1	1	1	1	29	29
P49181	P49181	4	4	4	60S ribosomal protein L36	rpl-36	sp|P49181|RL36_CAEEL 60S ribosomal protein L36 OS=Caenorhabditis elegans OX=6239 GN=rpl-36 PE=1 SV=3	1	4	4	4	2	2	1	1	2	2	2	0	2	2	1	2	2	2	1	1	2	2	2	0	2	2	1	2	2	2	1	1	2	2	2	0	2	2	1	2	34.6	34.6
P49196	P49196	5	5	5	40S ribosomal protein S12	rps-12	sp|P49196|RS12_CAEEL 40S ribosomal protein S12 OS=Caenorhabditis elegans OX=6239 GN=rps-12 PE=3 SV=2	1	5	5	5	5	5	5	1	2	2	4	3	4	2	0	0	5	5	5	1	2	2	4	3	4	2	0	0	5	5	5	1	2	2	4	3	4	2	0	0	52.1	52.1
P49405	P49405	7	7	7	60S ribosomal protein L5	rpl-5	sp|P49405|RL5_CAEEL 60S ribosomal protein L5 OS=Caenorhabditis elegans OX=6239 GN=rpl-5 PE=3 SV=1	1	7	7	7	0	2	2	3	3	3	0	0	2	5	6	5	0	2	2	3	3	3	0	0	2	5	6	5	0	2	2	3	3	3	0	0	2	5	6	5	31.4	31.4
P50305;P50306;Q27522	P50305;P50306;Q27522	8;7;4	8;7;4	5;4;1	Probable S-adenosylmethionine synthase 3;Probable S-adenosylmethionine synthase 4;Probable S-adenosylmethionine synthase 5	sams-3;sams-4;sams-5	sp|P50305|METK3_CAEEL Probable S-adenosylmethionine synthase 3 OS=Caenorhabditis elegans OX=6239 GN=sams-3 PE=1 SV=1;sp|P50306|METK4_CAEEL Probable S-adenosylmethionine synthase 4 OS=Caenorhabditis elegans OX=6239 GN=sams-4 PE=1 SV=1;sp|Q27522|METK5_CAEEL	3	8	8	5	5	4	4	1	2	3	2	2	2	2	2	3	5	4	4	1	2	3	2	2	2	2	2	3	3	2	1	0	0	1	0	0	0	0	0	1	29	29
P50880	P50880	4	4	4	60S ribosomal protein L3	rpl-3	sp|P50880|RL3_CAEEL 60S ribosomal protein L3 OS=Caenorhabditis elegans OX=6239 GN=rpl-3 PE=2 SV=1	1	4	4	4	3	3	3	0	2	2	2	1	3	3	1	2	3	3	3	0	2	2	2	1	3	3	1	2	3	3	3	0	2	2	2	1	3	3	1	2	11	11
P51403	P51403	7	7	7	40S ribosomal protein S2	rps-2	sp|P51403|RS2_CAEEL 40S ribosomal protein S2 OS=Caenorhabditis elegans OX=6239 GN=rps-2 PE=3 SV=1	1	7	7	7	1	3	2	1	3	3	1	0	1	2	2	4	1	3	2	1	3	3	1	0	1	2	2	4	1	3	2	1	3	3	1	0	1	2	2	4	29.8	29.8
P51404	P51404	2	2	2	40S ribosomal protein S13	rps-13	sp|P51404|RS13_CAEEL 40S ribosomal protein S13 OS=Caenorhabditis elegans OX=6239 GN=rps-13 PE=3 SV=2	1	2	2	2	0	2	1	1	1	1	0	0	1	2	1	1	0	2	1	1	1	1	0	0	1	2	1	1	0	2	1	1	1	1	0	0	1	2	1	1	12.6	12.6
P52275;CON__ENSEMBL:ENSBTAP00000025008	P52275	26;4	26;4	2;0	Tubulin beta-2 chain	tbb-2	sp|P52275|TBB2_CAEEL Tubulin beta-2 chain OS=Caenorhabditis elegans OX=6239 GN=tbb-2 PE=1 SV=1	2	26	26	2	19	19	18	16	17	21	17	12	23	14	20	18	19	19	18	16	17	21	17	12	23	14	20	18	1	2	2	1	2	2	2	2	2	2	2	2	70.2	70.2
P52717	P52717	4	4	4	Uncharacterized serine carboxypeptidase F41C3.5	F41C3.5	sp|P52717|CTS11_CAEEL Serine carboxypeptidase ctsa-1.1 OS=Caenorhabditis elegans OX=6239 GN=ctsa-1.1 PE=1 SV=1	1	4	4	4	3	2	1	2	1	2	2	2	3	2	1	2	3	2	1	2	1	2	2	2	3	2	1	2	3	2	1	2	1	2	2	2	3	2	1	2	8.1	8.1
P52819	P52819	3	3	3	60S ribosomal protein L22	rpl-22	sp|P52819|RL22_CAEEL 60S ribosomal protein L22 OS=Caenorhabditis elegans OX=6239 GN=rpl-22 PE=1 SV=3	1	3	3	3	3	2	2	0	2	2	3	1	2	0	1	2	3	2	2	0	2	2	3	1	2	0	1	2	3	2	2	0	2	2	3	1	2	0	1	2	23.8	23.8
P53013	P53013	21	21	21	Elongation factor 1-alpha	eft-3	sp|P53013|EF1A_CAEEL Elongation factor 1-alpha OS=Caenorhabditis elegans OX=6239 GN=eft-4 PE=3 SV=1	1	21	21	21	15	15	17	12	15	11	13	13	15	13	12	12	15	15	17	12	15	11	13	13	15	13	12	12	15	15	17	12	15	11	13	13	15	13	12	12	62.4	62.4
P55155	P55155	83	82	27	Vitellogenin-1	vit-1	sp|P55155|VIT1_CAEEL Vitellogenin-1 OS=Caenorhabditis elegans OX=6239 GN=vit-1 PE=1 SV=2	1	83	82	27	59	60	50	36	41	39	44	45	55	38	48	45	58	59	49	35	40	38	43	44	54	37	47	45	19	20	18	12	18	15	14	15	20	16	18	16	56.9	56.2
P62784	P62784	6	6	6	Histone H4	his-1	sp|P62784|H4_CAEEL Histone H4 OS=Caenorhabditis elegans OX=6239 GN=his-67 PE=1 SV=2	1	6	6	6	2	3	5	3	2	3	2	2	4	2	2	3	2	3	5	3	2	3	2	2	4	2	2	3	2	3	5	3	2	3	2	2	4	2	2	3	57.3	57.3
P90731	P90731	14	14	7		acly-2	tr|P90731|P90731_CAEEL ATP-citrate synthase OS=Caenorhabditis elegans OX=6239 GN=acly-2 PE=1 SV=1	1	14	14	7	5	9	4	1	4	3	6	1	7	3	3	1	5	9	4	1	4	3	6	1	7	3	3	1	2	4	1	1	3	3	2	0	1	1	3	1	17.4	17.4
P90868	P90868	4	4	4		pbs-7	tr|P90868|P90868_CAEEL Proteasome subunit beta OS=Caenorhabditis elegans OX=6239 GN=pbs-7 PE=1 SV=2	1	4	4	4	0	1	1	2	1	2	1	0	2	1	1	0	0	1	1	2	1	2	1	0	2	1	1	0	0	1	1	2	1	2	1	0	2	1	1	0	33.1	33.1
P90978	P90978	4	4	4	Splicing factor U2AF 65 kDa subunit	uaf-1	sp|P90978|U2AF2_CAEEL Splicing factor U2AF 65 kDa subunit OS=Caenorhabditis elegans OX=6239 GN=uaf-1 PE=2 SV=2	1	4	4	4	0	1	1	1	2	1	0	0	1	0	1	0	0	1	1	1	2	1	0	0	1	0	1	0	0	1	1	1	2	1	0	0	1	0	1	0	12.1	12.1
P90994;O16228	P90994	7;1	7;1	7;1	Glutathione-independent glyoxalase DJR-1.1	djr-1.1	sp|P90994|DJ11_CAEEL Glutathione-independent glyoxalase DJR-1.1 OS=Caenorhabditis elegans OX=6239 GN=djr-1.1 PE=1 SV=1	2	7	7	7	3	5	6	1	3	3	2	2	3	6	2	3	3	5	6	1	3	3	2	2	3	6	2	3	3	5	6	1	3	3	2	2	3	6	2	3	54	54
P91128	P91128	3	3	3	60S ribosomal protein L13	rpl-13	sp|P91128|RL13_CAEEL 60S ribosomal protein L13 OS=Caenorhabditis elegans OX=6239 GN=rpl-13 PE=3 SV=1	1	3	3	3	0	2	2	2	2	2	0	0	0	1	1	1	0	2	2	2	2	2	0	0	0	1	1	1	0	2	2	2	2	2	0	0	0	1	1	1	12.1	12.1
P91253;P91254	P91253	10;1	10;1	10;1	Probable glutathione S-transferase 7	gst-7	sp|P91253|GST7_CAEEL Probable glutathione S-transferase 7 OS=Caenorhabditis elegans OX=6239 GN=gst-7 PE=3 SV=1	2	10	10	10	7	6	6	6	4	6	4	2	4	3	6	3	7	6	6	6	4	6	4	2	4	3	6	3	7	6	6	6	4	6	4	2	4	3	6	3	55.3	55.3
P91276	P91276	5	5	5	Importin subunit alpha-2	ima-2	sp|P91276|IMA2_CAEEL Importin subunit alpha-2 OS=Caenorhabditis elegans OX=6239 GN=ima-2 PE=1 SV=1	1	5	5	5	3	3	1	0	1	3	0	0	2	2	1	0	3	3	1	0	1	3	0	0	2	2	1	0	3	3	1	0	1	3	0	0	2	2	1	0	19.6	19.6
P91374	P91374	2	2	2	60S ribosomal protein L15	rpl-15	sp|P91374|RL15_CAEEL 60S ribosomal protein L15 OS=Caenorhabditis elegans OX=6239 GN=rpl-15 PE=3 SV=1	1	2	2	2	1	1	2	1	1	1	0	0	1	2	2	1	1	1	2	1	1	1	0	0	1	2	2	1	1	1	2	1	1	1	0	0	1	2	2	1	12.7	12.7
P91375	P91375	4	4	4	Putative bolA-like protein K11H12.1	K11H12.1	sp|P91375|YN1I_CAEEL Putative bolA-like protein K11H12.1 OS=Caenorhabditis elegans OX=6239 GN=K11H12.1 PE=3 SV=1	1	4	4	4	3	2	1	0	0	1	1	0	0	0	2	0	3	2	1	0	0	1	1	0	0	0	2	0	3	2	1	0	0	1	1	0	0	0	2	0	41.7	41.7
P91502	P91502	13	13	13	Ubiquitin carboxyl-terminal hydrolase	usp-5	tr|P91502|P91502_CAEEL Ubiquitin carboxyl-terminal hydrolase OS=Caenorhabditis elegans OX=6239 GN=usp-5 PE=1 SV=2	1	13	13	13	6	5	5	2	4	4	2	1	4	1	2	1	6	5	5	2	4	4	2	1	4	1	2	1	6	5	5	2	4	4	2	1	4	1	2	1	27.1	27.1
P91914	P91914	4	4	4	60S ribosomal protein L27	rpl-27	sp|P91914|RL27_CAEEL 60S ribosomal protein L27 OS=Caenorhabditis elegans OX=6239 GN=rpl-27 PE=2 SV=1	1	4	4	4	3	2	2	3	2	3	0	0	2	2	2	2	3	2	2	3	2	3	0	0	2	2	2	2	3	2	2	3	2	3	0	0	2	2	2	2	26.5	26.5
P91917	P91917	6	6	6	Obg-like ATPase 1	ola-1	sp|P91917|OLA1_CAEEL Obg-like ATPase 1 OS=Caenorhabditis elegans OX=6239 GN=ola-1 PE=3 SV=1	1	6	6	6	2	3	3	3	4	4	1	1	2	3	2	2	2	3	3	3	4	4	1	1	2	3	2	2	2	3	3	3	4	4	1	1	2	3	2	2	26.8	26.8
P91918	P91918	12	12	12	Probable small nuclear ribonucleoprotein-associated protein B	snr-2	sp|P91918|RSMB_CAEEL Probable small nuclear ribonucleoprotein-associated protein B OS=Caenorhabditis elegans OX=6239 GN=snr-2 PE=3 SV=1	1	12	12	12	0	1	0	11	11	12	1	0	0	9	11	11	0	1	0	11	11	12	1	0	0	9	11	11	0	1	0	11	11	12	1	0	0	9	11	11	53.8	53.8
Q03604	Q03604	22	22	22	Ribonucleoside-diphosphate reductase large subunit	rnr-1	sp|Q03604|RIR1_CAEEL Ribonucleoside-diphosphate reductase large subunit OS=Caenorhabditis elegans OX=6239 GN=rnr-1 PE=3 SV=1	1	22	22	22	9	13	5	9	12	12	6	6	10	11	12	9	9	13	5	9	12	12	6	6	10	11	12	9	9	13	5	9	12	12	6	6	10	11	12	9	36.7	36.7
Q09349	Q09349	3	3	3	Probable ubiquitin conjugation factor E4	ufd-2	sp|Q09349|UBE4_CAEEL Ubiquitin conjugation factor E4 ufd-2 OS=Caenorhabditis elegans OX=6239 GN=ufd-2 PE=1 SV=2	1	3	3	3	0	2	1	1	1	2	1	0	0	1	0	0	0	2	1	1	1	2	1	0	0	1	0	0	0	2	1	1	1	2	1	0	0	1	0	0	5.6	5.6
Q09510	Q09510	3	3	3	Myosin regulatory light chain	mlc-4	sp|Q09510|MLRH_CAEEL Myosin regulatory light chain OS=Caenorhabditis elegans OX=6239 GN=mlc-4 PE=1 SV=1	1	3	3	3	0	0	0	0	1	0	0	0	0	3	1	1	0	0	0	0	1	0	0	0	0	3	1	1	0	0	0	0	1	0	0	0	0	3	1	1	23.8	23.8
Q09511	Q09511	2	2	2	Probable splicing factor, arginine/serine-rich 4	rsp-4	sp|Q09511|RSP4_CAEEL Probable splicing factor, arginine/serine-rich 4 OS=Caenorhabditis elegans OX=6239 GN=rsp-4 PE=3 SV=1	1	2	2	2	1	1	1	2	1	1	1	0	1	0	0	0	1	1	1	2	1	1	1	0	1	0	0	0	1	1	1	2	1	1	1	0	1	0	0	0	12.8	12.8
Q09533	Q09533	4	4	4	60S ribosomal protein L10	rpl-10	sp|Q09533|RL10_CAEEL 60S ribosomal protein L10 OS=Caenorhabditis elegans OX=6239 GN=rpl-10 PE=3 SV=1	1	4	4	4	2	2	1	0	1	1	2	0	1	2	2	2	2	2	1	0	1	1	2	0	1	2	2	2	2	2	1	0	1	1	2	0	1	2	2	2	19.2	19.2
Q09543	Q09543	3	3	3	Probable serine/threonine-protein phosphatase PP2A regulatory subunit	paa-1	sp|Q09543|2AAA_CAEEL Probable serine/threonine-protein phosphatase PP2A regulatory subunit OS=Caenorhabditis elegans OX=6239 GN=paa-1 PE=1 SV=2	1	3	3	3	0	0	0	1	0	0	0	0	0	3	0	0	0	0	0	1	0	0	0	0	0	3	0	0	0	0	0	1	0	0	0	0	0	3	0	0	6.8	6.8
Q10013	Q10013	8	8	8	Probable small nuclear ribonucleoprotein Sm D1	snr-3	sp|Q10013|SMD1_CAEEL Probable small nuclear ribonucleoprotein Sm D1 OS=Caenorhabditis elegans OX=6239 GN=snr-3 PE=3 SV=1	1	8	8	8	0	0	0	7	7	7	1	1	1	8	7	7	0	0	0	7	7	7	1	1	1	8	7	7	0	0	0	7	7	7	1	1	1	8	7	7	56.3	56.3
Q10051	Q10051	14	14	14	Pre-mRNA-processing factor 19	prp-19	sp|Q10051|PRP19_CAEEL Pre-mRNA-processing factor 19 OS=Caenorhabditis elegans OX=6239 GN=prp-19 PE=3 SV=2	1	14	14	14	0	1	1	6	8	10	0	0	0	11	11	12	0	1	1	6	8	10	0	0	0	11	11	12	0	1	1	6	8	10	0	0	0	11	11	12	53	53
Q17336	Q17336	2	2	2	Pre-mRNA-splicing factor CWC22 homolog	let-858	sp|Q17336|CWC22_CAEEL Pre-mRNA-splicing factor CWC22 homolog OS=Caenorhabditis elegans OX=6239 GN=let-858 PE=2 SV=1	1	2	2	2	0	0	0	0	1	0	0	0	0	0	1	2	0	0	0	0	1	0	0	0	0	0	1	2	0	0	0	0	1	0	0	0	0	0	1	2	3.9	3.9
Q17348	Q17348	12	12	12	Small nuclear ribonucleoprotein Sm D3	snr-1	sp|Q17348|SMD3_CAEEL Small nuclear ribonucleoprotein Sm D3 OS=Caenorhabditis elegans OX=6239 GN=snr-1 PE=2 SV=2	1	12	12	12	0	0	0	7	9	12	0	0	0	9	8	6	0	0	0	7	9	12	0	0	0	9	8	6	0	0	0	7	9	12	0	0	0	9	8	6	64	64
Q17424	Q17424	2	2	2	Probable thioredoxin-2	trx-2	sp|Q17424|THIO2_CAEEL Probable thioredoxin-2 OS=Caenorhabditis elegans OX=6239 GN=trx-2 PE=3 SV=2	1	2	2	2	1	0	2	1	0	1	0	0	2	0	1	1	1	0	2	1	0	1	0	0	2	0	1	1	1	0	2	1	0	1	0	0	2	0	1	1	33.8	33.8
Q17568	Q17568	2	2	2			tr|Q17568|Q17568_CAEEL Aldo_ket_red domain-containing protein OS=Caenorhabditis elegans OX=6239 GN=C01G5.5 PE=1 SV=1	1	2	2	2	1	1	0	0	1	0	0	0	0	0	0	0	1	1	0	0	1	0	0	0	0	0	0	0	1	1	0	0	1	0	0	0	0	0	0	0	11.5	11.5
Q17796	Q17796	2	2	2		hgrs-1	tr|Q17796|Q17796_CAEEL Hepatocyte growth factor-regulated tyrosine kinase substrate OS=Caenorhabditis elegans OX=6239 GN=hgrs-1 PE=1 SV=2	1	2	2	2	0	0	0	0	1	1	0	0	0	0	0	1	0	0	0	0	1	1	0	0	0	0	0	1	0	0	0	0	1	1	0	0	0	0	0	1	5.1	5.1
Q17819	Q17819	3	3	3	Probable oligoribonuclease	C08B6.8	sp|Q17819|ORN_CAEEL Probable oligoribonuclease OS=Caenorhabditis elegans OX=6239 GN=C08B6.8 PE=3 SV=1	1	3	3	3	2	2	1	1	1	1	1	1	1	1	1	0	2	2	1	1	1	1	1	1	1	1	1	0	2	2	1	1	1	1	1	1	1	1	1	0	29	29
Q17941	Q17941	2	2	2	Serine/threonine-protein kinase akt-1	akt-1	sp|Q17941|AKT1_CAEEL Serine/threonine-protein kinase akt-1 OS=Caenorhabditis elegans OX=6239 GN=akt-1 PE=1 SV=2	1	2	2	2	1	0	0	0	0	0	0	0	0	1	0	0	1	0	0	0	0	0	0	0	0	1	0	0	1	0	0	0	0	0	0	0	0	1	0	0	6.7	6.7
Q18115	Q18115	2	2	2	26S proteasome non-ATPase regulatory subunit 1	rpn-2	sp|Q18115|PSMD1_CAEEL 26S proteasome non-ATPase regulatory subunit 1 OS=Caenorhabditis elegans OX=6239 GN=rpn-2 PE=3 SV=4	1	2	2	2	0	0	0	1	1	1	0	0	0	1	1	1	0	0	0	1	1	1	0	0	0	1	1	1	0	0	0	1	1	1	0	0	0	1	1	1	4.5	4.5
Q18212	Q18212	2	2	2	Spliceosome RNA helicase DDX39B homolog	hel-1	sp|Q18212|DX39B_CAEEL Spliceosome RNA helicase DDX39B homolog OS=Caenorhabditis elegans OX=6239 GN=hel-1 PE=2 SV=1	1	2	2	2	0	2	0	0	0	0	0	0	0	1	1	1	0	2	0	0	0	0	0	0	0	1	1	1	0	2	0	0	0	0	0	0	0	1	1	1	4.7	4.7
Q18409	Q18409	3	3	3	Probable splicing factor, arginine/serine-rich 6	rsp-6	sp|Q18409|RSP6_CAEEL Probable splicing factor, arginine/serine-rich 6 OS=Caenorhabditis elegans OX=6239 GN=rsp-6 PE=3 SV=1	1	3	3	3	0	1	1	2	3	3	0	0	1	0	0	1	0	1	1	2	3	3	0	0	1	0	0	1	0	1	1	2	3	3	0	0	1	0	0	1	23.5	23.5
Q18599	Q18599	2	2	2			tr|Q18599|Q18599_CAEEL Acetyl-CoA deacylase OS=Caenorhabditis elegans OX=6239 GN=acer-1 PE=1 SV=3	1	2	2	2	0	0	0	1	1	1	0	0	0	0	0	1	0	0	0	1	1	1	0	0	0	0	0	1	0	0	0	1	1	1	0	0	0	0	0	1	8.7	8.7
Q18688;Q22235	Q18688	19;2	19;2	19;2	Heat shock protein 90	daf-21	sp|Q18688|HSP90_CAEEL Heat shock protein 90 OS=Caenorhabditis elegans OX=6239 GN=daf-21 PE=1 SV=1	2	19	19	19	11	15	10	10	10	9	11	5	11	12	9	10	11	15	10	10	10	9	11	5	11	12	9	10	11	15	10	10	10	9	11	5	11	12	9	10	35.2	35.2
Q18786	Q18786	11	11	11	Probable small nuclear ribonucleoprotein Sm D2	snr-4	sp|Q18786|SMD2_CAEEL Probable small nuclear ribonucleoprotein Sm D2 OS=Caenorhabditis elegans OX=6239 GN=snr-4 PE=1 SV=1	1	11	11	11	0	0	0	9	10	11	0	0	0	10	10	7	0	0	0	9	10	11	0	0	0	10	10	7	0	0	0	9	10	11	0	0	0	10	10	7	65.3	65.3
Q18787;Q8MXF1	Q18787	3;1	3;1	3;1	26S protease regulatory subunit 7	rpt-1	sp|Q18787|PRS7_CAEEL 26S proteasome regulatory subunit 7 OS=Caenorhabditis elegans OX=6239 GN=rpt-1 PE=1 SV=1	2	3	3	3	1	0	1	0	0	0	0	0	0	1	0	0	1	0	1	0	0	0	0	0	0	1	0	0	1	0	1	0	0	0	0	0	0	1	0	0	8	8
Q18817	Q18817	17	2	1		ben-1	tr|Q18817|Q18817_CAEEL Tubulin beta chain OS=Caenorhabditis elegans OX=6239 GN=ben-1 PE=1 SV=3	1	17	2	1	11	12	11	10	10	11	9	4	13	6	10	9	1	1	1	1	1	0	1	0	1	0	0	0	0	0	0	0	1	0	0	0	0	0	0	0	52	10.1
Q18888	Q18888	2	2	2			tr|Q18888|Q18888_CAEEL Aryl hydrocarbon receptor Interacting Protein (AIP) Related OS=Caenorhabditis elegans OX=6239 GN=aipr-1 PE=1 SV=1	1	2	2	2	1	0	1	0	0	0	0	0	1	1	0	0	1	0	1	0	0	0	0	0	1	1	0	0	1	0	1	0	0	0	0	0	1	1	0	0	10.2	10.2
Q18949	Q18949	7	7	7			tr|Q18949|Q18949_CAEEL SGS domain-containing protein OS=Caenorhabditis elegans OX=6239 GN=CELE_D1054.3 PE=1 SV=1	1	7	7	7	3	5	7	2	3	3	2	2	5	2	2	2	3	5	7	2	3	3	2	2	5	2	2	2	3	5	7	2	3	3	2	2	5	2	2	2	49.5	49.5
Q19130;Q19699	Q19130;Q19699	4;2	4;2	4;2		gfat-1;gfat-2	tr|Q19130|Q19130_CAEEL Glutamine--fructose-6-phosphate transaminase (isomerizing) OS=Caenorhabditis elegans OX=6239 GN=gfat-1 PE=1 SV=1;tr|Q19699|Q19699_CAEEL Glutamine--fructose-6-phosphate transaminase (isomerizing) OS=Caenorhabditis elegans OX=6239 GN=g	2	4	4	4	0	0	0	2	1	1	0	0	0	1	0	1	0	0	0	2	1	1	0	0	0	1	0	1	0	0	0	2	1	1	0	0	0	1	0	1	9.7	9.7
Q19162;Q94300	Q19162;Q94300	4;4	4;4	4;4	60S ribosomal protein L11	rpl-11.2;rpl-11.1	sp|Q19162|RL112_CAEEL 60S ribosomal protein L11-2 OS=Caenorhabditis elegans OX=6239 GN=rpl-11.2 PE=3 SV=1;sp|Q94300|RL111_CAEEL 60S ribosomal protein L11-1 OS=Caenorhabditis elegans OX=6239 GN=rpl-11.1 PE=3 SV=1	2	4	4	4	0	3	2	2	3	2	0	0	1	2	2	2	0	3	2	2	3	2	0	0	1	2	2	2	0	3	2	2	3	2	0	0	1	2	2	2	30.6	30.6
Q19276	Q19276	3	3	3			tr|Q19276|Q19276_CAEEL Uncharacterized protein OS=Caenorhabditis elegans OX=6239 GN=CELE_F09F7.6 PE=1 SV=1	1	3	3	3	3	2	1	2	2	0	1	1	1	1	1	1	3	2	1	2	2	0	1	1	1	1	1	1	3	2	1	2	2	0	1	1	1	1	1	1	46	46
Q19579	Q19579	4	2	2	Polyadenylate-binding protein	pab-2	tr|Q19579|Q19579_CAEEL Polyadenylate-binding protein OS=Caenorhabditis elegans OX=6239 GN=pab-2 PE=1 SV=1	1	4	2	2	0	1	0	1	3	3	0	0	0	3	2	3	0	0	0	0	2	1	0	0	0	1	1	1	0	0	0	0	2	1	0	0	0	1	1	1	7.5	3.6
Q19642	Q19642	9	9	9		czw-1	sp|Q19642|ZW10_CAEEL Centromere/kinetochore protein zw10 homolog OS=Caenorhabditis elegans OX=6239 GN=czw-1 PE=1 SV=1	1	9	9	9	0	1	0	5	4	4	0	0	0	8	5	2	0	1	0	5	4	4	0	0	0	8	5	2	0	1	0	5	4	4	0	0	0	8	5	2	15.3	15.3
Q19680	Q19680	17	17	17			tr|Q19680|Q19680_CAEEL Phosphoacetylglucosamine mutase OS=Caenorhabditis elegans OX=6239 GN=CELE_F21D5.1 PE=1 SV=1	1	17	17	17	14	13	11	6	5	8	11	8	13	6	6	5	14	13	11	6	5	8	11	8	13	6	6	5	14	13	11	6	5	8	11	8	13	6	6	5	37.3	37.3
Q19722	Q19722	5	5	5	Asparagine--tRNA ligase, cytoplasmic	nrs-1	sp|Q19722|SYNC_CAEEL Asparagine--tRNA ligase, cytoplasmic OS=Caenorhabditis elegans OX=6239 GN=nars-1 PE=3 SV=1	1	5	5	5	2	2	1	2	2	3	2	0	2	1	2	1	2	2	1	2	2	3	2	0	2	1	2	1	2	2	1	2	2	3	2	0	2	1	2	1	10.1	10.1
Q19727	Q19727	3	3	3		prpf-4	tr|Q19727|Q19727_CAEEL PRP4 pre-mRNA-processing factor 4 homolog OS=Caenorhabditis elegans OX=6239 GN=prpf-4 PE=1 SV=1	1	3	3	3	2	2	2	0	0	0	1	1	2	0	0	0	2	2	2	0	0	0	1	1	2	0	0	0	2	2	2	0	0	0	1	1	2	0	0	0	5.2	5.2
Q19877	Q19877	4	4	4	40S ribosomal protein S23	rps-23	sp|Q19877|RS23_CAEEL 40S ribosomal protein S23 OS=Caenorhabditis elegans OX=6239 GN=rps-23 PE=3 SV=1	1	4	4	4	1	3	2	3	2	2	3	1	1	3	2	2	1	3	2	3	2	2	3	1	1	3	2	2	1	3	2	3	2	2	3	1	1	3	2	2	35.7	35.7
Q19905	Q19905	8	8	8	UDP-glucose 6-dehydrogenase	sqv-4	sp|Q19905|UGDH_CAEEL UDP-glucose 6-dehydrogenase OS=Caenorhabditis elegans OX=6239 GN=sqv-4 PE=1 SV=1	1	8	8	8	2	6	3	3	4	2	1	1	0	4	3	2	2	6	3	3	4	2	1	1	0	4	3	2	2	6	3	3	4	2	1	1	0	4	3	2	24.1	24.1
Q1XFY9	Q1XFY9	2	2	2		rps-24	tr|Q1XFY9|Q1XFY9_CAEEL 40S ribosomal protein S24 OS=Caenorhabditis elegans OX=6239 GN=rps-24 PE=1 SV=1	1	2	2	2	0	2	1	0	1	1	1	0	1	1	1	1	0	2	1	0	1	1	1	0	1	1	1	1	0	2	1	0	1	1	1	0	1	1	1	1	20.6	20.6
Q20062	Q20062	3	3	3		marb-1	tr|Q20062|Q20062_CAEEL Isochorismatase domain-containing protein OS=Caenorhabditis elegans OX=6239 GN=marb-1 PE=1 SV=1	1	3	3	3	1	1	1	1	0	1	2	0	3	0	1	1	1	1	1	1	0	1	2	0	3	0	1	1	1	1	1	1	0	1	2	0	3	0	1	1	27.6	27.6
Q20173	Q20173	2	2	2			tr|Q20173|Q20173_CAEEL TWinFilin actin binding protein homolog OS=Caenorhabditis elegans OX=6239 GN=twf-2 PE=1 SV=2	1	2	2	2	0	2	1	1	1	0	0	1	0	1	1	0	0	2	1	1	1	0	0	1	0	1	1	0	0	2	1	1	1	0	0	1	0	1	1	0	8.1	8.1
Q20206	Q20206	3	3	3		rps-11	tr|Q20206|Q20206_CAEEL 40S ribosomal protein S11 OS=Caenorhabditis elegans OX=6239 GN=rps-11 PE=1 SV=1	1	3	3	3	0	2	0	0	2	1	1	0	1	1	2	3	0	2	0	0	2	1	1	0	1	1	2	3	0	2	0	0	2	1	1	0	1	1	2	3	25.2	25.2
Q20228	Q20228	7	7	7	40S ribosomal protein S9	rps-9	sp|Q20228|RS9_CAEEL 40S ribosomal protein S9 OS=Caenorhabditis elegans OX=6239 GN=rps-9 PE=3 SV=1	1	7	7	7	1	2	3	2	5	5	2	0	2	5	5	2	1	2	3	2	5	5	2	0	2	5	5	2	1	2	3	2	5	5	2	0	2	5	5	2	34.4	34.4
Q20306	Q20306	6	6	6		abcf-3	tr|Q20306|Q20306_CAEEL ABC transporter, class F OS=Caenorhabditis elegans OX=6239 GN=abcf-3 PE=1 SV=1	1	6	6	6	2	5	1	2	2	3	1	1	2	2	2	1	2	5	1	2	2	3	1	1	2	2	2	1	2	5	1	2	2	3	1	1	2	2	2	1	13.5	13.5
Q20363	Q20363	8	8	8	Stress-induced protein 1	sip-1	sp|Q20363|SIP1_CAEEL Stress-induced protein 1 OS=Caenorhabditis elegans OX=6239 GN=sip-1 PE=1 SV=1	1	8	8	8	5	5	5	5	7	7	5	3	7	5	6	6	5	5	5	5	7	7	5	3	7	5	6	6	5	5	5	5	7	7	5	3	7	5	6	6	74.2	74.2
Q20588	Q20588	2	2	2	Translation machinery-associated protein 7 homolog	F49C12.11	sp|Q20588|TMA7_CAEEL Translation machinery-associated protein 7 homolog OS=Caenorhabditis elegans OX=6239 GN=F49C12.11 PE=3 SV=1	1	2	2	2	0	2	0	0	0	0	0	0	2	0	0	0	0	2	0	0	0	0	0	0	2	0	0	0	0	2	0	0	0	0	0	0	2	0	0	0	29.7	29.7
Q20641	Q20641	26	26	26		nmy-1	tr|Q20641|Q20641_CAEEL Non-muscle MYosin OS=Caenorhabditis elegans OX=6239 GN=nmy-1 PE=1 SV=2	1	26	26	26	1	1	1	0	2	1	5	1	0	25	12	6	1	1	1	0	2	1	5	1	0	25	12	6	1	1	1	0	2	1	5	1	0	25	12	6	17.8	17.8
Q20647;P48162	Q20647	4;1	4;1	4;1	60S ribosomal protein L23a 2	rpl-25.2	sp|Q20647|R23A2_CAEEL 60S ribosomal protein L23a 2 OS=Caenorhabditis elegans OX=6239 GN=rpl-25.2 PE=3 SV=1	2	4	4	4	0	3	3	2	3	2	2	0	3	3	2	3	0	3	3	2	3	2	2	0	3	3	2	3	0	3	3	2	3	2	2	0	3	3	2	3	33.6	33.6
Q20849	Q20849	19	19	19		rod-1	sp|Q20849|KNTC1_CAEEL Kinetochore-associated protein rod-1 OS=Caenorhabditis elegans OX=6239 GN=rod-1 PE=1 SV=1	1	19	19	19	6	8	4	7	8	8	2	0	3	8	7	5	6	8	4	7	8	8	2	0	3	8	7	5	6	8	4	7	8	8	2	0	3	8	7	5	12.2	12.2
Q21241	Q21241	4	4	4			sp|Q21241|LECT2_CAEEL Leukocyte cell-derived chemotaxin-2 homolog OS=Caenorhabditis elegans OX=6239 GN=lect-2 PE=1 SV=3	1	4	4	4	3	2	2	1	2	2	2	1	3	1	1	1	3	2	2	1	2	2	2	1	3	1	1	1	3	2	2	1	2	2	2	1	3	1	1	1	17	17
Q21276	Q21276	2	2	2	Uncharacterized NOP5 family protein K07C5.4	K07C5.4	sp|Q21276|NOP56_CAEEL Nucleolar protein 56 OS=Caenorhabditis elegans OX=6239 GN=nol-56 PE=3 SV=1	1	2	2	2	0	0	1	1	2	0	0	0	0	1	0	0	0	0	1	1	2	0	0	0	0	1	0	0	0	0	1	1	2	0	0	0	0	1	0	0	5.8	5.8
Q21307	Q21307	3	3	3		mek-1	sp|Q21307|MEK1_CAEEL Dual specificity mitogen-activated protein kinase kinase mek-1 OS=Caenorhabditis elegans OX=6239 GN=mek-1 PE=1 SV=2	1	3	3	3	0	2	2	1	1	1	1	0	2	2	1	0	0	2	2	1	1	1	1	0	2	2	1	0	0	2	2	1	1	1	1	0	2	2	1	0	11.8	11.8
Q21463	Q21463	24	24	24		asns-2	tr|Q21463|Q21463_CAEEL Asparagine synthetase [glutamine-hydrolyzing] OS=Caenorhabditis elegans OX=6239 GN=asns-2 PE=1 SV=1	1	24	24	24	16	20	17	13	14	14	15	13	19	11	13	12	16	20	17	13	14	14	15	13	19	11	13	12	16	20	17	13	14	14	15	13	19	11	13	12	56.6	56.6
Q21559	Q21559	4	4	4		aly-3	tr|Q21559|Q21559_CAEEL FoP_duplication domain-containing protein OS=Caenorhabditis elegans OX=6239 GN=aly-3 PE=1 SV=1	1	4	4	4	0	0	0	0	0	0	0	0	4	0	0	0	0	0	0	0	0	0	0	0	4	0	0	0	0	0	0	0	0	0	0	0	4	0	0	0	30.8	30.8
Q21633	Q21633	5	5	5		ubc-18	sp|Q21633|UBC18_CAEEL Ubiquitin-conjugating enzyme E2 ubc-18 OS=Caenorhabditis elegans OX=6239 GN=ubc-18 PE=1 SV=2	1	5	5	5	3	3	2	1	1	2	2	0	2	2	1	2	3	3	2	1	1	2	2	0	2	2	1	2	3	3	2	1	1	2	2	0	2	2	1	2	45.8	45.8
Q21763	Q21763	11	11	11			tr|Q21763|Q21763_CAEEL Thioredoxin domain-containing protein OS=Caenorhabditis elegans OX=6239 GN=CELE_R05H5.3 PE=1 SV=1	1	11	11	11	9	9	8	8	7	7	6	7	9	6	6	7	9	9	8	8	7	7	6	7	9	6	6	7	9	9	8	8	7	7	6	7	9	6	6	7	80.5	80.5
Q21776	Q21776	2	2	2	Mitotic checkpoint serine/threonine-protein kinase BUB1	bub-1	sp|Q21776|BUB1_CAEEL Mitotic checkpoint serine/threonine-protein kinase bub-1 OS=Caenorhabditis elegans OX=6239 GN=bub-1 PE=1 SV=1	1	2	2	2	1	0	1	1	0	0	1	0	0	1	0	0	1	0	1	1	0	0	1	0	0	1	0	0	1	0	1	1	0	0	1	0	0	1	0	0	3.9	3.9
Q21824	Q21824	3	3	3	Probable peroxiredoxin prdx-3	prdx-3	sp|Q21824|TDX1_CAEEL Probable peroxiredoxin prdx-3 OS=Caenorhabditis elegans OX=6239 GN=prdx-3 PE=3 SV=1	1	3	3	3	2	1	2	0	0	0	2	2	2	0	0	0	2	1	2	0	0	0	2	2	2	0	0	0	2	1	2	0	0	0	2	2	2	0	0	0	29.2	29.2
Q21832	Q21832	2	2	2	RNA-binding protein 8A	rnp-4	tr|Q21832|Q21832_CAEEL RNA-binding protein 8A OS=Caenorhabditis elegans OX=6239 GN=rnp-4 PE=1 SV=1	1	2	2	2	0	0	0	1	2	1	0	0	0	0	0	0	0	0	0	1	2	1	0	0	0	0	0	0	0	0	0	1	2	1	0	0	0	0	0	0	34.5	34.5
Q21854	Q21854	13	13	13		tag-147	tr|Q21854|Q21854_CAEEL BTB domain-containing protein OS=Caenorhabditis elegans OX=6239 GN=ivns-1 PE=1 SV=1	1	13	13	13	8	7	6	3	3	2	2	1	4	1	2	3	8	7	6	3	3	2	2	1	4	1	2	3	8	7	6	3	3	2	2	1	4	1	2	3	22.4	22.4
Q21930	Q21930	2	2	2	60S ribosomal protein L28	rpl-28	sp|Q21930|RL28_CAEEL 60S ribosomal protein L28 OS=Caenorhabditis elegans OX=6239 GN=rpl-28 PE=1 SV=3	1	2	2	2	1	1	2	1	1	1	1	1	1	1	1	1	1	1	2	1	1	1	1	1	1	1	1	1	1	1	2	1	1	1	1	1	1	1	1	1	15.9	15.9
Q21966	Q21966	15	15	15		asp-4	sp|Q21966|ASP4_CAEEL Aspartic protease 4 OS=Caenorhabditis elegans OX=6239 GN=asp-4 PE=2 SV=1	1	15	15	15	2	3	3	10	13	11	3	0	4	11	13	9	2	3	3	10	13	11	3	0	4	11	13	9	2	3	3	10	13	11	3	0	4	11	13	9	51.1	51.1
Q22037	Q22037	2	2	2	Heterogeneous nuclear ribonucleoprotein A1	hrp-1	sp|Q22037|ROA1_CAEEL Heterogeneous nuclear ribonucleoprotein A1 OS=Caenorhabditis elegans OX=6239 GN=hrp-1 PE=1 SV=1	1	2	2	2	0	0	0	0	0	0	1	0	1	0	0	0	0	0	0	0	0	0	1	0	1	0	0	0	0	0	0	0	0	0	1	0	1	0	0	0	8.7	8.7
Q22038	Q22038	2	2	2	Ras-like GTP-binding protein rhoA	rho-1	sp|Q22038|RHO1_CAEEL Ras-like GTP-binding protein rhoA OS=Caenorhabditis elegans OX=6239 GN=rho-1 PE=1 SV=1	1	2	2	2	2	0	0	0	0	0	0	0	0	0	0	0	2	0	0	0	0	0	0	0	0	0	0	0	2	0	0	0	0	0	0	0	0	0	0	0	12.5	12.5
Q22053	Q22053	3	3	3	rRNA 2-O-methyltransferase fibrillarin	fib-1	sp|Q22053|FBRL_CAEEL rRNA 2-O-methyltransferase fibrillarin OS=Caenorhabditis elegans OX=6239 GN=fib-1 PE=2 SV=1	1	3	3	3	0	2	1	0	1	0	1	0	0	1	1	2	0	2	1	0	1	0	1	0	0	1	1	2	0	2	1	0	1	0	1	0	0	1	1	2	16.2	16.2
Q22054	Q22054	2	2	2	40S ribosomal protein S16	rps-16	sp|Q22054|RS16_CAEEL 40S ribosomal protein S16 OS=Caenorhabditis elegans OX=6239 GN=rps-16 PE=1 SV=3	1	2	2	2	0	1	1	0	1	1	0	0	1	1	1	1	0	1	1	0	1	1	0	0	1	1	1	1	0	1	1	0	1	1	0	0	1	1	1	1	15.3	15.3
Q22128	Q22128	2	2	2			tr|Q22128|Q22128_CAEEL Acetyltransf_18 domain-containing protein OS=Caenorhabditis elegans OX=6239 GN=CELE_T03G6.1 PE=1 SV=2	1	2	2	2	0	1	2	1	1	0	0	0	2	0	0	0	0	1	2	1	1	0	0	0	2	0	0	0	0	1	2	1	1	0	0	0	2	0	0	0	12.9	12.9
Q22137	Q22137	5	5	5			tr|Q22137|Q22137_CAEEL 1,4-alpha-glucan branching enzyme OS=Caenorhabditis elegans OX=6239 GN=CELE_T04A8.7 PE=1 SV=1	1	5	5	5	1	2	1	0	1	0	0	0	1	0	0	0	1	2	1	0	1	0	0	0	1	0	0	0	1	2	1	0	1	0	0	0	1	0	0	0	8.7	8.7
Q22285	Q22285	3	3	3	Transthyretin-like protein 46	ttr-46	sp|Q22285|TTR46_CAEEL Transthyretin-like protein 46 OS=Caenorhabditis elegans OX=6239 GN=ttr-46 PE=3 SV=1	1	3	3	3	1	1	2	1	2	1	2	1	2	1	2	1	1	1	2	1	2	1	2	1	2	1	2	1	1	1	2	1	2	1	2	1	2	1	2	1	32.4	32.4
Q22412	Q22412	2	2	2			tr|Q22412|Q22412_CAEEL Pre-mRNA-splicing factor RBM22 OS=Caenorhabditis elegans OX=6239 GN=rbm-22 PE=1 SV=2	1	2	2	2	0	0	0	0	0	0	0	0	0	1	1	2	0	0	0	0	0	0	0	0	0	1	1	2	0	0	0	0	0	0	0	0	0	1	1	2	5.6	5.6
Q22562	Q22562	2	2	2			tr|Q22562|Q22562_CAEEL Uncharacterized protein OS=Caenorhabditis elegans OX=6239 GN=CELE_T19B10.2 PE=1 SV=2	1	2	2	2	1	1	2	1	1	1	1	1	0	1	1	1	1	1	2	1	1	1	1	1	0	1	1	1	1	1	2	1	1	1	1	1	0	1	1	1	8.4	8.4
Q22624	Q22624	3	3	3			tr|Q22624|Q22624_CAEEL Uncharacterized protein OS=Caenorhabditis elegans OX=6239 GN=CELE_T21B10.3 PE=1 SV=3	1	3	3	3	0	0	0	1	2	3	0	0	0	1	1	1	0	0	0	1	2	3	0	0	0	1	1	1	0	0	0	1	2	3	0	0	0	1	1	1	4.7	4.7
Q23089	Q23089	8	8	8		xpo-1	tr|Q23089|Q23089_CAEEL Importin N-terminal domain-containing protein OS=Caenorhabditis elegans OX=6239 GN=xpo-1 PE=1 SV=2	1	8	8	8	2	5	5	4	6	4	2	0	2	5	2	4	2	5	5	4	6	4	2	0	2	5	2	4	2	5	5	4	6	4	2	0	2	5	2	4	10.1	10.1
Q23232	Q23232	14	14	14	tRNA (guanine-N(7)-)-methyltransferase non-catalytic subunit	Y102E9.2	sp|Q23232|WDR4_CAEEL tRNA (guanine-N(7)-)-methyltransferase non-catalytic subunit OS=Caenorhabditis elegans OX=6239 GN=wdr-4 PE=3 SV=1	1	14	14	14	7	6	9	4	6	6	3	4	7	6	7	5	7	6	9	4	6	6	3	4	7	6	7	5	7	6	9	4	6	6	3	4	7	6	7	5	43.6	43.6
Q23312	Q23312	5	5	5	40S ribosomal protein S7	rps-7	sp|Q23312|RS7_CAEEL 40S ribosomal protein S7 OS=Caenorhabditis elegans OX=6239 GN=rps-7 PE=3 SV=1	1	5	5	5	2	3	2	4	4	4	2	0	2	3	4	3	2	3	2	4	4	4	2	0	2	3	4	3	2	3	2	4	4	4	2	0	2	3	4	3	31.4	31.4
Q23315	Q23315	2	2	2		ears-1	tr|Q23315|Q23315_CAEEL Glutamyl-tRNA synthetase OS=Caenorhabditis elegans OX=6239 GN=ears-1 PE=1 SV=1	1	2	2	2	1	1	2	0	0	0	0	0	0	0	0	0	1	1	2	0	0	0	0	0	0	0	0	0	1	1	2	0	0	0	0	0	0	0	0	0	3	3
Q23463	Q23463	11	11	11		eftu-2	tr|Q23463|Q23463_CAEEL Tr-type G domain-containing protein OS=Caenorhabditis elegans OX=6239 GN=eftu-2 PE=1 SV=1	1	11	11	11	0	0	0	5	8	8	0	0	0	5	7	8	0	0	0	5	8	8	0	0	0	5	7	8	0	0	0	5	8	8	0	0	0	5	7	8	19.6	19.6
Q23621	Q23621	7	7	7	Glutamate dehydrogenase	gdh-1	tr|Q23621|Q23621_CAEEL Glutamate dehydrogenase OS=Caenorhabditis elegans OX=6239 GN=gdh-1 PE=1 SV=1	1	7	7	7	4	4	2	2	1	1	2	0	2	3	3	3	4	4	2	2	1	1	2	0	2	3	3	3	4	4	2	2	1	1	2	0	2	3	3	3	17.5	17.5
Q23652	Q23652	6	6	6			sp|Q23652|USIP1_CAEEL U6 snRNA-specific terminal uridylyltransferase OS=Caenorhabditis elegans OX=6239 GN=usip-1 PE=1 SV=2	1	6	6	6	0	3	1	2	3	2	0	0	1	3	1	1	0	3	1	2	3	2	0	0	1	3	1	1	0	3	1	2	3	2	0	0	1	3	1	1	15.3	15.3
Q27389	Q27389	2	2	2	60S ribosomal protein L13a	rpl-16	sp|Q27389|RL13A_CAEEL 60S ribosomal protein L13a OS=Caenorhabditis elegans OX=6239 GN=rpl-16 PE=2 SV=1	1	2	2	2	1	2	1	1	1	1	2	0	1	1	1	1	1	2	1	1	1	1	2	0	1	1	1	1	1	2	1	1	1	1	2	0	1	1	1	1	13.4	13.4
Q27464	Q27464	6	6	6	Glucose-6-phosphate 1-dehydrogenase	gspd-1	sp|Q27464|G6PD_CAEEL Glucose-6-phosphate 1-dehydrogenase OS=Caenorhabditis elegans OX=6239 GN=gspd-1 PE=3 SV=1	1	6	6	6	1	1	1	2	2	1	1	0	2	2	1	1	1	1	1	2	2	1	1	0	2	2	1	1	1	1	1	2	2	1	1	0	2	2	1	1	14.9	14.9
Q27532	Q27532	3	3	1	Histone H3.3-like type 2	his-74	sp|Q27532|H33L2_CAEEL Histone H3.3-like type 2 OS=Caenorhabditis elegans OX=6239 GN=his-74 PE=3 SV=3	1	3	3	1	1	2	1	0	0	3	1	1	1	0	0	1	1	2	1	0	0	3	1	1	1	0	0	1	1	1	1	0	0	1	1	1	1	0	0	1	33.8	33.8
Q4TT88	Q4TT88	27	27	27		pam-1	sp|Q4TT88|PSA_CAEEL Puromycin-sensitive aminopeptidase OS=Caenorhabditis elegans OX=6239 GN=pam-1 PE=1 SV=1	1	27	27	27	18	21	18	12	15	16	19	9	19	14	12	13	18	21	18	12	15	16	19	9	19	14	12	13	18	21	18	12	15	16	19	9	19	14	12	13	38.2	38.2
Q65ZJ7;P91468	Q65ZJ7	6;1	6;1	6;1			tr|Q65ZJ7|Q65ZJ7_CAEEL Thioredoxin domain-containing protein OS=Caenorhabditis elegans OX=6239 GN=C32D5.8 PE=1 SV=1	2	6	6	6	5	6	5	5	5	5	3	5	4	4	5	4	5	6	5	5	5	5	3	5	4	4	5	4	5	6	5	5	5	5	3	5	4	4	5	4	45.5	45.5
Q69ZI6	Q69ZI6	2	2	2			tr|Q69ZI6|Q69ZI6_CAEEL Uncharacterized protein OS=Caenorhabditis elegans OX=6239 GN=CELE_T12D8.10 PE=1 SV=1	1	2	2	2	0	2	2	2	2	1	2	1	2	2	1	2	0	2	2	2	2	1	2	1	2	2	1	2	0	2	2	2	2	1	2	1	2	2	1	2	26.5	26.5
Q6AHR3	Q6AHR3	6	6	6			tr|Q6AHR3|Q6AHR3_CAEEL Ribose-phosphate diphosphokinase OS=Caenorhabditis elegans OX=6239 GN=CELE_R151.2 PE=1 SV=2	1	6	6	6	4	4	3	3	3	3	1	2	2	2	3	3	4	4	3	3	3	3	1	2	2	2	3	3	4	4	3	3	3	3	1	2	2	2	3	3	17.3	17.3
Q8I4C9	Q8I4C9	2	2	2		unc-61	tr|Q8I4C9|Q8I4C9_CAEEL Septin-type G domain-containing protein OS=Caenorhabditis elegans OX=6239 GN=unc-61 PE=1 SV=2	1	2	2	2	0	1	0	2	2	2	0	0	0	1	1	1	0	1	0	2	2	2	0	0	0	1	1	1	0	1	0	2	2	2	0	0	0	1	1	1	5.5	5.5
Q8MQB5	Q8MQB5	2	2	2		rmd-2	tr|Q8MQB5|Q8MQB5_CAEEL TPR_REGION domain-containing protein OS=Caenorhabditis elegans OX=6239 GN=rmd-2 PE=1 SV=2	1	2	2	2	1	0	0	0	1	1	0	0	0	1	0	0	1	0	0	0	1	1	0	0	0	1	0	0	1	0	0	0	1	1	0	0	0	1	0	0	7.7	7.7
Q8MXS1	Q8MXS1	5	5	5	Ras-related protein Rab-18	rab-18	sp|Q8MXS1|RAB18_CAEEL Ras-related protein Rab-18 OS=Caenorhabditis elegans OX=6239 GN=rab-18 PE=3 SV=1	1	5	5	5	2	2	4	2	0	3	2	0	2	4	2	2	2	2	4	2	0	3	2	0	2	4	2	2	2	2	4	2	0	3	2	0	2	4	2	2	35	35
Q8MXT1	Q8MXT1	4	4	4		prdx-6	tr|Q8MXT1|Q8MXT1_CAEEL Thioredoxin domain-containing protein OS=Caenorhabditis elegans OX=6239 GN=prdx-6 PE=1 SV=1	1	4	4	4	3	4	3	3	2	3	3	2	3	2	0	1	3	4	3	3	2	3	3	2	3	2	0	1	3	4	3	3	2	3	3	2	3	2	0	1	35.5	35.5
Q8WQC9	Q8WQC9	3	3	3		drp-1	tr|Q8WQC9|Q8WQC9_CAEEL Dynamin GTPase OS=Caenorhabditis elegans OX=6239 GN=drp-1 PE=1 SV=1	1	3	3	3	1	1	0	0	1	2	0	0	0	0	0	1	1	1	0	0	1	2	0	0	0	0	0	1	1	1	0	0	1	2	0	0	0	0	0	1	6.3	6.3
Q93353	Q93353	8	8	8	Probable isocitrate dehydrogenase [NAD] subunit beta, mitochondrial	idhb-1	sp|Q93353|IDH3B_CAEEL Probable isocitrate dehydrogenase [NAD] subunit beta, mitochondrial OS=Caenorhabditis elegans OX=6239 GN=idhb-1 PE=3 SV=1	1	8	8	8	5	5	6	3	5	5	3	2	4	4	6	4	5	5	6	3	5	5	3	2	4	4	6	4	5	5	6	3	5	5	3	2	4	4	6	4	30.6	30.6
Q93459	Q93459	5	5	5	Cytosolic Fe-S cluster assembly factor NUBP1 homolog	F10G8.6	sp|Q93459|NUBP1_CAEEL Cytosolic Fe-S cluster assembly factor NUBP1 homolog OS=Caenorhabditis elegans OX=6239 GN=nubp-1 PE=2 SV=2	1	5	5	5	2	2	1	2	2	2	0	0	3	2	4	2	2	2	1	2	2	2	0	0	3	2	4	2	2	2	1	2	2	2	0	0	3	2	4	2	22.4	22.4
Q93534	Q93534	2	2	2		tbc-1	tr|Q93534|Q93534_CAEEL TBC1 domain family member 23 OS=Caenorhabditis elegans OX=6239 GN=tbc-1 PE=1 SV=2	1	2	2	2	0	0	1	1	1	0	0	0	0	0	0	0	0	0	1	1	1	0	0	0	0	0	0	0	0	0	1	1	1	0	0	0	0	0	0	0	5.3	5.3
Q93545	Q93545	3	3	3			tr|Q93545|Q93545_CAEEL Uncharacterized protein OS=Caenorhabditis elegans OX=6239 GN=CELE_F20G2.2 PE=1 SV=1	1	3	3	3	0	0	0	1	0	2	0	0	0	0	1	0	0	0	0	1	0	2	0	0	0	0	1	0	0	0	0	1	0	2	0	0	0	0	1	0	22.1	22.1
Q93571	Q93571	2	2	2	Ubiquitin-conjugating enzyme E2 25	ubc-25	sp|Q93571|UBC25_CAEEL Ubiquitin-conjugating enzyme E2 25 OS=Caenorhabditis elegans OX=6239 GN=ubc-25 PE=2 SV=2	1	2	2	2	2	0	1	0	0	0	0	0	1	0	0	0	2	0	1	0	0	0	0	0	1	0	0	0	2	0	1	0	0	0	0	0	1	0	0	0	6.2	6.2
Q93572	Q93572	2	2	2	60S acidic ribosomal protein P0	rpa-0	sp|Q93572|RLA0_CAEEL 60S acidic ribosomal protein P0 OS=Caenorhabditis elegans OX=6239 GN=rla-0 PE=1 SV=3	1	2	2	2	0	2	0	0	1	0	0	0	0	0	0	1	0	2	0	0	1	0	0	0	0	0	0	1	0	2	0	0	1	0	0	0	0	0	0	1	11.2	11.2
Q93573	Q93573	9	9	9	Translationally-controlled tumor protein homolog	tct-1	sp|Q93573|TCTP_CAEEL Translationally-controlled tumor protein homolog OS=Caenorhabditis elegans OX=6239 GN=tct-1 PE=1 SV=1	1	9	9	9	6	7	7	5	6	5	6	4	6	5	5	5	6	7	7	5	6	5	6	4	6	5	5	5	6	7	7	5	6	5	6	4	6	5	5	5	54.7	54.7
Q93576	Q93576	2	2	2	Nucleoside diphosphate kinase	ndk-1	tr|Q93576|Q93576_CAEEL Nucleoside diphosphate kinase OS=Caenorhabditis elegans OX=6239 GN=ndk-1 PE=1 SV=1	1	2	2	2	2	2	0	0	1	1	2	0	2	1	1	1	2	2	0	0	1	1	2	0	2	1	1	1	2	2	0	0	1	1	2	0	2	1	1	1	15	15
Q93716	Q93716	2	2	2		cfim-1	tr|Q93716|Q93716_CAEEL Cleavage and polyadenylation specificity factor subunit 5 OS=Caenorhabditis elegans OX=6239 GN=cfim-1 PE=1 SV=1	1	2	2	2	0	0	0	1	0	2	0	0	0	0	0	0	0	0	0	1	0	2	0	0	0	0	0	0	0	0	0	1	0	2	0	0	0	0	0	0	16.7	16.7
Q93758	Q93758	6	6	6		swan-1	tr|Q93758|Q93758_CAEEL WD_REPEATS_REGION domain-containing protein OS=Caenorhabditis elegans OX=6239 GN=swan-1 PE=1 SV=1	1	6	6	6	4	3	1	1	1	2	1	0	1	0	1	0	4	3	1	1	1	2	1	0	1	0	1	0	4	3	1	1	1	2	1	0	1	0	1	0	20.4	20.4
Q93934	Q93934	7	7	7			tr|Q93934|Q93934_CAEEL Adenosine kinase OS=Caenorhabditis elegans OX=6239 GN=adk-1 PE=1 SV=1	1	7	7	7	2	3	2	0	0	1	2	1	3	2	1	0	2	3	2	0	0	1	2	1	3	2	1	0	2	3	2	0	0	1	2	1	3	2	1	0	30.7	30.7
Q94010	Q94010	7	7	7			tr|Q94010|Q94010_CAEEL Uncharacterized protein OS=Caenorhabditis elegans OX=6239 GN=CELE_T08G11.1 PE=1 SV=1	1	7	7	7	0	1	0	0	2	0	0	0	0	6	0	0	0	1	0	0	2	0	0	0	0	6	0	0	0	1	0	0	2	0	0	0	0	6	0	0	4.2	4.2
Q94013	Q94013	2	2	2			tr|Q94013|Q94013_CAEEL Trimethylguanosine synthase OS=Caenorhabditis elegans OX=6239 GN=CELE_T08G11.4 PE=1 SV=2	1	2	2	2	0	0	0	0	2	1	0	0	0	1	0	1	0	0	0	0	2	1	0	0	0	1	0	1	0	0	0	0	2	1	0	0	0	1	0	1	9.2	9.2
Q94050	Q94050	59	59	59		sna-2	tr|Q94050|Q94050_CAEEL Small Nuclear RNA (snRNA) Associated protein OS=Caenorhabditis elegans OX=6239 GN=sna-2 PE=1 SV=1	1	59	59	59	0	0	0	50	52	53	0	1	0	51	53	52	0	0	0	50	52	53	0	1	0	51	53	52	0	0	0	50	52	53	0	1	0	51	53	52	77.5	77.5
Q94230	Q94230	2	2	2		plp-1	sp|Q94230|PLP1_CAEEL Transcriptional activator plp-1 OS=Caenorhabditis elegans OX=6239 GN=plp-1 PE=1 SV=1	1	2	2	2	0	0	0	0	1	0	1	0	0	1	1	0	0	0	0	0	1	0	1	0	0	1	1	0	0	0	0	0	1	0	1	0	0	1	1	0	8.4	8.4
Q95017	Q95017	3	3	3	SUMO-conjugating enzyme UBC9	ubc-9	sp|Q95017|UBC9_CAEEL SUMO-conjugating enzyme UBC9 OS=Caenorhabditis elegans OX=6239 GN=ubc-9 PE=1 SV=1	1	3	3	3	1	2	1	1	0	1	0	0	1	0	0	0	1	2	1	1	0	1	0	0	1	0	0	0	1	2	1	1	0	1	0	0	1	0	0	0	36.1	36.1
Q95Q25	Q95Q25	2	2	2		rad-51	tr|Q95Q25|Q95Q25_CAEEL DNA repair protein RAD51 homolog OS=Caenorhabditis elegans OX=6239 GN=rad-51 PE=1 SV=1	1	2	2	2	2	1	0	1	1	1	0	0	0	0	0	0	2	1	0	1	1	1	0	0	0	0	0	0	2	1	0	1	1	1	0	0	0	0	0	0	7.3	7.3
Q95XH0	Q95XH0	4	4	4			tr|Q95XH0|Q95XH0_CAEEL Uncharacterized protein OS=Caenorhabditis elegans OX=6239 GN=CELE_Y69A2AR.28 PE=1 SV=1	1	4	4	4	3	3	1	1	0	1	2	1	3	0	1	1	3	3	1	1	0	1	2	1	3	0	1	1	3	3	1	1	0	1	2	1	3	0	1	1	49.1	49.1
Q95XP9	Q95XP9	7	7	7	Protein zwilch homolog	zwl-1	sp|Q95XP9|ZWILC_CAEEL Protein zwilch homolog OS=Caenorhabditis elegans OX=6239 GN=zwl-1 PE=1 SV=1	1	7	7	7	2	3	3	1	2	2	1	1	3	2	1	0	2	3	3	1	2	2	1	1	3	2	1	0	2	3	3	1	2	2	1	1	3	2	1	0	17.9	17.9
Q95XQ8	Q95XQ8	15	15	15		mcm-4	sp|Q95XQ8|MCM4_CAEEL DNA replication licensing factor mcm-4 OS=Caenorhabditis elegans OX=6239 GN=mcm-4 PE=1 SV=1	1	15	15	15	2	8	4	9	7	9	1	0	5	10	6	8	2	8	4	9	7	9	1	0	5	10	6	8	2	8	4	9	7	9	1	0	5	10	6	8	24.5	24.5
Q95Y10	Q95Y10	2	2	2	Delta-like protein	dsl-3	tr|Q95Y10|Q95Y10_CAEEL Delta-like protein OS=Caenorhabditis elegans OX=6239 GN=dsl-3 PE=1 SV=1	1	2	2	2	2	2	1	0	1	1	0	0	1	1	0	1	2	2	1	0	1	1	0	0	1	1	0	1	2	2	1	0	1	1	0	0	1	1	0	1	8.4	8.4
Q95Y90	Q95Y90	3	3	3	60S ribosomal protein L9	rpl-9	sp|Q95Y90|RL9_CAEEL 60S ribosomal protein L9 OS=Caenorhabditis elegans OX=6239 GN=rpl-9 PE=3 SV=1	1	3	3	3	0	3	0	0	0	0	0	0	2	0	0	0	0	3	0	0	0	0	0	0	2	0	0	0	0	3	0	0	0	0	0	0	2	0	0	0	34.4	34.4
Q95YF3	Q95YF3	3	3	3	ATP-dependent RNA helicase cgh-1	cgh-1	sp|Q95YF3|CGH1_CAEEL ATP-dependent RNA helicase cgh-1 OS=Caenorhabditis elegans OX=6239 GN=cgh-1 PE=1 SV=1	1	3	3	3	1	2	2	1	1	1	1	0	2	2	1	1	1	2	2	1	1	1	1	0	2	2	1	1	1	2	2	1	1	1	1	0	2	2	1	1	13	13
Q965N4	Q965N4	5	5	5		chin-1	tr|Q965N4|Q965N4_CAEEL CHImaeriN (Rac-GTPase-activating protein) homolog OS=Caenorhabditis elegans OX=6239 GN=chin-1 PE=1 SV=3	1	5	5	5	2	0	0	1	1	2	0	0	1	2	1	0	2	0	0	1	1	2	0	0	1	2	1	0	2	0	0	1	1	2	0	0	1	2	1	0	16.4	16.4
Q965V4	Q965V4	6	6	6		xpo-2	tr|Q965V4|Q965V4_CAEEL Exportin-2 OS=Caenorhabditis elegans OX=6239 GN=xpo-2 PE=1 SV=1	1	6	6	6	0	4	2	1	1	2	1	0	0	2	1	1	0	4	2	1	1	2	1	0	0	2	1	1	0	4	2	1	1	2	1	0	0	2	1	1	10.6	10.6
Q965Y1	Q965Y1	18	18	18	Methionine aminopeptidase 1	map-1	tr|Q965Y1|Q965Y1_CAEEL Methionine aminopeptidase OS=Caenorhabditis elegans OX=6239 GN=map-1 PE=1 SV=2	1	18	18	18	18	15	16	9	12	13	9	8	14	10	13	11	18	15	16	9	12	13	9	8	14	10	13	11	18	15	16	9	12	13	9	8	14	10	13	11	58.8	58.8
Q966C6	Q966C6	6	6	6	60S ribosomal protein L7a	rpl-7A	sp|Q966C6|RL7A_CAEEL 60S ribosomal protein L7a OS=Caenorhabditis elegans OX=6239 GN=rpl-7A PE=1 SV=3	1	6	6	6	4	3	5	4	4	3	4	0	4	3	3	3	4	3	5	4	4	3	4	0	4	3	3	3	4	3	5	4	4	3	4	0	4	3	3	3	27.5	27.5
Q9BKU5	Q9BKU5	3	3	3			tr|Q9BKU5|Q9BKU5_CAEEL 60S ribosomal protein L27a OS=Caenorhabditis elegans OX=6239 GN=CELE_Y37E3.8 PE=1 SV=1	1	3	3	3	1	1	0	2	2	1	0	0	0	1	1	1	1	1	0	2	2	1	0	0	0	1	1	1	1	1	0	2	2	1	0	0	0	1	1	1	22.8	22.8
Q9BL19	Q9BL19	2	2	2	60S ribosomal protein L17	rpl-17	sp|Q9BL19|RL17_CAEEL 60S ribosomal protein L17 OS=Caenorhabditis elegans OX=6239 GN=rpl-17 PE=3 SV=1	1	2	2	2	2	2	2	2	2	1	2	1	2	2	1	2	2	2	2	2	2	1	2	1	2	2	1	2	2	2	2	2	2	1	2	1	2	2	1	2	13.9	13.9
Q9BL73	Q9BL73	2	2	2		ppk-2	tr|Q9BL73|Q9BL73_CAEEL PIPK domain-containing protein OS=Caenorhabditis elegans OX=6239 GN=ppk-2 PE=1 SV=1	1	2	2	2	0	0	0	1	2	2	0	0	0	2	2	2	0	0	0	1	2	2	0	0	0	2	2	2	0	0	0	1	2	2	0	0	0	2	2	2	7.2	7.2
Q9BL94	Q9BL94	9	9	9			tr|Q9BL94|Q9BL94_CAEEL Uncharacterized protein OS=Caenorhabditis elegans OX=6239 GN=CELE_Y18H1A.4 PE=1 SV=2	1	9	9	9	9	5	7	3	3	3	4	3	6	3	2	4	9	5	7	3	3	3	4	3	6	3	2	4	9	5	7	3	3	3	4	3	6	3	2	4	45	45
Q9BLB6	Q9BLB6	2	2	2	Probable U2 small nuclear ribonucleoprotein A	mog-2	sp|Q9BLB6|RU2A_CAEEL Probable U2 small nuclear ribonucleoprotein A OS=Caenorhabditis elegans OX=6239 GN=mog-2 PE=1 SV=1	1	2	2	2	0	0	0	0	1	1	0	0	0	1	2	1	0	0	0	0	1	1	0	0	0	1	2	1	0	0	0	0	1	1	0	0	0	1	2	1	12.3	12.3
Q9GRZ1;Q9GRZ0	Q9GRZ1	4;1	4;1	4;1		ebp-1	tr|Q9GRZ1|Q9GRZ1_CAEEL Microtubule End Binding Protein OS=Caenorhabditis elegans OX=6239 GN=ebp-1 PE=1 SV=1	2	4	4	4	1	2	2	3	4	4	0	0	1	2	2	2	1	2	2	3	4	4	0	0	1	2	2	2	1	2	2	3	4	4	0	0	1	2	2	2	20.3	20.3
Q9GYR5	Q9GYR5	4	4	4			tr|Q9GYR5|Q9GYR5_CAEEL NADAR domain-containing protein OS=Caenorhabditis elegans OX=6239 GN=C23G10.8 PE=1 SV=1	1	4	4	4	0	0	0	1	1	1	0	0	1	4	4	4	0	0	0	1	1	1	0	0	1	4	4	4	0	0	0	1	1	1	0	0	1	4	4	4	6.5	6.5
Q9GZH5	Q9GZH5	3	3	3		rpn-1	tr|Q9GZH5|Q9GZH5_CAEEL 26S proteasome non-ATPase regulatory subunit 2 OS=Caenorhabditis elegans OX=6239 GN=rpn-1 PE=1 SV=1	1	3	3	3	0	0	0	0	2	0	0	0	0	2	1	2	0	0	0	0	2	0	0	0	0	2	1	2	0	0	0	0	2	0	0	0	0	2	1	2	8.1	8.1
Q9N303	Q9N303	15	15	15		deps-1	sp|Q9N303|DEPS1_CAEEL P-granule-associated protein deps-1 OS=Caenorhabditis elegans OX=6239 GN=deps-1 PE=1 SV=1	1	15	15	15	10	9	9	10	8	10	8	4	10	8	8	7	10	9	9	10	8	10	8	4	10	8	8	7	10	9	9	10	8	10	8	4	10	8	8	7	35.4	35.4
Q9N362	Q9N362	2	2	2			tr|Q9N362|Q9N362_CAEEL Uncharacterized protein OS=Caenorhabditis elegans OX=6239 GN=CELE_Y55F3AM.13 PE=1 SV=1	1	2	2	2	0	2	1	0	0	0	0	0	0	0	0	0	0	2	1	0	0	0	0	0	0	0	0	0	0	2	1	0	0	0	0	0	0	0	0	0	9.9	9.9
Q9N3S4	Q9N3S4	3	3	3		rnp-6	sp|Q9N3S4|PUF60_CAEEL Poly(U)-binding-splicing factor rnp-6 OS=Caenorhabditis elegans OX=6239 GN=rnp-6 PE=1 SV=1	1	3	3	3	0	0	0	0	1	1	1	0	2	2	1	0	0	0	0	0	1	1	1	0	2	2	1	0	0	0	0	0	1	1	1	0	2	2	1	0	5.1	5.1
Q9N3T2	Q9N3T2	5	5	5	Flap endonuclease 1	crn-1	sp|Q9N3T2|FEN1_CAEEL Flap endonuclease 1 OS=Caenorhabditis elegans OX=6239 GN=crn-1 PE=1 SV=1	1	5	5	5	3	3	3	3	3	3	3	1	2	3	2	2	3	3	3	3	3	3	3	1	2	3	2	2	3	3	3	3	3	3	3	1	2	3	2	2	21.2	21.2
Q9N3X2	Q9N3X2	8	8	8	40S ribosomal protein S4	rps-4	sp|Q9N3X2|RS4_CAEEL 40S ribosomal protein S4 OS=Caenorhabditis elegans OX=6239 GN=rps-4 PE=1 SV=1	1	8	8	8	2	4	1	5	5	5	1	0	2	7	6	6	2	4	1	5	5	5	1	0	2	7	6	6	2	4	1	5	5	5	1	0	2	7	6	6	32.8	32.8
Q9N405	Q9N405	3	3	3		smi-1	tr|Q9N405|Q9N405_CAEEL Gem-associated protein 2 OS=Caenorhabditis elegans OX=6239 GN=smi-1 PE=1 SV=2	1	3	3	3	0	0	0	3	3	3	0	0	0	0	0	0	0	0	0	3	3	3	0	0	0	0	0	0	0	0	0	3	3	3	0	0	0	0	0	0	20.1	20.1
Q9N456	Q9N456	4	4	4		glrx-10	tr|Q9N456|Q9N456_CAEEL Glutaredoxin domain-containing protein OS=Caenorhabditis elegans OX=6239 GN=glrx-10 PE=1 SV=1	1	4	4	4	3	3	2	0	1	1	1	1	1	0	1	2	3	3	2	0	1	1	1	1	1	0	1	2	3	3	2	0	1	1	1	1	1	0	1	2	59	59
Q9N4G9	Q9N4G9	4	4	4	Probable small nuclear ribonucleoprotein G	snr-7	sp|Q9N4G9|RUXG_CAEEL Probable small nuclear ribonucleoprotein G OS=Caenorhabditis elegans OX=6239 GN=snr-7 PE=3 SV=1	1	4	4	4	0	0	0	4	4	4	0	0	0	4	4	4	0	0	0	4	4	4	0	0	0	4	4	4	0	0	0	4	4	4	0	0	0	4	4	4	64.9	64.9
Q9N4I4	Q9N4I4	3	3	3	60S ribosomal protein L10a	rpl-10a	sp|Q9N4I4|RL10A_CAEEL 60S ribosomal protein L10a OS=Caenorhabditis elegans OX=6239 GN=rpl-1 PE=3 SV=1	1	3	3	3	2	1	1	2	3	3	1	1	1	3	2	2	2	1	1	2	3	3	1	1	1	3	2	2	2	1	1	2	3	3	1	1	1	3	2	2	16.2	16.2
Q9N4J2	Q9N4J2	85	7	7	Vitellogenin-3	vit-3	sp|Q9N4J2|VIT3_CAEEL Vitellogenin-3 OS=Caenorhabditis elegans OX=6239 GN=vit-3 PE=1 SV=1	1	85	7	7	62	65	59	40	49	48	54	43	59	52	50	49	4	6	5	2	4	3	5	3	6	3	5	3	4	6	5	2	4	3	5	3	6	3	5	3	56.3	6.9
Q9N585	Q9N585	5	5	5	Piwi-like protein	ppw-2	tr|Q9N585|Q9N585_CAEEL Piwi-like protein OS=Caenorhabditis elegans OX=6239 GN=ppw-2 PE=1 SV=1	1	5	5	5	1	3	2	2	2	1	1	1	3	1	1	0	1	3	2	2	2	1	1	1	3	1	1	0	1	3	2	2	2	1	1	1	3	1	1	0	9.1	9.1
Q9N5B3	Q9N5B3	6	6	6			tr|Q9N5B3|Q9N5B3_CAEEL Peptidase_M24 domain-containing protein OS=Caenorhabditis elegans OX=6239 GN=CELE_W08E12.7 PE=1 SV=1	1	6	6	6	0	2	1	3	4	4	0	0	2	1	1	0	0	2	1	3	4	4	0	0	2	1	1	0	0	2	1	3	4	4	0	0	2	1	1	0	27.9	27.9
Q9N5S7	Q9N5S7	3	3	3			tr|Q9N5S7|Q9N5S7_CAEEL ThioredoXin Domain Containing protein homolog OS=Caenorhabditis elegans OX=6239 GN=txdc-12.2 PE=1 SV=1	1	3	3	3	0	1	0	0	0	0	0	0	3	0	0	0	0	1	0	0	0	0	0	0	3	0	0	0	0	1	0	0	0	0	0	0	3	0	0	0	16	16
Q9NAF8	Q9NAF8	4	4	4			tr|Q9NAF8|Q9NAF8_CAEEL YrdC-like domain-containing protein OS=Caenorhabditis elegans OX=6239 GN=CELE_Y48C3A.18 PE=1 SV=2	1	4	4	4	0	3	2	2	2	1	1	0	1	2	1	1	0	3	2	2	2	1	1	0	1	2	1	1	0	3	2	2	2	1	1	0	1	2	1	1	39.8	39.8
Q9NAN1	Q9NAN1	5	5	5	SUMO-activating enzyme subunit uba-2	uba-2	sp|Q9NAN1|SAE2_CAEEL SUMO-activating enzyme subunit uba-2 OS=Caenorhabditis elegans OX=6239 GN=uba-2 PE=3 SV=3	1	5	5	5	1	2	2	2	1	1	0	0	0	0	0	0	1	2	2	2	1	1	0	0	0	0	0	0	1	2	2	2	1	1	0	0	0	0	0	0	13.9	13.9
Q9NEN6	Q9NEN6	3	3	3	40S ribosomal protein S6	rps-6	sp|Q9NEN6|RS6_CAEEL 40S ribosomal protein S6 OS=Caenorhabditis elegans OX=6239 GN=rps-6 PE=1 SV=1	1	3	3	3	1	2	1	2	2	3	1	0	1	2	0	2	1	2	1	2	2	3	1	0	1	2	0	2	1	2	1	2	2	3	1	0	1	2	0	2	18.3	18.3
Q9TXP0	Q9TXP0	2	2	2	40S ribosomal protein S27	rps-27	sp|Q9TXP0|RS27_CAEEL 40S ribosomal protein S27 OS=Caenorhabditis elegans OX=6239 GN=rps-27 PE=1 SV=3	1	2	2	2	2	2	1	1	1	1	1	1	1	1	1	1	2	2	1	1	1	1	1	1	1	1	1	1	2	2	1	1	1	1	1	1	1	1	1	1	25.3	25.3
Q9TXU7	Q9TXU7	5	5	5		eif-1.a	tr|Q9TXU7|Q9TXU7_CAEEL Eukaryotic translation initiation factor 4C OS=Caenorhabditis elegans OX=6239 GN=eif-1.a PE=1 SV=1	1	5	5	5	4	2	2	0	0	0	1	0	2	0	0	0	4	2	2	0	0	0	1	0	2	0	0	0	4	2	2	0	0	0	1	0	2	0	0	0	29.2	29.2
Q9TXY8	Q9TXY8	3	3	3	Thioredoxin	trx-4	tr|Q9TXY8|Q9TXY8_CAEEL Thioredoxin OS=Caenorhabditis elegans OX=6239 GN=trx-4 PE=1 SV=1	1	3	3	3	3	1	1	0	0	0	0	1	0	0	0	0	3	1	1	0	0	0	0	1	0	0	0	0	3	1	1	0	0	0	0	1	0	0	0	0	26.2	26.2
Q9TZ93	Q9TZ93	3	3	3	Transcription elongation factor SPT4	spt-4	sp|Q9TZ93|SPT4H_CAEEL Transcription elongation factor SPT4 OS=Caenorhabditis elegans OX=6239 GN=spt-4 PE=3 SV=1	1	3	3	3	2	2	1	1	0	0	1	0	2	1	1	0	2	2	1	1	0	0	1	0	2	1	1	0	2	2	1	1	0	0	1	0	2	1	1	0	30	30
Q9U1Q7	Q9U1Q7	2	2	2		emb-4	tr|Q9U1Q7|Q9U1Q7_CAEEL Uncharacterized protein OS=Caenorhabditis elegans OX=6239 GN=emb-4 PE=1 SV=4	1	2	2	2	0	0	0	0	0	0	0	0	0	0	0	2	0	0	0	0	0	0	0	0	0	0	0	2	0	0	0	0	0	0	0	0	0	0	0	2	2.2	2.2
Q9U266	Q9U266	6	6	6		hda-10	tr|Q9U266|Q9U266_CAEEL Hist_deacetyl domain-containing protein OS=Caenorhabditis elegans OX=6239 GN=hda-10 PE=1 SV=1	1	6	6	6	4	3	4	2	2	1	4	1	3	3	1	2	4	3	4	2	2	1	4	1	3	3	1	2	4	3	4	2	2	1	4	1	3	3	1	2	14.9	14.9
Q9U2D9	Q9U2D9	16	16	16	Glycogen [starch] synthase	gsy-1	sp|Q9U2D9|GYS_CAEEL Glycogen [starch] synthase OS=Caenorhabditis elegans OX=6239 GN=gsy-1 PE=1 SV=1	1	16	16	16	6	8	8	6	9	6	5	2	11	5	7	7	6	8	8	6	9	6	5	2	11	5	7	7	6	8	8	6	9	6	5	2	11	5	7	7	31.7	31.7
Q9U2G0	Q9U2G0	15	15	15	Putative U5 small nuclear ribonucleoprotein 200 kDa helicase	Y46G5A.4	sp|Q9U2G0|U520_CAEEL Putative U5 small nuclear ribonucleoprotein 200 kDa helicase OS=Caenorhabditis elegans OX=6239 GN=snrp-200 PE=3 SV=1	1	15	15	15	0	0	0	2	3	2	0	0	0	7	8	11	0	0	0	2	3	2	0	0	0	7	8	11	0	0	0	2	3	2	0	0	0	7	8	11	9.7	9.7
Q9U2Q8	Q9U2Q8	3	3	3	Peptidyl-prolyl cis-trans isomerase	fkb-2	tr|Q9U2Q8|Q9U2Q8_CAEEL Peptidylprolyl isomerase OS=Caenorhabditis elegans OX=6239 GN=fkb-2 PE=1 SV=1	1	3	3	3	2	1	2	1	1	1	1	1	1	1	1	1	2	1	2	1	1	1	1	1	1	1	1	1	2	1	2	1	1	1	1	1	1	1	1	1	43.5	43.5
Q9U2Q9	Q9U2Q9	7	7	7	Glycogen synthase kinase-3	gsk-3	sp|Q9U2Q9|GSK3_CAEEL Glycogen synthase kinase-3 OS=Caenorhabditis elegans OX=6239 GN=gsk-3 PE=1 SV=1	1	7	7	7	3	4	6	1	2	2	3	1	5	3	3	2	3	4	6	1	2	2	3	1	5	3	3	2	3	4	6	1	2	2	3	1	5	3	3	2	27.9	27.9
Q9U302	Q9U302	12	12	10	Polyadenylate-binding protein	pab-1	tr|Q9U302|Q9U302_CAEEL Polyadenylate-binding protein OS=Caenorhabditis elegans OX=6239 GN=pab-1 PE=1 SV=1	1	12	12	10	3	5	5	8	7	9	0	0	3	9	9	8	3	5	5	8	7	9	0	0	3	9	9	8	3	4	5	7	6	7	0	0	3	7	8	6	27.4	27.4
Q9U332	Q9U332	2	2	2	60S ribosomal protein L31	rpl-31	sp|Q9U332|RL31_CAEEL 60S ribosomal protein L31 OS=Caenorhabditis elegans OX=6239 GN=rpl-31 PE=3 SV=1	1	2	2	2	1	0	1	0	0	0	1	0	1	0	0	0	1	0	1	0	0	0	1	0	1	0	0	0	1	0	1	0	0	0	1	0	1	0	0	0	27.9	27.9
Q9U3C8	Q9U3C8	4	4	4	Defective in cullin neddylation protein 1	dcn-1	sp|Q9U3C8|DCN1_CAEEL Defective in cullin neddylation protein 1 OS=Caenorhabditis elegans OX=6239 GN=dcn-1 PE=1 SV=2	1	4	4	4	1	1	1	0	1	1	1	0	0	0	1	0	1	1	1	0	1	1	1	0	0	0	1	0	1	1	1	0	1	1	1	0	0	0	1	0	17.3	17.3
Q9U3L5	Q9U3L5	6	6	6			tr|Q9U3L5|Q9U3L5_CAEEL Uncharacterized protein OS=Caenorhabditis elegans OX=6239 GN=C47B2.2 PE=1 SV=1	1	6	6	6	2	4	2	2	4	3	1	1	4	3	3	3	2	4	2	2	4	3	1	1	4	3	3	3	2	4	2	2	4	3	1	1	4	3	3	3	41.1	41.1
Q9XTQ6	Q9XTQ6	14	14	14	Tyramine beta-hydroxylase	tbh-1	sp|Q9XTQ6|TBH1_CAEEL Tyramine beta-hydroxylase OS=Caenorhabditis elegans OX=6239 GN=tbh-1 PE=1 SV=3	1	14	14	14	0	0	0	10	13	12	0	0	0	13	12	11	0	0	0	10	13	12	0	0	0	13	12	11	0	0	0	10	13	12	0	0	0	13	12	11	33	33
Q9XTU6	Q9XTU6	6	6	6	Probable small nuclear ribonucleoprotein E	snr-6	sp|Q9XTU6|RUXE_CAEEL Probable small nuclear ribonucleoprotein E OS=Caenorhabditis elegans OX=6239 GN=snr-6 PE=3 SV=1	1	6	6	6	0	0	0	6	6	6	0	0	0	6	6	6	0	0	0	6	6	6	0	0	0	6	6	6	0	0	0	6	6	6	0	0	0	6	6	6	75.6	75.6
Q9XTU9	Q9XTU9	3	3	3		glrx-5	tr|Q9XTU9|Q9XTU9_CAEEL Glutaredoxin domain-containing protein OS=Caenorhabditis elegans OX=6239 GN=glrx-5 PE=1 SV=1	1	3	3	3	3	2	3	2	2	2	2	1	2	1	2	2	3	2	3	2	2	2	2	1	2	1	2	2	3	2	3	2	2	2	2	1	2	1	2	2	26.8	26.8
Q9XTV4	Q9XTV4	4	4	4		mbf-1	tr|Q9XTV4|Q9XTV4_CAEEL HTH cro/C1-type domain-containing protein OS=Caenorhabditis elegans OX=6239 GN=mbf-1 PE=1 SV=1	1	4	4	4	3	2	2	1	2	1	2	1	3	1	1	1	3	2	2	1	2	1	2	1	3	1	1	1	3	2	2	1	2	1	2	1	3	1	1	1	38.5	38.5
Q9XTZ2	Q9XTZ2	2	2	2		rsp-8	tr|Q9XTZ2|Q9XTZ2_CAEEL RRM domain-containing protein OS=Caenorhabditis elegans OX=6239 GN=rsp-8 PE=1 SV=1	1	2	2	2	0	0	0	2	2	0	0	0	0	0	0	0	0	0	0	2	2	0	0	0	0	0	0	0	0	0	0	2	2	0	0	0	0	0	0	0	9.1	9.1
Q9XU56	Q9XU56	4	4	4		ensa-1	tr|Q9XU56|Q9XU56_CAEEL ENdoSulfine Alpha OS=Caenorhabditis elegans OX=6239 GN=ensa-1 PE=1 SV=1	1	4	4	4	4	2	2	1	2	2	1	1	3	2	1	1	4	2	2	1	2	2	1	1	3	2	1	1	4	2	2	1	2	2	1	1	3	2	1	1	48.3	48.3
Q9XUS5	Q9XUS5	13	13	13			tr|Q9XUS5|Q9XUS5_CAEEL UTP--glucose-1-phosphate uridylyltransferase OS=Caenorhabditis elegans OX=6239 GN=rml-1 PE=1 SV=1	1	13	13	13	9	8	6	4	6	4	6	3	8	6	6	5	9	8	6	4	6	4	6	3	8	6	6	5	9	8	6	4	6	4	6	3	8	6	6	5	37.4	37.4
Q9XUW5	Q9XUW5	8	8	8		ddx-17	tr|Q9XUW5|Q9XUW5_CAEEL RNA helicase OS=Caenorhabditis elegans OX=6239 GN=ddx-17 PE=1 SV=1	1	8	8	8	0	2	1	0	0	0	2	0	6	1	0	0	0	2	1	0	0	0	2	0	6	1	0	0	0	2	1	0	0	0	2	0	6	1	0	0	25.5	25.5
Q9XVE9	Q9XVE9	2	2	2		rpl-14	tr|Q9XVE9|Q9XVE9_CAEEL 60S ribosomal protein L14 OS=Caenorhabditis elegans OX=6239 GN=rpl-14 PE=1 SV=1	1	2	2	2	1	2	2	1	2	2	2	0	2	1	2	2	1	2	2	1	2	2	2	0	2	1	2	2	1	2	2	1	2	2	2	0	2	1	2	2	17.8	17.8
Q9XVF7	Q9XVF7	3	3	3	60S ribosomal protein L8	rpl-8	sp|Q9XVF7|RL8_CAEEL 60S ribosomal protein L8 OS=Caenorhabditis elegans OX=6239 GN=rpl-2 PE=3 SV=1	1	3	3	3	2	2	1	1	1	1	1	0	2	2	1	1	2	2	1	1	1	1	1	0	2	2	1	1	2	2	1	1	1	1	1	0	2	2	1	1	15.4	15.4
Q9XVI9	Q9XVI9	7	7	7	Myosin-2 essential light chain	mlc-5	sp|Q9XVI9|MLC5_CAEEL Myosin-2 essential light chain OS=Caenorhabditis elegans OX=6239 GN=mlc-5 PE=1 SV=1	1	7	7	7	0	5	2	4	4	4	4	3	4	5	5	4	0	5	2	4	4	4	4	3	4	5	5	4	0	5	2	4	4	4	4	3	4	5	5	4	71.1	71.1
Q9XVK5	Q9XVK5	5	5	5	NEDD8-conjugating enzyme ubc-12	ubc-12	sp|Q9XVK5|UBC12_CAEEL NEDD8-conjugating enzyme ubc-12 OS=Caenorhabditis elegans OX=6239 GN=ubc-12 PE=2 SV=1	1	5	5	5	5	5	4	3	4	4	3	2	5	3	4	3	5	5	4	3	4	4	3	2	5	3	4	3	5	5	4	3	4	4	3	2	5	3	4	3	41.1	41.1
Q9XVP0	Q9XVP0	2	2	2	40S ribosomal protein S15	rps-15	sp|Q9XVP0|RS15_CAEEL 40S ribosomal protein S15 OS=Caenorhabditis elegans OX=6239 GN=rps-15 PE=1 SV=3	1	2	2	2	0	1	1	1	2	2	1	0	1	1	2	2	0	1	1	1	2	2	1	0	1	1	2	2	0	1	1	1	2	2	1	0	1	1	2	2	12.6	12.6
Q9XVR7	Q9XVR7	16	16	16	DNA helicase	mcm-3	tr|Q9XVR7|Q9XVR7_CAEEL DNA helicase OS=Caenorhabditis elegans OX=6239 GN=mcm-3 PE=1 SV=1	1	16	16	16	7	8	9	6	6	6	8	4	5	7	5	6	7	8	9	6	6	6	8	4	5	7	5	6	7	8	9	6	6	6	8	4	5	7	5	6	30.8	30.8
Q9XW16	Q9XW16	2	2	2	Profilin-1	pfn-1	sp|Q9XW16|PROF1_CAEEL Profilin-1 OS=Caenorhabditis elegans OX=6239 GN=pfn-1 PE=2 SV=1	1	2	2	2	1	2	1	1	1	1	0	0	1	1	1	1	1	2	1	1	1	1	0	0	1	1	1	1	1	2	1	1	1	1	0	0	1	1	1	1	21.2	21.2
Q9XW17	Q9XW17	7	7	7		car-1	tr|Q9XW17|Q9XW17_CAEEL Cytokinesis, Apoptosis, RNA-associated OS=Caenorhabditis elegans OX=6239 GN=car-1 PE=1 SV=1	1	7	7	7	2	5	2	2	2	1	4	0	6	2	2	2	2	5	2	2	2	1	4	0	6	2	2	2	2	5	2	2	2	1	4	0	6	2	2	2	28.5	28.5
Q9XWE1;Q9GUG7	Q9XWE1	15;2	15;2	15;2		dnj-27	tr|Q9XWE1|Q9XWE1_CAEEL DnaJ homolog subfamily C member 10 OS=Caenorhabditis elegans OX=6239 GN=dnj-27 PE=1 SV=1	2	15	15	15	5	7	7	6	10	7	4	0	5	7	7	7	5	7	7	6	10	7	4	0	5	7	7	7	5	7	7	6	10	7	4	0	5	7	7	7	28.3	28.3
Q9XWH0	Q9XWH0	4	4	4		bub-3	sp|Q9XWH0|BUB3_CAEEL Mitotic checkpoint protein bub-3 OS=Caenorhabditis elegans OX=6239 GN=bub-3 PE=1 SV=1	1	4	4	4	0	3	1	0	1	2	0	0	2	2	0	1	0	3	1	0	1	2	0	0	2	2	0	1	0	3	1	0	1	2	0	0	2	2	0	1	18.4	18.4
Q9XWI2	Q9XWI2	3	3	3		tbc-20	tr|Q9XWI2|Q9XWI2_CAEEL Rab-GAP TBC domain-containing protein OS=Caenorhabditis elegans OX=6239 GN=tbc-20 PE=1 SV=2	1	3	3	3	1	2	2	2	1	2	1	1	1	1	2	1	1	2	2	2	1	2	1	1	1	1	2	1	1	2	2	2	1	2	1	1	1	1	2	1	8.5	8.5
U4PR86	U4PR86	2	2	2	Maternal embryonic leucine zipper kinase	pig-1	sp|U4PR86|MELK_CAEEL Maternal embryonic leucine zipper kinase OS=Caenorhabditis elegans OX=6239 GN=pig-1 PE=1 SV=1	1	2	2	2	0	1	0	0	0	0	0	0	0	0	1	0	0	1	0	0	0	0	0	0	0	0	1	0	0	1	0	0	0	0	0	0	0	0	1	0	4	4
[truncated: 68 more columns]

## Sheet: PE1220 extract+-5-Ph-IAA-AM
Protein IDs	Majority protein IDs	Peptide counts (all)	Peptide counts (razor+unique)	Peptide counts (unique)	Protein names	Gene names	Fasta headers	Number of proteins	Peptides	Razor + unique peptides	Unique peptides	Peptides 5-Ph-IAA-AM_1	Peptides 5-Ph-IAA-AM_2	Peptides DMSO_1	Peptides DMSO-2	Razor + unique peptides 5-Ph-IAA-AM_1	Razor + unique peptides 5-Ph-IAA-AM_2	Razor + unique peptides DMSO_1	Razor + unique peptides DMSO-2	Unique peptides 5-Ph-IAA-AM_1	Unique peptides 5-Ph-IAA-AM_2	Unique peptides DMSO_1	Unique peptides DMSO-2	Sequence coverage [%]	Unique + razor sequence coverage [%]	Unique sequence coverage [%]	Mol. weight [kDa]	Sequence length	Sequence lengths	Q-value	Score	Sequence coverage 5-Ph-IAA-AM_1 [%]	Sequence coverage 5-Ph-IAA-AM_2 [%]	Sequence coverage DMSO_1 [%]	Sequence coverage DMSO-2 [%]	Intensity	Intensity 5-Ph-IAA-AM_1	Intensity 5-Ph-IAA-AM_2	Intensity DMSO_1	Intensity DMSO-2	LFQ intensity 5-Ph-IAA-AM_1	LFQ intensity 5-Ph-IAA-AM_2	LFQ intensity DMSO_1	LFQ intensity DMSO-2	MS/MS count 5-Ph-IAA-AM_1	MS/MS count 5-Ph-IAA-AM_2	MS/MS count DMSO_1	MS/MS count DMSO-2	MS/MS count
A0A061ACY0	A0A061ACY0	5	5	5		ath-1	tr|A0A061ACY0|A0A061ACY0_CAEEL Abhydrolase_2 domain-containing protein OS=Caenorhabditis elegans OX=6239 GN=ath-1 PE=1 SV=1	1	5	5	5	5	4	3	5	5	4	3	5	5	4	3	5	38.8	38.8	38.8	32.868	304	304	0	77.866	38.8	31.2	18.4	38.8	1193200000	280060000	299900000	305470000	307790000	310950000	315320000	271130000	300820000	5	6	4	6	21
A0A061AD47	A0A061AD47	5	5	5		tag-273	tr|A0A061AD47|A0A061AD47_CAEEL LIM zinc-binding domain-containing protein OS=Caenorhabditis elegans OX=6239 GN=tag-273 PE=1 SV=1	1	5	5	5	4	3	2	4	4	3	2	4	4	3	2	4	9.9	9.9	9.9	100.58	891	891	0	38.694	8	5.7	3.1	7.3	117280000	49655000	25967000	19108000	22546000	33978000	32900000	29729000	0	4	3	2	3	12
A0A061AE05	A0A061AE05	2	2	2		pps-1	tr|A0A061AE05|A0A061AE05_CAEEL 3-phosphoadenosine-5-phosphosulfate synthase OS=Caenorhabditis elegans OX=6239 GN=pps-1 PE=1 SV=1	1	2	2	2	2	0	2	2	2	0	2	2	2	0	2	2	6.4	6.4	6.4	73.171	654	654	0	15.659	6.4	0	6.4	6.4	98304000	39689000	0	25255000	33359000	40126000	0	23027000	32246000	2	0	2	2	6
A0A0K3AQW3	A0A0K3AQW3	2	2	2			tr|A0A0K3AQW3|A0A0K3AQW3_CAEEL Uncharacterized protein OS=Caenorhabditis elegans OX=6239 GN=B0432.7 PE=1 SV=1	1	2	2	2	1	2	2	2	1	2	2	2	1	2	2	2	2.8	2.8	2.8	104.93	927	927	0	12.552	1.6	2.8	2.8	2.8	31107000	1347100	7445600	10562000	11753000	0	8942000	9498700	11095000	1	2	2	2	7
A0A0K3AS36	A0A0K3AS36	5	5	5			tr|A0A0K3AS36|A0A0K3AS36_CAEEL ITSN (Intersectin) family OS=Caenorhabditis elegans OX=6239 GN=itsn-1 PE=1 SV=1	1	5	5	5	4	4	4	4	4	4	4	4	4	4	4	4	8.3	8.3	8.3	120.77	1087	1087	0	44.957	8	8.3	8	8	204920000	51881000	44157000	56082000	52797000	44480000	59286000	48089000	52775000	5	4	4	4	17
A0A0K3AUJ9	A0A0K3AUJ9	10	10	10			sp|A0A0K3AUJ9|PRDX_CAEEL Peroxiredoxin prdx-2 OS=Caenorhabditis elegans OX=6239 GN=prdx-2 PE=1 SV=1	1	10	10	10	9	10	9	9	9	10	9	9	9	10	9	9	71.6	71.6	71.6	22.412	201	201	0	323.31	66.7	71.6	66.7	66.7	28993000000	6681400000	7487100000	7514900000	7309400000	7126800000	7727000000	6843500000	7405200000	29	23	27	26	105
A0A0K3AUP0	A0A0K3AUP0	2	2	2			tr|A0A0K3AUP0|A0A0K3AUP0_CAEEL RRM domain-containing protein OS=Caenorhabditis elegans OX=6239 GN=etr-1 PE=1 SV=1	1	2	2	2	2	1	0	1	2	1	0	1	2	1	0	1	4.1	4.1	4.1	62.988	589	589	0	11.8	4.1	2.2	0	2.2	24832000	19638000	3140600	0	2053700	19638000	0	0	0	1	1	0	1	3
A0A0S4XR36	A0A0S4XR36	16	16	16			tr|A0A0S4XR36|A0A0S4XR36_CAEEL UBR-type domain-containing protein OS=Caenorhabditis elegans OX=6239 GN=ubr-4 PE=1 SV=1	1	16	16	16	9	11	6	10	9	11	6	10	9	11	6	10	6.1	6.1	6.1	480.93	4218	4218	0	128.81	3.4	4.2	1.9	3.5	245210000	67078000	68835000	35587000	73705000	61886000	61114000	61851000	63753000	10	11	6	10	37
A0A0S4XR43	A0A0S4XR43	11	11	11			tr|A0A0S4XR43|A0A0S4XR43_CAEEL SAP domain-containing protein OS=Caenorhabditis elegans OX=6239 GN=ccar-1 PE=1 SV=1	1	11	11	11	9	7	7	4	9	7	7	4	9	7	7	4	12.3	12.3	12.3	135.19	1215	1215	0	93.984	10.1	7.5	8.1	5	659400000	183050000	117680000	227840000	130830000	175140000	162560000	160390000	155540000	10	9	8	6	33
A0A131MBF9	A0A131MBF9	7	7	7			tr|A0A131MBF9|A0A131MBF9_CAEEL Importin N-terminal domain-containing protein OS=Caenorhabditis elegans OX=6239 GN=imb-2 PE=1 SV=1	1	7	7	7	5	6	7	6	5	6	7	6	5	6	7	6	10.7	10.7	10.7	100.31	889	889	0	54.084	8.1	9.3	10.7	9.3	343660000	60189000	59498000	122730000	101240000	85861000	88235000	77419000	87470000	5	6	6	5	22
A0A131MD37	A0A131MD37	2	2	2			tr|A0A131MD37|A0A131MD37_CAEEL Foie-gras_1 domain-containing protein OS=Caenorhabditis elegans OX=6239 GN=trpp-11 PE=1 SV=1	1	2	2	2	1	0	1	0	1	0	1	0	1	0	1	0	1.9	1.9	1.9	121.09	1090	1090	0.00096759	10.728	1.3	0	0.6	0	7666900	7666900	0	0	0	7666900	0	0	0	1	0	1	0	2
A0A163UT65	A0A163UT65	5	5	5			tr|A0A163UT65|A0A163UT65_CAEEL DeHydrogenases, Short chain OS=Caenorhabditis elegans OX=6239 GN=dhs-11 PE=1 SV=1	1	5	5	5	2	3	3	4	2	3	3	4	2	3	3	4	31.6	31.6	31.6	25.422	244	244	0	48.989	12.3	19.3	19.3	24.6	122400000	11673000	25389000	33069000	52268000	0	35490000	37039000	37201000	2	2	3	4	11
A0A164D380	A0A164D380	4	4	4			tr|A0A164D380|A0A164D380_CAEEL Rab-GAP TBC domain-containing protein OS=Caenorhabditis elegans OX=6239 GN=tbc-14 PE=1 SV=1	1	4	4	4	4	2	2	4	4	2	2	4	4	2	2	4	9.7	9.7	9.7	72.691	630	630	0	33.846	9.7	6.8	6.8	9.7	211520000	55189000	31352000	61002000	63977000	36743000	41756000	75038000	55396000	3	2	2	4	11
A0A1C3NSQ4	A0A1C3NSQ4	4	4	4			tr|A0A1C3NSQ4|A0A1C3NSQ4_CAEEL Uncharacterized protein OS=Caenorhabditis elegans OX=6239 GN=CELE_Y56A3A.31 PE=1 SV=1	1	4	4	4	3	2	1	2	3	2	1	2	3	2	1	2	13	13	13	47.589	424	424	0	27.153	9	6.6	4	6.1	73204000	23513000	5964800	21561000	22165000	23513000	0	0	0	1	0	1	2	4
A0A1E1JKH1	A0A1E1JKH1	2	2	2			tr|A0A1E1JKH1|A0A1E1JKH1_CAEEL Uncharacterized protein OS=Caenorhabditis elegans OX=6239 GN=CELE_Y37E11AM.4 PE=1 SV=1	1	2	2	2	1	1	1	2	1	1	1	2	1	1	1	2	39.4	39.4	39.4	12.211	109	109	0	14.289	18.3	18.3	21.1	39.4	11139000	1947200	2205600	3056800	3929300	0	0	0	3790400	1	1	1	2	5
A0A1I6CM66	A0A1I6CM66	2	2	2			tr|A0A1I6CM66|A0A1I6CM66_CAEEL Heterodimeric GTPase Activating Protein subunit OS=Caenorhabditis elegans OX=6239 GN=hgap-2 PE=1 SV=1	1	2	2	2	1	1	1	2	1	1	1	2	1	1	1	2	2.4	2.4	2.4	193.12	1750	1750	0	17.307	1.1	1.1	1.1	2.4	22940000	6094700	2915700	4646800	9282900	0	0	0	8954800	1	1	1	1	4
A0A1I6CM95	A0A1I6CM95	5	5	5			tr|A0A1I6CM95|A0A1I6CM95_CAEEL Suppressor of PAr-Two defect OS=Caenorhabditis elegans OX=6239 GN=spat-2 PE=1 SV=1	1	5	5	5	3	4	5	3	3	4	5	3	3	4	5	3	11.6	11.6	11.6	106.33	965	965	0	89.64	7.4	9.8	11.6	7.4	295010000	63132000	76869000	81383000	73627000	69465000	81887000	68953000	75962000	3	5	6	4	18
A0A1T5HUK0	A0A1T5HUK0	2	2	2			tr|A0A1T5HUK0|A0A1T5HUK0_CAEEL UBC core domain-containing protein OS=Caenorhabditis elegans OX=6239 GN=ubc-15 PE=1 SV=1	1	2	2	2	2	0	1	1	2	0	1	1	2	0	1	1	4.9	4.9	4.9	60.425	551	551	0	18.554	4.9	0	2	2.9	105420000	49056000	0	12568000	43797000	49056000	0	0	0	2	0	1	1	4
A0A2C9C2Y0	A0A2C9C2Y0	9	9	9			tr|A0A2C9C2Y0|A0A2C9C2Y0_CAEEL Uncharacterized protein OS=Caenorhabditis elegans OX=6239 GN=unc-108 PE=1 SV=1	1	9	9	9	7	7	6	8	7	7	6	8	7	7	6	8	56.1	56.1	56.1	24.563	223	223	0	68.585	42.2	42.2	36.8	50.7	1353600000	364450000	330480000	317220000	341460000	350600000	367430000	327760000	314570000	8	8	8	7	31
A0A2C9C377	A0A2C9C377	3	3	3			tr|A0A2C9C377|A0A2C9C377_CAEEL AMP deaminase OS=Caenorhabditis elegans OX=6239 GN=ampd-1 PE=1 SV=1	1	3	3	3	2	2	2	3	2	2	2	3	2	2	2	3	3.9	3.9	3.9	108.31	948	948	0	25.401	2.5	2.5	2.5	3.9	41108000	6364200	6848800	9754800	18140000	7611700	9807400	13273000	9947700	2	2	2	3	9
A0A2K5ATM8	A0A2K5ATM8	5	5	5			tr|A0A2K5ATM8|A0A2K5ATM8_CAEEL BSD domain-containing protein OS=Caenorhabditis elegans OX=6239 GN=C16C2.4 PE=1 SV=1	1	5	5	5	2	2	4	3	2	2	4	3	2	2	4	3	21.1	21.1	21.1	40.886	361	361	0	41.062	7.8	7.8	14.1	14.7	141230000	30146000	28053000	46441000	36588000	37268000	38350000	32617000	31964000	2	2	3	3	10
A0A2K5ATS7	A0A2K5ATS7	6	6	6			tr|A0A2K5ATS7|A0A2K5ATS7_CAEEL C3H1-type domain-containing protein OS=Caenorhabditis elegans OX=6239 GN=rbm-26 PE=1 SV=1	1	6	6	6	2	5	1	3	2	5	1	3	2	5	1	3	12.6	12.6	12.6	79.203	721	721	0	50.52	4.6	10.7	2.6	7.2	258490000	55454000	70488000	56538000	76014000	0	79127000	0	0	2	5	1	3	11
A0A3P6NNQ0	A0A3P6NNQ0	6	6	6			tr|A0A3P6NNQ0|A0A3P6NNQ0_CAEEL Xpo1 domain-containing protein OS=Caenorhabditis elegans OX=6239 GN=tsr-1 PE=1 SV=1	1	6	6	6	4	4	1	3	4	4	1	3	4	4	1	3	11.5	11.5	11.5	93.274	829	829	0	44.193	8.3	7.2	1.2	4.3	153870000	42370000	45173000	6510400	59821000	56628000	51896000	0	42261000	3	3	0	3	9
A0A3P6PCS5	A0A3P6PCS5	7	7	7			tr|A0A3P6PCS5|A0A3P6PCS5_CAEEL Actin-related protein 2/3 complex subunit OS=Caenorhabditis elegans OX=6239 GN=arx-3 PE=1 SV=1	1	7	7	7	4	5	5	5	4	5	5	5	4	5	5	5	29.3	29.3	29.3	41.967	375	375	0	70.165	18.4	18.9	20.5	20.5	585360000	131210000	111140000	158970000	184050000	150050000	152200000	128580000	150780000	3	7	5	4	19
A0A486WUL5	A0A486WUL5	5	5	5			tr|A0A486WUL5|A0A486WUL5_CAEEL AD domain-containing protein OS=Caenorhabditis elegans OX=6239 GN=CELE_M142.5 PE=1 SV=1	1	5	5	5	2	3	3	2	2	3	3	2	2	3	3	2	29.9	29.9	29.9	23.231	211	211	0	32.2	13.3	20.9	19	14.7	385670000	90386000	107190000	74627000	113470000	0	114980000	0	114800000	2	2	3	2	9
A0A486WV58	A0A486WV58	2	2	2			tr|A0A486WV58|A0A486WV58_CAEEL Uncharacterized protein OS=Caenorhabditis elegans OX=6239 GN=CELE_W09B6.4 PE=1 SV=1	1	2	2	2	1	2	2	2	1	2	2	2	1	2	2	2	15.2	15.2	15.2	36.44	323	323	0	14.665	7.4	15.2	15.2	15.2	100760000	18554000	19907000	34926000	27368000	0	24160000	30784000	26342000	1	2	2	2	7
A0A486WWC6	A0A486WWC6	19	19	19			tr|A0A486WWC6|A0A486WWC6_CAEEL Uncharacterized protein OS=Caenorhabditis elegans OX=6239 GN=CELE_Y37E3.17 PE=1 SV=1	1	19	19	19	11	12	16	12	11	12	16	12	11	12	16	12	31.8	31.8	31.8	92.838	840	840	0	228.48	20.6	22.5	27.1	22.9	1546100000	334080000	316400000	516510000	379110000	374850000	390170000	376930000	394240000	11	12	16	12	51
A0A486WWU7;O44555	A0A486WWU7;O44555	2;1	2;1	2;1	Aldehyde dehydrogenase	alh-5	tr|A0A486WWU7|A0A486WWU7_CAEEL Aldehyde dehydrogenase OS=Caenorhabditis elegans OX=6239 GN=alh-4 PE=1 SV=1;tr|O44555|O44555_CAEEL Aldehyde dehydrogenase OS=Caenorhabditis elegans OX=6239 GN=alh-5 PE=1 SV=1	2	2	2	2	1	0	1	2	1	0	1	2	1	0	1	2	7.1	7.1	7.1	55.729	495	495;437	0.00048757	11.111	2.4	0	2.4	7.1	48812000	11385000	0	9905300	27522000	0	0	0	26549000	0	0	0	1	1
A0A486WX07	A0A486WX07	22	22	22			tr|A0A486WX07|A0A486WX07_CAEEL MIF4G domain-containing protein OS=Caenorhabditis elegans OX=6239 GN=ifg-1 PE=1 SV=1	1	22	22	22	14	15	16	15	14	15	16	15	14	15	16	15	29.9	29.9	29.9	129.7	1160	1160	0	306.76	17.7	19.7	23.6	24	1986500000	441610000	481010000	535910000	527940000	461890000	536580000	507840000	483820000	16	21	19	19	75
A0A486WX27	A0A486WX27	25	25	25			tr|A0A486WX27|A0A486WX27_CAEEL Nuclear Pore complex Protein OS=Caenorhabditis elegans OX=6239 GN=npp-21 PE=1 SV=1	1	25	25	25	19	15	14	14	19	15	14	14	19	15	14	14	17.3	17.3	17.3	222.26	1970	1970	0	254.13	14.4	11.6	9.4	9.9	1280600000	444160000	334820000	249960000	251700000	379530000	341310000	287630000	287230000	19	15	16	13	63
A0A486WY26	A0A486WY26	9	9	9			tr|A0A486WY26|A0A486WY26_CAEEL Uncharacterized protein OS=Caenorhabditis elegans OX=6239 GN=CELE_F56C9.10 PE=1 SV=1	1	9	9	9	6	4	6	6	6	4	6	6	6	4	6	6	13.5	13.5	13.5	112.62	1035	1035	0	67.948	9.8	7.1	8.2	8.4	360900000	93715000	67182000	92566000	107440000	87743000	81987000	89825000	99457000	7	5	7	6	25
A0A486WY88	A0A486WY88	4	4	4			tr|A0A486WY88|A0A486WY88_CAEEL WD_REPEATS_REGION domain-containing protein OS=Caenorhabditis elegans OX=6239 GN=cash-1 PE=1 SV=1	1	4	4	4	2	2	3	2	2	2	3	2	2	2	3	2	11.2	11.2	11.2	75.601	681	681	0	34.548	3.8	3.5	10	3.8	84898000	28571000	26962000	18245000	11120000	0	0	16998000	0	2	1	3	2	8
A0A4V0IJP4	A0A4V0IJP4	2	2	2			tr|A0A4V0IJP4|A0A4V0IJP4_CAEEL Uncharacterized protein OS=Caenorhabditis elegans OX=6239 GN=CELE_Y71F9AL.12 PE=1 SV=1	1	2	2	2	1	1	2	1	1	1	2	1	1	1	2	1	15.4	15.4	15.4	33.359	299	299	0	40.668	9.4	9.4	15.4	9.4	32946000	5214400	6112200	15485000	6133900	0	0	14427000	0	1	1	3	1	6
A0A4V0ILI5	A0A4V0ILI5	8	8	8			tr|A0A4V0ILI5|A0A4V0ILI5_CAEEL KH domain-containing protein OS=Caenorhabditis elegans OX=6239 GN=nova-1 PE=1 SV=1	1	8	8	8	7	6	7	6	7	6	7	6	7	6	7	6	32.9	32.9	32.9	42.618	417	417	0	107.51	32.6	22.1	22.3	22.1	2799500000	781880000	608930000	726050000	682610000	700720000	795170000	616550000	687910000	11	9	13	10	43
A0A679L8N0	A0A679L8N0	4	4	4			tr|A0A679L8N0|A0A679L8N0_CAEEL Uncharacterized protein OS=Caenorhabditis elegans OX=6239 GN=CELE_Y39E4B.10 PE=1 SV=1	1	4	4	4	0	1	2	1	0	1	2	1	0	1	2	1	8.9	8.9	8.9	57.39	493	493	0	24.066	0	2.2	4.5	2.2	40509000	0	6031300	32363000	2114700	0	0	0	2040000	0	1	1	1	3
A0A7R9SUJ3	A0A7R9SUJ3	2	2	2			tr|A0A7R9SUJ3|A0A7R9SUJ3_CAEEL Uncharacterized protein OS=Caenorhabditis elegans OX=6239 GN=Y52B11A.3 PE=4 SV=1	1	2	2	2	0	1	2	2	0	1	2	2	0	1	2	2	9.4	9.4	9.4	60.813	540	540	0	11.64	0	3	9.4	9.4	16817000	0	2004900	6023100	8788600	0	0	0	8477900	0	0	1	1	2
A0A7R9SUL6	A0A7R9SUL6	3	3	3			tr|A0A7R9SUL6|A0A7R9SUL6_CAEEL CYclin H OS=Caenorhabditis elegans OX=6239 GN=cyh-1 PE=4 SV=1	1	3	3	3	0	1	2	0	0	1	2	0	0	1	2	0	10.4	10.4	10.4	39.574	337	337	0	15.686	0	2.4	8	0	22970000	0	4633400	18337000	0	0	0	17084000	0	0	1	2	0	3
G5EFV3;A0A7R9SUN5	G5EFV3;A0A7R9SUN5	3;3	3;3	3;3		rsa-2	sp|G5EFV3|RSA2_CAEEL Regulator of spindle assembly protein 2 OS=Caenorhabditis elegans OX=6239 GN=rsa-2 PE=1 SV=1;tr|A0A7R9SUN5|A0A7R9SUN5_CAEEL Regulator of Spindle Assembly OS=Caenorhabditis elegans OX=6239 GN=rsa-2 PE=4 SV=1	2	3	3	3	2	1	3	2	2	1	3	2	2	1	3	2	4.7	4.7	4.7	107.77	949	949;950	0	41.004	3.2	1.4	4.7	3.2	128640000	36060000	19233000	41039000	32306000	39854000	0	31514000	34092000	2	1	3	2	8
A0A7R9SW82	A0A7R9SW82	2	2	2			tr|A0A7R9SW82|A0A7R9SW82_CAEEL FiZzy Related family OS=Caenorhabditis elegans OX=6239 GN=fzr-1 PE=4 SV=1	1	2	2	2	1	0	1	2	1	0	1	2	1	0	1	2	3.8	3.8	3.8	76.644	704	704	0.0048054	10.318	2	0	1.8	3.8	51593000	12069000	0	15284000	24241000	0	0	0	23384000	1	0	1	2	4
A0A7R9XMZ3	A0A7R9XMZ3	4	4	4			tr|A0A7R9XMZ3|A0A7R9XMZ3_CAEEL NanOS related OS=Caenorhabditis elegans OX=6239 GN=nos-3 PE=4 SV=1	1	4	4	4	3	3	2	3	3	3	2	3	3	3	2	3	9.2	9.2	9.2	98.15	888	888	0	30.816	7.3	7.3	6.2	5.2	123990000	46226000	32521000	34738000	10503000	39067000	32949000	43080000	0	3	3	2	3	11
A3QMC5	A3QMC5	4	4	4		rpl-34	tr|A3QMC5|A3QMC5_CAEEL 60S ribosomal protein L34 OS=Caenorhabditis elegans OX=6239 GN=rpl-34 PE=1 SV=1	1	4	4	4	4	4	3	4	4	4	3	4	4	4	3	4	36.4	36.4	36.4	12.682	110	110	0	36.271	36.4	36.4	29.1	36.4	10786000000	2767100000	2691200000	2274500000	3053000000	2760900000	3156200000	2226000000	2709100000	6	5	6	9	26
A3QMC8	A3QMC8	5	5	5	Mannose-1-phosphate guanyltransferase beta	tag-335	sp|A3QMC8|GMPPB_CAEEL Mannose-1-phosphate guanyltransferase beta OS=Caenorhabditis elegans OX=6239 GN=tag-335 PE=3 SV=1	1	5	5	5	3	5	4	4	3	5	4	4	3	5	4	4	21.4	21.4	21.4	40.099	365	365	0	54.276	18.4	21.4	18.6	18.6	255260000	37520000	68234000	82860000	66651000	56693000	64495000	71221000	63200000	3	6	4	5	18
A5HWA4	A5HWA4	3	3	3			tr|A5HWA4|A5HWA4_CAEEL Uncharacterized protein OS=Caenorhabditis elegans OX=6239 GN=CELE_Y53C10A.6 PE=1 SV=2	1	3	3	3	2	2	3	3	2	2	3	3	2	2	3	3	13.4	13.4	13.4	37.85	320	320	0	23.486	9.7	9.7	13.4	13.4	140600000	36514000	32041000	34521000	37522000	37188000	36558000	31649000	35444000	2	2	2	2	8
A5JYT9	A5JYT9	5	5	5		row-1	tr|A5JYT9|A5JYT9_CAEEL Relative of Woc homolog OS=Caenorhabditis elegans OX=6239 GN=row-1 PE=1 SV=1	1	5	5	5	1	2	4	2	1	2	4	2	1	2	4	2	15.6	15.6	15.6	66.738	584	584	0	29.893	4.1	7.2	12.5	8.7	58827000	4186400	15492000	27657000	11491000	0	0	18991000	17861000	1	2	4	2	9
A5JYW9	A5JYW9	2	2	2		sin-3	sp|A5JYW9|SIN3_CAEEL Paired amphipathic helix protein sin-3 OS=Caenorhabditis elegans OX=6239 GN=sin-3 PE=1 SV=1	1	2	2	2	2	2	2	1	2	2	2	1	2	2	2	1	4.2	4.2	4.2	171.75	1507	1507	0	16.878	4.2	4.2	4.2	1.7	152290000	43868000	37840000	47835000	22750000	43068000	43061000	44782000	0	2	2	2	1	7
A5Z2T6	A5Z2T6	6	6	6			tr|A5Z2T6|A5Z2T6_CAEEL Lotus (LOTUS) and TudoR domain containing OS=Caenorhabditis elegans OX=6239 GN=lotr-1 PE=1 SV=1	1	6	6	6	3	3	3	3	3	3	3	3	3	3	3	3	10.3	10.3	10.3	96.031	855	855	0	36.847	3.7	5	6.4	5.1	127300000	29726000	32830000	39911000	24830000	0	35092000	30500000	32398000	3	3	2	3	11
A5Z2V7	A5Z2V7	4	4	4			tr|A5Z2V7|A5Z2V7_CAEEL WD_REPEATS_REGION domain-containing protein OS=Caenorhabditis elegans OX=6239 GN=CELE_F02E9.10 PE=1 SV=1	1	4	4	4	3	3	2	2	3	3	2	2	3	3	2	2	15.4	15.4	15.4	51.2	455	455	0	27.113	10.1	12.1	6.8	6.8	324150000	92342000	90710000	61695000	79402000	88480000	85752000	66581000	87430000	3	2	2	2	9
A6PVA1	A6PVA1	7	7	7			tr|A6PVA1|A6PVA1_CAEEL NudC domain-containing protein 1 OS=Caenorhabditis elegans OX=6239 GN=C44E4.5 PE=1 SV=1	1	7	7	7	6	2	5	5	6	2	5	5	6	2	5	5	18	18	18	60.366	538	538	0	59.724	15.4	5.6	13.2	13.6	254120000	90069000	26581000	65268000	72204000	72997000	64324000	56797000	56249000	6	2	4	4	16
A7DT45	A7DT45	3	3	3		oxy-5	tr|A7DT45|A7DT45_CAEEL Uncharacterized protein OS=Caenorhabditis elegans OX=6239 GN=oxy-5 PE=1 SV=1	1	3	3	3	2	1	1	2	2	1	1	2	2	1	1	2	28.4	28.4	28.4	17.864	162	162	0	28.708	17.9	10.5	7.4	17.9	93917000	28896000	8957700	26144000	29919000	28896000	0	0	0	3	1	1	2	7
A7DTF5	A7DTF5	2	2	2			tr|A7DTF5|A7DTF5_CAEEL Uncharacterized protein OS=Caenorhabditis elegans OX=6239 GN=CELE_Y56A3A.7 PE=1 SV=1	1	2	2	2	2	1	1	0	2	1	1	0	2	1	1	0	9.6	9.6	9.6	64.195	570	570	0	27.729	9.6	6.7	6.7	0	17876000	9370100	3393300	5113100	0	9370100	0	0	0	2	1	1	0	4
A7LPD6	A7LPD6	3	3	3		igcm-3	tr|A7LPD6|A7LPD6_CAEEL ImmunoGlobulin-like Cell adhesion Molecule family OS=Caenorhabditis elegans OX=6239 GN=igcm-3 PE=1 SV=1	1	3	3	3	1	2	3	2	1	2	3	2	1	2	3	2	9.5	9.5	9.5	65.014	591	591	0	23.547	3.4	6.9	9.5	6.9	102050000	17426000	18036000	40877000	25711000	0	26365000	26236000	30531000	1	2	4	2	9
A7LPG5	A7LPG5	2	2	2			tr|A7LPG5|A7LPG5_CAEEL ZnF_CDGSH domain-containing protein OS=Caenorhabditis elegans OX=6239 GN=cisd-1 PE=1 SV=1	1	2	2	2	1	1	1	2	1	1	1	2	1	1	1	2	18.7	18.7	18.7	14.601	134	134	0	17.504	9.7	9.7	9.7	18.7	109420000	18975000	20687000	24346000	45416000	0	0	0	43810000	0	0	0	2	2
A8WHP8	A8WHP8	18	18	18		mdt-28	sp|A8WHP8|PLIN1_CAEEL Perilipin-1 homolog OS=Caenorhabditis elegans OX=6239 GN=plin-1 PE=1 SV=1	1	18	18	18	16	13	14	14	16	13	14	14	16	13	14	14	48.1	48.1	48.1	46.523	418	418	0	323.31	45.5	36.6	45.2	45.7	7311600000	2259100000	1291900000	1919300000	1841200000	1834900000	1954600000	1714300000	1752400000	24	20	22	23	89
A9CZN9	A9CZN9	7	7	7			tr|A9CZN9|A9CZN9_CAEEL GCS light chain OS=Caenorhabditis elegans OX=6239 GN=CELE_E01A2.1 PE=1 SV=1	1	7	7	7	6	6	7	6	6	6	7	6	6	6	7	6	45.2	45.2	45.2	33.578	290	290	0	86.985	34.1	34.1	45.2	34.1	550280000	130610000	152190000	138100000	129380000	138950000	146660000	143480000	125820000	7	8	8	6	29
A9D0C6	A9D0C6	2	2	2			tr|A9D0C6|A9D0C6_CAEEL WD_REPEATS_REGION domain-containing protein OS=Caenorhabditis elegans OX=6239 GN=CELE_T02H6.1 PE=1 SV=1	1	2	2	2	2	2	0	1	2	2	0	1	2	2	0	1	6.8	6.8	6.8	56.776	518	518	0	15.609	6.8	6.8	0	4.6	17698000	12762000	2277900	0	2658300	12762000	0	0	0	2	2	0	1	5
A9D4S6	A9D4S6	10	10	10			tr|A9D4S6|A9D4S6_CAEEL Uncharacterized protein OS=Caenorhabditis elegans OX=6239 GN=CELE_M03F8.3 PE=1 SV=1	1	10	10	10	6	7	4	5	6	7	4	5	6	7	4	5	22.5	22.5	22.5	88.422	747	747	0	75.352	11.8	15.5	9	11.2	317820000	97129000	96648000	65308000	58735000	84191000	85847000	56654000	96434000	6	6	4	5	21
A9UJN4	A9UJN4	9	9	9		pptr-2	tr|A9UJN4|A9UJN4_CAEEL Serine/threonine protein phosphatase 2A regulatory subunit OS=Caenorhabditis elegans OX=6239 GN=pptr-2 PE=1 SV=1	1	9	9	9	8	6	6	6	8	6	6	6	8	6	6	6	21.3	21.3	21.3	69.907	607	607	0	67.648	17.8	15.2	14	14	568530000	180310000	76202000	156490000	155530000	131330000	91558000	160970000	177820000	8	5	6	5	24
A9UJN7;Q18494	A9UJN7;Q18494	15;12	15;12	11;8			tr|A9UJN7|A9UJN7_CAEEL Microtubule-Associated Protein Homolog OS=Caenorhabditis elegans OX=6239 GN=maph-1.2 PE=1 SV=1;tr|Q18494|Q18494_CAEEL Microtubule-Associated Protein Homolog OS=Caenorhabditis elegans OX=6239 GN=maph-1.3 PE=1 SV=2	2	15	15	11	12	12	12	10	12	12	12	10	8	8	8	6	26.9	26.9	19.2	91.978	874	874;874	0	204.97	21.1	20.9	22.1	17.6	1773500000	503710000	378190000	455380000	436180000	444120000	468210000	420130000	433830000	17	15	17	15	64
A9Z1L1	A9Z1L1	3	3	3		srp-7	tr|A9Z1L1|A9Z1L1_CAEEL SERPIN domain-containing protein OS=Caenorhabditis elegans OX=6239 GN=srp-7 PE=1 SV=1	1	3	3	3	3	3	2	3	3	3	2	3	3	3	2	3	10.7	10.7	10.7	41.219	373	373	0	35.726	10.7	10.7	7.5	10.7	224370000	70646000	53948000	45465000	54311000	58823000	61124000	49408000	56600000	4	4	2	3	13
B1V8A0	B1V8A0	5	5	5		unc-57	sp|B1V8A0|SH3GH_CAEEL Endophilin-A homolog OS=Caenorhabditis elegans OX=6239 GN=unc-57 PE=1 SV=1	1	5	5	5	3	3	3	4	3	3	3	4	3	3	3	4	23.4	23.4	23.4	42.856	381	381	0	70.888	14.7	14.7	15	19.9	234730000	30949000	39688000	75550000	88547000	45460000	53059000	60621000	72166000	3	3	2	4	12
B2D6K9	B2D6K9	10	10	10		saps-1	sp|B2D6K9|PPH6R_CAEEL Serine/threonine-protein phosphatase 6 regulatory subunit OS=Caenorhabditis elegans OX=6239 GN=saps-1 PE=1 SV=1	1	10	10	10	8	7	10	7	8	7	10	7	8	7	10	7	19	19	19	87.401	778	778	0	83.93	14.9	13.4	19	13.4	541050000	140880000	121030000	156110000	123030000	146580000	136000000	129910000	125490000	7	7	10	8	32
B2FDA8	B2FDA8	11	11	11	Structural maintenance of chromosomes protein 3	smc-3	sp|B2FDA8|SMC3_CAEEL Structural maintenance of chromosomes protein 3 OS=Caenorhabditis elegans OX=6239 GN=smc-3 PE=1 SV=1	1	11	11	11	6	4	10	6	6	4	10	6	6	4	10	6	14.5	14.5	14.5	146.51	1261	1261	0	99.443	8.1	5.2	13.2	7.4	374160000	89504000	42821000	170010000	71826000	93463000	75967000	106230000	89594000	4	2	7	7	20
B3CJ34	B3CJ34	62	62	62		gcn-1	tr|B3CJ34|B3CJ34_CAEEL TOG domain-containing protein OS=Caenorhabditis elegans OX=6239 GN=gcn-1 PE=1 SV=3	1	62	62	62	44	45	41	47	44	45	41	47	44	45	41	47	31.6	31.6	31.6	289.75	2634	2634	0	323.31	23	23.4	21.6	25.6	5570900000	1514400000	1270200000	1268800000	1517500000	1375000000	1485700000	1338600000	1386800000	50	45	45	58	198
B3GWA1	B3GWA1	7	7	7		nono-1	tr|B3GWA1|B3GWA1_CAEEL NONO (Conserved nuclear protein, aka PSF) homolog OS=Caenorhabditis elegans OX=6239 GN=nono-1 PE=1 SV=1	1	7	7	7	5	2	4	4	5	2	4	4	5	2	4	4	15.1	15.1	15.1	59.787	562	562	0	44.683	11.9	5.3	10	8.7	252810000	79741000	48204000	65404000	59462000	70380000	66403000	61573000	53792000	5	2	3	4	14
B3GWC3	B3GWC3	7	7	7		ccr-4	tr|B3GWC3|B3GWC3_CAEEL Endo/exonuclease/phosphatase domain-containing protein OS=Caenorhabditis elegans OX=6239 GN=ccr-4 PE=1 SV=1	1	7	7	7	7	5	5	7	7	5	5	7	7	5	5	7	22.2	22.2	22.2	77.075	677	677	0	142.83	22.2	17.4	17.4	22.2	799940000	303120000	97584000	154670000	244560000	188600000	150360000	224880000	228840000	8	7	7	8	30
B3WFV9	B3WFV9	2	2	2	Anion exchange protein	abts-1	tr|B3WFV9|B3WFV9_CAEEL Anion exchange protein OS=Caenorhabditis elegans OX=6239 GN=abts-1 PE=1 SV=2	1	2	2	2	0	0	1	2	0	0	1	2	0	0	1	2	1.8	1.8	1.8	135.4	1215	1215	0.00048662	10.972	0	0	0.8	1.8	12732000	0	0	3824700	8907000	0	0	0	8592200	0	0	1	2	3
B3WFW5	B3WFW5	4	4	4			tr|B3WFW5|B3WFW5_CAEEL Transmembrane 9 superfamily member OS=Caenorhabditis elegans OX=6239 GN=CELE_ZK858.6 PE=1 SV=1	1	4	4	4	3	3	3	3	3	3	3	3	3	3	3	3	8.2	8.2	8.2	74.4	656	656	0	27.488	6.7	5	6.6	5	156950000	24893000	34985000	48991000	48077000	30285000	38766000	40605000	46530000	3	3	3	3	12
B4E3X6	B4E3X6	2	2	2		spds-1	tr|B4E3X6|B4E3X6_CAEEL PABS domain-containing protein OS=Caenorhabditis elegans OX=6239 GN=spds-1 PE=1 SV=1	1	2	2	2	1	1	1	1	1	1	1	1	1	1	1	1	6.3	6.3	6.3	40.673	366	366	0	11.619	3.6	3.6	2.7	3.6	36782000	12250000	9014400	5353700	10163000	0	0	0	9804200	1	1	1	1	4
B7FAS0	B7FAS0	3	3	3		mcd-1	sp|B7FAS0|MCD1_CAEEL Modifier of cell death OS=Caenorhabditis elegans OX=6239 GN=mcd-1 PE=1 SV=1	1	3	3	3	1	1	3	1	1	1	3	1	1	1	3	1	5.8	5.8	5.8	102.64	901	901	0	23.555	3.2	3.2	5.8	3.2	172360000	14879000	16582000	126270000	14627000	0	0	117640000	0	1	1	3	1	6
B7WNA0	B7WNA0	17	17	16	Pyruvate kinase	pyk-1	tr|B7WNA0|B7WNA0_CAEEL Pyruvate kinase OS=Caenorhabditis elegans OX=6239 GN=pyk-1 PE=1 SV=1	1	17	17	16	12	11	15	11	12	11	15	11	11	10	15	10	27.4	27.4	26.2	100.59	913	913	0	288.99	16.1	19.2	25.2	19.2	10347000000	2681900000	2439300000	2580500000	2645500000	2696700000	2692500000	2414400000	2572800000	20	19	23	16	78
B7WNB4	B7WNB4	2	2	2			tr|B7WNB4|B7WNB4_CAEEL tRNA-uridine aminocarboxypropyltransferase OS=Caenorhabditis elegans OX=6239 GN=CELE_Y53C12A.10 PE=1 SV=1	1	2	2	2	1	1	1	2	1	1	1	2	1	1	1	2	14.5	14.5	14.5	27.144	235	235	0	14.194	6.8	7.7	7.7	14.5	76134000	21270000	10300000	9459400	35105000	0	0	0	33864000	1	1	1	2	5
B9WRT9	B9WRT9	19	19	19		mlt-11	tr|B9WRT9|B9WRT9_CAEEL Uncharacterized protein OS=Caenorhabditis elegans OX=6239 GN=mlt-11 PE=1 SV=1	1	19	19	19	13	10	13	10	13	10	13	10	13	10	13	10	9.5	9.5	9.5	340.87	3129	3129	0	152.19	6.6	4.8	6.8	5.2	857910000	247710000	190820000	240840000	178550000	239060000	217590000	208380000	193500000	13	12	14	11	50
B9ZSG9	B9ZSG9	2	2	2		ztf-18	tr|B9ZSG9|B9ZSG9_CAEEL C2H2-type domain-containing protein OS=Caenorhabditis elegans OX=6239 GN=ztf-18 PE=1 SV=2	1	2	2	2	0	0	1	1	0	0	1	1	0	0	1	1	2.9	2.9	2.9	92.432	798	798	0	12.223	0	0	1.6	1.3	14034000	0	0	8506900	5527400	0	0	7925500	0	0	0	1	0	1
C0HLB4;C0HLB3	C0HLB4;C0HLB3	2;2	2;2	2;2			sp|C0HLB4|VATL3_CAEEL V-type proton ATPase 16 kDa proteolipid subunit 3 OS=Caenorhabditis elegans OX=6239 GN=vha-3 PE=2 SV=1;sp|C0HLB3|VATL2_CAEEL V-type proton ATPase 16 kDa proteolipid subunit 2 OS=Caenorhabditis elegans OX=6239 GN=vha-2 PE=2 SV=1	2	2	2	2	0	1	1	1	0	1	1	1	0	1	1	1	26.7	26.7	26.7	16.409	161	161;161	0	15.946	0	19.3	7.5	7.5	13187000	0	3009300	0	10178000	0	3378200	0	0	0	1	1	1	3
C0Z1Y9	C0Z1Y9	6	6	6			tr|C0Z1Y9|C0Z1Y9_CAEEL ANK_REP_REGION domain-containing protein OS=Caenorhabditis elegans OX=6239 GN=CELE_F40G9.17 PE=1 SV=1	1	6	6	6	3	1	4	3	3	1	4	3	3	1	4	3	32.9	32.9	32.9	26.584	240	240	0	47.498	17.5	6.2	20.4	19.2	166780000	26666000	15226000	60879000	64008000	0	0	56719000	0	2	1	2	2	7
C1P627	C1P627	2	2	2		dnj-16	tr|C1P627|C1P627_CAEEL J domain-containing protein OS=Caenorhabditis elegans OX=6239 GN=dnj-16 PE=1 SV=1	1	2	2	2	2	0	2	2	2	0	2	2	2	0	2	2	5.3	5.3	5.3	44.658	395	395	0	13.101	5.3	0	5.3	5.3	41039000	23061000	0	9249900	8728300	23061000	0	0	0	2	0	2	2	6
C1P629	C1P629	2	2	2		cfim-2	tr|C1P629|C1P629_CAEEL Cleavage Factor IM (CFIm) homolog OS=Caenorhabditis elegans OX=6239 GN=cfim-2 PE=1 SV=1	1	2	2	2	1	2	1	2	1	2	1	2	1	2	1	2	6.9	6.9	6.9	53.905	491	491	0	15.466	2.9	6.9	2.9	6.9	62012000	10310000	14676000	9865800	27160000	17197000	17410000	15250000	12320000	2	3	2	3	10
C2BR94	C2BR94	8	8	8			tr|C2BR94|C2BR94_CAEEL THO Complex (Transcription factor/nuclear export) subunit OS=Caenorhabditis elegans OX=6239 GN=thoc-5 PE=1 SV=1	1	8	8	8	4	3	5	7	4	3	5	7	4	3	5	7	19.9	19.9	19.9	68.612	599	599	0	81.198	10.5	7.2	13.4	17.2	301680000	93632000	63162000	67537000	77344000	73756000	69434000	80443000	78434000	4	4	6	8	22
C2BR97	C2BR97	4	4	4		smg-3	tr|C2BR97|C2BR97_CAEEL Suppressor with Morphological effect on Genitalia OS=Caenorhabditis elegans OX=6239 GN=smg-3 PE=1 SV=1	1	4	4	4	2	2	4	3	2	2	4	3	2	2	4	3	5.1	5.1	5.1	131.76	1144	1144	0	25.275	2.1	2.2	5.1	3.4	117850000	10318000	11800000	55511000	40225000	0	0	45216000	45305000	2	1	3	2	8
C6KRN1	C6KRN1	4	4	4		sao-1	sp|C6KRN1|SAO1_CAEEL Suppressor of aph-1 OS=Caenorhabditis elegans OX=6239 GN=sao-1 PE=1 SV=1	1	4	4	4	4	3	3	2	4	3	3	2	4	3	3	2	28.2	28.2	28.2	27.532	245	245	0	32.309	28.2	20.8	20.8	11.4	245750000	58891000	67564000	65206000	54087000	54629000	61162000	69454000	62417000	4	3	3	3	13
C7FZU5	C7FZU5	2	2	2			tr|C7FZU5|C7FZU5_CAEEL TranSlocator PrOtein homolog OS=Caenorhabditis elegans OX=6239 GN=tspo-1 PE=1 SV=1	1	2	2	2	1	0	1	2	1	0	1	2	1	0	1	2	16	16	16	23.526	212	212	0	26.594	5.7	0	10.4	16	60305000	12197000	0	17141000	30966000	0	0	25834000	20008000	1	0	2	3	6
C7IVR4	C7IVR4	2	2	2		pqn-41	sp|C7IVR4|PQN41_CAEEL Polyglutamine-repeat protein pqn-41 OS=Caenorhabditis elegans OX=6239 GN=pqn-41 PE=1 SV=2	1	2	2	2	0	1	2	2	0	1	2	2	0	1	2	2	2.2	2.2	2.2	229.75	2049	2049	0	17.777	0	1.1	2.2	2.2	124780000	0	30300000	40985000	53496000	0	0	38906000	50883000	0	1	2	2	5
C7IVS4	C7IVS4	11	11	11	DNA polymerase		tr|C7IVS4|C7IVS4_CAEEL DNA polymerase OS=Caenorhabditis elegans OX=6239 GN=pola-1 PE=1 SV=1	1	11	11	11	8	5	7	7	8	5	7	7	8	5	7	7	11.5	11.5	11.5	164.72	1456	1456	0	89.862	9.9	5.2	6	6	382980000	120340000	67070000	114020000	81551000	86186000	100420000	96794000	97130000	5	6	7	6	24
CON__P00761	CON__P00761	5	5	5				1	5	5	5	4	5	5	5	4	5	5	5	4	5	5	5	25.1	25.1	25.1	24.409	231	231	0	206.65	25.1	25.1	25.1	25.1	19746000000	4984200000	4913400000	4959000000	4889500000	4385700000	5145900000	4404000000	4314100000	12	16	13	16	57
CON__P02769	CON__P02769	9	9	9				1	9	9	9	1	0	0	9	1	0	0	9	1	0	0	9	20.8	20.8	20.8	69.293	607	607	0	65.71	3.5	0	0	20.8	191680000	3854900	0	0	187830000	0	0	0	181190000	1	0	0	9	10
CON__P04264;CON__ENSEMBL:ENSBTAP00000038253;CON__Q9R0H5;CON__Q6NXH9;CON__Q8BGZ7;CON__P50446;CON__Q6IFZ6;CON__Q7Z794;CON__Q922U2;CON__Q5XQN5	CON__P04264	7;2;1;1;1;1;1;1;1;1	7;2;1;1;1;1;1;1;1;1	6;1;0;0;1;1;0;0;1;1				10	7	7	6	2	3	5	5	2	3	5	5	1	2	4	4	18.5	18.5	16.6	66.017	644	644;606;524;539;551;553;572;578;580;601	0	112.87	4.5	5.9	10.2	14.8	373650000	42393000	58305000	159490000	113460000	68680000	44065000	135650000	117490000	1	4	4	7	16
CON__P13645;CON__P02535-1	CON__P13645	7;1	7;1	7;1				2	7	7	7	2	1	5	6	2	1	5	6	2	1	5	6	19.6	19.6	19.6	59.51	593	593;570	0	68.673	6.6	4.6	17.5	16.4	176790000	1914700	4671800	52281000	117920000	0	0	55903000	104690000	2	1	6	6	15
CON__P35527	CON__P35527	4	4	4				1	4	4	4	2	1	2	3	2	1	2	3	2	1	2	3	17.5	17.5	17.5	62.129	623	623	0	55.513	7.7	4	7.7	13.8	80440000	13725000	4839000	34365000	27511000	13300000	0	32441000	0	2	1	3	3	9
CON__P35908v2;CON__P35908;CON__Q8VED5;CON__Q5XKE5;CON__O95678;CON__P48668;CON__P04259;CON__P02538;CON__P13647;CON__Q3TTY5	CON__P35908v2;CON__P35908	4;4;1;1;1;1;1;1;1;1	3;3;1;1;1;1;1;1;1;1	3;3;1;1;1;1;1;1;1;1			;	10	4	3	3	1	1	2	4	0	0	1	3	0	0	1	3	12.8	11	11	65.432	639	639;645;531;535;551;564;564;564;590;707	0	23.422	1.9	1.9	3.8	12.8	53757000	0	0	24835000	28922000	0	0	0	27900000	0	0	1	3	4
CON__Q9U6Y5	CON__Q9U6Y5	2	2	2				1	2	2	2	1	2	1	1	1	2	1	1	1	2	1	1	25.7	25.7	25.7	28.106	249	249	0	22.62	9.2	25.7	9.2	9.2	41558000	7273100	19881000	8225500	6178700	0	22317000	0	0	1	2	1	1	5
D0PV95	D0PV95	14	14	14		laf-1	sp|D0PV95|DDX3_CAEEL ATP-dependent RNA helicase laf-1 OS=Caenorhabditis elegans OX=6239 GN=laf-1 PE=1 SV=1	1	14	14	14	10	10	12	11	10	10	12	11	10	10	12	11	25.1	25.1	25.1	76.342	708	708	0	122.2	18.9	18.8	22.2	20.8	2657700000	635180000	568310000	770230000	683940000	716030000	696440000	620250000	617790000	14	13	14	13	54
D0VWM8	D0VWM8	5	5	5		tdp-1	sp|D0VWM8|TADBP_CAEEL Tar DNA-binding protein homolog 1 OS=Caenorhabditis elegans OX=6239 GN=tdp-1 PE=1 SV=1	1	5	5	5	3	1	2	2	3	1	2	2	3	1	2	2	17.1	17.1	17.1	45.803	414	414	0	33.744	9.9	2.9	7.2	7.2	92414000	47884000	16958000	14599000	12972000	47884000	0	0	0	3	1	2	2	8
D1MN80	D1MN80	2	2	2		ech-2	tr|D1MN80|D1MN80_CAEEL Enoyl-CoA Hydratase OS=Caenorhabditis elegans OX=6239 GN=ech-2 PE=1 SV=1	1	2	2	2	0	0	1	2	0	0	1	2	0	0	1	2	7.7	7.7	7.7	32.499	297	297	0	14.099	0	0	7.7	7.7	49933000	0	0	17291000	32642000	0	0	0	31488000	0	0	1	2	3
D5MCN2	D5MCN2	15	15	15	La-related protein 1	larp-1	sp|D5MCN2|LARP1_CAEEL La-related protein 1 OS=Caenorhabditis elegans OX=6239 GN=larp-1 PE=4 SV=2	1	15	15	15	11	12	13	13	11	12	13	13	11	12	13	13	21.8	21.8	21.8	128.27	1150	1150	0	208.1	17.3	19.1	18.2	20.3	1202700000	244050000	261330000	353740000	343580000	280680000	293320000	319780000	304620000	13	13	14	15	55
D5MCR3	D5MCR3	6	6	6		sup-26	tr|D5MCR3|D5MCR3_CAEEL SUPpressor OS=Caenorhabditis elegans OX=6239 GN=sup-26 PE=1 SV=1	1	6	6	6	3	4	3	4	3	4	3	4	3	4	3	4	19.3	19.3	19.3	52.41	476	476	0	53.629	8.2	11.1	10.7	9.9	515880000	169540000	143330000	21518000	181480000	167190000	142010000	0	196300000	3	4	3	3	13
D5SGZ9	D5SGZ9	2	2	2		mdt-9	tr|D5SGZ9|D5SGZ9_CAEEL Uncharacterized protein OS=Caenorhabditis elegans OX=6239 GN=CELE_Y62E10A.23 PE=1 SV=1	1	2	2	2	1	1	1	0	1	1	1	0	1	1	1	0	23.9	23.9	23.9	12.687	113	113	0.00048567	10.934	12.4	12.4	11.5	0	31600000	10837000	13477000	7286700	0	0	15128000	0	0	1	1	1	0	3
D7SFI3	D7SFI3	6	6	6			tr|D7SFI3|D7SFI3_CAEEL Uncharacterized protein OS=Caenorhabditis elegans OX=6239 GN=C02D5.4 PE=1 SV=1	1	6	6	6	4	3	3	4	4	3	3	4	4	3	3	4	41.3	41.3	41.3	28.561	254	254	0	87.57	25.2	28.3	20.1	28	212920000	39310000	64774000	38721000	70116000	53367000	60629000	52284000	49456000	3	3	3	4	13
D9PTP5	D9PTP5	7	7	7		snx-6	tr|D9PTP5|D9PTP5_CAEEL PX domain-containing protein OS=Caenorhabditis elegans OX=6239 GN=snx-6 PE=1 SV=1	1	7	7	7	5	3	5	2	5	3	5	2	5	3	5	2	18	18	18	54.77	478	478	0	64.818	13.6	8.4	14.4	6.7	193720000	63159000	29860000	68082000	32613000	50769000	0	60231000	47050000	4	2	4	2	12
E0AHA7	E0AHA7	26	26	26		unc-70	tr|E0AHA7|E0AHA7_CAEEL Spectrin beta chain OS=Caenorhabditis elegans OX=6239 GN=unc-70 PE=1 SV=1	1	26	26	26	17	13	17	16	17	13	17	16	17	13	17	16	19.4	19.4	19.4	269.46	2326	2326	0	263.63	12.7	10.2	13.5	11.7	907070000	260890000	166650000	279470000	200050000	209950000	234910000	248130000	208330000	16	13	17	15	61
E0AHC6	E0AHC6	2	2	2		unc-76	tr|E0AHC6|E0AHC6_CAEEL Uncharacterized protein OS=Caenorhabditis elegans OX=6239 GN=unc-76 PE=1 SV=1	1	2	2	2	1	1	2	1	1	1	2	1	1	1	2	1	9.5	9.5	9.5	43.322	388	388	0	15.628	3.4	3.4	9.5	3.4	8863100	1058100	1025200	5972900	806970	0	0	5564700	0	1	1	2	1	5
E1B6Q7	E1B6Q7	2	2	2			tr|E1B6Q7|E1B6Q7_CAEEL 5-deoxynucleotidase HDDC2 OS=Caenorhabditis elegans OX=6239 GN=CELE_F45F2.9 PE=1 SV=1	1	2	2	2	2	2	2	2	2	2	2	2	2	2	2	2	16	16	16	21.341	187	187	0	20.409	16	16	16	16	65130000	15037000	16413000	17906000	15774000	14861000	16898000	16791000	16810000	4	3	4	2	13
E2JKZ0	E2JKZ0	6	6	6		dnc-1	tr|E2JKZ0|E2JKZ0_CAEEL Dynactin subunit 1 OS=Caenorhabditis elegans OX=6239 GN=dnc-1 PE=1 SV=1	1	6	6	6	3	0	4	2	3	0	4	2	3	0	4	2	6.5	6.5	6.5	151.17	1351	1351	0	37.522	2.7	0	4.6	2.4	76316000	27953000	0	31034000	17330000	0	0	25867000	19763000	3	0	3	2	8
E5QCH1	E5QCH1	2	2	2			tr|E5QCH1|E5QCH1_CAEEL INTegrator complex Subunit homolog OS=Caenorhabditis elegans OX=6239 GN=ints-2 PE=1 SV=1	1	2	2	2	1	1	2	1	1	1	2	1	1	1	2	1	2.3	2.3	2.3	131.53	1156	1156	0	12.363	1.2	1.2	2.3	1.2	41999000	1390400	1796400	36769000	2043100	0	0	34256000	0	1	1	2	1	5
E9P886	E9P886	6	6	6		ttll-5	sp|E9P886|TTLL5_CAEEL Tubulin polyglutamylase ttll-5 OS=Caenorhabditis elegans OX=6239 GN=ttll-5 PE=2 SV=1	1	6	6	6	5	3	4	5	5	3	4	5	5	3	4	5	13.7	13.7	13.7	82.826	730	730	0	47.729	9.9	7.4	7.8	11.6	106680000	19919000	25392000	24919000	36453000	25001000	28311000	25981000	27510000	4	3	3	5	15
E9RKC7	E9RKC7	6	6	6			tr|E9RKC7|E9RKC7_CAEEL DZF domain-containing protein OS=Caenorhabditis elegans OX=6239 GN=CELE_Y95B8A.8 PE=1 SV=1	1	6	6	6	4	4	3	4	4	4	3	4	4	4	3	4	14.5	14.5	14.5	84.284	764	764	0	48.016	9.8	8.6	7.9	9.8	244200000	55876000	76697000	54687000	56944000	62426000	79502000	0	54976000	4	4	2	2	12
F5GU86	F5GU86	3	3	3		otub-3	tr|F5GU86|F5GU86_CAEEL OTU domain-containing protein OS=Caenorhabditis elegans OX=6239 GN=otub-3 PE=1 SV=1	1	3	3	3	2	2	1	2	2	2	1	2	2	2	1	2	11.8	11.8	11.8	36.931	330	330	0	23.33	7.3	8.5	3.9	8.5	94134000	24344000	24461000	20491000	24839000	0	27262000	0	24157000	2	2	1	2	7
G2HK03	G2HK03	17	17	17		pqn-87	tr|G2HK03|G2HK03_CAEEL MATH domain-containing protein OS=Caenorhabditis elegans OX=6239 GN=pqn-87 PE=1 SV=1	1	17	17	17	14	16	15	16	14	16	15	16	14	16	15	16	22.6	22.6	22.6	164.27	1485	1485	0	174.11	19.9	20.3	20.9	21.6	1291900000	304300000	345660000	301260000	340660000	333080000	344840000	299590000	324100000	16	15	15	18	64
G4SPY0	G4SPY0	6	6	6			tr|G4SPY0|G4SPY0_CAEEL Heterogeneous nuclear RibonucleoProtein U OS=Caenorhabditis elegans OX=6239 GN=hrpu-2 PE=1 SV=2	1	6	6	6	4	5	3	4	4	5	3	4	4	5	3	4	16.4	16.4	16.4	75.845	678	678	0	50.175	11.8	14.3	9.4	11.5	619880000	163640000	140710000	122290000	193240000	161200000	173880000	138850000	148000000	4	6	3	4	17
G5EBE2	G5EBE2	2	2	2		tbc-9	tr|G5EBE2|G5EBE2_CAEEL Rab-GAP TBC domain-containing protein OS=Caenorhabditis elegans OX=6239 GN=tbc-9 PE=1 SV=1	1	2	2	2	0	1	1	1	0	1	1	1	0	1	1	1	3.9	3.9	3.9	142.37	1247	1247	0	22.37	0	2.2	1.8	1.8	11947000	0	3510300	4896500	3539800	0	0	0	3414700	0	1	1	1	3
G5EBF4	G5EBF4	4	4	4			tr|G5EBF4|G5EBF4_CAEEL Legumain OS=Caenorhabditis elegans OX=6239 GN=CELE_T28H10.3 PE=1 SV=1	1	4	4	4	2	1	2	2	2	1	2	2	2	1	2	2	13.4	13.4	13.4	53.237	462	462	0	26.463	5.2	5.2	5.8	8	96654000	32158000	2658700	39645000	22193000	0	0	0	21409000	0	1	2	2	5
G5EBF5	G5EBF5	5	5	5		rde-4	tr|G5EBF5|G5EBF5_CAEEL RNA interference promoting factor OS=Caenorhabditis elegans OX=6239 GN=rde-4 PE=1 SV=1	1	5	5	5	3	3	3	3	3	3	3	3	3	3	3	3	15.3	15.3	15.3	43.408	385	385	0	35.968	10.1	9.1	9.6	9.1	427330000	122620000	89403000	123920000	91384000	111020000	116660000	101580000	97328000	3	2	3	3	11
G5EBH7	G5EBH7	9	9	9		calu-1	tr|G5EBH7|G5EBH7_CAEEL CALUmenin (Calcium-binding protein) homolog OS=Caenorhabditis elegans OX=6239 GN=calu-1 PE=1 SV=1	1	9	9	9	8	7	6	5	8	7	6	5	8	7	6	5	34.1	34.1	34.1	36.077	314	314	0	127.05	34.1	31.2	29	27.1	762880000	219000000	165500000	216790000	161590000	181440000	185860000	200490000	194850000	11	9	5	7	32
G5EBJ7	G5EBJ7	11	11	11		fbp-1	tr|G5EBJ7|G5EBJ7_CAEEL Fructose-bisphosphatase OS=Caenorhabditis elegans OX=6239 GN=fbp-1 PE=1 SV=1	1	11	11	11	10	6	8	8	10	6	8	8	10	6	8	8	43.7	43.7	43.7	37.187	341	341	0	160.49	39.6	29.3	29.6	33.7	1161600000	515670000	180040000	243130000	222800000	285730000	287970000	276710000	308810000	13	7	9	9	38
G5EBK3	G5EBK3	11	11	11		erm-1	tr|G5EBK3|G5EBK3_CAEEL Moesin/ezrin/radixin homolog 1 OS=Caenorhabditis elegans OX=6239 GN=erm-1 PE=1 SV=1	1	11	11	11	10	7	8	8	10	7	8	8	10	7	8	8	22	22	22	65.999	564	564	0	82.266	20.4	14	15.2	18.6	1380300000	446620000	259240000	341080000	333370000	347980000	347780000	315140000	363030000	9	7	8	8	32
G5EBK4	G5EBK4	9	9	9		atg-7	tr|G5EBK4|G5EBK4_CAEEL Ubiquitin-like modifier-activating enzyme ATG7 OS=Caenorhabditis elegans OX=6239 GN=atg-7 PE=1 SV=1	1	9	9	9	7	6	5	6	7	6	5	6	7	6	5	6	19.2	19.2	19.2	72.371	647	647	0	58.789	14.7	12.4	9.7	12.8	454750000	177800000	94149000	84972000	97830000	131050000	131630000	91113000	103240000	7	6	5	6	24
G5EBP5	G5EBP5	5	5	5			tr|G5EBP5|G5EBP5_CAEEL Uncharacterized protein OS=Caenorhabditis elegans OX=6239 GN=CELE_ZC247.1 PE=1 SV=1	1	5	5	5	3	2	5	4	3	2	5	4	3	2	5	4	26.2	26.2	26.2	496.4	4389	4389	0	41.829	19.9	17.9	26.2	20.2	296670000	66114000	31667000	112660000	86232000	72824000	69644000	72095000	75242000	3	2	5	3	13
G5EBV6	G5EBV6	12	10	10		pgl-3	sp|G5EBV6|PGL3_CAEEL Guanyl-specific ribonuclease pgl-3 OS=Caenorhabditis elegans OX=6239 GN=pgl-3 PE=1 SV=1	1	12	10	10	8	8	10	9	6	6	8	7	6	6	8	7	26.3	23.8	23.8	74.844	693	693	0	114.02	17.7	17.9	22.7	17.9	503720000	93796000	66663000	185110000	158150000	114510000	134560000	119110000	125470000	5	5	8	8	26
G5EBY0	G5EBY0	2	2	2	RNA polymerase-associated protein RTF1 homolog	rtfo-1	sp|G5EBY0|RTF1_CAEEL RNA polymerase-associated protein RTF1 homolog OS=Caenorhabditis elegans OX=6239 GN=rtfo-1 PE=2 SV=1	1	2	2	2	0	1	2	2	0	1	2	2	0	1	2	2	4.4	4.4	4.4	67.803	613	613	0	13.603	0	2.6	4.4	4.4	83674000	0	12678000	39130000	31865000	0	0	36438000	30757000	0	1	2	2	5
G5EBY3	G5EBY3	51	51	51		nmy-2	tr|G5EBY3|G5EBY3_CAEEL Non-muscle MYosin OS=Caenorhabditis elegans OX=6239 GN=nmy-2 PE=1 SV=1	1	51	51	51	37	38	37	37	37	38	37	37	37	38	37	37	31.9	31.9	31.9	231.24	2003	2003	0	323.31	23.3	22.8	23.7	24.6	3542700000	919040000	869410000	911320000	842930000	934130000	988300000	860750000	774010000	38	38	38	37	151
G5EBY6	G5EBY6	3	3	3		phf-5	tr|G5EBY6|G5EBY6_CAEEL PHF-5 OS=Caenorhabditis elegans OX=6239 GN=phf-5 PE=1 SV=1	1	3	3	3	2	2	2	3	2	2	2	3	2	2	2	3	33.6	33.6	33.6	12.259	110	110	0	30.938	20	20	21.8	33.6	213710000	43132000	50680000	53991000	65907000	49968000	72202000	48050000	43682000	2	2	2	3	9
G5EBZ4	G5EBZ4	23	23	22	Protein let-418	let-418	sp|G5EBZ4|LE418_CAEEL Protein let-418 OS=Caenorhabditis elegans OX=6239 GN=let-418 PE=1 SV=1	1	23	23	22	16	13	18	18	16	13	18	18	15	12	17	17	22.2	22.2	21.3	209.15	1829	1829	0	232.75	16.3	11.3	18.1	16.9	1423800000	358870000	229200000	450310000	385440000	341500000	351830000	379230000	332290000	17	13	20	18	68
G5EC23	G5EC23	9	9	9		hcf-1	tr|G5EC23|G5EC23_CAEEL HCF1 related OS=Caenorhabditis elegans OX=6239 GN=hcf-1 PE=1 SV=1	1	9	9	9	4	7	6	3	4	7	6	3	4	7	6	3	23	23	23	87.358	782	782	0	104.07	11.9	17.9	14.7	8.4	435520000	93368000	107420000	126410000	108320000	105130000	110750000	94762000	125570000	3	7	5	4	19
G5EC24	G5EC24	2	2	2	Tyrosine-protein phosphatase non-receptor type	ptp-2	sp|G5EC24|PTP2_CAEEL Tyrosine-protein phosphatase non-receptor type ptp-2 OS=Caenorhabditis elegans OX=6239 GN=ptp-2 PE=1 SV=1	1	2	2	2	1	1	2	1	1	1	2	1	1	1	2	1	5.8	5.8	5.8	76.742	668	668	0	19.774	3.1	3.1	5.8	3.1	77142000	16552000	13706000	27886000	18998000	0	0	25981000	0	1	1	2	1	5
G5EC31	G5EC31	3	3	3		alh-6	tr|G5EC31|G5EC31_CAEEL Multifunctional fusion protein OS=Caenorhabditis elegans OX=6239 GN=alh-6 PE=1 SV=1	1	3	3	3	1	0	1	3	1	0	1	3	1	0	1	3	9.2	9.2	9.2	61.751	563	563	0	27.999	2.7	0	2.7	9.2	74227000	10936000	0	6703300	56588000	0	0	0	54587000	1	0	1	3	5
G5EC71	G5EC71	2	2	2		gst-20	tr|G5EC71|G5EC71_CAEEL Glutathione S-Transferase OS=Caenorhabditis elegans OX=6239 GN=gst-20 PE=1 SV=1	1	2	2	2	1	1	2	1	1	1	2	1	1	1	2	1	15	15	15	23.787	207	207	0	27.146	8.2	8.2	15	8.2	17403000	2902200	2344500	9939800	2216500	0	0	9260600	0	1	1	2	1	5
G5EC87	G5EC87	6	6	6			tr|G5EC87|G5EC87_CAEEL Glucosidase 2 subunit beta OS=Caenorhabditis elegans OX=6239 GN=CELE_ZK1307.8 PE=1 SV=1	1	6	6	6	3	1	3	2	3	1	3	2	3	1	3	2	15.8	15.8	15.8	58.062	507	507	0	57.2	7.1	2.6	6.7	6.3	251500000	63628000	41680000	99648000	46546000	63628000	0	0	0	2	1	3	2	8
G5EC91	G5EC91	4	4	4		dpy-11	tr|G5EC91|G5EC91_CAEEL Thioredoxin domain-containing protein OS=Caenorhabditis elegans OX=6239 GN=dpy-11 PE=1 SV=1	1	4	4	4	3	4	3	2	3	4	3	2	3	4	3	2	22.4	22.4	22.4	27.381	246	246	0	32.134	16.3	22.4	16.3	11.4	310740000	94001000	89009000	69711000	58023000	80621000	74691000	77802000	81725000	3	4	3	2	12
G5EC98	G5EC98	17	17	17	CTP synthase	ctps-1	tr|G5EC98|G5EC98_CAEEL CTP synthase OS=Caenorhabditis elegans OX=6239 GN=ctps-1 PE=1 SV=1	1	17	17	17	13	9	12	13	13	9	12	13	13	9	12	13	32.9	32.9	32.9	75.243	672	672	0	189.38	24.6	16.8	26	24.7	3473600000	830030000	555650000	1106100000	981840000	950760000	882260000	785340000	799600000	15	12	16	20	63
G5ECC1	G5ECC1	3	3	3			tr|G5ECC1|G5ECC1_CAEEL HYPK_UBA domain-containing protein OS=Caenorhabditis elegans OX=6239 GN=CELE_F13G3.10 PE=1 SV=1	1	3	3	3	2	2	1	2	2	2	1	2	2	2	1	2	41.7	41.7	41.7	10.822	96	96	0	32.877	41.7	21.9	21.9	21.9	226180000	56037000	50292000	67246000	52602000	0	56161000	0	51037000	2	1	3	2	8
G5ECC3	G5ECC3	13	13	13		rme-1	tr|G5ECC3|G5ECC3_CAEEL Receptor Mediated Endocytosis OS=Caenorhabditis elegans OX=6239 GN=rme-1 PE=1 SV=2	1	13	13	13	11	9	11	10	11	9	11	10	11	9	11	10	25.4	25.4	25.4	89.249	791	791	0	192.11	22.4	20.6	21.9	20.2	1529000000	398910000	201790000	486170000	442090000	348270000	388630000	385470000	382470000	15	12	13	13	53
G5ECE7	G5ECE7	5	5	5			tr|G5ECE7|G5ECE7_CAEEL Uncharacterized protein OS=Caenorhabditis elegans OX=6239 GN=C34E7.4 PE=1 SV=1	1	5	5	5	5	3	4	4	5	3	4	4	5	3	4	4	33.5	33.5	33.5	26.932	248	248	0	86.606	33.5	21.4	29	29	503040000	129280000	79680000	143210000	150870000	102350000	102030000	131330000	161980000	6	3	5	5	19
G5ECF4	G5ECF4	10	10	10	Kinesin-like protein	bmk-1	tr|G5ECF4|G5ECF4_CAEEL Kinesin-like protein OS=Caenorhabditis elegans OX=6239 GN=bmk-1 PE=1 SV=1	1	10	10	10	7	7	4	6	7	7	4	6	7	7	4	6	15.7	15.7	15.7	108.85	963	963	0	73.53	10	11.6	5.2	8.6	320270000	81778000	111720000	37141000	89628000	74846000	103740000	65339000	84328000	5	6	3	4	18
G5ECG0	G5ECG0	4	4	4		tac-1	sp|G5ECG0|TACC1_CAEEL Transforming acid coiled-coil-containing protein 1 OS=Caenorhabditis elegans OX=6239 GN=tac-1 PE=1 SV=1	1	4	4	4	4	3	2	3	4	3	2	3	4	3	2	3	16.5	16.5	16.5	28.543	260	260	0	35.826	16.5	16.5	10.8	14.6	383690000	146550000	140810000	33928000	62398000	129290000	131210000	0	104310000	4	3	2	4	13
G5ECH0	G5ECH0	4	4	4	Histone deacetylase	hda-3	tr|G5ECH0|G5ECH0_CAEEL Histone deacetylase OS=Caenorhabditis elegans OX=6239 GN=hda-3 PE=1 SV=1	1	4	4	4	4	4	3	3	4	4	3	3	4	4	3	3	12.9	12.9	12.9	52.709	465	465	0	35.667	12.9	12.9	10.1	10.1	347600000	106560000	92380000	76824000	71836000	82261000	91019000	87686000	90166000	4	4	3	4	15
G5ECH5	G5ECH5	3	3	3		ppfr-1	sp|G5ECH5|PP4R1_CAEEL Serine/threonine-protein phosphatase 4 regulatory subunit 1 OS=Caenorhabditis elegans OX=6239 GN=ppfr-1 PE=1 SV=1	1	3	3	3	2	0	2	1	2	0	2	1	2	0	2	1	2.3	2.3	2.3	174.18	1562	1562	0	18.019	1.3	0	1.6	0.6	39661000	25746000	0	9810000	4104900	0	0	9139600	0	2	0	2	1	5
G5ECJ4	G5ECJ4	2	2	2		mec-8	tr|G5ECJ4|G5ECJ4_CAEEL Mec-8 protein OS=Caenorhabditis elegans OX=6239 GN=mec-8 PE=1 SV=1	1	2	2	2	1	2	2	1	1	2	2	1	1	2	2	1	5.4	5.4	5.4	33.459	312	312	0	11.739	2.2	5.4	5.4	2.2	47555000	11827000	10632000	16499000	8597100	0	0	15372000	0	1	2	2	1	6
G5ECL1	G5ECL1	5	5	5			tr|G5ECL1|G5ECL1_CAEEL Uncharacterized protein OS=Caenorhabditis elegans OX=6239 GN=CELE_M05D6.2 PE=1 SV=1	1	5	5	5	4	3	4	4	4	3	4	4	4	3	4	4	11.1	11.1	11.1	59.363	521	521	0	39.744	8.6	8.6	11.1	8.6	245820000	54618000	54297000	68768000	68135000	55274000	65556000	54004000	70530000	4	3	4	4	15
G5ECL3	G5ECL3	10	10	10		prp-21	tr|G5ECL3|G5ECL3_CAEEL Pre-RNA processing 21 OS=Caenorhabditis elegans OX=6239 GN=prp-21 PE=1 SV=1	1	10	10	10	8	6	5	6	8	6	5	6	8	6	5	6	23.5	23.5	23.5	73.812	655	655	0	103.2	20	15.3	13.6	15.3	873070000	257480000	184430000	154170000	276990000	231430000	238260000	203920000	201740000	9	6	6	5	26
G5ECM1;G5EBQ3	G5ECM1	3;1	3;1	3;1		rrf-1	tr|G5ECM1|G5ECM1_CAEEL RNA-directed RNA polymerase OS=Caenorhabditis elegans OX=6239 GN=rrf-1 PE=1 SV=1	2	3	3	3	2	2	2	3	2	2	2	3	2	2	2	3	2.2	2.2	2.2	186.85	1601	1601;1632	0	22.107	1.6	1.6	1.5	2.2	75514000	15703000	17956000	12815000	29040000	17626000	22686000	0	23561000	2	2	2	3	9
G5ECM6	G5ECM6	9	9	9		tufm-1	tr|G5ECM6|G5ECM6_CAEEL Elongation factor Tu, mitochondrial OS=Caenorhabditis elegans OX=6239 GN=tufm-1 PE=1 SV=1	1	9	9	9	6	6	7	5	6	6	7	5	6	6	7	5	22.8	22.8	22.8	54.634	496	496	0	72.915	16.1	17.5	20.6	15.3	602090000	132750000	155220000	184510000	129610000	139730000	165190000	148060000	150950000	5	5	7	5	22
G5ECM9	G5ECM9	5	5	5		cpi-2	sp|G5ECM9|CPI2_CAEEL Cystatin cpi-2 OS=Caenorhabditis elegans OX=6239 GN=cpi-2 PE=1 SV=1	1	5	5	5	5	5	4	4	5	5	4	4	5	5	4	4	55.2	55.2	55.2	15.697	143	143	0	182.62	55.2	55.2	48.3	48.3	1769400000	497050000	463160000	404270000	404940000	451050000	471910000	423090000	438180000	9	9	8	8	34
G5ECQ5	G5ECQ5	4	4	4		pes-2.1	tr|G5ECQ5|G5ECQ5_CAEEL F-box domain-containing protein OS=Caenorhabditis elegans OX=6239 GN=pes-2.1 PE=1 SV=1	1	4	4	4	3	4	2	2	3	4	2	2	3	4	2	2	22.4	22.4	22.4	38.207	331	331	0	37.458	14.2	22.4	10	10	631380000	148250000	201620000	173210000	108290000	148070000	176170000	170340000	145840000	4	5	3	3	15
G5ECR1	G5ECR1	2	2	2		mbd-2	tr|G5ECR1|G5ECR1_CAEEL MBD_C domain-containing protein OS=Caenorhabditis elegans OX=6239 GN=mbd-2 PE=1 SV=1	1	2	2	2	0	0	0	2	0	0	0	2	0	0	0	2	16.7	16.7	16.7	23.912	210	210	0	12.198	0	0	0	16.7	18141000	0	0	0	18141000	0	0	0	17500000	0	0	0	1	1
G5ECR7	G5ECR7	5	5	5		elb-1	tr|G5ECR7|G5ECR7_CAEEL ELongin B OS=Caenorhabditis elegans OX=6239 GN=elb-1 PE=1 SV=1	1	5	5	5	3	3	4	4	3	3	4	4	3	3	4	4	57.6	57.6	57.6	13.218	118	118	0	230.5	34.7	34.7	43.2	49.2	914780000	196490000	195820000	282750000	239710000	243120000	235760000	195560000	236540000	4	4	5	5	18
G5ECS4	G5ECS4	7	7	7		glf-1	tr|G5ECS4|G5ECS4_CAEEL Amino_oxidase domain-containing protein OS=Caenorhabditis elegans OX=6239 GN=glf-1 PE=1 SV=1	1	7	7	7	6	4	5	5	6	4	5	5	6	4	5	5	21.4	21.4	21.4	54.401	476	476	0	112.07	19.5	14.7	17.2	17.2	538040000	162010000	84262000	136570000	155200000	134150000	148080000	116510000	134800000	6	4	6	6	22
G5ECS9	G5ECS9	5	5	5		cpt-2	tr|G5ECS9|G5ECS9_CAEEL Calponin-homology (CH) domain-containing protein OS=Caenorhabditis elegans OX=6239 GN=cpt-2 PE=1 SV=2	1	5	5	5	3	2	4	5	3	2	4	5	3	2	4	5	10.1	10.1	10.1	72.533	646	646	0	35.836	6.7	4.2	9	10.1	213120000	46914000	19334000	71073000	75802000	53351000	45893000	54433000	54279000	2	1	4	4	11
G5ECT6	G5ECT6	3	3	3		gpc-2	tr|G5ECT6|G5ECT6_CAEEL G protein gamma domain-containing protein OS=Caenorhabditis elegans OX=6239 GN=gpc-2 PE=1 SV=1	1	3	3	3	2	2	2	3	2	2	2	3	2	2	2	3	45.2	45.2	45.2	7.1351	62	62	0	26.227	43.5	43.5	43.5	45.2	549730000	161040000	131540000	121640000	135510000	160060000	152580000	116950000	123160000	3	2	2	2	9
G5ECU1	G5ECU1	8	8	8		skr-1	sp|G5ECU1|SKR1_CAEEL Skp1-related protein OS=Caenorhabditis elegans OX=6239 GN=skr-1 PE=1 SV=1	1	8	8	8	6	5	7	5	6	5	7	5	6	5	7	5	56.8	56.8	56.8	20.032	176	176	0	63.153	35.8	35.2	56.2	35.2	1035600000	293810000	146270000	295410000	300150000	253880000	266830000	244820000	251330000	9	6	10	8	33
G5ECV9	G5ECV9	14	14	14	10-formyltetrahydrofolate dehydrogenase	alh-3	tr|G5ECV9|G5ECV9_CAEEL 10-formyltetrahydrofolate dehydrogenase OS=Caenorhabditis elegans OX=6239 GN=alh-3 PE=1 SV=1	1	14	14	14	10	9	9	8	10	9	9	8	10	9	9	8	22.7	22.7	22.7	99.276	908	908	0	125.05	15.2	14.1	15.5	14.8	892350000	265560000	218190000	206540000	202060000	237060000	229400000	200150000	214740000	12	9	10	9	40
G5ECW7	G5ECW7	22	22	22		dpt-1	tr|G5ECW7|G5ECW7_CAEEL Dipeptidyl peptidase 3 OS=Caenorhabditis elegans OX=6239 GN=dpt-1 PE=1 SV=1	1	22	22	22	20	20	16	15	20	20	16	15	20	20	16	15	35	35	35	84.056	745	745	0	281.35	35	33.3	30.3	27.5	4312900000	1174700000	1033200000	1101000000	1003900000	1108100000	1159600000	1031400000	1029700000	26	26	22	21	95
G5ECX8	G5ECX8	4	4	4		istr-1	tr|G5ECX8|G5ECX8_CAEEL IST1 homolog OS=Caenorhabditis elegans OX=6239 GN=istr-1 PE=1 SV=1	1	4	4	4	2	1	3	3	2	1	3	3	2	1	3	3	13	13	13	47.796	445	445	0	37.84	7.9	4.7	9.9	11	320860000	93227000	37568000	93072000	96994000	99165000	0	86743000	87596000	2	1	3	3	9
G5ECY0	G5ECY0	11	11	11		dlg-1	sp|G5ECY0|DLG1_CAEEL Disks large homolog 1 OS=Caenorhabditis elegans OX=6239 GN=dlg-1 PE=1 SV=1	1	11	11	11	6	4	6	7	6	4	6	7	6	4	6	7	22.2	22.2	22.2	106.99	967	967	0	94.495	13.2	7.7	11.2	15.5	361300000	99418000	69410000	88245000	104220000	105040000	97487000	77287000	80278000	7	4	5	6	22
G5ECY4;G5EFA9	G5ECY4;G5EFA9	4;3	3;2	2;1		skr-8;skr-9	tr|G5ECY4|G5ECY4_CAEEL Skp1-related protein OS=Caenorhabditis elegans OX=6239 GN=skr-8 PE=1 SV=1;tr|G5EFA9|G5EFA9_CAEEL Skp1-related protein OS=Caenorhabditis elegans OX=6239 GN=skr-9 PE=2 SV=1	2	4	3	2	4	2	3	4	3	2	2	3	2	1	1	2	24.2	20.1	11.9	21.109	194	194;194	0	27.595	24.2	13.4	19.1	24.2	267990000	63962000	45920000	82483000	75628000	63020000	0	76753000	73989000	3	2	2	3	10
G5ED01	G5ED01	8	8	8		inos-1	tr|G5ED01|G5ED01_CAEEL Inositol-3-phosphate synthase OS=Caenorhabditis elegans OX=6239 GN=inos-1 PE=1 SV=1	1	8	8	8	4	4	4	6	4	4	4	6	4	4	4	6	28	28	28	58.452	525	525	0	59.283	12.2	17.3	10.7	22.9	379420000	94460000	47715000	128460000	108780000	93920000	84717000	95433000	98573000	4	4	4	6	18
G5ED07	G5ED07	20	20	20	Protein disulfide-isomerase	pdi-3	tr|G5ED07|G5ED07_CAEEL Protein disulfide-isomerase OS=Caenorhabditis elegans OX=6239 GN=pdi-3 PE=1 SV=1	1	20	20	20	14	13	18	18	14	13	18	18	14	13	18	18	40.8	40.8	40.8	54.92	488	488	0	264.63	32	29.3	40.8	38.3	7786100000	1974100000	1867500000	1790700000	2153700000	1747900000	1795100000	2137900000	2134400000	20	19	24	27	90
G5ED17	G5ED17	2	2	2		hpo-11	tr|G5ED17|G5ED17_CAEEL Protein kinase domain-containing protein OS=Caenorhabditis elegans OX=6239 GN=hpo-11 PE=1 SV=1	1	2	2	2	2	2	2	2	2	2	2	2	2	2	2	2	5.1	5.1	5.1	71.165	649	649	0	15.3	5.1	5.1	5.1	5.1	126850000	21258000	15291000	60808000	29493000	21862000	18391000	53897000	29376000	3	2	2	2	9
G5ED26	G5ED26	2	2	2		mel-46	tr|G5ED26|G5ED26_CAEEL RNA helicase OS=Caenorhabditis elegans OX=6239 GN=mel-46 PE=1 SV=1	1	2	2	2	0	0	1	1	0	0	1	1	0	0	1	1	2.2	2.2	2.2	110.48	973	973	0.00096946	10.788	0	0	1	1.1	4539800	0	0	0	4539800	0	0	0	4379300	0	0	1	0	1
G5ED29	G5ED29	6	6	6		atx-2	sp|G5ED29|ATX2_CAEEL Ataxin-2 homolog OS=Caenorhabditis elegans OX=6239 GN=atx-2 PE=1 SV=1	1	6	6	6	5	3	5	6	5	3	5	6	5	3	5	6	9	9	9	106.04	959	959	0	48.09	7.8	5.5	7.8	9	429710000	140110000	59176000	110260000	120160000	123750000	118300000	86627000	96498000	6	5	5	5	21
G5ED34	G5ED34	9	9	9		dli-1	tr|G5ED34|G5ED34_CAEEL Dynein light intermediate chain OS=Caenorhabditis elegans OX=6239 GN=dli-1 PE=1 SV=1	1	9	9	9	6	6	8	7	6	6	8	7	6	6	8	7	33.4	33.4	33.4	48.627	443	443	0	130.21	19.9	23.5	30.2	27.3	503260000	105080000	97095000	164830000	136260000	131360000	117500000	125990000	124230000	6	7	11	9	33
G5ED36	G5ED36	12	12	12		rme-8	tr|G5ED36|G5ED36_CAEEL Endocytosis protein RME-8 OS=Caenorhabditis elegans OX=6239 GN=rme-8 PE=1 SV=1	1	12	12	12	9	6	7	8	9	6	7	8	9	6	7	8	7.8	7.8	7.8	259.17	2279	2279	0	96.165	5.7	3.9	4.3	5.2	280650000	83764000	55654000	74055000	67174000	66372000	78159000	68028000	67474000	9	5	7	8	29
Q9N527;O18286;G5ED38;P08124	Q9N527;O18286;G5ED38;P08124	2;2;2;2	2;2;2;2	2;2;2;2	Cuticle collagen 1	col-109;col-97;col-43;sqt-3	tr|Q9N527|Q9N527_CAEEL Col_cuticle_N domain-containing protein OS=Caenorhabditis elegans OX=6239 GN=col-109 PE=1 SV=1;tr|O18286|O18286_CAEEL Col_cuticle_N domain-containing protein OS=Caenorhabditis elegans OX=6239 GN=col-97 PE=3 SV=1;tr|G5ED38|G5ED38_CAEE	4	2	2	2	2	2	2	2	2	2	2	2	2	2	2	2	5.5	5.5	5.5	28.981	291	291;298;303;301	0	20.257	5.5	5.5	5.5	5.5	816980000	185560000	196650000	225440000	209330000	184520000	213750000	202480000	209600000	2	2	2	2	8
G5ED41	G5ED41	40	40	40	Cullin-associated NEDD8-dissociated protein 1	cand-1	sp|G5ED41|CAND1_CAEEL Cullin-associated NEDD8-dissociated protein 1 OS=Caenorhabditis elegans OX=6239 GN=cand-1 PE=1 SV=1	1	40	40	40	32	31	29	30	32	31	29	30	32	31	29	30	44.3	44.3	44.3	141.72	1274	1274	0	323.31	33.2	33	32.6	34	6499500000	1607700000	1649500000	1705400000	1536900000	1620100000	1754900000	1571300000	1513400000	38	34	39	37	148
G5ED68	G5ED68	3	3	3		mtm-6	sp|G5ED68|MTMR6_CAEEL Myotubularin-related protein 6 OS=Caenorhabditis elegans OX=6239 GN=mtm-6 PE=1 SV=1	1	3	3	3	1	0	3	2	1	0	3	2	1	0	3	2	9	9	9	77.308	676	676	0	18.188	3	0	9	5.3	90211000	7366100	0	54669000	28176000	0	0	50933000	0	1	0	1	1	3
G5ED80	G5ED80	2	2	2		eea-1	tr|G5ED80|G5ED80_CAEEL EEA1 OS=Caenorhabditis elegans OX=6239 GN=eea-1 PE=1 SV=1	1	2	2	2	2	1	0	1	2	1	0	1	2	1	0	1	3.1	3.1	3.1	139.78	1205	1205	0	19.612	3.1	1.5	0	1.5	44151000	18559000	12906000	0	12687000	18559000	0	0	0	2	1	0	1	4
G5ED89	G5ED89	4	4	4		dcp-66	sp|G5ED89|DCP66_CAEEL Transcription factor dcp-66 OS=Caenorhabditis elegans OX=6239 GN=dcp-66 PE=2 SV=2	1	4	4	4	3	2	3	3	3	2	3	3	3	2	3	3	13	13	13	79.469	724	724	0	30.249	9.5	6.9	10.4	10.4	127200000	34269000	18912000	40722000	33299000	31962000	28765000	35856000	28976000	2	2	3	3	10
G5ED95	G5ED95	16	16	16	Tyrosine--tRNA ligase	yrs-2	tr|G5ED95|G5ED95_CAEEL Tyrosine--tRNA ligase OS=Caenorhabditis elegans OX=6239 GN=yars-1 PE=1 SV=1	1	16	16	16	7	9	7	9	7	9	7	9	7	9	7	9	27.6	27.6	27.6	80.692	722	722	0	118.21	12.5	14.4	11.4	15.7	663170000	144870000	205710000	167840000	144750000	169340000	174500000	161400000	166560000	8	10	6	10	34
G5EDC6	G5EDC6	6	6	6		arl-8	tr|G5EDC6|G5EDC6_CAEEL ARF-Like OS=Caenorhabditis elegans OX=6239 GN=arl-8 PE=1 SV=1	1	6	6	6	4	3	5	4	4	3	5	4	4	3	5	4	32.4	32.4	32.4	21.281	185	185	0	40.707	19.5	19.5	31.9	32.4	486270000	90640000	90412000	168600000	136620000	93431000	110680000	146970000	129930000	5	3	5	5	18
G5EDD8	G5EDD8	3	3	3		skr-2	tr|G5EDD8|G5EDD8_CAEEL Skp1-related protein OS=Caenorhabditis elegans OX=6239 GN=skr-2 PE=1 SV=1	1	3	3	3	3	2	3	3	3	2	3	3	3	2	3	3	23.6	23.6	23.6	19.595	174	174	0	25.088	23.6	14.9	23.6	23.6	316370000	76349000	74473000	85632000	79914000	73777000	87140000	76243000	79659000	3	2	3	3	11
G5EDE4	G5EDE4	2	2	2			tr|G5EDE4|G5EDE4_CAEEL Protein CASC3 OS=Caenorhabditis elegans OX=6239 GN=casc-3 PE=1 SV=1	1	2	2	2	0	0	1	1	0	0	1	1	0	0	1	1	10.1	10.1	10.1	63.999	584	584	0	22.884	0	0	6.8	3.3	17304000	0	0	7255600	10048000	0	0	6759800	0	0	0	1	1	2
G5EDE7	G5EDE7	3	3	3		tpxl-1	tr|G5EDE7|G5EDE7_CAEEL TPX2 (Targeting Protein for Xenopus Klp2)-Like OS=Caenorhabditis elegans OX=6239 GN=tpxl-1 PE=1 SV=1	1	3	3	3	3	1	1	1	3	1	1	1	3	1	1	1	10.3	10.3	10.3	54.168	507	507	0	23.357	10.3	3	3.2	3.2	109080000	61148000	20830000	14213000	12885000	61148000	0	0	0	3	0	1	1	5
G5EDE8	G5EDE8	6	6	6		ile-1	tr|G5EDE8|G5EDE8_CAEEL ERGIC-53-like protein OS=Caenorhabditis elegans OX=6239 GN=ile-1 PE=1 SV=1	1	6	6	6	5	4	4	5	5	4	4	5	5	4	4	5	25	25	25	54.977	492	492	0	74.075	21.3	19.5	17.7	21.1	603490000	183410000	110350000	137680000	172050000	146680000	164730000	137750000	152360000	7	7	4	6	24
G5EDG9	G5EDG9	2	2	2		hex-3	tr|G5EDG9|G5EDG9_CAEEL Beta-N-acetylhexosaminidase OS=Caenorhabditis elegans OX=6239 GN=hex-3 PE=1 SV=1	1	2	2	2	2	2	1	2	2	2	1	2	2	2	1	2	8	8	8	69.076	591	591	0	22.862	8	8	4.9	8	60357000	16075000	19025000	5065700	20192000	16129000	21100000	0	19681000	2	2	1	2	7
G5EDH7	G5EDH7	7	7	7		anat-1	tr|G5EDH7|G5EDH7_CAEEL AANAT (Arylalkylamine N-AcetylTransferase) homolog OS=Caenorhabditis elegans OX=6239 GN=anat-1 PE=1 SV=2	1	7	7	7	2	3	4	7	2	3	4	7	2	3	4	7	29.1	29.1	29.1	32.276	285	285	0	47.963	9.8	13.3	18.9	29.1	392200000	58391000	85890000	116580000	131340000	103480000	106670000	86633000	93333000	2	2	3	5	12
G5EDI2	G5EDI2	15	15	15	Reticulon-like protein	ret-1	tr|G5EDI2|G5EDI2_CAEEL Reticulon-like protein OS=Caenorhabditis elegans OX=6239 GN=ret-1 PE=1 SV=1	1	15	15	15	12	11	13	13	12	11	13	13	12	11	13	13	7.4	7.4	7.4	362.48	3303	3303	0	228.93	5.2	4.1	7	5.9	3757500000	882020000	792210000	1149400000	933870000	889360000	871920000	1087800000	893990000	16	15	18	18	67
G5EDI8	G5EDI8	4	4	4		drh-1	tr|G5EDI8|G5EDI8_CAEEL Dicer-related helicase OS=Caenorhabditis elegans OX=6239 GN=drh-1 PE=1 SV=1	1	4	4	4	1	2	4	2	1	2	4	2	1	2	4	2	6.1	6.1	6.1	119.19	1037	1037	0	27.049	1.5	3.5	6.1	3.5	47860000	4310400	8014600	22710000	12825000	0	12896000	15400000	14230000	1	2	5	2	10
G5EDL3	G5EDL3	6	6	6		air-1	tr|G5EDL3|G5EDL3_CAEEL Aurora kinase OS=Caenorhabditis elegans OX=6239 GN=air-1 PE=1 SV=1	1	6	6	6	5	5	4	3	5	5	4	3	5	5	4	3	30.4	30.4	30.4	37.121	326	326	0	45.079	22.7	26.4	20.9	13.2	376850000	103320000	114060000	100150000	59319000	89061000	109060000	84633000	99137000	4	5	4	3	16
G5EDL4	G5EDL4	10	10	10			tr|G5EDL4|G5EDL4_CAEEL Uncharacterized protein OS=Caenorhabditis elegans OX=6239 GN=CELE_R05H10.3 PE=1 SV=1	1	10	10	10	3	4	6	9	3	4	6	9	3	4	6	9	25	25	25	68.014	591	591	0	91.044	7.1	10.2	16.6	22.3	207750000	23925000	28005000	65043000	90781000	41066000	46076000	62297000	54093000	3	4	6	8	21
G5EDN3	G5EDN3	7	7	7	Protein timeless homolog	tim-1	sp|G5EDN3|TIM_CAEEL Protein timeless homolog OS=Caenorhabditis elegans OX=6239 GN=tim-1 PE=1 SV=1	1	7	7	7	5	5	4	4	5	5	4	4	5	5	4	4	7.3	7.3	7.3	157.01	1353	1353	0	60.406	6.2	4.1	5.8	4.3	150240000	56990000	18310000	34541000	40396000	42234000	34235000	39953000	32270000	5	4	4	4	17
G5EDP0	G5EDP0	6	6	6			tr|G5EDP0|G5EDP0_CAEEL Uncharacterized protein OS=Caenorhabditis elegans OX=6239 GN=CELE_Y32F6A.5 PE=1 SV=1	1	6	6	6	4	4	4	5	4	4	4	5	4	4	4	5	18.2	18.2	18.2	50.113	445	445	0	49.809	12.1	12.4	12.6	15.3	237330000	52443000	36121000	46385000	102380000	59187000	61249000	54588000	59946000	4	4	4	4	16
G5EDP2	G5EDP2	4	4	4	Non-specific lipid-transfer protein-like 2	daf-22	sp|G5EDP2|NLTP2_CAEEL Non-specific lipid-transfer protein-like 2 OS=Caenorhabditis elegans OX=6239 GN=daf-22 PE=1 SV=1	1	4	4	4	3	2	4	4	3	2	4	4	3	2	4	4	18.7	18.7	18.7	44.386	412	412	0	41.44	16	11.2	18.7	18.7	200880000	43397000	7475100	79703000	70307000	54311000	0	68047000	63117000	3	2	3	3	11
G5EDP9	G5EDP9	3	3	3		aap-1	tr|G5EDP9|G5EDP9_CAEEL Phosphoinositide 3-kinase adapter subunit OS=Caenorhabditis elegans OX=6239 GN=aap-1 PE=1 SV=1	1	3	3	3	2	0	1	0	2	0	1	0	2	0	1	0	10.9	10.9	10.9	58.503	522	522	0	22.327	5.2	0	5.7	0	18511000	13986000	0	4524400	0	13986000	0	0	0	1	0	1	0	2
G5EDR3	G5EDR3	9	9	9	Serine/threonine-protein phosphatase 2A 55 kDa regulatory subunit B	sur-6	sp|G5EDR3|2AB1_CAEEL Serine/threonine-protein phosphatase 2A regulatory subunit sur-6 OS=Caenorhabditis elegans OX=6239 GN=sur-6 PE=1 SV=1	1	9	9	9	5	6	5	6	5	6	5	6	5	6	5	6	26.9	26.9	26.9	57.078	495	495	0	75.987	17	17.8	17.6	20.2	707090000	148850000	213630000	128880000	215730000	190390000	189580000	158110000	178760000	6	7	6	6	25
G5EDT9	G5EDT9	19	19	19		ubr-5	tr|G5EDT9|G5EDT9_CAEEL UBR E3 ubiquitin ligase homolog OS=Caenorhabditis elegans OX=6239 GN=ubr-5 PE=1 SV=1	1	19	19	19	10	15	13	13	10	15	13	13	10	15	13	13	10.1	10.1	10.1	331.07	2944	2944	0	185.8	5.6	7.7	6.2	7.2	731620000	162020000	158020000	205230000	206350000	175910000	177840000	188750000	187170000	8	10	12	13	43
G5EDV3	G5EDV3	11	11	11		cey-4	tr|G5EDV3|G5EDV3_CAEEL CSP domain-containing protein OS=Caenorhabditis elegans OX=6239 GN=cey-4 PE=1 SV=1	1	11	11	11	11	8	9	10	11	8	9	10	11	8	9	10	36.7	36.7	36.7	32.418	294	294	0	195.64	36.7	36.7	36.7	36.7	3359900000	1012000000	833910000	777810000	736210000	838620000	849830000	887880000	806580000	17	13	15	17	62
G5EDW1	G5EDW1	2	2	2		adbp-1	sp|G5EDW1|ADBP1_CAEEL Adr-2-binding protein 1 OS=Caenorhabditis elegans OX=6239 GN=adbp-1 PE=1 SV=1	1	2	2	2	1	2	1	1	1	2	1	1	1	2	1	1	17.5	17.5	17.5	23.955	217	217	0	13.835	12.4	17.5	12.4	12.4	40278000	4427400	24085000	5332400	6432700	0	27037000	0	0	1	1	1	1	4
G5EDY2	G5EDY2	17	17	17		wars-1	tr|G5EDY2|G5EDY2_CAEEL Tryptophanyl-tRNA synthetase OS=Caenorhabditis elegans OX=6239 GN=wars-1 PE=1 SV=1	1	17	17	17	15	15	13	15	15	15	13	15	15	15	13	15	59.5	59.5	59.5	47.238	417	417	0	217.44	55.6	53.5	48.2	51.3	3475700000	950580000	615380000	916690000	993020000	847360000	845230000	877630000	883130000	16	17	15	19	67
G5EDY3	G5EDY3	5	5	4		skr-7	tr|G5EDY3|G5EDY3_CAEEL Skp1-related protein OS=Caenorhabditis elegans OX=6239 GN=skr-7 PE=1 SV=1	1	5	5	4	3	2	5	5	3	2	5	5	2	2	4	4	39.2	39.2	35.1	21.057	194	194	0	80.339	18.6	14.4	39.2	39.2	859250000	187170000	186040000	248420000	237620000	192710000	252460000	198570000	212940000	4	2	7	5	18
G5EDZ2	G5EDZ2	12	12	12		umps-1	sp|G5EDZ2|UMPS_CAEEL Uridine 5-monophosphate synthase OS=Caenorhabditis elegans OX=6239 GN=umps-1 PE=1 SV=1	1	12	12	12	9	8	9	7	9	8	9	7	9	8	9	7	43.5	43.5	43.5	54.804	497	497	0	188.74	34.4	30.2	31.4	24.1	946950000	219110000	171080000	279090000	277670000	219950000	239400000	226320000	253350000	10	11	9	9	39
G5EE01	G5EE01	17	17	17		daf-18	sp|G5EE01|PTEN_CAEEL Phosphatidylinositol 3,4,5-trisphosphate 3-phosphatase and dual-specificity protein phosphatase daf-18 OS=Caenorhabditis elegans OX=6239 GN=daf-18 PE=1 SV=1	1	17	17	17	11	6	9	9	11	6	9	9	11	6	9	9	27.3	27.3	27.3	110.33	962	962	0	255.92	18.7	11.4	16.1	15.9	679790000	163490000	162960000	167520000	185820000	155750000	177260000	167520000	181230000	9	6	10	8	33
G5EE04	G5EE04	16	16	16		hip-1	tr|G5EE04|G5EE04_CAEEL TPR_REGION domain-containing protein OS=Caenorhabditis elegans OX=6239 GN=hip-1 PE=1 SV=1	1	16	16	16	12	13	13	14	12	13	13	14	12	13	13	14	50.2	50.2	50.2	44.744	422	422	0	161.06	35.8	38.9	44.1	45.7	5440400000	1194300000	1388400000	1406400000	1451300000	1350500000	1311000000	1266100000	1316400000	21	17	20	19	77
G5EE11	G5EE11	2	2	2			tr|G5EE11|G5EE11_CAEEL GCV_T domain-containing protein OS=Caenorhabditis elegans OX=6239 GN=CELE_F39H2.3 PE=1 SV=1	1	2	2	2	0	0	0	2	0	0	0	2	0	0	0	2	8.2	8.2	8.2	31.355	280	280	0	11.793	0	0	0	8.2	9932100	0	0	0	9932100	0	0	0	9581000	0	0	0	2	2
G5EE16	G5EE16	2	2	2			tr|G5EE16|G5EE16_CAEEL Chorein_N domain-containing protein OS=Caenorhabditis elegans OX=6239 GN=C44H4.4 PE=1 SV=1	1	2	2	2	1	2	2	2	1	2	2	2	1	2	2	2	3.2	3.2	3.2	112.27	996	996	0	14.143	1.6	3.2	3.2	3.2	23425000	3237500	7095200	6258200	6834300	0	8060100	5643700	6684200	1	2	2	2	7
G5EE48	G5EE48	9	9	9		ttr-50	tr|G5EE48|G5EE48_CAEEL TransThyretin-Related family domain OS=Caenorhabditis elegans OX=6239 GN=ttr-50 PE=1 SV=1	1	9	9	9	7	8	8	8	7	8	8	8	7	8	8	8	65.3	65.3	65.3	22.498	213	213	0	323.31	49.8	50.2	60.6	60.6	4274100000	1062800000	1033500000	1100100000	1077700000	1052700000	1146400000	1029100000	1049100000	17	17	15	15	64
G5EE56	G5EE56	2	2	2	Non-specific protein-tyrosine kinase	src-1	sp|G5EE56|SRC1_CAEEL Tyrosine protein-kinase src-1 OS=Caenorhabditis elegans OX=6239 GN=src-1 PE=1 SV=1	1	2	2	2	1	1	1	2	1	1	1	2	1	1	1	2	8.8	8.8	8.8	60.66	533	533	0	18.864	3.8	3.8	3.8	8.8	126180000	35680000	21754000	31506000	37236000	0	0	0	35920000	1	1	1	2	5
G5EE66	G5EE66	2	2	2		cogc-1	tr|G5EE66|G5EE66_CAEEL Conserved oligomeric Golgi complex subunit 1 OS=Caenorhabditis elegans OX=6239 GN=cogc-1 PE=1 SV=1	1	2	2	2	1	0	2	1	1	0	2	1	1	0	2	1	5	5	5	88.492	787	787	0	11.586	3.4	0	5	1.5	9467600	3673000	0	4697800	1096800	0	0	4376800	0	1	0	2	1	4
G5EE74	G5EE74	7	7	7		nud-1	tr|G5EE74|G5EE74_CAEEL CS domain-containing protein OS=Caenorhabditis elegans OX=6239 GN=nud-1 PE=1 SV=1	1	7	7	7	5	6	7	6	5	6	7	6	5	6	7	6	25.3	25.3	25.3	36.424	320	320	0	86.059	19.7	24.1	25.3	24.1	1529100000	343090000	357030000	461770000	367220000	383670000	433770000	342430000	368470000	5	6	8	7	26
G5EE80	G5EE80	7	7	7			tr|G5EE80|G5EE80_CAEEL Signal recognition particle 54 kDa protein OS=Caenorhabditis elegans OX=6239 GN=SRP54 PE=1 SV=1	1	7	7	7	5	3	5	5	5	3	5	5	5	3	5	5	19	19	19	54.963	496	496	0	56.299	14.3	8.5	13.5	13.5	843740000	251370000	155160000	209970000	227250000	199210000	234000000	193180000	213990000	6	4	6	5	21
G5EEA2	G5EEA2	12	12	12		lpr-3	tr|G5EEA2|G5EEA2_CAEEL LiPocalin-Related protein OS=Caenorhabditis elegans OX=6239 GN=lpr-3 PE=1 SV=1	1	12	12	12	8	7	8	11	8	7	8	11	8	7	8	11	45.9	45.9	45.9	60.099	569	569	0	154.26	31.3	28.5	32.9	41.1	852040000	225910000	176230000	216540000	233350000	215100000	222190000	193840000	219450000	8	7	10	12	37
G5EEA8	G5EEA8	10	10	10	Annexin	nex-1	tr|G5EEA8|G5EEA8_CAEEL Annexin OS=Caenorhabditis elegans OX=6239 GN=nex-1 PE=1 SV=1	1	10	10	10	8	6	7	6	8	6	7	6	8	6	7	6	41.3	41.3	41.3	35.695	322	322	0	143.93	31.7	27	32	27	1205700000	260950000	204010000	406980000	333780000	232720000	250810000	372210000	335370000	10	7	9	8	34
G5EED5	G5EED5	3	3	3		scm-1	tr|G5EED5|G5EED5_CAEEL Secretory carrier-associated membrane protein OS=Caenorhabditis elegans OX=6239 GN=scm-1 PE=1 SV=1	1	3	3	3	3	2	1	1	3	2	1	1	3	2	1	1	24.8	24.8	24.8	36.859	335	335	0	142.28	24.8	18.8	6.3	6.3	322330000	79652000	100590000	64835000	77249000	82346000	103500000	68367000	73286000	4	3	2	2	11
G5EEG4	G5EEG4	2	2	2		mce-1	tr|G5EEG4|G5EEG4_CAEEL Mitochondrial methylmalonyl-CoA epimerase OS=Caenorhabditis elegans OX=6239 GN=mce-1 PE=1 SV=1	1	2	2	2	1	2	2	1	1	2	2	1	1	2	2	1	20.4	20.4	20.4	17.556	162	162	0	15.25	6.2	20.4	20.4	6.2	78203000	19882000	16338000	27883000	14101000	0	18608000	25709000	0	1	2	2	1	6
G5EEG7	G5EEG7	3	3	3		smu-1	sp|G5EEG7|SMU1_CAEEL Smu-1 suppressor of mec-8 and unc-52 protein OS=Caenorhabditis elegans OX=6239 GN=smu-1 PE=1 SV=1	1	3	3	3	1	2	2	1	1	2	2	1	1	2	2	1	9.2	9.2	9.2	57.25	510	510	0	18.238	1.4	6.1	4.5	1.4	74869000	17827000	32262000	11464000	13317000	0	0	10680000	0	1	2	2	1	6
G5EEG8	G5EEG8	12	12	12		frm-1	tr|G5EEG8|G5EEG8_CAEEL Moesin/ezrin/radixin homolog 1 OS=Caenorhabditis elegans OX=6239 GN=frm-1 PE=1 SV=1	1	12	12	12	6	5	9	9	6	5	9	9	6	5	9	9	10.2	10.2	10.2	525.87	4648	4648	0	90.991	2	1.7	2.6	9.2	385450000	83795000	59231000	116170000	126260000	89861000	92253000	104730000	93461000	3	3	8	9	23
G5EEH6	G5EEH6	6	6	6		ivd-1	tr|G5EEH6|G5EEH6_CAEEL Butyryl-CoA dehydrogenase OS=Caenorhabditis elegans OX=6239 GN=ivd-1 PE=1 SV=1	1	6	6	6	2	3	2	4	2	3	2	4	2	3	2	4	21.2	21.2	21.2	45.642	419	419	0	43.236	10	10	6	14.1	166590000	13348000	52973000	31067000	69199000	0	0	0	66753000	1	2	2	3	8
G5EEH9	G5EEH9	7	7	7	Nuclear pore complex protein Nup98-Nup96;Nuclear pore complex protein Nup98;Nuclear pore complex protein Nup96	npp-10	sp|G5EEH9|NUP98_CAEEL Nuclear pore complex protein Nup98-Nup96 OS=Caenorhabditis elegans OX=6239 GN=npp-10 PE=1 SV=1	1	7	7	7	5	3	2	4	5	3	2	4	5	3	2	4	6	6	6	180.45	1678	1678	0	46.919	4.4	2.9	2.1	3.7	155510000	55512000	28375000	31346000	40279000	0	31102000	29953000	0	3	3	2	3	11
G5EEI4	G5EEI4	3	3	3		asp-1	sp|G5EEI4|ASP1_CAEEL Aspartic protease 1 OS=Caenorhabditis elegans OX=6239 GN=asp-1 PE=1 SV=1	1	3	3	3	1	2	3	2	1	2	3	2	1	2	3	2	15.7	15.7	15.7	42.692	396	396	0	22.572	6.3	12.4	15.7	12.4	75730000	19164000	18087000	20946000	17533000	0	20118000	19650000	16964000	1	2	3	2	8
G5EEI8	G5EEI8	6	6	6		chp-1	sp|G5EEI8|CHRD1_CAEEL Cysteine and histidine-rich domain-containing protein 1 OS=Caenorhabditis elegans OX=6239 GN=chp-1 PE=2 SV=1	1	6	6	6	5	4	5	4	5	4	5	4	5	4	5	4	28.7	28.7	28.7	36.007	321	321	0	43.073	22.1	19.3	22.1	22.4	664580000	170330000	130910000	171400000	191940000	188680000	161050000	152130000	160270000	5	4	4	4	17
G5EEJ7	G5EEJ7	2	2	2		msd-2	tr|G5EEJ7|G5EEJ7_CAEEL MSP domain-containing protein OS=Caenorhabditis elegans OX=6239 GN=msd-2 PE=1 SV=1	1	2	2	2	2	2	2	2	2	2	2	2	2	2	2	2	32.1	32.1	32.1	11.059	109	109	0	36.611	32.1	32.1	32.1	32.1	213580000	65346000	52303000	54251000	41683000	60900000	54666000	44495000	54752000	3	3	3	3	12
G5EEK8	G5EEK8	10	10	10	Calcium-transporting ATPase	sca-1	tr|G5EEK8|G5EEK8_CAEEL Calcium-transporting ATPase OS=Caenorhabditis elegans OX=6239 GN=sca-1 PE=1 SV=1	1	10	10	10	7	8	8	10	7	8	8	10	7	8	8	10	13.4	13.4	13.4	115.51	1059	1059	0	114.84	10.6	10.7	11.7	13.4	619160000	120990000	141080000	161880000	195210000	138620000	154880000	161170000	152020000	7	7	7	10	31
G5EEL2	G5EEL2	4	4	4		plrg-1	tr|G5EEL2|G5EEL2_CAEEL WD_REPEATS_REGION domain-containing protein OS=Caenorhabditis elegans OX=6239 GN=plrg-1 PE=1 SV=1	1	4	4	4	3	3	4	4	3	3	4	4	3	3	4	4	11.9	11.9	11.9	54.687	494	494	0	46.338	10.3	10.3	11.9	11.9	418990000	95084000	83719000	123780000	116410000	100950000	113760000	95736000	106230000	3	3	3	4	13
G5EEM5	G5EEM5	28	28	28	Zygote defective protein 9	zyg-9	sp|G5EEM5|ZYG9_CAEEL Zygote defective protein 9 OS=Caenorhabditis elegans OX=6239 GN=zyg-9 PE=1 SV=1	1	28	28	28	21	20	22	22	21	20	22	22	21	20	22	22	28.2	28.2	28.2	156.19	1415	1415	0	263.05	21.4	18.7	20.6	21.3	2266300000	522170000	456930000	656380000	630860000	588930000	612650000	513210000	540390000	22	19	24	22	87
G5EEN3	G5EEN3	2	2	2		ced-5	tr|G5EEN3|G5EEN3_CAEEL CED-5 OS=Caenorhabditis elegans OX=6239 GN=ced-5 PE=1 SV=1	1	2	2	2	0	0	1	2	0	0	1	2	0	0	1	2	2.1	2.1	2.1	203.8	1781	1781	0.00096852	10.763	0	0	0.7	2.1	4812700	0	0	1094400	3718300	0	0	0	3586900	0	0	1	2	3
G5EEN4	G5EEN4	2	2	2	Germinal center kinase 3	gck-3	sp|G5EEN4|GCK3_CAEEL Germinal center kinase 3 OS=Caenorhabditis elegans OX=6239 GN=gck-3 PE=1 SV=1	1	2	2	2	2	1	1	1	2	1	1	1	2	1	1	1	9.1	9.1	9.1	64.051	596	596	0	13.759	9.1	3.7	3.7	3.7	62001000	16105000	16756000	15960000	13179000	16105000	0	0	0	2	1	1	1	5
G5EEQ8	G5EEQ8	16	16	16			tr|G5EEQ8|G5EEQ8_CAEEL SF3b1 domain-containing protein OS=Caenorhabditis elegans OX=6239 GN=sftb-1 PE=1 SV=1	1	16	16	16	14	14	15	13	14	14	15	13	14	14	15	13	18.6	18.6	18.6	147.32	1322	1322	0	218.27	16	17.7	17.2	14.9	915930000	220920000	222930000	256280000	215810000	229610000	248000000	222880000	217610000	16	13	16	14	59
G5EES3	G5EES3	12	2	2	Protein argonaute	alg-1	tr|G5EES3|G5EES3_CAEEL Protein argonaute OS=Caenorhabditis elegans OX=6239 GN=alg-1 PE=1 SV=1	1	12	2	2	6	8	9	10	2	2	1	1	2	2	1	1	15	3.1	3.1	113.11	1023	1023	0	16.079	10.2	11.3	11.3	11.8	87882000	36948000	34006000	8844700	8082600	36970000	38152000	0	0	2	2	1	1	6
G5EES6	G5EES6	18	18	18		ufd-3	sp|G5EES6|UFD3_CAEEL Ubiquitin fusion degradation protein 3 homolog OS=Caenorhabditis elegans OX=6239 GN=ufd-3 PE=1 SV=1	1	18	18	18	13	15	16	16	13	15	16	16	13	15	16	16	35.5	35.5	35.5	93.914	860	860	0	236.66	26.9	28.8	32.8	32.1	2503600000	664570000	529120000	648000000	661950000	642940000	660540000	601770000	595540000	15	17	17	23	72
G5EES9	G5EES9	14	14	14		txl-1	tr|G5EES9|G5EES9_CAEEL ThioredoXin-Like OS=Caenorhabditis elegans OX=6239 GN=txl-1 PE=1 SV=1	1	14	14	14	10	9	11	13	10	9	11	13	10	9	11	13	74.6	74.6	74.6	31.077	284	284	0	280.5	54.9	55.3	63	74.3	1566200000	207430000	350130000	437760000	570850000	334950000	399180000	381250000	394080000	12	13	13	18	56
G5EET2	G5EET2	17	17	17		dut-1	tr|G5EET2|G5EET2_CAEEL dUTP diphosphatase OS=Caenorhabditis elegans OX=6239 GN=dut-1 PE=1 SV=1	1	17	17	17	14	13	15	14	14	13	15	14	14	13	15	14	67.4	67.4	67.4	52.194	491	491	0	323.31	56.6	48.7	57.6	55	5013200000	1173400000	1112100000	1390700000	1336900000	1174400000	1325200000	1214600000	1292900000	21	20	21	22	84
G5EET3	G5EET3	2	2	2		cdr-6	tr|G5EET3|G5EET3_CAEEL CaDmium Responsive OS=Caenorhabditis elegans OX=6239 GN=cdr-6 PE=1 SV=1	1	2	2	2	0	0	1	2	0	0	1	2	0	0	1	2	10.5	10.5	10.5	31.65	277	277	0	12.666	0	0	7.2	10.5	9528100	0	0	5236800	4291300	0	0	0	4139600	0	0	1	2	3
G5EET4	G5EET4	2	2	2			tr|G5EET4|G5EET4_CAEEL Uncharacterized protein OS=Caenorhabditis elegans OX=6239 GN=CELE_F40G12.11 PE=1 SV=1	1	2	2	2	0	1	2	0	0	1	2	0	0	1	2	0	8.9	8.9	8.9	42.516	381	381	0	13.415	0	4.2	8.9	0	7893100	0	2244300	5648700	0	0	0	5262700	0	0	1	2	0	3
G5EEV2	G5EEV2	3	3	3	Transcription-associated protein 1	trr-1	sp|G5EEV2|TRR1_CAEEL Transcription-associated protein 1 OS=Caenorhabditis elegans OX=6239 GN=trr-1 PE=2 SV=1	1	3	3	3	1	2	2	1	1	2	2	1	1	2	2	1	1.1	1.1	1.1	466.86	4064	4064	0	17.132	0.3	0.5	0.9	0.3	16872000	990150	5430700	7964500	2486900	0	0	7420200	0	1	1	2	1	5
G5EEY5	G5EEY5	5	5	5		pbrm-1	tr|G5EEY5|G5EEY5_CAEEL HMG box domain-containing protein OS=Caenorhabditis elegans OX=6239 GN=pbrm-1 PE=1 SV=1	1	5	5	5	3	4	1	2	3	4	1	2	3	4	1	2	3	3	3	216.65	1883	1883	0	29.195	2.1	3	0.6	1	71733000	29638000	26789000	8433000	6872700	28458000	31253000	0	0	3	4	1	1	9
G5EF32	G5EF32	20	20	20		npa-1	tr|G5EF32|G5EF32_CAEEL Nematode Polyprotein Allergen related OS=Caenorhabditis elegans OX=6239 GN=npa-1 PE=1 SV=1	1	20	20	20	4	10	14	12	4	10	14	12	4	10	14	12	23.5	23.5	23.5	164.68	1440	1440	0	138.04	7.2	14.4	18.4	15.1	603180000	26647000	155560000	219190000	201790000	59435000	183140000	144720000	195710000	4	7	14	12	37
G5EF53	G5EF53	3	3	3		swsn-4	tr|G5EF53|G5EF53_CAEEL SWI/SNF nucleosome remodeling complex component OS=Caenorhabditis elegans OX=6239 GN=swsn-4 PE=1 SV=1	1	3	3	3	3	3	2	2	3	3	2	2	3	3	2	2	3.6	3.6	3.6	170.61	1474	1474	0	38.569	3.6	3.6	3	3	74091000	27700000	22440000	11517000	12434000	16254000	18393000	19528000	21440000	3	2	2	2	9
G5EF65	G5EF65	2	2	2		sqv-1	tr|G5EF65|G5EF65_CAEEL UDP-glucuronate decarboxylase OS=Caenorhabditis elegans OX=6239 GN=sqv-1 PE=1 SV=1	1	2	2	2	0	0	2	2	0	0	2	2	0	0	2	2	12.2	12.2	12.2	52.656	467	467	0	19.24	0	0	12.2	12.2	52130000	0	0	35386000	16743000	0	0	32968000	0	0	0	2	2	4
G5EF83	G5EF83	3	3	3			tr|G5EF83|G5EF83_CAEEL TASPase homolog OS=Caenorhabditis elegans OX=6239 GN=tasp-1 PE=1 SV=1	1	3	3	3	3	3	2	3	3	3	2	3	3	3	2	3	13	13	13	37.054	331	331	0	22.564	13	13	8.5	13	179490000	56210000	48392000	30566000	44323000	50414000	52581000	42637000	36134000	3	3	2	3	11
G5EF84	G5EF84	3	3	3		gip-2	sp|G5EF84|GIP2_CAEEL Gamma-tubulin interacting protein 2 OS=Caenorhabditis elegans OX=6239 GN=gip-2 PE=4 SV=1	1	3	3	3	1	2	1	2	1	2	1	2	1	2	1	2	8.3	8.3	8.3	73.375	642	642	0	24.623	3.7	5.9	2.3	6.1	62595000	5141500	13711000	16406000	27338000	0	0	0	26371000	1	1	1	2	5
G5EF86	G5EF86	8	8	8			tr|G5EF86|G5EF86_CAEEL S-formylglutathione hydrolase OS=Caenorhabditis elegans OX=6239 GN=CELE_Y48G10A.1 PE=1 SV=1	1	8	8	8	6	6	8	8	6	6	8	8	6	6	8	8	42.9	42.9	42.9	31.248	280	280	0	78.669	31.1	31.1	42.9	42.9	1312800000	269660000	230530000	356270000	456310000	292380000	342110000	332550000	333500000	7	8	10	9	34
G5EFB5	G5EFB5	6	6	6		cpn-1	tr|G5EFB5|G5EFB5_CAEEL CPN-1 OS=Caenorhabditis elegans OX=6239 GN=cpn-1 PE=1 SV=1	1	6	6	6	5	4	6	6	5	4	6	6	5	4	6	6	35.4	35.4	35.4	21.066	192	192	0	48.017	28.1	21.4	35.4	35.4	971970000	308070000	72211000	346100000	245590000	266420000	200560000	244460000	237050000	5	4	6	6	21
G5EFC1	G5EFC1	5	4	4		rab-8	tr|G5EFC1|G5EFC1_CAEEL RAB family OS=Caenorhabditis elegans OX=6239 GN=rab-8 PE=1 SV=1	1	5	4	4	3	3	3	3	2	2	2	2	2	2	2	2	32.7	27.5	27.5	24.022	211	211	0	43.804	17.5	20.9	17.5	18	241790000	33686000	24636000	88748000	94719000	31152000	28231000	87658000	88353000	3	3	3	3	12
G5EFC4	G5EFC4	10	10	10			tr|G5EFC4|G5EFC4_CAEEL Cell Division Cycle related OS=Caenorhabditis elegans OX=6239 GN=cdc-5l PE=1 SV=1	1	10	10	10	7	5	8	5	7	5	8	5	7	5	8	5	20.9	20.9	20.9	85.7	755	755	0	112.48	16.8	13	19.5	13.1	515090000	96887000	82424000	213220000	122560000	102190000	140400000	112230000	151470000	7	4	8	6	25
G5EFF1	G5EFF1	3	3	3		asd-2	sp|G5EFF1|ASD2_CAEEL RNA-binding protein asd-2 OS=Caenorhabditis elegans OX=6239 GN=asd-2 PE=1 SV=1	1	3	3	3	0	2	2	2	0	2	2	2	0	2	2	2	11	11	11	47.788	445	445	0	18.576	0	7.2	7	7.2	57967000	0	23835000	9860700	24272000	0	26579000	0	23591000	0	1	2	2	5
G5EFF7	G5EFF7	8	8	8		ubql-1	sp|G5EFF7|UBQL_CAEEL Ubiquilin OS=Caenorhabditis elegans OX=6239 GN=ubql-1 PE=2 SV=1	1	8	8	8	7	6	8	7	7	6	8	7	7	6	8	7	28.5	28.5	28.5	54.086	502	502	0	224.1	26.1	20.5	28.5	25.7	1349600000	398190000	299470000	371570000	280320000	376460000	334760000	328690000	311040000	10	8	11	9	38
G5EFF9	G5EFF9	3	3	3			tr|G5EFF9|G5EFF9_CAEEL Eukaryotic Initiation Factor OS=Caenorhabditis elegans OX=6239 GN=eif-2bdelta PE=1 SV=1	1	3	3	3	3	0	2	2	3	0	2	2	3	0	2	2	8.7	8.7	8.7	58.19	529	529	0	19.682	8.7	0	5.5	5.5	53955000	20062000	0	17791000	16101000	17801000	0	18207000	16162000	2	0	1	2	5
G5EFG4	G5EFG4	22	22	22		abcf-2	tr|G5EFG4|G5EFG4_CAEEL ABC transporter, class F OS=Caenorhabditis elegans OX=6239 GN=abcf-2 PE=1 SV=1	1	22	22	22	18	15	15	17	18	15	15	17	18	15	15	17	42.9	42.9	42.9	70.379	622	622	0	250.42	35.9	34.4	34.1	39.4	2916400000	783530000	766530000	639810000	726490000	729640000	807560000	705180000	698530000	18	19	19	19	75
G5EFH7	G5EFH7	9	9	9		agef-1	tr|G5EFH7|G5EFH7_CAEEL SEC7 domain-containing protein OS=Caenorhabditis elegans OX=6239 GN=agef-1 PE=1 SV=1	1	9	9	9	3	6	3	3	3	6	3	3	3	6	3	3	7.4	7.4	7.4	179.18	1594	1594	0	72.599	1.8	5.7	2.8	2.8	95047000	25995000	37813000	20462000	10776000	0	34723000	26789000	0	3	6	3	2	14
G5EFH8	G5EFH8	11	11	11		cbs-1	tr|G5EFH8|G5EFH8_CAEEL PALP domain-containing protein OS=Caenorhabditis elegans OX=6239 GN=cbs-1 PE=1 SV=1	1	11	11	11	8	8	9	7	8	8	9	7	8	8	9	7	28.3	28.3	28.3	76.352	704	704	0	83.124	20.5	20.9	23.3	20.3	373050000	95140000	75626000	115510000	86769000	91911000	100060000	92288000	87092000	6	8	8	7	29
G5EFI4	G5EFI4	2	2	2	Galectin	lec-5	tr|G5EFI4|G5EFI4_CAEEL Galectin OS=Caenorhabditis elegans OX=6239 GN=lec-5 PE=1 SV=1	1	2	2	2	2	2	1	2	2	2	1	2	2	2	1	2	10.8	10.8	10.8	35.437	314	314	0	16.588	10.8	10.8	7.3	10.8	226300000	69359000	56993000	43315000	56630000	69712000	63625000	0	0	2	2	1	1	6
G5EFJ4	G5EFJ4	2	2	2		capg-1	sp|G5EFJ4|CAPG1_CAEEL Condensin complex subunit capg-1 OS=Caenorhabditis elegans OX=6239 GN=capg-1 PE=1 SV=1	1	2	2	2	0	0	1	2	0	0	1	2	0	0	1	2	2.3	2.3	2.3	131.46	1153	1153	0	11.324	0	0	1.3	2.3	5253600	0	0	1747400	3506200	0	0	0	3382300	0	0	1	2	3
G5EFK4	G5EFK4	10	6	6		arf-3	tr|G5EFK4|G5EFK4_CAEEL ADP-Ribosylation Factor homolog OS=Caenorhabditis elegans OX=6239 GN=arf-3 PE=1 SV=1	1	10	6	6	8	7	9	8	4	3	6	4	4	3	6	4	75.6	48.9	48.9	20.589	180	180	0	83.519	71.1	58.9	69.4	67.2	1251300000	291140000	250920000	365990000	343270000	305630000	319880000	303900000	315530000	5	4	7	5	21
G5EFL1	G5EFL1	2	2	2		hex-2	tr|G5EFL1|G5EFL1_CAEEL Beta-N-acetylhexosaminidase OS=Caenorhabditis elegans OX=6239 GN=hex-2 PE=1 SV=1	1	2	2	2	0	1	1	1	0	1	1	1	0	1	1	1	4.7	4.7	4.7	69.252	596	596	0.00096712	10.727	0	1.3	3.4	3.4	12076000	0	7595500	1700600	2779700	0	0	0	2681500	0	0	1	1	2
G5EFL7	G5EFL7	2	2	2			tr|G5EFL7|G5EFL7_CAEEL Protein kinase domain-containing protein OS=Caenorhabditis elegans OX=6239 GN=CELE_E02H4.6 PE=1 SV=1	1	2	2	2	2	1	1	1	2	1	1	1	2	1	1	1	11.2	11.2	11.2	34.274	303	303	0	11.757	11.2	3.6	3.6	3.6	48684000	20817000	7171900	10613000	10083000	20817000	0	0	0	2	1	1	1	5
G5EFM0	G5EFM0	3	3	3		mdf-1	tr|G5EFM0|G5EFM0_CAEEL MAD (Yeast Mitosis arrest DeFicient) related OS=Caenorhabditis elegans OX=6239 GN=mdf-1 PE=1 SV=1	1	3	3	3	2	1	2	1	2	1	2	1	2	1	2	1	7.2	7.2	7.2	78.632	679	679	0	20.192	5.7	3.8	5.3	3.8	74534000	21622000	13327000	27006000	12579000	0	0	25160000	0	1	1	2	1	5
G5EFP3	G5EFP3	8	8	8		mrp-4	tr|G5EFP3|G5EFP3_CAEEL Uncharacterized protein OS=Caenorhabditis elegans OX=6239 GN=mrp-4 PE=1 SV=1	1	8	8	8	6	2	7	4	6	2	7	4	6	2	7	4	8.5	8.5	8.5	177.64	1573	1573	0	65.302	6	2.8	7.5	4.4	163290000	50541000	12784000	60951000	39016000	43953000	27270000	44099000	43992000	5	2	6	5	18
G5EFP4	G5EFP4	9	9	9		sym-1	tr|G5EFP4|G5EFP4_CAEEL SYM-1 protein OS=Caenorhabditis elegans OX=6239 GN=sym-1 PE=1 SV=1	1	9	9	9	7	8	7	5	7	8	7	5	7	8	7	5	22.9	22.9	22.9	75.604	680	680	0	98.354	17.8	21.3	17.8	12.9	1106300000	302550000	286190000	332400000	185150000	287360000	292220000	277940000	254590000	6	7	8	5	26
G5EFP5	G5EFP5	3	3	3		fut-3	sp|G5EFP5|FUTC_CAEEL Alpha-(1,3)-fucosyltransferase fut-3 OS=Caenorhabditis elegans OX=6239 GN=fut-3 PE=1 SV=1	1	3	3	3	3	1	1	1	3	1	1	1	3	1	1	1	10.2	10.2	10.2	45.744	400	400	0	24.509	10.2	6.8	3.5	3.5	56593000	25714000	5282200	13054000	12544000	25714000	0	0	0	2	1	1	1	5
G5EFS4	G5EFS4	5	5	5	m7GpppX diphosphatase	dcs-1	sp|G5EFS4|DCPS_CAEEL m7GpppX diphosphatase OS=Caenorhabditis elegans OX=6239 GN=dcs-1 PE=1 SV=1	1	5	5	5	5	4	4	4	5	4	4	4	5	4	4	4	22.2	22.2	22.2	36.476	311	311	0	59.34	22.2	19	19	19	487800000	121850000	119580000	135200000	111170000	116120000	136660000	127550000	108950000	4	4	4	4	16
G5EFT4	G5EFT4	14	14	14		AP-1	sp|G5EFT4|AMP1_CAEEL Aminopeptidase ltah-1.1 OS=Caenorhabditis elegans OX=6239 GN=ltah-1.1 PE=1 SV=1	1	14	14	14	11	12	13	12	11	12	13	12	11	12	13	12	35.8	35.8	35.8	68.248	609	609	0	134.79	29.1	29.6	33.5	31.9	1201100000	260550000	321230000	314190000	305150000	303900000	342080000	272770000	289470000	10	12	12	13	47
G5EFT5	G5EFT5	2	2	2		hsf-1	tr|G5EFT5|G5EFT5_CAEEL HSF_DOMAIN domain-containing protein OS=Caenorhabditis elegans OX=6239 GN=hsf-1 PE=1 SV=1	1	2	2	2	1	2	1	0	1	2	1	0	1	2	1	0	6.7	6.7	6.7	75.011	671	671	0	21.086	4.9	6.7	4.9	0	34853000	6892300	14871000	13090000	0	0	16693000	0	0	2	2	1	0	5
G5EFV2	G5EFV2	2	2	2			tr|G5EFV2|G5EFV2_CAEEL Protein kinase domain-containing protein OS=Caenorhabditis elegans OX=6239 GN=CELE_ZK524.4 PE=1 SV=1	1	2	2	2	1	1	0	1	1	1	0	1	1	1	0	1	2.4	2.4	2.4	113.13	1016	1016	0	12.998	1.2	1.2	0	1.2	25044000	8959800	8425400	0	7659100	0	9458100	0	0	0	1	0	0	1
G5EFV4	G5EFV4	4	4	4		hmg-1.1	tr|G5EFV4|G5EFV4_CAEEL HMG box domain-containing protein OS=Caenorhabditis elegans OX=6239 GN=hmg-1.1 PE=1 SV=1	1	4	4	4	3	3	3	4	3	3	3	4	3	3	3	4	37.9	37.9	37.9	10.613	95	95	0	27.796	24.2	24.2	24.2	37.9	716510000	197800000	183800000	162170000	172730000	191390000	213050000	145360000	172050000	2	3	3	4	12
G5EFW3	G5EFW3	17	17	17		sma-1	tr|G5EFW3|G5EFW3_CAEEL SMAll OS=Caenorhabditis elegans OX=6239 GN=sma-1 PE=1 SV=1	1	17	17	17	9	7	11	10	9	7	11	10	9	7	11	10	6.7	6.7	6.7	481.82	4166	4166	0	144.82	3.5	2.9	4.6	3.6	255480000	61056000	50551000	76302000	67572000	58119000	64183000	75084000	56686000	9	6	12	10	37
G5EFX8	G5EFX8	5	5	5		ntl-3	tr|G5EFX8|G5EFX8_CAEEL NOT2_3_5 domain-containing protein OS=Caenorhabditis elegans OX=6239 GN=ntl-3 PE=1 SV=1	1	5	5	5	4	4	5	4	4	4	5	4	4	4	5	4	11.7	11.7	11.7	78.28	701	701	0	63.32	8.1	8.1	11.7	8.1	486390000	130410000	84349000	127340000	144280000	123900000	136220000	96006000	126800000	4	4	6	4	18
G5EFY6	G5EFY6	18	18	18		sec-31	tr|G5EFY6|G5EFY6_CAEEL WD_REPEATS_REGION domain-containing protein OS=Caenorhabditis elegans OX=6239 GN=sec-31 PE=1 SV=1	1	18	18	18	11	9	14	12	11	9	14	12	11	9	14	12	28.1	28.1	28.1	119.6	1083	1083	0	220.58	19.2	16.3	23.4	20.1	478000000	97623000	92222000	140170000	147980000	106630000	115050000	123800000	129020000	10	9	14	12	45
G5EFZ1	G5EFZ1	10	10	10	2,3-bisphosphoglycerate-independent phosphoglycerate mutase	ipgm-1	sp|G5EFZ1|GPMI_CAEEL 2,3-bisphosphoglycerate-independent phosphoglycerate mutase OS=Caenorhabditis elegans OX=6239 GN=ipgm-1 PE=1 SV=1	1	10	10	10	8	7	8	9	8	7	8	9	8	7	8	9	29.7	29.7	29.7	59.225	539	539	0	108.78	24.7	22.3	25.6	27.6	1937000000	414900000	396260000	505210000	620640000	479850000	483810000	467300000	498150000	10	8	9	11	38
G5EG13	G5EG13	9	9	9		dhs-12	tr|G5EG13|G5EG13_CAEEL DeHydrogenases, Short chain OS=Caenorhabditis elegans OX=6239 GN=dhs-12 PE=1 SV=1	1	9	9	9	8	8	8	8	8	8	8	8	8	8	8	8	57.3	57.3	57.3	26.598	255	255	0	252.22	52.5	52.5	51	51	2085600000	539000000	510870000	561110000	474630000	546910000	458170000	577290000	510720000	11	11	10	8	40
G5EG18	G5EG18	4	4	4		crn-2	tr|G5EG18|G5EG18_CAEEL Cell death-related nuclease 2 OS=Caenorhabditis elegans OX=6239 GN=crn-2 PE=1 SV=1	1	4	4	4	2	3	3	3	2	3	3	3	2	3	3	3	26.2	26.2	26.2	31.728	286	286	0	31.353	13.3	17.5	22	22	92390000	13508000	16799000	29320000	32762000	20646000	25600000	21735000	23306000	2	4	3	2	11
G5EG26	G5EG26	4	4	4		R151.8A	tr|G5EG26|G5EG26_CAEEL R151.8A protein OS=Caenorhabditis elegans OX=6239 GN=R151.8A PE=1 SV=1	1	4	4	4	1	2	2	2	1	2	2	2	1	2	2	2	24.9	24.9	24.9	26.607	233	233	0	22.805	3	12	10.7	8.2	216170000	41898000	52163000	63637000	58476000	0	0	0	56409000	1	2	1	1	5
G5EG62	G5EG62	11	11	11		unc-45	tr|G5EG62|G5EG62_CAEEL TPR_REGION domain-containing protein OS=Caenorhabditis elegans OX=6239 GN=unc-45 PE=1 SV=1	1	11	11	11	7	7	7	7	7	7	7	7	7	7	7	7	15.1	15.1	15.1	107.42	961	961	0	99.591	9.5	11.7	10	9.3	390190000	112410000	87811000	92285000	97679000	102920000	98155000	101850000	88269000	6	5	7	6	24
G5EG65	G5EG65	3	3	3		hid-1	tr|G5EG65|G5EG65_CAEEL HID-1 OS=Caenorhabditis elegans OX=6239 GN=hid-1 PE=1 SV=1	1	3	3	3	0	1	2	2	0	1	2	2	0	1	2	2	7	7	7	82.673	729	729	0	21.696	0	2.7	5.3	4.3	73666000	0	30493000	33760000	9413600	0	0	31453000	0	0	1	2	1	4
G5EG81	G5EG81	7	7	7	Ubiquitin carboxyl-terminal hydrolase		tr|G5EG81|G5EG81_CAEEL Ubiquitin carboxyl-terminal hydrolase OS=Caenorhabditis elegans OX=6239 GN=CELE_T24B8.7 PE=1 SV=2	1	7	7	7	2	3	5	4	2	3	5	4	2	3	5	4	4.5	4.5	4.5	340.49	2938	2938	0	47.407	0.9	2.4	2.5	3	81381000	15499000	16113000	23381000	26389000	20573000	17418000	19455000	23380000	2	3	4	4	13
G5EGB3	G5EGB3	2	2	2		ragc-1	tr|G5EGB3|G5EGB3_CAEEL RAs-related GTP binding protein C homolog OS=Caenorhabditis elegans OX=6239 GN=ragc-1 PE=1 SV=1	1	2	2	2	1	1	2	1	1	1	2	1	1	1	2	1	6.2	6.2	6.2	38.873	338	338	0	14.418	2.7	3.6	6.2	2.7	292710000	13296000	77207000	141660000	60545000	0	0	131980000	0	1	1	2	1	5
G5EGG0	G5EGG0	5	5	5		uso-1	tr|G5EGG0|G5EGG0_CAEEL USO1 (Yeast transport protein) homolog OS=Caenorhabditis elegans OX=6239 GN=uso-1 PE=1 SV=1	1	5	5	5	5	3	4	4	5	3	4	4	5	3	4	4	8.5	8.5	8.5	106.85	941	941	0	54.111	8.5	4.4	6.7	7.2	209720000	33216000	14342000	108330000	53833000	26132000	28623000	88774000	58641000	4	3	5	4	16
G5EGH2	G5EGH2	3	3	3		moc-1	tr|G5EGH2|G5EGH2_CAEEL Molybdopterin molybdenumtransferase OS=Caenorhabditis elegans OX=6239 GN=moc-1 PE=1 SV=1	1	3	3	3	3	1	2	0	3	1	2	0	3	1	2	0	13.3	13.3	13.3	47.077	435	435	0	21.322	13.3	4.6	10.6	0	88568000	39788000	25204000	23576000	0	34921000	0	26832000	0	3	1	2	0	6
G5EGK1	G5EGK1	11	11	11		tln-1	tr|G5EGK1|G5EGK1_CAEEL Talin OS=Caenorhabditis elegans OX=6239 GN=tln-1 PE=1 SV=1	1	11	11	11	9	7	7	9	9	7	7	9	9	7	7	9	7.9	7.9	7.9	279.12	2553	2553	0	106.14	6.8	5.6	4.1	7	330550000	96653000	80902000	45569000	107420000	77071000	93973000	76430000	86077000	10	8	8	10	36
G5EGK8	G5EGK8	11	11	9	Serine/threonine-protein phosphatase	let-92	sp|G5EGK8|PP2A_CAEEL Serine/threonine-protein phosphatase 2A catalytic subunit OS=Caenorhabditis elegans OX=6239 GN=let-92 PE=1 SV=1	1	11	11	9	9	7	9	10	9	7	9	10	7	5	7	8	49.1	49.1	44.3	36.302	318	318	0	189.87	37.7	34.3	37.7	45.6	3874700000	967910000	772900000	1110500000	1023400000	929120000	1001600000	956240000	970400000	13	12	13	15	53
G5EGL2	G5EGL2	11	11	11			tr|G5EGL2|G5EGL2_CAEEL OBG-type G domain-containing protein OS=Caenorhabditis elegans OX=6239 GN=CELE_T28D6.6 PE=1 SV=1	1	11	11	11	9	8	8	9	9	8	8	9	9	8	8	9	35.8	35.8	35.8	40.808	366	366	0	93.192	30.9	26	27.3	30.3	878880000	225990000	226030000	183430000	243430000	194960000	233770000	234400000	222310000	11	10	9	9	39
G5EGP8	G5EGP8	10	10	10		cpz-1	sp|G5EGP8|CATZ1_CAEEL Cathepsin Z-1 OS=Caenorhabditis elegans OX=6239 GN=cpz-1 PE=1 SV=1	1	10	10	10	8	7	10	8	8	7	10	8	8	7	10	8	58.8	58.8	58.8	34.741	306	306	0	130.27	44.1	39.5	58.8	51.3	3242300000	844570000	747650000	897180000	752880000	798090000	841110000	767370000	839420000	10	8	11	11	40
G5EGR8	G5EGR8	4	4	4			tr|G5EGR8|G5EGR8_CAEEL tRNA (adenine(58)-N(1))-methyltransferase catalytic subunit TRMT61A OS=Caenorhabditis elegans OX=6239 GN=CELE_W02A11.1 PE=1 SV=1	1	4	4	4	3	3	1	1	3	3	1	1	3	3	1	1	26	26	26	34.344	312	312	0	32.115	20.8	20.8	5.1	10.3	81781000	38034000	33898000	6329900	3518900	38414000	37673000	0	0	3	3	0	1	7
G5EGS5	G5EGS5	10	10	10		gbf-1	sp|G5EGS5|GBF1_CAEEL Golgi-specific brefeldin A-resistance guanine nucleotide exchange factor 1 homolog OS=Caenorhabditis elegans OX=6239 GN=gbf-1 PE=3 SV=1	1	10	10	10	4	7	7	6	4	7	7	6	4	7	7	6	9.2	9.2	9.2	219.53	1975	1975	0	79.453	3.2	6.4	5.8	5	313590000	45761000	105920000	83641000	78263000	83157000	84724000	68642000	81563000	4	4	6	5	19
Q9N574;G5EGT6;I2HAA8;Q9U1R5	Q9N574;G5EGT6;I2HAA8	3;3;2;1	3;3;2;1	3;3;2;1		cyp-31a3;cyp-31a2;cyp-31a5	tr|Q9N574|Q9N574_CAEEL CYtochrome P450 family OS=Caenorhabditis elegans OX=6239 GN=cyp-31a3 PE=3 SV=2;tr|G5EGT6|G5EGT6_CAEEL CYtochrome P450 family OS=Caenorhabditis elegans OX=6239 GN=cyp-31a2 PE=3 SV=1;tr|I2HAA8|I2HAA8_CAEEL CYtochrome P450 family OS=Cae	4	3	3	3	0	0	2	3	0	0	2	3	0	0	2	3	8.7	8.7	8.7	56.778	495	495;495;308;511	0	18.358	0	0	4.4	8.7	67173000	0	0	35804000	31368000	0	0	33357000	0	0	0	2	3	5
G5EGT7	G5EGT7	18	18	18		iffb-1	tr|G5EGT7|G5EGT7_CAEEL Eukaryotic translation initiation factor 5B OS=Caenorhabditis elegans OX=6239 GN=iffb-1 PE=1 SV=1	1	18	18	18	14	13	15	13	14	13	15	13	14	13	15	13	26.9	26.9	26.9	120.42	1074	1074	0	176.67	19.6	18	23.3	18.6	2360800000	600650000	482890000	660600000	616630000	590030000	616210000	578470000	568300000	15	13	17	11	56
G5EGU1	G5EGU1	3	3	3		egl-30	tr|G5EGU1|G5EGU1_CAEEL EGL-30 OS=Caenorhabditis elegans OX=6239 GN=egl-30 PE=1 SV=1	1	3	3	3	1	3	1	2	1	3	1	2	1	3	1	2	13.2	13.2	13.2	41.865	355	355	0	18.929	2	13.2	2	7.3	43510000	10810000	13757000	8482900	10460000	0	15443000	0	0	0	1	0	1	2
H1UBK1;P90883;P50581	H1UBK1	14;5;3	14;5;3	14;5;3	Methionine aminopeptidase 2	map-2	sp|H1UBK1|MAP2_CAEEL Methionine aminopeptidase 2 OS=Caenorhabditis elegans OX=6239 GN=map-2 PE=1 SV=1	3	14	14	14	10	11	7	12	10	11	7	12	10	11	7	12	40.4	40.4	40.4	52.374	468	468;182;182	0	149.24	26.3	31.8	23.3	36.5	2407700000	611090000	601590000	472050000	722940000	637060000	638590000	551530000	593650000	9	11	7	12	39
H2FLL1	H2FLL1	33	33	33		lea-1	tr|H2FLL1|H2FLL1_CAEEL Plant Late Embryo Abundant (LEA) related OS=Caenorhabditis elegans OX=6239 GN=lea-1 PE=1 SV=1	1	33	33	33	26	20	25	21	26	20	25	21	26	20	25	21	27.6	27.6	27.6	147.9	1397	1397	0	297.51	23.1	19.5	21.9	17.8	9869100000	3124800000	2172000000	2270800000	2301500000	2946400000	2554800000	2283200000	2109000000	36	23	32	30	121
H2KMK6	H2KMK6	11	11	11			tr|H2KMK6|H2KMK6_CAEEL Uncharacterized protein OS=Caenorhabditis elegans OX=6239 GN=CELE_Y38E10A.22 PE=1 SV=2	1	11	11	11	6	6	7	7	6	6	7	7	6	6	7	7	32.2	32.2	32.2	48.563	428	428	0	89.927	21.5	22.2	20.1	23.1	446350000	112940000	59612000	143490000	130310000	117600000	85858000	127100000	108690000	7	7	9	9	32
H2KML7	H2KML7	5	5	5			tr|H2KML7|H2KML7_CAEEL INTegrator complex Subunit homolog OS=Caenorhabditis elegans OX=6239 GN=ints-8 PE=1 SV=1	1	5	5	5	3	4	4	3	3	4	4	3	3	4	4	3	7.9	7.9	7.9	111.23	977	977	0	33.136	4.9	6	5.8	4	55641000	10713000	14940000	17540000	12447000	12036000	14009000	15319000	14468000	3	4	4	3	14
H2KY58	H2KY58	2	2	2		ain-2	tr|H2KY58|H2KY58_CAEEL ALG-1 INteracting protein OS=Caenorhabditis elegans OX=6239 GN=ain-2 PE=1 SV=1	1	2	2	2	2	2	2	2	2	2	2	2	2	2	2	2	6.4	6.4	6.4	79.896	748	748	0	23.059	6.4	6.4	6.4	6.4	218660000	51206000	39686000	79449000	48316000	67979000	45178000	53004000	50222000	3	2	3	2	10
H2KY75	H2KY75	2	2	2			tr|H2KY75|H2KY75_CAEEL ARF7EP_C domain-containing protein OS=Caenorhabditis elegans OX=6239 GN=arle-14 PE=1 SV=1	1	2	2	2	0	0	2	0	0	0	2	0	0	0	2	0	12.7	12.7	12.7	22.908	204	204	0	12.381	0	0	12.7	0	3328800	0	0	3328800	0	0	0	3101300	0	0	0	2	0	2
H2KYB8	H2KYB8	2	2	2		grld-1	tr|H2KYB8|H2KYB8_CAEEL Glutamate Receptor Level Decreased OS=Caenorhabditis elegans OX=6239 GN=grld-1 PE=1 SV=1	1	2	2	2	2	1	1	1	2	1	1	1	2	1	1	1	5	5	5	58.891	520	520	0	13.139	5	2.9	2.9	2.9	38189000	28032000	3061100	3560900	3535300	28032000	0	0	0	1	1	1	1	4
H2KYE0	H2KYE0	11	11	11		nra-4	sp|H2KYE0|NRA4_CAEEL Nicotinic receptor-associated protein 4 OS=Caenorhabditis elegans OX=6239 GN=nra-4 PE=1 SV=1	1	11	11	11	5	3	7	7	5	3	7	7	5	3	7	7	18.4	18.4	18.4	121.9	1123	1123	0	93.845	7.7	5.7	12.2	11.8	337360000	64699000	44706000	117980000	109980000	68624000	63441000	102340000	96490000	5	3	8	7	23
H2KYH8	H2KYH8	3	3	3			tr|H2KYH8|H2KYH8_CAEEL Uncharacterized protein OS=Caenorhabditis elegans OX=6239 GN=C06A6.2 PE=1 SV=2	1	3	3	3	0	0	3	1	0	0	3	1	0	0	3	1	5	5	5	75.097	666	666	0	16.389	0	0	5	1.2	19558000	0	0	15247000	4310700	0	0	14205000	0	0	0	1	1	2
H2KYI5	H2KYI5	4	4	4			tr|H2KYI5|H2KYI5_CAEEL A_deaminase domain-containing protein OS=Caenorhabditis elegans OX=6239 GN=adah-1 PE=1 SV=1	1	4	4	4	3	3	4	3	3	3	4	3	3	3	4	3	9.7	9.7	9.7	43.675	391	391	0	35.004	9.7	9.7	9.7	6.9	130170000	38562000	36580000	35731000	19297000	29093000	31957000	32563000	37918000	4	3	4	3	14
H2KYJ5	H2KYJ5	6	6	6		mtch-1	tr|H2KYJ5|H2KYJ5_CAEEL MiTochondrial Carrier Homolog OS=Caenorhabditis elegans OX=6239 GN=mtch-1 PE=1 SV=1	1	6	6	6	3	4	2	4	3	4	2	4	3	4	2	4	23.4	23.4	23.4	37.418	342	342	0	122.95	14	17.3	13.7	16.4	427680000	107510000	97233000	74453000	148480000	113220000	107030000	0	139650000	4	3	2	5	14
H2KYN0	H2KYN0	2	2	2		vps-45	tr|H2KYN0|H2KYN0_CAEEL Related to yeast Vacuolar Protein Sorting factor OS=Caenorhabditis elegans OX=6239 GN=vps-45 PE=1 SV=1	1	2	2	2	1	1	2	1	1	1	2	1	1	1	2	1	5.5	5.5	5.5	62.119	547	547	0	12.084	1.5	1.5	5.5	1.5	37397000	6450500	6596400	16077000	8273000	0	0	14978000	0	1	1	2	1	5
H2KYN6	H2KYN6	8	8	8		smk-1	tr|H2KYN6|H2KYN6_CAEEL SMK-1 domain-containing protein OS=Caenorhabditis elegans OX=6239 GN=smk-1 PE=1 SV=1	1	8	8	8	5	6	7	5	5	6	7	5	5	6	7	5	9.1	9.1	9.1	122.98	1085	1085	0	67.88	5.4	6.4	8.2	5.4	416310000	94769000	97259000	128570000	95712000	104800000	118440000	92932000	99886000	5	5	7	5	22
H2KYR1	H2KYR1	14	14	14		vig-1	tr|H2KYR1|H2KYR1_CAEEL HABP4_PAI-RBP1 domain-containing protein OS=Caenorhabditis elegans OX=6239 GN=vig-1 PE=1 SV=1	1	14	14	14	14	12	13	12	14	12	13	12	14	12	13	12	43.7	43.7	43.7	40.406	378	378	0	252.48	43.7	43.7	43.7	43.7	13354000000	3498900000	3006500000	3438100000	3410400000	3362800000	3311500000	3378200000	3143800000	36	34	36	33	139
H2KYU6;Q95QZ9	H2KYU6;Q95QZ9	9;8	9;8	9;8		npl-4.1;npl-4.2	sp|H2KYU6|NPL41_CAEEL Nuclear protein localization protein 4 homolog 1 OS=Caenorhabditis elegans OX=6239 GN=npl-4.1 PE=1 SV=1;sp|Q95QZ9|NPL42_CAEEL Nuclear protein localization protein 4 homolog 2 OS=Caenorhabditis elegans OX=6239 GN=npl-4.2 PE=1 SV=1	2	9	9	9	7	7	9	9	7	7	9	9	7	7	9	9	29.1	29.1	29.1	59.579	529	529;529	0	132.7	24.6	24.6	29.1	29.1	1593300000	383580000	286280000	476090000	447320000	361490000	427050000	375450000	416020000	7	9	9	9	34
H2KZ07	H2KZ07	7	7	7		clec-266	tr|H2KZ07|H2KZ07_CAEEL C-type lectin domain-containing protein OS=Caenorhabditis elegans OX=6239 GN=clec-266 PE=1 SV=1	1	7	7	7	7	7	7	7	7	7	7	7	7	7	7	7	36.3	36.3	36.3	28.9	248	248	0	178.82	36.3	36.3	36.3	36.3	6115100000	1466000000	1540800000	1549900000	1558300000	1545900000	1660400000	1452100000	1484500000	12	14	13	14	53
H2KZD5	H2KZD5	9	9	9		csr-1	tr|H2KZD5|H2KZD5_CAEEL Piwi domain-containing protein OS=Caenorhabditis elegans OX=6239 GN=csr-1 PE=1 SV=1	1	9	9	9	3	6	3	6	3	6	3	6	3	6	3	6	11.5	11.5	11.5	116.31	1030	1030	0	58.46	5.4	7.8	3.8	9.1	222480000	42256000	74554000	31901000	73772000	58232000	51131000	64491000	52978000	4	5	2	5	16
H2KZG6	H2KZG6	7	5	5		acdh-1	tr|H2KZG6|H2KZG6_CAEEL Acyl CoA DeHydrogenase OS=Caenorhabditis elegans OX=6239 GN=acdh-1 PE=1 SV=1	1	7	5	5	7	6	6	5	5	4	4	3	5	4	4	3	23	18.7	18.7	47.147	427	427	0	56.034	23	20.8	20.8	14.5	623330000	110780000	276340000	126880000	109330000	157090000	165720000	161710000	160140000	6	5	5	4	20
H2KZJ5	H2KZJ5	10	10	10		glrx-3	tr|H2KZJ5|H2KZJ5_CAEEL GLutaRedoXin OS=Caenorhabditis elegans OX=6239 GN=glrx-3 PE=1 SV=1	1	10	10	10	5	7	7	8	5	7	7	8	5	7	7	8	42.9	42.9	42.9	38.481	345	345	0	202.81	23.2	37.4	33.3	32.8	843300000	186930000	215230000	205010000	236130000	196910000	237940000	219460000	193020000	6	9	7	5	27
H2KZK7	H2KZK7	12	12	12		dpf-3	tr|H2KZK7|H2KZK7_CAEEL Dipeptidyl Peptidase Four (IV) family OS=Caenorhabditis elegans OX=6239 GN=dpf-3 PE=1 SV=1	1	12	12	12	4	2	6	8	4	2	6	8	4	2	6	8	22.3	22.3	22.3	105.84	931	931	0	82.44	6.1	2.5	9.8	14.2	388500000	90153000	47119000	118390000	132840000	96345000	83335000	77925000	123880000	4	2	6	8	20
H2KZQ8	H2KZQ8	3	3	3			tr|H2KZQ8|H2KZQ8_CAEEL Protein transport protein sec16 OS=Caenorhabditis elegans OX=6239 GN=sec-16a.2 PE=1 SV=1	1	3	3	3	0	0	2	2	0	0	2	2	0	0	2	2	3.3	3.3	3.3	181.7	1632	1632	0	18.018	0	0	2.6	2.3	45135000	0	0	31393000	13742000	0	0	29248000	0	0	0	1	1	2
H2L031	H2L031	3	3	3		tag-153	tr|H2L031|H2L031_CAEEL NOT2_3_5 domain-containing protein OS=Caenorhabditis elegans OX=6239 GN=tag-153 PE=1 SV=1	1	3	3	3	2	2	3	3	2	2	3	3	2	2	3	3	7.6	7.6	7.6	80.502	733	733	0	23.834	4.6	4.6	7.6	7.6	66110000	13654000	16537000	17776000	18143000	14996000	19473000	15859000	15953000	2	2	4	3	11
H2L056	H2L056	14	14	14		ubxn-3	sp|H2L056|UBXN3_CAEEL UBX domain-containing protein 3 OS=Caenorhabditis elegans OX=6239 GN=ubxn-3 PE=1 SV=1	1	14	14	14	11	13	10	10	11	13	10	10	11	13	10	10	27.2	27.2	27.2	69.672	613	613	0	145.91	21.4	25.9	17.3	22.2	1194200000	298660000	333690000	299970000	261830000	275290000	310190000	317970000	301860000	11	15	10	11	47
H2L0A6	H2L0A6	3	3	3			tr|H2L0A6|H2L0A6_CAEEL Uncharacterized protein OS=Caenorhabditis elegans OX=6239 GN=CELE_H14E04.2 PE=1 SV=1	1	3	3	3	2	3	2	2	2	3	2	2	2	3	2	2	10.3	10.3	10.3	63.604	582	582	0	26.959	8.1	10.3	7.6	8.1	175640000	48216000	42630000	35083000	49713000	49626000	48774000	0	45627000	2	3	2	2	9
H2L0A8	H2L0A8	7	7	7			tr|H2L0A8|H2L0A8_CAEEL Uncharacterized protein OS=Caenorhabditis elegans OX=6239 GN=CELE_H05C05.1 PE=1 SV=2	1	7	7	7	6	4	4	5	6	4	4	5	6	4	4	5	15.6	15.6	15.6	97.969	903	903	0	89.101	13.1	9	9	11.5	276470000	72748000	49990000	86930000	66807000	67280000	62941000	74056000	62498000	6	5	5	6	22
H2L0C0	H2L0C0	3	3	3		emc-1	tr|H2L0C0|H2L0C0_CAEEL ER membrane protein complex subunit 1 OS=Caenorhabditis elegans OX=6239 GN=emc-1 PE=1 SV=1	1	3	3	3	1	2	3	3	1	2	3	3	1	2	3	3	5.1	5.1	5.1	104.81	946	946	0	22.394	2.1	3.8	5.1	5.1	98177000	2852000	30389000	24860000	40076000	0	29416000	32538000	33980000	1	3	3	3	10
H2L0H5	H2L0H5	11	11	11		wapl-1	sp|H2L0H5|WAPL_CAEEL Wings apart-like protein homolog 1 OS=Caenorhabditis elegans OX=6239 GN=wapl-1 PE=3 SV=1	1	11	11	11	10	9	7	9	10	9	7	9	10	9	7	9	22.1	22.1	22.1	84.331	748	748	0	163.35	20.6	19.4	15.1	19.4	600220000	144320000	161870000	125200000	168830000	141460000	168050000	144500000	151530000	13	9	8	10	40
H2L0I8	H2L0I8	3	3	3			tr|H2L0I8|H2L0I8_CAEEL FolliculiN Interacting Protein OS=Caenorhabditis elegans OX=6239 GN=fnip-2 PE=1 SV=1	1	3	3	3	2	2	2	2	2	2	2	2	2	2	2	2	3.7	3.7	3.7	105.97	955	955	0	18.328	2.1	2.5	2.1	2.1	47379000	12801000	8529300	13084000	12965000	0	0	0	12506000	1	1	1	1	4
H2L0M0	H2L0M0	9	9	9		pod-2	tr|H2L0M0|H2L0M0_CAEEL Acetyl-CoA carboxylase OS=Caenorhabditis elegans OX=6239 GN=pod-2 PE=1 SV=1	1	9	9	9	6	5	5	6	6	5	5	6	6	5	5	6	7.6	7.6	7.6	242.59	2165	2165	0	76.771	5.4	4.7	4.8	5.1	238250000	72035000	41931000	46801000	77486000	55305000	68976000	61538000	51636000	6	4	5	4	19
H2L0P9	H2L0P9	3	3	3			tr|H2L0P9|H2L0P9_CAEEL TLDc domain-containing protein OS=Caenorhabditis elegans OX=6239 GN=CELE_Y39A3CL.4 PE=1 SV=1	1	3	3	3	2	0	1	0	2	0	1	0	2	0	1	0	9	9	9	46.384	411	411	0	20.364	5.1	0	3.9	0	30434000	23351000	0	7082200	0	23351000	0	0	0	1	0	1	0	2
H2L2A8	H2L2A8	7	7	7	Uridine kinase		tr|H2L2A8|H2L2A8_CAEEL Uridine kinase OS=Caenorhabditis elegans OX=6239 GN=CELE_F19B6.1 PE=1 SV=1	1	7	7	7	5	6	6	5	5	6	6	5	5	6	6	5	19.3	19.3	19.3	64.43	569	569	0	52.654	14.2	17.6	16.9	13	609090000	169720000	146960000	148930000	143490000	142580000	152820000	152560000	163890000	6	6	5	4	21
H2L2D0	H2L2D0	2	2	2			tr|H2L2D0|H2L2D0_CAEEL PWI domain-containing protein OS=Caenorhabditis elegans OX=6239 GN=rbm-25 PE=1 SV=1	1	2	2	2	0	0	0	2	0	0	0	2	0	0	0	2	6.5	6.5	6.5	82.719	707	707	0	12.871	0	0	0	6.5	27429000	0	0	0	27429000	0	0	0	26459000	0	0	0	1	1
H2L2E8;G5EDD4;Q9XXH2;Q20221;P91873;P52274;Q19490	H2L2E8;G5EDD4	23;15;4;3;2;2;1	5;1;0;0;0;0;0	5;1;0;0;0;0;0		tba-1;tba-4	tr|H2L2E8|H2L2E8_CAEEL Tubulin alpha chain OS=Caenorhabditis elegans OX=6239 GN=tba-1 PE=1 SV=1;tr|G5EDD4|G5EDD4_CAEEL Tubulin alpha chain OS=Caenorhabditis elegans OX=6239 GN=tba-4 PE=1 SV=1	7	23	5	5	20	21	22	23	4	5	5	5	4	5	5	5	62.3	18.5	18.5	50.647	454	454;448;85;456;464;452;447	0	157.39	55.1	60.4	62.3	62.3	8023600000	2093800000	2034700000	1851000000	2044200000	2077900000	2093900000	1828400000	2047000000	10	9	11	11	41
H8ESF3	H8ESF3	10	10	10		swsn-1	tr|H8ESF3|H8ESF3_CAEEL SANT domain-containing protein OS=Caenorhabditis elegans OX=6239 GN=swsn-1 PE=1 SV=1	1	10	10	10	8	6	8	8	8	6	8	8	8	6	8	8	22.6	22.6	22.6	85.737	792	792	0	95.167	17.8	15.4	20.2	17.7	888060000	199480000	138630000	320990000	228960000	243790000	217590000	198890000	214740000	8	7	10	9	34
H8ESG1	H8ESG1	2	2	2		ego-2	tr|H8ESG1|H8ESG1_CAEEL BRO1 domain-containing protein OS=Caenorhabditis elegans OX=6239 GN=ego-2 PE=1 SV=1	1	2	2	2	0	1	0	1	0	1	0	1	0	1	0	1	3.2	3.2	3.2	161.63	1494	1494	0	23.711	0	2.5	0	0.7	16070000	0	16070000	0	0	0	18039000	0	0	0	1	0	1	2
H8W3Y1	H8W3Y1	24	24	24		noah-1	tr|H8W3Y1|H8W3Y1_CAEEL NOmpA Homolog (Drosophila nompA: no mechanoreceptor potential A) OS=Caenorhabditis elegans OX=6239 GN=noah-1 PE=1 SV=1	1	24	24	24	19	17	22	19	19	17	22	19	19	17	22	19	35.8	35.8	35.8	115.75	1052	1052	0	306.6	27.8	25	32.3	27.6	3881800000	1063400000	828510000	1063900000	926070000	995860000	1080700000	931290000	870100000	21	23	25	21	90
H9G2T4	H9G2T4	21	21	20	Isocitrate dehydrogenase [NADP]	idh-1	tr|H9G2T4|H9G2T4_CAEEL Isocitrate dehydrogenase [NADP] OS=Caenorhabditis elegans OX=6239 GN=idh-1 PE=1 SV=1	1	21	21	20	17	18	18	19	17	18	18	19	16	17	17	18	53.8	53.8	53.8	48.525	435	435	0	320.82	48	46.9	48.3	50.3	9786400000	2527900000	2127500000	2645300000	2485700000	2472100000	2596400000	2407700000	2302300000	33	31	29	32	125
I6Z0I7	I6Z0I7	9	9	9		fbn-1	tr|I6Z0I7|I6Z0I7_CAEEL FBN-1A.1 OS=Caenorhabditis elegans OX=6239 GN=fbn-1 PE=1 SV=1	1	9	9	9	4	4	5	4	4	4	5	4	4	4	5	4	4.7	4.7	4.7	291.77	2781	2781	0	81.075	2.7	3	2.6	1.6	151300000	56997000	28057000	43183000	23060000	41993000	46499000	0	0	5	5	4	3	17
K8ERU3	K8ERU3	5	5	5		hpo-27	tr|K8ERU3|K8ERU3_CAEEL Uncharacterized protein OS=Caenorhabditis elegans OX=6239 GN=hpo-27 PE=1 SV=1	1	5	5	5	4	3	2	2	4	3	2	2	4	3	2	2	3.6	3.6	3.6	196.74	1768	1768	0	32.806	2.9	2.3	1.2	1.2	38019000	9791400	12203000	9690900	6332900	6258500	9690300	13435000	9244100	4	3	2	2	11
K8ERU5	K8ERU5	2	2	2			tr|K8ERU5|K8ERU5_CAEEL DUF775 domain-containing protein OS=Caenorhabditis elegans OX=6239 GN=CELE_F42A6.6 PE=1 SV=1	1	2	2	2	1	2	0	1	1	2	0	1	1	2	0	1	16.4	16.4	16.4	24.241	219	219	0	13.766	11.9	16.4	0	11.9	20157000	6505900	6893100	0	6758400	0	0	0	6519500	1	1	0	1	3
K8ESC5	K8ESC5	4	4	4		atg-4.1	sp|K8ESC5|ATG41_CAEEL Cysteine protease atg-4.1 OS=Caenorhabditis elegans OX=6239 GN=atg-4.1 PE=1 SV=1	1	4	4	4	2	2	3	3	2	2	3	3	2	2	3	3	17.7	17.7	17.7	54.928	481	481	0	40.361	6.7	7.5	12.9	12.9	60296000	11567000	7209700	21562000	19958000	15631000	0	17412000	17865000	3	2	4	4	13
K8ESK9	K8ESK9	13	13	13		pod-1	tr|K8ESK9|K8ESK9_CAEEL Coronin-7 OS=Caenorhabditis elegans OX=6239 GN=pod-1 PE=1 SV=1	1	13	13	13	7	7	6	8	7	7	6	8	7	7	6	8	21.2	21.2	21.2	124.53	1136	1136	0	110.34	12.5	10.7	10.9	16.5	728800000	174400000	175120000	172550000	206730000	199160000	147080000	183910000	201010000	9	4	5	10	28
K8F7V7	K8F7V7	56	56	56			tr|K8F7V7|K8F7V7_CAEEL Glutamine amidotransferase type-2 domain-containing protein OS=Caenorhabditis elegans OX=6239 GN=CELE_W07E11.1 PE=1 SV=1	1	56	56	56	42	39	42	39	42	39	42	39	42	39	42	39	34.2	34.2	34.2	242.05	2185	2185	0	323.31	28.1	25	26.4	25.3	5900700000	1558900000	1305100000	1594500000	1442100000	1529500000	1597100000	1404000000	1370200000	44	37	46	42	169
K8F7X9	K8F7X9	2	2	2			tr|K8F7X9|K8F7X9_CAEEL Uncharacterized protein OS=Caenorhabditis elegans OX=6239 GN=CELE_Y69H2.7 PE=1 SV=1	1	2	2	2	1	2	0	0	1	2	0	0	1	2	0	0	6.5	6.5	6.5	54.645	478	478	0	12.586	2.5	6.5	0	0	9648600	0	9648600	0	0	0	10831000	0	0	1	2	0	0	3
K8FE02	K8FE02	3	3	3		zbp-1	tr|K8FE02|K8FE02_CAEEL IMP Homolog OS=Caenorhabditis elegans OX=6239 GN=imph-1 PE=1 SV=1	1	3	3	3	1	2	1	3	1	2	1	3	1	2	1	3	6.2	6.2	6.2	94.552	854	854	0	33.36	2.7	4.2	2.7	6.2	116020000	24617000	32454000	23362000	35586000	0	38781000	0	31978000	1	2	1	4	8
M1ZMI3	M1ZMI3	9	9	9	NADPH-dependent diflavin oxidoreductase 1	fre-1	tr|M1ZMI3|M1ZMI3_CAEEL NADPH-dependent diflavin oxidoreductase 1 OS=Caenorhabditis elegans OX=6239 GN=fre-1 PE=1 SV=1	1	9	9	9	5	7	4	5	5	7	4	5	5	7	4	5	24.8	24.8	24.8	66.728	588	588	0	93.04	15.8	17.7	13.8	15.8	164540000	37227000	42095000	45402000	39817000	40155000	42892000	43481000	38662000	6	8	4	6	24
N1NVB7	N1NVB7	2	2	2	Guanylate cyclase	gcy-6	sp|N1NVB7|GCY6_CAEEL Receptor-type guanylate cyclase gcy-6 OS=Caenorhabditis elegans OX=6239 GN=gcy-6 PE=2 SV=1	1	2	2	2	1	1	2	1	1	1	2	1	1	1	2	1	1.7	1.7	1.7	122.39	1086	1086	0.00096899	10.778	1	1	1.7	1	43128000	3525600	4414800	29812000	5375400	0	0	27775000	0	1	1	2	1	5
O01159	O01159	3	3	3	Probable splicing factor, arginine/serine-rich 7	rsp-7	sp|O01159|RSP7_CAEEL Probable splicing factor, arginine/serine-rich 7 OS=Caenorhabditis elegans OX=6239 GN=rsp-7 PE=3 SV=3	1	3	3	3	2	1	3	3	2	1	3	3	2	1	3	3	13.1	13.1	13.1	52.678	452	452	0	16.432	10.2	2	13.1	13.1	91658000	17291000	12159000	33174000	29034000	27674000	0	22781000	25752000	2	1	3	3	9
O01258	O01258	5	5	5	Vacuolar protein sorting-associated protein 26	vps-26	sp|O01258|VPS26_CAEEL Vacuolar protein sorting-associated protein 26 OS=Caenorhabditis elegans OX=6239 GN=vps-26 PE=3 SV=2	1	5	5	5	1	4	4	3	1	4	4	3	1	4	4	3	18.3	18.3	18.3	40.894	356	356	0	37.502	5.9	16	15.4	11.5	259470000	48600000	70724000	76554000	63596000	78769000	58166000	54276000	69452000	2	3	6	4	15
O01422	O01422	10	10	10	COP9 signalosome complex subunit 2	csn-2	sp|O01422|CSN2_CAEEL COP9 signalosome complex subunit 2 OS=Caenorhabditis elegans OX=6239 GN=csn-2 PE=1 SV=2	1	10	10	10	10	9	10	8	10	9	10	8	10	9	10	8	25.1	25.1	25.1	56.78	495	495	0	79.053	25.1	22.2	25.1	19.6	1620700000	407600000	348020000	492300000	372770000	375740000	392530000	390040000	458210000	10	12	11	9	42
O01426	O01426	3	3	3			tr|O01426|O01426_CAEEL GPN-loop GTPase 2 OS=Caenorhabditis elegans OX=6239 GN=B0207.6 PE=1 SV=2	1	3	3	3	2	2	2	1	2	2	2	1	2	2	2	1	18.7	18.7	18.7	29.606	268	268	0	24.819	13.8	13.8	13.8	4.9	43184000	14194000	12193000	4790100	12007000	13796000	14086000	0	0	2	2	2	0	6
O01483	O01483	3	3	3			tr|O01483|O01483_CAEEL INTegrator complex Subunit homolog OS=Caenorhabditis elegans OX=6239 GN=ints-1 PE=1 SV=2	1	3	3	3	0	2	1	0	0	2	1	0	0	2	1	0	3.1	3.1	3.1	213.72	1884	1884	0	19.63	0	2.2	1	0	15256000	0	11069000	4187200	0	0	12426000	0	0	0	1	1	0	2
O01485	O01485	4	4	4		soap-1	tr|O01485|O01485_CAEEL Sorting Of Apical Proteins OS=Caenorhabditis elegans OX=6239 GN=soap-1 PE=1 SV=1	1	4	4	4	2	3	2	3	2	3	2	3	2	3	2	3	2.8	2.8	2.8	227.94	2076	2076	0	28.517	1.7	2.3	1.7	2.2	62035000	12143000	18700000	13384000	17809000	15895000	15877000	16375000	14636000	2	3	2	2	9
O01498	O01498	6	6	6	Signal transducing adapter molecule 1	stam-1	sp|O01498|STAM1_CAEEL Signal transducing adapter molecule 1 OS=Caenorhabditis elegans OX=6239 GN=stam-1 PE=1 SV=2	1	6	6	6	6	5	4	4	6	5	4	4	6	5	4	4	24.7	24.7	24.7	50.829	457	457	0	80.214	24.7	18.4	16.4	16.4	172800000	71851000	29102000	37660000	34188000	47365000	40540000	43228000	41452000	6	5	4	4	19
O01504	O01504	6	5	5	60S acidic ribosomal protein P2	rpa-2	sp|O01504|RLA2_CAEEL 60S acidic ribosomal protein P2 OS=Caenorhabditis elegans OX=6239 GN=C37A2.7 PE=3 SV=2	1	6	5	5	5	5	6	6	5	5	5	5	5	5	5	5	91.6	74.8	74.8	10.813	107	107	0	137.65	74.8	74.8	91.6	91.6	12520000000	3107800000	2672600000	3378600000	3360600000	2321900000	2266100000	3439100000	4422900000	15	13	14	15	57
O01524	O01524	4	4	4			tr|O01524|O01524_CAEEL Spliceosome Associated Rna (RNA) binding facTor OS=Caenorhabditis elegans OX=6239 GN=sart-1 PE=1 SV=2	1	4	4	4	1	2	2	2	1	2	2	2	1	2	2	2	7	7	7	94.492	829	829	0	31.801	2.1	2.5	3.6	3.6	66817000	8831800	18672000	18427000	20886000	0	0	0	20147000	1	1	1	2	5
O01541	O01541	28	28	28	Alanine--tRNA ligase, cytoplasmic	aars-2	sp|O01541|SYAC_CAEEL Alanine--tRNA ligase, cytoplasmic OS=Caenorhabditis elegans OX=6239 GN=aars-2 PE=2 SV=1	1	28	28	28	22	20	21	23	22	20	21	23	22	20	21	23	44.9	44.9	44.9	106.78	968	968	0	323.31	31.7	30.7	31.1	37.6	6680000000	1687900000	1345300000	1980200000	1666700000	1736600000	1668800000	1581700000	1663600000	25	22	26	28	101
O01542	O01542	7	7	7		cpn-3	tr|O01542|O01542_CAEEL Calponin-homology (CH) domain-containing protein OS=Caenorhabditis elegans OX=6239 GN=cpn-3 PE=1 SV=1	1	7	7	7	5	6	7	6	5	6	7	6	5	6	7	6	49.3	49.3	49.3	15.509	142	142	0	78.679	49.3	48.6	49.3	36.6	948780000	250010000	226530000	250220000	222020000	212870000	253650000	251020000	234050000	10	8	11	9	38
O01576	O01576	2	2	2		npp-11	tr|O01576|O01576_CAEEL Nuclear Pore complex Protein OS=Caenorhabditis elegans OX=6239 GN=npp-11 PE=1 SV=1	1	2	2	2	2	0	1	2	2	0	1	2	2	0	1	2	4.2	4.2	4.2	77.271	805	805	0	29.872	4.2	0	1.9	4.2	66737000	23217000	0	7743300	35776000	0	0	0	34511000	2	0	1	2	5
O01583	O01583	7	7	7	Serine/threonine-protein kinase mrck-1	mrck-1	sp|O01583|MRCK_CAEEL Serine/threonine-protein kinase mrck-1 OS=Caenorhabditis elegans OX=6239 GN=mrck-1 PE=2 SV=3	1	7	7	7	2	2	5	5	2	2	5	5	2	2	5	5	7	7	7	180.74	1592	1592	0	60.38	2.4	1.9	4.6	4.9	176160000	12718000	30368000	71390000	61683000	0	68566000	47995000	43542000	2	2	3	3	10
O01592;O16282	O01592	12;1	12;1	10;0	Cysteine synthase 3	cysl-3	sp|O01592|CYSK3_CAEEL Cysteine synthase 3 OS=Caenorhabditis elegans OX=6239 GN=cysl-3 PE=1 SV=1	2	12	12	10	10	8	9	10	10	8	9	10	8	6	7	8	44.8	44.8	38.9	36.267	337	337;162	0	117.82	41.2	34.7	32.6	38.9	1458800000	464600000	350720000	327620000	315840000	371190000	360110000	397700000	339200000	10	8	10	8	36
O01593	O01593	2	2	2			tr|O01593|O01593_CAEEL Methyltranfer_dom domain-containing protein OS=Caenorhabditis elegans OX=6239 GN=CELE_R08E5.3 PE=1 SV=1	1	2	2	2	0	1	2	1	0	1	2	1	0	1	2	1	8.5	8.5	8.5	40.388	365	365	0	22.308	0	4.7	8.5	3.8	41888000	0	8526700	22107000	11255000	0	0	20596000	0	0	0	2	1	3
O01615	O01615	7	7	7	Acidic leucine-rich nuclear phosphoprotein 32-related protein 2	T19H12.2	sp|O01615|AN322_CAEEL Acidic leucine-rich nuclear phosphoprotein 32-related protein 2 OS=Caenorhabditis elegans OX=6239 GN=T19H12.2 PE=3 SV=1	1	7	7	7	5	4	7	6	5	4	7	6	5	4	7	6	39.6	39.6	39.6	24.441	225	225	0	238.26	29.8	19.6	39.6	39.6	5122500000	1254400000	1057100000	1451700000	1359400000	1120400000	1361100000	1328800000	1271900000	8	6	13	11	38
O01685	O01685	15	15	15			tr|O01685|O01685_CAEEL Aminotran_1_2 domain-containing protein OS=Caenorhabditis elegans OX=6239 GN=C32F10.8 PE=1 SV=2	1	15	15	15	9	13	10	12	9	13	10	12	9	13	10	12	41.7	41.7	41.7	55.799	504	504	0	152.68	27.4	34.5	29.2	36.3	2307900000	568620000	504370000	604490000	630420000	574470000	599960000	561840000	563340000	13	12	12	13	50
O01686	O01686	2	2	2	Oxysterol-binding protein	obr-4	tr|O01686|O01686_CAEEL Oxysterol-binding protein OS=Caenorhabditis elegans OX=6239 GN=obr-4 PE=1 SV=2	1	2	2	2	0	1	1	2	0	1	1	2	0	1	1	2	4.4	4.4	4.4	76.656	676	676	0	12.128	0	1.9	1.9	4.4	61817000	0	17509000	16705000	27604000	0	0	0	26628000	0	1	2	2	5
O01692	O01692	6	6	6	40S ribosomal protein S17	rps-17	sp|O01692|RS17_CAEEL 40S ribosomal protein S17 OS=Caenorhabditis elegans OX=6239 GN=rps-17 PE=3 SV=2	1	6	6	6	5	5	6	6	5	5	6	6	5	5	6	6	46.2	46.2	46.2	14.938	130	130	0	90.727	38.5	38.5	46.2	46.2	12723000000	3144600000	2981100000	3116000000	3481200000	3062400000	3283500000	2882600000	3472400000	9	10	10	12	41
O01699	O01699	2	2	2			tr|O01699|O01699_CAEEL Uncharacterized protein OS=Caenorhabditis elegans OX=6239 GN=CELE_F33E2.6 PE=4 SV=2	1	2	2	2	2	1	1	1	2	1	1	1	2	1	1	1	2.5	2.5	2.5	99.234	888	888	0	11.732	2.5	1.5	1.5	1.5	218780000	94548000	57377000	41362000	25495000	74376000	79090000	44027000	0	3	2	2	2	9
O01763	O01763	19	19	19	Nuclear cap-binding protein subunit 1	ncbp-1	sp|O01763|NCBP1_CAEEL Nuclear cap-binding protein subunit 1 OS=Caenorhabditis elegans OX=6239 GN=ncbp-1 PE=3 SV=3	1	19	19	19	14	11	14	16	14	11	14	16	14	11	14	16	36.7	36.7	36.7	92.526	798	798	0	228.35	29.1	25.1	29.1	34	1232800000	289900000	234990000	371010000	336940000	282110000	328570000	330690000	282990000	16	12	16	17	61
O01789	O01789	4	4	4	Structural maintenance of chromosomes protein 1	him-1	sp|O01789|SMC1_CAEEL Structural maintenance of chromosomes protein 1 OS=Caenorhabditis elegans OX=6239 GN=him-1 PE=1 SV=4	1	4	4	4	2	2	3	3	2	2	3	3	2	2	3	3	5.4	5.4	5.4	144.22	1262	1262	0	31.399	3.2	3.2	4.6	4	43340000	6912700	8328400	16532000	11566000	7472100	10019000	15099000	10231000	3	2	2	3	10
O01802	O01802	24	24	24	60S ribosomal protein L7	rpl-7	sp|O01802|RL7_CAEEL 60S ribosomal protein L7 OS=Caenorhabditis elegans OX=6239 GN=rpl-7 PE=3 SV=1	1	24	24	24	24	22	24	22	24	22	24	22	24	22	24	22	66.8	66.8	66.8	28.131	244	244	0	323.31	66.8	66.4	66.8	66.4	46458000000	12821000000	10742000000	11688000000	11208000000	12744000000	12422000000	10283000000	11098000000	47	48	42	45	182
O01803	O01803	9	9	9		rab-11.1	sp|O01803|RB11A_CAEEL Ras-related protein rab-11.1 OS=Caenorhabditis elegans OX=6239 GN=rab-11.1 PE=1 SV=1	1	9	9	9	7	6	5	5	7	6	5	5	7	6	5	5	46	46	46	23.429	211	211	0	61.119	36	32.7	28	28	1140400000	397190000	298600000	285710000	158920000	284860000	323310000	280070000	263630000	6	7	6	5	24
O01804	O01804	9	9	9	Aspartate aminotransferase	got-2.1	tr|O01804|O01804_CAEEL Aspartate aminotransferase OS=Caenorhabditis elegans OX=6239 GN=got-2.1 PE=1 SV=3	1	9	9	9	8	6	8	6	8	6	8	6	8	6	8	6	31	31	31	46.615	419	419	0	83.602	27	23.6	28.4	22.7	1267800000	339360000	286600000	348130000	293670000	355460000	344730000	283450000	285080000	6	5	9	6	26
O01805	O01805	4	4	4	Acyl-CoA-binding protein homolog 1	acbp-1	sp|O01805|ACBP1_CAEEL Acyl-CoA-binding protein homolog 1 OS=Caenorhabditis elegans OX=6239 GN=acbp-1 PE=3 SV=1	1	4	4	4	4	2	4	3	4	2	4	3	4	2	4	3	60.5	60.5	60.5	9.3736	86	86	0	30.745	60.5	27.9	60.5	48.8	1455900000	457530000	190430000	409390000	398510000	449880000	163360000	389530000	422480000	4	2	6	3	15
O01806	O01806	11	11	11			tr|O01806|O01806_CAEEL Sjogren Syndrome antigen B homolog OS=Caenorhabditis elegans OX=6239 GN=ssb-1 PE=1 SV=1	1	11	11	11	10	10	9	10	10	10	9	10	10	10	9	10	37.9	37.9	37.9	43.631	396	396	0	296.55	34.6	34.3	31.1	34.3	3572300000	947500000	803330000	993120000	828330000	920920000	887980000	956940000	807750000	14	16	12	14	56
O01814	O01814	2	2	2	Fatty acid-binding protein homolog 5	lbp-5	sp|O01814|FABP5_CAEEL Fatty acid-binding protein homolog 5 OS=Caenorhabditis elegans OX=6239 GN=lbp-5 PE=3 SV=1	1	2	2	2	1	0	2	2	1	0	2	2	1	0	2	2	18.4	18.4	18.4	15.532	136	136	0	14.593	9.6	0	18.4	18.4	82148000	19273000	0	34050000	28825000	0	0	31925000	27604000	1	0	2	2	5
O01816	O01816	3	3	3		cytb-5.2	tr|O01816|O01816_CAEEL Cytochrome b5 heme-binding domain-containing protein OS=Caenorhabditis elegans OX=6239 GN=cytb-5.2 PE=1 SV=1	1	3	3	3	2	2	3	2	2	2	3	2	2	2	3	2	31.2	31.2	31.2	15.633	141	141	0	23.722	24.8	24.8	31.2	24.8	338350000	67740000	62809000	117300000	90498000	68071000	78918000	94684000	93160000	2	2	3	2	9
O01824	O01824	3	3	3	Putative pyridoxal kinase	F57C9.1	sp|O01824|PDXK_CAEEL Putative pyridoxal kinase OS=Caenorhabditis elegans OX=6239 GN=pdxk-1 PE=3 SV=2	1	3	3	3	1	0	3	3	1	0	3	3	1	0	3	3	22.1	22.1	22.1	35.986	321	321	0	56.498	5.6	0	22.1	22.1	84561000	7122000	0	39330000	38110000	0	0	36889000	36516000	1	0	3	3	7
O01864	O01864	6	6	6		nrd-1	tr|O01864|O01864_CAEEL NRD (Yeast Nuclear pre-mRNA Down-regulation) homolog OS=Caenorhabditis elegans OX=6239 GN=nrd-1 PE=1 SV=2	1	6	6	6	4	4	2	2	4	4	2	2	4	4	2	2	10.1	10.1	10.1	109.77	988	988	0	40.279	7.9	7.9	2.1	2.5	96857000	40362000	34394000	9291900	12810000	33964000	45007000	0	0	5	5	2	2	14
O01868	O01868	4	4	4	60S ribosomal protein L24	rpl-24.1	sp|O01868|RL24_CAEEL 60S ribosomal protein L24 OS=Caenorhabditis elegans OX=6239 GN=rpl-24.1 PE=3 SV=1	1	4	4	4	4	4	4	4	4	4	4	4	4	4	4	4	20.8	20.8	20.8	17.78	159	159	0	41.327	20.8	20.8	20.8	20.8	8555300000	2154700000	2112000000	2317700000	1970900000	2069000000	2164800000	2183400000	2148000000	8	8	9	11	36
O01869	O01869	7	7	7		rps-10	tr|O01869|O01869_CAEEL S10_plectin domain-containing protein OS=Caenorhabditis elegans OX=6239 GN=rps-10 PE=1 SV=1	1	7	7	7	7	6	7	6	7	6	7	6	7	6	7	6	61.7	61.7	61.7	16.87	149	149	0	125.67	61.7	55.7	61.7	55.7	21417000000	5596900000	4446400000	5565800000	5807700000	4967900000	4746700000	5649600000	5786200000	25	24	22	23	94
O01884	O01884	2	2	2	Ubiquinone biosynthesis monooxygenase COQ6, mitochondrial	coq-6	sp|O01884|COQ6_CAEEL Ubiquinone biosynthesis monooxygenase COQ6, mitochondrial OS=Caenorhabditis elegans OX=6239 GN=coq-6 PE=3 SV=2	1	2	2	2	1	0	1	1	1	0	1	1	1	0	1	1	10.4	10.4	10.4	49.107	451	451	0	11.437	6.7	0	6.7	3.8	4549600	1853300	0	2696300	0	0	0	2512100	0	1	0	1	1	3
O01925	O01925	2	2	2	Lysophospholipid acyltransferase 5	mboa-6	sp|O01925|MBOA5_CAEEL Lysophospholipid acyltransferase 5 OS=Caenorhabditis elegans OX=6239 GN=mboa-6 PE=1 SV=2	1	2	2	2	0	0	2	0	0	0	2	0	0	0	2	0	7.2	7.2	7.2	54.112	473	473	0	16.376	0	0	7.2	0	44762000	0	0	44762000	0	0	0	41703000	0	0	0	2	0	2
O01964	O01964	3	3	2			tr|O01964|O01964_CAEEL RBR-type E3 ubiquitin transferase OS=Caenorhabditis elegans OX=6239 GN=ari-1.2 PE=1 SV=1	1	3	3	2	0	1	2	1	0	1	2	1	0	0	2	1	7.8	7.8	6.4	57.34	497	497	0	17.091	0	1.4	6.4	3.8	144660000	0	22269000	71012000	51380000	0	0	66159000	0	0	1	2	1	4
O01974	O01974	8	8	8	Eukaryotic translation initiation factor 3 subunit H	eif-3.H	sp|O01974|EIF3H_CAEEL Eukaryotic translation initiation factor 3 subunit H OS=Caenorhabditis elegans OX=6239 GN=eif-3.H PE=3 SV=2	1	8	8	8	5	6	7	8	5	6	7	8	5	6	7	8	27.7	27.7	27.7	40.964	365	365	0	73.267	17.3	21.6	24.4	27.7	990340000	235230000	206410000	265680000	283020000	253680000	241290000	226690000	265820000	5	6	8	8	27
O01991	O01991	2	2	2	Eukaryotic elongation factor 2 kinase	efk-1	sp|O01991|EF2K_CAEEL Eukaryotic elongation factor 2 kinase OS=Caenorhabditis elegans OX=6239 GN=efk-1 PE=1 SV=1	1	2	2	2	2	2	0	1	2	2	0	1	2	2	0	1	4.3	4.3	4.3	87.825	768	768	0	11.695	4.3	4.3	0	1.8	39899000	19332000	15981000	0	4586800	19047000	18223000	0	0	1	2	0	1	4
O02042	O02042	2	2	2	Mediator of RNA polymerase II transcription subunit 1.2	mdt-1.2	sp|O02042|MED1L_CAEEL Mediator of RNA polymerase II transcription subunit 1.2 OS=Caenorhabditis elegans OX=6239 GN=mdt-1.2 PE=3 SV=1	1	2	2	2	1	1	1	1	1	1	1	1	1	1	1	1	5.4	5.4	5.4	60.119	522	522	0	13.552	2.9	2.9	2.5	2.5	16722000	1083200	1059400	7526100	7052800	0	0	0	6803500	0	0	1	1	2
O02053	O02053	3	3	3		san-1	tr|O02053|O02053_CAEEL BUB1 N-terminal domain-containing protein OS=Caenorhabditis elegans OX=6239 GN=san-1 PE=1 SV=2	1	3	3	3	1	1	1	3	1	1	1	3	1	1	1	3	13.6	13.6	13.6	45.059	390	390	0	25.537	6.2	6.2	6.2	13.6	54758000	5717600	5923400	10905000	32212000	0	0	0	31073000	1	1	1	2	5
O02056	O02056	28	28	28	60S ribosomal protein L4	rpl-4	sp|O02056|RL4_CAEEL 60S ribosomal protein L4 OS=Caenorhabditis elegans OX=6239 GN=rpl-4 PE=1 SV=3	1	28	28	28	23	22	26	20	23	22	26	20	23	22	26	20	60.9	60.9	60.9	38.659	345	345	0	323.31	55.4	54.8	57.7	54.2	60350000000	14635000000	13589000000	17150000000	14976000000	15393000000	15640000000	14128000000	14927000000	50	43	48	44	185
O02089	O02089	3	3	3		msra-1	tr|O02089|O02089_CAEEL Peptide-methionine (S)-S-oxide reductase OS=Caenorhabditis elegans OX=6239 GN=msra-1 PE=1 SV=1	1	3	3	3	2	1	2	1	2	1	2	1	2	1	2	1	25.1	25.1	25.1	24.151	207	207	0	19.236	17.9	10.1	17.4	10.1	40935000	17785000	3705900	15180000	4264400	17785000	0	0	0	2	1	2	1	6
O02092	O02092	4	4	4		rpb-4	tr|O02092|O02092_CAEEL RPOL4c domain-containing protein OS=Caenorhabditis elegans OX=6239 GN=rpb-4 PE=1 SV=3	1	4	4	4	3	4	4	2	3	4	4	2	3	4	4	2	29.9	29.9	29.9	16.529	144	144	0	68.893	29.9	29.9	29.9	29.9	134080000	20104000	28026000	67537000	18416000	31777000	24728000	46664000	29083000	3	4	3	2	12
O02096	O02096	4	4	4	Adenylyl cyclase-associated protein	cas-2	tr|O02096|O02096_CAEEL C-CAP/cofactor C-like domain-containing protein OS=Caenorhabditis elegans OX=6239 GN=cas-2 PE=1 SV=2	1	4	4	4	2	2	4	2	2	2	4	2	2	2	4	2	17.3	17.3	17.3	50.937	457	457	0	58.869	14.7	14.7	17.3	14.7	110860000	19570000	19346000	53037000	18902000	24204000	26908000	35384000	22439000	3	3	4	2	12
O02101;Q21177;Q09646	O02101	3;1;1	3;1;1	3;1;1		swsn-2.2	sp|O02101|SWIC2_CAEEL SWI/SNF chromatin-remodeling accessory subunit 2 OS=Caenorhabditis elegans OX=6239 GN=swsn-2.2 PE=1 SV=2	3	3	3	3	2	2	3	2	2	2	3	2	2	2	3	2	8.2	8.2	8.2	52.265	449	449;96;446	0	21.957	6	6	8.2	6	229160000	53288000	49746000	65851000	60273000	60433000	61844000	40394000	65952000	2	2	3	2	9
O02106	O02106	3	3	3		mlt-8	tr|O02106|O02106_CAEEL Uncharacterized protein OS=Caenorhabditis elegans OX=6239 GN=mlt-8 PE=1 SV=2	1	3	3	3	2	1	1	2	2	1	1	2	2	1	1	2	16.4	16.4	16.4	30.542	268	268	0	34.741	13.1	5.2	7.8	11.2	143510000	56306000	41684000	9682900	35837000	0	0	0	34570000	2	1	1	3	7
O02108	O02108	13	13	13	Probable Hsp90 co-chaperone cdc37	cdc-37	sp|O02108|CDC37_CAEEL Probable Hsp90 co-chaperone cdc37 OS=Caenorhabditis elegans OX=6239 GN=cdc-37 PE=1 SV=1	1	13	13	13	8	9	10	7	8	9	10	7	8	9	10	7	54.1	54.1	54.1	42.705	370	370	0	111.96	31.1	33.8	51.1	33.8	2014000000	579690000	544370000	489390000	400550000	528560000	530150000	509720000	464680000	11	10	9	8	38
O02109	O02109	3	3	3			tr|O02109|O02109_CAEEL Sigma 1-type opioid receptor OS=Caenorhabditis elegans OX=6239 GN=CELE_W08F4.3 PE=1 SV=1	1	3	3	3	0	3	2	1	0	3	2	1	0	3	2	1	21.1	21.1	21.1	25.615	228	228	0	53.626	0	21.1	15.4	8.8	139930000	0	81741000	45338000	12856000	0	67997000	66002000	0	0	3	2	1	6
O02115	O02115	12	12	12	Proliferating cell nuclear antigen	pcn-1	sp|O02115|PCNA_CAEEL Proliferating cell nuclear antigen OS=Caenorhabditis elegans OX=6239 GN=pcn-1 PE=1 SV=3	1	12	12	12	9	10	10	10	9	10	10	10	9	10	10	10	56.7	56.7	56.7	29.036	263	263	0	241.11	44.9	45.2	45.2	53.2	5764100000	1483600000	1436600000	1449100000	1394800000	1429900000	1539900000	1361500000	1353200000	17	18	19	18	72
O02158	O02158	2	2	2			tr|O02158|O02158_CAEEL Uncharacterized protein OS=Caenorhabditis elegans OX=6239 GN=CELE_T09B4.8 PE=1 SV=3	1	2	2	2	1	1	2	1	1	1	2	1	1	1	2	1	8.3	8.3	8.3	48.639	444	444	0	20.459	4.1	4.1	8.3	4.1	44432000	7348000	8816800	19202000	9064900	0	0	17890000	0	1	1	1	1	4
O02168	O02168	4	4	4		aakg-2	tr|O02168|O02168_CAEEL AMP-Activated protein Kinase Gamma subunit OS=Caenorhabditis elegans OX=6239 GN=aakg-2 PE=1 SV=2	1	4	4	4	1	1	2	3	1	1	2	3	1	1	2	3	13	13	13	47.451	423	423	0	32.151	4.3	4.3	5.9	8.7	35183000	9045700	3102400	8832100	14203000	0	0	9899600	12030000	1	1	1	3	6
O02217	O02217	6	6	6		rsa-1	sp|O02217|P2R31_CAEEL Serine/threonine-protein phosphatase 2A regulatory subunit rsa-1 OS=Caenorhabditis elegans OX=6239 GN=rsa-1 PE=1 SV=2	1	6	6	6	5	2	1	4	5	2	1	4	5	2	1	4	27	27	27	46.805	404	404	0	42.815	20.5	11.4	6.4	22	111540000	47193000	16737000	10712000	36900000	31355000	0	0	51434000	4	0	0	2	6
O02218	O02218	4	4	4		lid-1	sp|O02218|LID1_CAEEL Abhydrolase domain-containing protein lid-1 OS=Caenorhabditis elegans OX=6239 GN=lid-1 PE=1 SV=2	1	4	4	4	3	3	3	2	3	3	3	2	3	3	3	2	15.3	15.3	15.3	40.389	360	360	0	26.14	12.2	12.2	11.4	8.3	181220000	51156000	50024000	45978000	34058000	44185000	44436000	46975000	47406000	4	3	2	1	10
O02225	O02225	14	14	11		gln-6	tr|O02225|O02225_CAEEL Glutamine synthetase OS=Caenorhabditis elegans OX=6239 GN=gln-6 PE=1 SV=1	1	14	14	11	14	11	13	12	14	11	13	12	11	9	11	10	54.3	54.3	45.4	41.391	368	368	0	242.67	54.3	47.8	52.2	47.8	4568100000	1306200000	946070000	1197500000	1118400000	1248900000	1121400000	1063800000	1106600000	18	16	21	19	74
O02238	O02238	13	13	13		pqn-27	tr|O02238|O02238_CAEEL Prion-like-(Q/N-rich)-domain-bearing protein OS=Caenorhabditis elegans OX=6239 GN=pqn-27 PE=1 SV=2	1	13	13	13	9	7	10	11	9	7	10	11	9	7	10	11	26.8	26.8	26.8	61.109	534	534	0	135.22	21.2	16.3	24.3	23.8	1610500000	485810000	253040000	439260000	432440000	420490000	385190000	400990000	389580000	10	10	12	12	44
O02286	O02286	28	28	26		pck-2	tr|O02286|O02286_CAEEL Phosphoenolpyruvate carboxykinase (GTP) OS=Caenorhabditis elegans OX=6239 GN=pck-2 PE=1 SV=1	1	28	28	26	25	23	26	27	25	23	26	27	23	21	24	25	59.5	59.5	56	73.431	654	654	0	323.31	54.9	53.2	55.2	59.3	14752000000	3316800000	3175500000	4364700000	3895200000	3500800000	3895100000	3364200000	3603400000	40	35	42	42	159
O02325	O02325	19	19	19		prmt-3	tr|O02325|O02325_CAEEL PRotein arginine MethylTransferase OS=Caenorhabditis elegans OX=6239 GN=prmt-9 PE=1 SV=2	1	19	19	19	11	11	13	12	11	11	13	12	11	11	13	12	38.1	38.1	38.1	77.764	680	680	0	154.52	22.2	22.8	23.7	26	1622300000	392390000	368440000	473360000	388070000	402070000	454510000	397650000	367120000	12	10	13	9	44
O02328	O02328	21	21	21	Eukaryotic translation initiation factor 3 subunit C	eif-3.C	sp|O02328|EIF3C_CAEEL Eukaryotic translation initiation factor 3 subunit C OS=Caenorhabditis elegans OX=6239 GN=eif-3.C PE=3 SV=2	1	21	21	21	18	18	18	17	18	18	18	17	18	18	18	17	25.1	25.1	25.1	103.84	898	898	0	291.56	21.3	22.5	23.6	22.3	4242800000	972240000	1099200000	1111300000	1060100000	1127900000	1211300000	937210000	987790000	22	23	25	22	92
O02334	O02334	5	5	5	DNA primase large subunit	pri-2	sp|O02334|PRI2_CAEEL DNA primase large subunit OS=Caenorhabditis elegans OX=6239 GN=pri-2 PE=3 SV=2	1	5	5	5	3	4	4	4	3	4	4	4	3	4	4	4	15.1	15.1	15.1	58.273	503	503	0	34.863	8.7	12.7	12.7	11.1	302280000	38601000	92731000	97991000	72955000	70070000	72532000	79627000	82140000	3	3	4	5	15
O02482	O02482	9	9	9	Transcription factor unc-37	unc-37	sp|O02482|UNC37_CAEEL Transcription factor unc-37 OS=Caenorhabditis elegans OX=6239 GN=unc-37 PE=1 SV=1	1	9	9	9	4	4	6	5	4	4	6	5	4	4	6	5	25	25	25	65.616	612	612	0	75.138	13.1	11.8	17.3	14.2	530070000	136550000	91760000	139830000	161930000	143100000	139340000	124580000	119010000	4	4	5	5	18
O02485	O02485	4	4	4	Uncharacterized protein ZK1073.1	ZK1073.1	sp|O02485|YDJ1_CAEEL Uncharacterized protein ZK1073.1 OS=Caenorhabditis elegans OX=6239 GN=ZK1073.1 PE=3 SV=1	1	4	4	4	3	2	3	2	3	2	3	2	3	2	3	2	14.2	14.2	14.2	35.591	325	325	0	29.571	12	8.3	10.2	7.7	196240000	61485000	48143000	47549000	39058000	62919000	0	38679000	41864000	3	1	4	3	11
O02495	O02495	2	2	2	Synaptobrevin-1	snb-1	sp|O02495|SYB1_CAEEL Synaptobrevin-1 OS=Caenorhabditis elegans OX=6239 GN=snb-1 PE=1 SV=1	1	2	2	2	1	1	1	2	1	1	1	2	1	1	1	2	33	33	33	12.025	109	109	0	16.338	21.1	11.9	11.9	33	81590000	5381200	12827000	33001000	30381000	0	0	0	29307000	1	1	1	2	5
O02639	O02639	7	7	7	60S ribosomal protein L19	rpl-19	sp|O02639|RL19_CAEEL 60S ribosomal protein L19 OS=Caenorhabditis elegans OX=6239 GN=rpl-19 PE=3 SV=1	1	7	7	7	7	7	7	7	7	7	7	7	7	7	7	7	23.2	23.2	23.2	23.651	198	198	0	97.23	23.2	23.2	23.2	23.2	21992000000	6031900000	5353700000	5563600000	5042900000	5849500000	5805300000	5327500000	5000400000	15	17	13	15	60
O02640	O02640	17	17	17	Probable malate dehydrogenase, mitochondrial	mdh-2	sp|O02640|MDHM_CAEEL Probable malate dehydrogenase, mitochondrial OS=Caenorhabditis elegans OX=6239 GN=mdh-2 PE=3 SV=1	1	17	17	17	14	15	16	15	14	15	16	15	14	15	16	15	66	66	66	35.119	341	341	0	258.63	57.2	54.5	63.3	57.8	8655800000	1644000000	1679600000	2899700000	2432600000	1893700000	1921000000	2379600000	2383200000	20	20	22	22	84
O02642	O02642	6	6	6		sucl-2	tr|O02642|O02642_CAEEL Succinate--CoA ligase [ADP/GDP-forming] subunit alpha, mitochondrial OS=Caenorhabditis elegans OX=6239 GN=sucl-2 PE=1 SV=1	1	6	6	6	5	4	5	5	5	4	5	5	5	4	5	5	32.4	32.4	32.4	33.366	321	321	0	105.69	25.9	19.9	29.6	29.6	651120000	197950000	181320000	176310000	95549000	159640000	194810000	154100000	144860000	4	4	4	5	17
O16214	O16214	3	3	3			tr|O16214|O16214_CAEEL Oxidored_FMN domain-containing protein OS=Caenorhabditis elegans OX=6239 GN=CELE_F17A9.4 PE=1 SV=1	1	3	3	3	2	1	1	1	2	1	1	1	2	1	1	1	6.6	6.6	6.6	50.944	457	457	0	17.881	3.9	2.2	2.6	2.2	47139000	24189000	6012100	8260300	8677600	24189000	0	0	0	1	0	0	1	2
O16216	O16216	3	3	3	CWF19-like protein 1 homolog	F17A9.2	sp|O16216|C19L1_CAEEL CWF19-like protein 1 homolog OS=Caenorhabditis elegans OX=6239 GN=F17A9.2 PE=3 SV=2	1	3	3	3	2	2	1	3	2	2	1	3	2	2	1	3	9.2	9.2	9.2	58.96	533	533	0	20.444	7.5	5.1	3.4	9.2	313610000	35955000	115780000	20610000	141260000	112990000	98137000	0	91069000	2	2	1	3	8
O16249;G5ED87	O16249	35;3	35;3	33;3			tr|O16249|O16249_CAEEL Uncharacterized protein OS=Caenorhabditis elegans OX=6239 GN=CELE_F44E7.4 PE=1 SV=1	2	35	35	33	25	25	28	28	25	25	28	28	25	25	28	26	41.7	41.7	38.3	121.99	1067	1067;985	0	323.31	29	31.5	36.3	37.8	4268900000	888590000	1178200000	1173800000	1028300000	1020300000	1128800000	1067900000	1079600000	30	28	32	29	119
O16259	O16259	13	13	13	Stress-induced-phosphoprotein 1	sti-1	sp|O16259|STIP1_CAEEL Stress-induced-phosphoprotein 1 OS=Caenorhabditis elegans OX=6239 GN=sti-1 PE=1 SV=1	1	13	13	13	11	12	12	12	11	12	12	12	11	12	12	12	51.2	51.2	51.2	36.962	320	320	0	187.43	44.4	47.8	46.9	46.9	5832300000	1645000000	1329100000	1521200000	1337000000	1573100000	1546800000	1417900000	1306200000	15	17	19	17	68
O16264	O16264	7	7	7	Phosphatidylethanolamine-binding protein homolog F40A3.3	F40A3.3	sp|O16264|PEBPH_CAEEL Phosphatidylethanolamine-binding protein homolog F40A3.3 OS=Caenorhabditis elegans OX=6239 GN=F40A3.3 PE=3 SV=1	1	7	7	7	6	6	7	7	6	6	7	7	6	6	7	7	49.3	49.3	49.3	24.143	221	221	0	106.49	43.4	43.4	49.3	49.3	1747800000	329120000	311840000	574230000	532610000	422030000	428710000	457910000	419300000	8	8	9	10	35
O16294	O16294	14	14	14	Probable GMP reductase	F32D1.5	sp|O16294|GMPR_CAEEL GMP reductase OS=Caenorhabditis elegans OX=6239 GN=F32D1.5 PE=3 SV=1	1	14	14	14	9	10	10	13	9	10	10	13	9	10	10	13	62.6	62.6	62.6	38.806	358	358	0	216.52	26.5	36	41.1	62.6	4750100000	1356100000	979030000	1198100000	1216900000	1308700000	1196200000	1101700000	1106700000	12	15	14	18	59
O16297	O16297	24	24	24	DNA helicase	mcm-7	tr|O16297|O16297_CAEEL DNA replication licensing factor MCM7 OS=Caenorhabditis elegans OX=6239 GN=mcm-7 PE=1 SV=1	1	24	24	24	20	21	18	20	20	21	18	20	20	21	18	20	42.1	42.1	42.1	81.617	730	730	0	309.49	38.2	39.3	34	36.4	4222400000	1065400000	1003000000	943370000	1210700000	1118000000	1112300000	979840000	1028000000	22	23	20	23	88
O16303	O16303	12	12	12		dnj-19	tr|O16303|O16303_CAEEL DNaJ domain (Prokaryotic heat shock protein) OS=Caenorhabditis elegans OX=6239 GN=dnj-19 PE=1 SV=1	1	12	12	12	10	6	9	9	10	6	9	9	10	6	9	9	36	36	36	47.514	439	439	0	111.95	28.7	19.8	25.7	27.1	1540200000	383890000	316670000	394570000	445110000	370590000	389530000	360620000	415600000	13	7	10	10	40
O16305	O16305	7	7	7	Calmodulin	cmd-1	sp|O16305|CALM_CAEEL Calmodulin OS=Caenorhabditis elegans OX=6239 GN=cmd-1 PE=1 SV=3	1	7	7	7	5	6	5	4	5	6	5	4	5	6	5	4	40.9	40.9	40.9	16.824	149	149	0	185.15	40.9	39.6	39.6	39.6	4025300000	1102000000	1090300000	955670000	877350000	1026200000	1081200000	983090000	972080000	9	7	6	7	29
O16315	O16315	2	2	2			tr|O16315|O16315_CAEEL Mannose-6-phosphate isomerase OS=Caenorhabditis elegans OX=6239 GN=C05C8.7 PE=1 SV=1	1	2	2	2	1	0	1	1	1	0	1	1	1	0	1	1	5.6	5.6	5.6	53.342	467	467	0	14.67	3.2	0	2.4	2.4	28420000	10660000	0	9767500	7992500	10660000	0	0	0	1	0	1	1	3
O16368	O16368	18	18	18	Probable 26S protease regulatory subunit 4	rpt-2	sp|O16368|PRS4_CAEEL Probable 26S proteasome regulatory subunit 4 OS=Caenorhabditis elegans OX=6239 GN=rpt-2 PE=3 SV=1	1	18	18	18	15	10	16	14	15	10	16	14	15	10	16	14	45.4	45.4	45.4	49.722	443	443	0	287.53	40.2	28.9	40.9	40.4	4825600000	1458100000	815960000	1382300000	1169200000	1178300000	1221100000	1230900000	1124300000	19	13	19	22	73
O16369	O16369	2	2	2		aps-1	tr|O16369|O16369_CAEEL AP complex subunit sigma OS=Caenorhabditis elegans OX=6239 GN=aps-1 PE=1 SV=1	1	2	2	2	1	1	2	2	1	1	2	2	1	1	2	2	21	21	21	18.634	157	157	0	18.385	15.3	15.3	21	21	127440000	10954000	10054000	45177000	61259000	0	0	44112000	57071000	1	1	3	3	8
O16466	O16466	4	4	4		atg-18	sp|O16466|ATG18_CAEEL Autophagy-related protein 18 OS=Caenorhabditis elegans OX=6239 GN=atg-18 PE=1 SV=1	1	4	4	4	2	3	2	4	2	3	2	4	2	3	2	4	19.4	19.4	19.4	45.273	412	412	0	74.654	12.9	16.5	12.9	19.4	228110000	31438000	89357000	46291000	61027000	48977000	65063000	66648000	53057000	2	2	2	3	9
O16486	O16486	3	3	3		natc-2	tr|O16486|O16486_CAEEL N-acetyltransferase domain-containing protein OS=Caenorhabditis elegans OX=6239 GN=natc-2 PE=1 SV=1	1	3	3	3	2	2	2	2	2	2	2	2	2	2	2	2	15.5	15.5	15.5	31.897	278	278	0	71.869	10.4	11.5	11.5	11.5	30220000	8049200	11520000	7840100	2810400	0	12932000	0	0	2	2	2	1	7
O16517	O16517	4	4	4		atp-4	tr|O16517|O16517_CAEEL ATP synthase-coupling factor 6, mitochondrial OS=Caenorhabditis elegans OX=6239 GN=atp-4 PE=1 SV=1	1	4	4	4	3	2	4	3	3	2	4	3	3	2	4	3	34.9	34.9	34.9	13.957	129	129	0	89.197	34.9	26.4	34.9	26.4	305790000	77726000	21897000	147830000	58346000	47958000	39878000	112490000	95987000	3	2	4	3	12
O16519	O16519	4	4	4	Gastrulation defective protein 1	gad-1	sp|O16519|GAD1_CAEEL Gastrulation defective protein 1 OS=Caenorhabditis elegans OX=6239 GN=gad-1 PE=1 SV=1	1	4	4	4	2	2	2	1	2	2	2	1	2	2	2	1	8.9	8.9	8.9	69.045	620	620	0	28.037	4.7	4.8	4.8	2.7	8801100	2538200	2113600	1617200	2532200	0	0	0	2442700	2	2	2	1	7
O16520	O16520	14	14	14	Eukaryotic peptide chain release factor subunit 1	erfa-1	sp|O16520|ERF1_CAEEL Eukaryotic peptide chain release factor subunit 1 OS=Caenorhabditis elegans OX=6239 GN=erfa-1 PE=3 SV=3	1	14	14	14	11	11	12	14	11	11	12	14	11	11	12	14	25.6	25.6	25.6	66.116	593	593	0	136.15	22.4	20.4	24.5	25.6	2943500000	768690000	572550000	758220000	844000000	757860000	742340000	682530000	749240000	14	12	15	18	59
O16628	O16628	6	6	6			tr|O16628|O16628_CAEEL Uncharacterized protein OS=Caenorhabditis elegans OX=6239 GN=CELE_K02F6.7 PE=1 SV=2	1	6	6	6	4	4	5	3	4	4	5	3	4	4	5	3	19.3	19.3	19.3	59.319	512	512	0	50.275	12.7	11.9	15.2	7.8	278230000	60307000	84019000	73537000	60366000	72588000	83935000	65307000	59536000	4	4	5	3	16
O16637	O16637	2	2	2	AP-3 complex subunit delta	apd-3	tr|O16637|O16637_CAEEL AP-3 complex subunit delta OS=Caenorhabditis elegans OX=6239 GN=apd-3 PE=1 SV=2	1	2	2	2	0	2	0	0	0	2	0	0	0	2	0	0	2	2	2	139.95	1251	1251	0	15.887	0	2	0	0	6152000	0	6152000	0	0	0	6905900	0	0	0	1	0	0	1
O16720	O16720	19	19	9	Protein argonaute	alg-2	tr|O16720|O16720_CAEEL Protein argonaute OS=Caenorhabditis elegans OX=6239 GN=alg-2 PE=1 SV=2	1	19	19	9	11	11	14	18	11	11	14	18	7	5	6	9	30.9	30.9	17.6	101.66	910	910	0	196.2	22.3	17.6	21.5	29.6	3119900000	702410000	692120000	833650000	891750000	801910000	817490000	716350000	780510000	10	11	13	19	53
O16785	O16785	2	2	2	Paralyzed arrest at two-fold protein 6	pat-6	sp|O16785|PARV_CAEEL Paralyzed arrest at two-fold protein 6 OS=Caenorhabditis elegans OX=6239 GN=pat-6 PE=1 SV=1	1	2	2	2	1	1	0	0	1	1	0	0	1	1	0	0	7.5	7.5	7.5	43.001	375	375	0	12.139	3.5	4	0	0	13889000	7113800	6775300	0	0	0	7605700	0	0	1	0	0	0	1
O16928	O16928	22	22	22			tr|O16928|O16928_CAEEL Uncharacterized protein OS=Caenorhabditis elegans OX=6239 GN=CELE_F25G6.9 PE=1 SV=2	1	22	22	22	15	9	18	14	15	9	18	14	15	9	18	14	24.3	24.3	24.3	156.74	1373	1373	0	203.4	16	10.1	21.1	16.4	705640000	176730000	146760000	215310000	166840000	174970000	183290000	171510000	173250000	15	11	18	15	59
O16929	O16929	3	3	3		symk-1	tr|O16929|O16929_CAEEL SYMpleKin cleavage and polyadenylation factor OS=Caenorhabditis elegans OX=6239 GN=symk-1 PE=1 SV=2	1	3	3	3	0	0	2	1	0	0	2	1	0	0	2	1	3.7	3.7	3.7	132.24	1143	1143	0	15.954	0	0	2.4	1.2	19260000	0	0	10069000	9190900	0	0	9380800	0	0	0	1	0	1
O16991	O16991	3	3	3	Transcription initiation factor IIB	ttb-1	sp|O16991|TF2B_CAEEL Transcription initiation factor IIB OS=Caenorhabditis elegans OX=6239 GN=ttb-1 PE=3 SV=2	1	3	3	3	2	2	1	3	2	2	1	3	2	2	1	3	13.7	13.7	13.7	33.101	306	306	0	20.962	7.5	7.5	2.3	13.7	114880000	27598000	24636000	7545500	55104000	40644000	38085000	0	29680000	2	2	1	3	8
O16997	O16997	6	6	6			tr|O16997|O16997_CAEEL PSP domain-containing protein OS=Caenorhabditis elegans OX=6239 GN=sftb-2 PE=1 SV=1	1	6	6	6	4	3	3	4	4	3	3	4	4	3	3	4	8.3	8.3	8.3	68.356	602	602	0	35.758	6.6	4.7	4.7	6.1	359970000	101220000	66217000	86480000	106060000	99150000	89463000	93359000	76454000	4	3	3	5	15
O16999	O16999	13	13	13	Zinc finger protein ZPR1 homolog	W03F9.1	sp|O16999|ZPR1_CAEEL Zinc finger protein ZPR1 homolog OS=Caenorhabditis elegans OX=6239 GN=W03F9.1 PE=3 SV=2	1	13	13	13	8	9	10	11	8	9	10	11	8	9	10	11	44.4	44.4	44.4	50.929	455	455	0	114.96	32.1	40	35.6	40	1076000000	264720000	247160000	291430000	272730000	265750000	305240000	279280000	226500000	8	9	9	9	35
O17003	O17003	3	3	3		natc-1	tr|O17003|O17003_CAEEL Protein MAK10 homolog OS=Caenorhabditis elegans OX=6239 GN=natc-1 PE=1 SV=2	1	3	3	3	3	2	1	2	3	2	1	2	3	2	1	2	5.3	5.3	5.3	91.473	799	799	0	28.206	5.3	3.9	2.6	3.9	74943000	48523000	9512600	5895600	11012000	22178000	23408000	0	24238000	3	2	1	2	8
O17071	O17071	15	15	15	Probable 26S protease regulatory subunit 10B	rpt-4	sp|O17071|PRS10_CAEEL Probable 26S proteasome regulatory subunit 10B OS=Caenorhabditis elegans OX=6239 GN=rpt-4 PE=1 SV=2	1	15	15	15	12	10	7	12	12	10	7	12	12	10	7	12	46.1	46.1	46.1	45.858	406	406	0	171.8	36.5	32.3	23.4	39.2	3389900000	1073200000	669310000	701620000	945790000	862100000	893510000	812750000	776430000	19	15	11	18	63
O17214	O17214	10	10	10	Probable fumarate hydratase, mitochondrial	fum-1	sp|O17214|FUMH_CAEEL Probable fumarate hydratase, mitochondrial OS=Caenorhabditis elegans OX=6239 GN=fum-1 PE=3 SV=1	1	10	10	10	9	9	10	9	9	9	10	9	9	9	10	9	36.7	36.7	36.7	53.646	501	501	0	142.74	32.7	32.7	36.7	35.7	1914200000	535110000	468150000	470980000	439940000	452220000	414010000	502710000	487400000	11	12	16	13	52
O17218	O17218	9	9	9		rps-22	tr|O17218|O17218_CAEEL Ribosomal Protein, Small subunit OS=Caenorhabditis elegans OX=6239 GN=rps-22 PE=1 SV=1	1	9	9	9	8	6	9	7	8	6	9	7	8	6	9	7	66.2	66.2	66.2	14.733	130	130	0	144.64	65.4	42.3	66.2	50	11931000000	2903100000	2596100000	3410900000	3020700000	2606800000	2642700000	3331900000	3028400000	19	12	19	19	69
O17268	O17268	2	2	2			tr|O17268|O17268_CAEEL Late endosomal/lysosomal adaptor and MAPK and MTOR activator 5 OS=Caenorhabditis elegans OX=6239 GN=lmtr-5 PE=1 SV=2	1	2	2	2	0	1	0	2	0	1	0	2	0	1	0	2	27.4	27.4	27.4	10.081	95	95	0	13.364	0	11.6	0	27.4	62298000	0	30037000	0	32261000	0	0	0	31121000	0	1	0	2	3
O17271	O17271	2	2	2	Putative protein heh-1	heh-1	sp|O17271|HEH1_CAEEL Putative protein heh-1 OS=Caenorhabditis elegans OX=6239 GN=heh-1 PE=3 SV=2	1	2	2	2	0	1	1	2	0	1	1	2	0	1	1	2	35.1	35.1	35.1	16.657	154	154	0	20.778	0	26	9.1	35.1	59589000	0	3492400	21700000	34396000	0	0	0	33180000	0	1	1	2	4
O17345	O17345	3	3	2		ttr-6	tr|O17345|O17345_CAEEL TransThyretin-Related family domain OS=Caenorhabditis elegans OX=6239 GN=ttr-6 PE=1 SV=1	1	3	3	2	3	3	2	3	3	3	2	3	2	2	1	2	43.3	43.3	31.9	15.313	141	141	0	32.29	43.3	43.3	33.3	43.3	835680000	232290000	196670000	183810000	222910000	229510000	198230000	198170000	213440000	3	4	3	3	13
O17347	O17347	3	3	3			tr|O17347|O17347_CAEEL Uncharacterized protein OS=Caenorhabditis elegans OX=6239 GN=CELE_H42K12.3 PE=1 SV=1	1	3	3	3	2	2	2	2	2	2	2	2	2	2	2	2	10.5	10.5	10.5	58.738	522	522	0	23.838	7.1	7.7	7.1	7.1	109690000	19633000	48926000	19979000	21156000	19803000	0	17957000	20895000	2	2	2	2	8
O17369	O17369	3	3	3			tr|O17369|O17369_CAEEL Uncharacterized protein OS=Caenorhabditis elegans OX=6239 GN=CELE_F48A11.4 PE=1 SV=3	1	3	3	3	2	3	2	2	2	3	2	2	2	3	2	2	22.5	22.5	22.5	37.116	324	324	0	28.852	15.1	22.5	15.1	15.1	115950000	27456000	25469000	30836000	32193000	26817000	28122000	29069000	31823000	2	2	2	1	7
O17373	O17373	4	4	4		pho-14	tr|O17373|O17373_CAEEL Intestinal acid PHOsphatase OS=Caenorhabditis elegans OX=6239 GN=pho-14 PE=1 SV=1	1	4	4	4	2	2	3	2	2	2	3	2	2	2	3	2	18.9	18.9	18.9	50.406	440	440	0	39.983	10	7	12.3	7	152870000	37286000	31919000	44502000	39167000	0	41380000	28005000	45689000	2	3	3	2	10
O17388	O17388	2	2	2		tag-123	tr|O17388|O17388_CAEEL Transmembrane 9 superfamily member OS=Caenorhabditis elegans OX=6239 GN=tag-123 PE=1 SV=1	1	2	2	2	2	1	2	2	2	1	2	2	2	1	2	2	8.2	8.2	8.2	75.327	655	655	0	21.072	8.2	3.2	8.2	8.2	70828000	20887000	14117000	22107000	13718000	18727000	0	21690000	14299000	2	1	2	3	8
O17389	O17389	8	8	8		tth-1	sp|O17389|TYB_CAEEL Thymosin beta OS=Caenorhabditis elegans OX=6239 GN=tth-1 PE=1 SV=2	1	8	8	8	6	5	6	6	6	5	6	6	6	5	6	6	60.3	60.3	60.3	17.041	151	151	0	64.302	46.4	39.7	53.6	48.3	1239200000	442340000	114380000	440830000	241680000	340830000	303430000	288400000	281910000	8	4	6	7	25
O17403	O17403	3	3	3	Probable cleavage and polyadenylation specificity factor subunit 2	cpsf-2	sp|O17403|CPSF2_CAEEL Probable cleavage and polyadenylation specificity factor subunit 2 OS=Caenorhabditis elegans OX=6239 GN=cpsf-2 PE=3 SV=1	1	3	3	3	1	3	0	1	1	3	0	1	1	3	0	1	3.6	3.6	3.6	95.615	843	843	0	17.462	0.8	3.6	0	0.8	36381000	6963400	22874000	0	6544100	0	25677000	0	0	1	3	0	1	5
O17406	O17406	8	8	8		attf-2	tr|O17406|O17406_CAEEL AT hook Transcription Factor family OS=Caenorhabditis elegans OX=6239 GN=attf-2 PE=1 SV=1	1	8	8	8	5	4	7	5	5	4	7	5	5	4	7	5	33.7	33.7	33.7	44.287	415	415	0	115.78	22.7	18.3	29.4	20.5	931300000	144820000	124700000	318960000	342830000	240830000	238750000	209220000	223870000	6	5	9	7	27
O17570	O17570	5	5	5	60S ribosomal protein L38	rpl-38	sp|O17570|RL38_CAEEL 60S ribosomal protein L38 OS=Caenorhabditis elegans OX=6239 GN=rpl-38 PE=3 SV=2	1	5	5	5	4	3	5	5	4	3	5	5	4	3	5	5	51.4	51.4	51.4	8.0766	70	70	0	63.662	51.4	37.1	51.4	51.4	5964700000	1542500000	1129800000	1703800000	1588500000	1546600000	1527900000	1477700000	1378300000	7	4	8	8	27
O17586	O17586	12	12	12	Proteasome subunit alpha type-6	pas-1	sp|O17586|PSA6_CAEEL Proteasome subunit alpha type-6 OS=Caenorhabditis elegans OX=6239 GN=pas-1 PE=1 SV=1	1	12	12	12	10	11	9	11	10	11	9	11	10	11	9	11	75.6	75.6	75.6	27.049	246	246	0	201.09	66.3	69.5	62.2	71.5	7118000000	2273200000	1505500000	1621800000	1717600000	1926900000	1878400000	1589300000	1728600000	15	15	16	19	65
O17606	O17606	12	12	12	UPF0160 protein C27H6.8		sp|O17606|YK4P_CAEEL MYG1 protein C27H6.8 OS=Caenorhabditis elegans OX=6239 GN=C27H6.8 PE=3 SV=2	1	12	12	12	8	10	10	8	8	10	10	8	8	10	10	8	56.5	56.5	56.5	38.464	340	340	0	143.12	38.8	45.6	49.4	38.5	1020600000	196120000	258320000	306320000	259850000	246990000	261490000	258620000	253690000	9	9	11	9	38
O17607	O17607	13	13	13		ruvb-1	sp|O17607|RUVB1_CAEEL RuvB-like 1 OS=Caenorhabditis elegans OX=6239 GN=ruvb-1 PE=1 SV=2	1	13	13	13	7	7	9	8	7	7	9	8	7	7	9	8	37.4	37.4	37.4	52.512	476	476	0	123.18	19.1	20.6	30.3	27.5	1670300000	416680000	449660000	446490000	357440000	447080000	414760000	439600000	380790000	7	6	9	7	29
O17621	O17621	6	6	6			tr|O17621|O17621_CAEEL CHK domain-containing protein OS=Caenorhabditis elegans OX=6239 GN=C29F7.2 PE=1 SV=2	1	6	6	6	5	5	5	6	5	5	5	6	5	5	5	6	24.6	24.6	24.6	44.902	394	394	0	52.673	22.3	22.3	22.3	24.6	360120000	93969000	88566000	90934000	86651000	85593000	95442000	98081000	82580000	6	6	4	7	23
O17622	O17622	3	3	3	UMP-CMP kinase 1	C29F7.3	sp|O17622|KCY1_CAEEL UMP-CMP kinase 1 OS=Caenorhabditis elegans OX=6239 GN=C29F7.3 PE=1 SV=1	1	3	3	3	2	1	3	2	2	1	3	2	2	1	3	2	29.3	29.3	29.3	21.202	191	191	0	21.238	19.4	7.3	29.3	19.4	175960000	48575000	25970000	47584000	53828000	49403000	0	42523000	52906000	2	1	2	2	7
O17626	O17626	16	16	16			tr|O17626|O17626_CAEEL Uncharacterized protein OS=Caenorhabditis elegans OX=6239 GN=C31C9.2 PE=1 SV=1	1	16	16	16	13	14	12	15	13	14	12	15	13	14	12	15	70.8	70.8	70.8	34.691	322	322	0	290.84	63	64	57.8	66.8	8568300000	1991200000	1890500000	2736600000	1950000000	2094800000	2323100000	2220300000	1884900000	23	23	22	23	91
O17643	O17643	5	4	4	Isocitrate dehydrogenase [NADP]	idh-2	tr|O17643|O17643_CAEEL Isocitrate dehydrogenase [NADP] OS=Caenorhabditis elegans OX=6239 GN=idh-2 PE=1 SV=1	1	5	4	4	2	3	4	4	1	2	3	3	1	2	3	3	12.6	10.6	10.6	49.045	435	435	0	23.768	4.6	7.1	10.1	10.1	110600000	8698700	12609000	44855000	44439000	0	29163000	39273000	30376000	1	2	3	3	9
O17666	O17666	2	2	2		aspm-1	tr|O17666|O17666_CAEEL Calponin-homology (CH) domain-containing protein OS=Caenorhabditis elegans OX=6239 GN=aspm-1 PE=1 SV=1	1	2	2	2	1	0	2	2	1	0	2	2	1	0	2	2	3.5	3.5	3.5	134.58	1186	1186	0	16.483	1.3	0	3.5	3.5	26826000	4735600	0	11016000	11075000	7675500	0	8196200	9810500	2	0	3	4	9
O17680	O17680	8	5	5	Probable S-adenosylmethionine synthase 1	sams-1	sp|O17680|METK1_CAEEL Probable S-adenosylmethionine synthase 1 OS=Caenorhabditis elegans OX=6239 GN=sams-1 PE=1 SV=1	1	8	5	5	3	5	5	6	1	2	2	3	1	2	2	3	29.3	18.1	18.1	43.581	403	403	0	41.285	13.2	18.9	18.4	20.8	364060000	135610000	50130000	47253000	131070000	135610000	0	0	0	2	2	2	2	8
O17687	O17687	30	30	30		nasp-2	tr|O17687|O17687_CAEEL SHNi-TPR domain-containing protein OS=Caenorhabditis elegans OX=6239 GN=nasp-2 PE=1 SV=1	1	30	30	30	25	28	29	26	25	28	29	26	25	28	29	26	63.9	63.9	63.9	62.957	582	582	0	323.31	60.3	63.9	63.7	60.5	28113000000	8159500000	5468000000	6370900000	8115000000	7163800000	6857400000	7002100000	6945400000	49	48	49	52	198
O17695	O17695	10	10	10	Histone deacetylase 1	hda-1	sp|O17695|HDA1_CAEEL Histone deacetylase 1 OS=Caenorhabditis elegans OX=6239 GN=hda-1 PE=1 SV=1	1	10	10	10	8	8	5	8	8	8	5	8	8	8	5	8	36.2	36.2	36.2	52.137	461	461	0	108.49	28	30.8	16.1	32.3	616260000	116200000	231460000	120860000	147730000	135700000	193670000	144640000	157150000	7	7	5	8	27
O17731	O17731	4	4	4			sp|O17731|SAT_CAEEL Thialysine N-epsilon-acetyltransferase OS=Caenorhabditis elegans OX=6239 GN=D2023.4 PE=1 SV=1	1	4	4	4	2	2	1	2	2	2	1	2	2	2	1	2	38.1	38.1	38.1	18.647	160	160	0	39.472	21.9	23.1	16.9	26.9	77829000	29664000	14046000	8841400	25278000	0	15767000	0	0	2	2	1	1	6
O17732	O17732	16	16	16	Pyruvate carboxylase 1	pyc-1	sp|O17732|PYC1_CAEEL Pyruvate carboxylase 1 OS=Caenorhabditis elegans OX=6239 GN=pyc-1 PE=1 SV=1	1	16	16	16	9	12	11	12	9	12	11	12	9	12	11	12	21.3	21.3	21.3	129.28	1175	1175	0	158.04	9.8	15.2	14.3	15.2	875040000	168480000	211100000	258290000	237160000	207760000	224690000	221020000	221400000	9	10	11	11	41
O17736	O17736	3	3	3			sp|O17736|ETC1_CAEEL E3 ubiquitin-protein ligase etc-1 OS=Caenorhabditis elegans OX=6239 GN=etc-1 PE=1 SV=1	1	3	3	3	3	2	3	2	3	2	3	2	3	2	3	2	5.8	5.8	5.8	116.41	1001	1001	0	21.961	5.8	4.7	5.8	4.7	86179000	28325000	12820000	35122000	9912100	22976000	21035000	31426000	0	3	2	3	2	10
O17759	O17759	30	30	30		tkt-1	tr|O17759|O17759_CAEEL Transket_pyr domain-containing protein OS=Caenorhabditis elegans OX=6239 GN=tkt-1 PE=1 SV=1	1	30	30	30	27	26	26	26	27	26	26	26	27	26	26	26	78	78	78	66.01	618	618	0	323.31	70.2	69.1	71.4	73.1	26444000000	7109200000	5908100000	6939900000	6486500000	6455700000	6818600000	6624800000	6394900000	55	55	59	63	232
O17850	O17850	3	3	3	Ataxin-3 homolog	atx-3	sp|O17850|ATX3_CAEEL Ataxin-3 homolog OS=Caenorhabditis elegans OX=6239 GN=atx-3 PE=1 SV=1	1	3	3	3	1	0	1	3	1	0	1	3	1	0	1	3	11	11	11	35.863	317	317	0	19.745	6.9	0	6.9	11	55886000	13159000	0	15047000	27680000	0	0	0	26701000	1	0	1	3	5
O17861	O17861	5	5	5	GILT-like protein F37H8.5	F37H8.5	sp|O17861|YVRI_CAEEL GILT-like protein F37H8.5 OS=Caenorhabditis elegans OX=6239 GN=F37H8.5 PE=1 SV=1	1	5	5	5	5	4	4	4	5	4	4	4	5	4	4	4	22.4	22.4	22.4	30.844	277	277	0	52.603	22.4	19.5	19.5	19.5	834900000	265410000	206210000	189450000	173830000	220720000	199970000	201550000	218840000	4	5	4	4	17
O17901	O17901	3	3	3	Probable coatomer subunit zeta	F59E10.3	sp|O17901|COPZ_CAEEL Probable coatomer subunit zeta OS=Caenorhabditis elegans OX=6239 GN=copz-1 PE=3 SV=1	1	3	3	3	3	3	2	2	3	3	2	2	3	3	2	2	22.8	22.8	22.8	20.756	184	184	0	79.975	22.8	22.8	15.2	15.2	287350000	80873000	90597000	57991000	57888000	61857000	72789000	79636000	78161000	4	3	3	3	13
O17915	O17915	16	16	16	GTP-binding nuclear protein ran-1	ran-1	sp|O17915|RAN_CAEEL GTP-binding nuclear protein ran-1 OS=Caenorhabditis elegans OX=6239 GN=ran-1 PE=1 SV=1	1	16	16	16	14	11	13	13	14	11	13	13	14	11	13	13	77.7	77.7	77.7	24.254	215	215	0	153.37	67	40	45.1	59.1	11975000000	3164200000	2852200000	2835000000	3123700000	3288500000	3331400000	2665800000	2729100000	19	15	19	16	69
O17919	O17919	5	5	5	Putative H/ACA ribonucleoprotein complex subunit 4	K01G5.5	sp|O17919|DKC1_CAEEL Putative H/ACA ribonucleoprotein complex subunit 4 OS=Caenorhabditis elegans OX=6239 GN=K01G5.5 PE=3 SV=1	1	5	5	5	3	4	2	2	3	4	2	2	3	4	2	2	17.5	17.5	17.5	50.21	445	445	0	44.628	8.8	15.1	9.4	9.4	433260000	119230000	112890000	91954000	109190000	112620000	109670000	96315000	118350000	3	3	2	2	10
O17921	O17921	29	29	3		tbb-1	tr|O17921|O17921_CAEEL Tubulin beta chain OS=Caenorhabditis elegans OX=6239 GN=tbb-1 PE=1 SV=1	1	29	29	3	26	27	28	29	26	27	28	29	2	3	3	3	70.6	70.6	10.5	50.238	449	449	0	323.31	68.8	70.4	70.6	70.6	63674000000	13362000000	11222000000	21722000000	17369000000	14025000000	13957000000	14806000000	16196000000	73	80	84	83	320
O17939	O17939	18	18	17		aipl-1	tr|O17939|O17939_CAEEL WD_REPEATS_REGION domain-containing protein OS=Caenorhabditis elegans OX=6239 GN=aipl-1 PE=1 SV=1	1	18	18	17	15	12	16	12	15	12	16	12	14	11	15	11	49.5	49.5	46.3	64.886	600	600	0	206.49	41.8	32.2	44.7	35	2848100000	853270000	813260000	592620000	588970000	772140000	838590000	607560000	668190000	15	13	17	13	58
O17944	O17944	8	8	8			tr|O17944|O17944_CAEEL Tr-type G domain-containing protein OS=Caenorhabditis elegans OX=6239 GN=CELE_K10C3.5 PE=1 SV=2	1	8	8	8	4	3	3	5	4	3	3	5	4	3	3	5	12.6	12.6	12.6	99.646	894	894	0	53.954	7.8	5.9	5.7	8.1	134030000	43038000	28276000	25128000	37589000	33394000	32457000	31729000	36870000	4	4	3	5	16
O17953	O17953	12	12	12	Dihydrolipoyl dehydrogenase, mitochondrial	dld-1	sp|O17953|DLDH_CAEEL Dihydrolipoyl dehydrogenase, mitochondrial OS=Caenorhabditis elegans OX=6239 GN=dld-1 PE=3 SV=2	1	12	12	12	8	8	11	11	8	8	11	11	8	8	11	11	46.3	46.3	46.3	52.633	495	495	0	236.66	32.3	33.5	43.6	43.6	2419600000	518290000	479490000	751660000	670170000	504840000	606750000	654290000	625980000	10	10	13	15	48
O18000	O18000	20	20	20		pes-9	tr|O18000|O18000_CAEEL M20_dimer domain-containing protein OS=Caenorhabditis elegans OX=6239 GN=pes-9 PE=1 SV=1	1	20	20	20	14	12	17	15	14	12	17	15	14	12	17	15	60.7	60.7	60.7	52.579	473	473	0	243	42.5	37.4	53.7	49	1817800000	361320000	312020000	538600000	605820000	431170000	450180000	456500000	459920000	17	16	21	19	73
O18016;O18023	O18016;O18023	2;2	2;2	2;2	Ig-like and fibronectin type-III domain-containing protein T04A11.3;Ig-like and fibronectin type-III domain-containing protein C25G4.10	T04A11.3;C25G4.10	sp|O18016|IGDB1_CAEEL Ig-like and fibronectin type-III domain-containing protein 1 OS=Caenorhabditis elegans OX=6239 GN=igdb-1 PE=1 SV=2;sp|O18023|IGDB2_CAEEL Ig-like and fibronectin type-III domain-containing protein 2 OS=Caenorhabditis elegans OX=6239 GN	2	2	2	2	1	1	1	1	1	1	1	1	1	1	1	1	4.2	4.2	4.2	113.67	1029	1029;1526	0	20.609	1.3	1.3	2.9	2.9	49045000	23073000	20566000	2851200	2554600	0	0	0	2464300	1	1	1	1	4
O18054	O18054	7	7	7	Probable prefoldin subunit 3	pfd-3	sp|O18054|PFD3_CAEEL Probable prefoldin subunit 3 OS=Caenorhabditis elegans OX=6239 GN=pfd-3 PE=3 SV=1	1	7	7	7	4	4	7	5	4	4	7	5	4	4	7	5	51.9	51.9	51.9	20.885	185	185	0	113.57	34.6	40.5	51.9	44.9	671940000	95894000	200390000	256450000	119200000	130490000	168340000	215060000	160870000	9	9	10	10	38
O18154	O18154	9	3	3		tba-7	tr|O18154|O18154_CAEEL Tubulin alpha chain OS=Caenorhabditis elegans OX=6239 GN=tba-7 PE=1 SV=1	1	9	3	3	7	7	8	9	2	2	2	3	2	2	2	3	20.5	4.7	4.7	49.559	444	444	0	20.245	18.2	18.2	20.3	20.5	1848100000	433280000	400640000	406780000	607370000	437880000	447530000	377920000	584570000	3	3	3	4	13
O18158	O18158	7	7	7	UDP-N-acetylglucosamine--peptide N-acetylglucosaminyltransferase	ogt-1	sp|O18158|OGT1_CAEEL UDP-N-acetylglucosamine--peptide N-acetylglucosaminyltransferase OS=Caenorhabditis elegans OX=6239 GN=ogt-1 PE=1 SV=2	1	7	7	7	6	5	5	5	6	5	5	5	6	5	5	5	9.9	9.9	9.9	128.01	1151	1151	0	53.73	8.5	7.6	7.6	7.3	383810000	94722000	71213000	99648000	118230000	94007000	93342000	97053000	97149000	7	4	6	7	24
O18178	O18178	10	10	10		pptr-1	sp|O18178|2A51_CAEEL Serine/threonine-protein phosphatase 2A regulatory subunit pptr-1 OS=Caenorhabditis elegans OX=6239 GN=pptr-1 PE=1 SV=4	1	10	10	10	8	6	8	9	8	6	8	9	8	6	8	9	24.5	24.5	24.5	61.835	542	542	0	120.2	21.2	16.8	22	22.1	718020000	143480000	175530000	175560000	223450000	180490000	216710000	161980000	160460000	6	6	8	11	31
O18181	O18181	2	2	2			tr|O18181|O18181_CAEEL Arf-GAP domain-containing protein OS=Caenorhabditis elegans OX=6239 GN=CELE_W09D10.1 PE=1 SV=1	1	2	2	2	1	2	1	1	1	2	1	1	1	2	1	1	6.1	6.1	6.1	51.904	495	495	0	18.25	3.8	6.1	3.8	3.8	83243000	20341000	46094000	10346000	6462700	0	51744000	0	0	1	3	1	1	6
O18183	O18183	3	3	3			tr|O18183|O18183_CAEEL Protein phosphatase OS=Caenorhabditis elegans OX=6239 GN=CELE_W09D10.4 PE=1 SV=1	1	3	3	3	0	0	2	1	0	0	2	1	0	0	2	1	15.2	15.2	15.2	35.292	330	330	0	17.188	0	0	11.5	3.6	23231000	0	0	16513000	6717800	0	0	15385000	0	0	0	1	0	1
O18191	O18191	2	2	2		mat-2	sp|O18191|APC1_CAEEL Anaphase-promoting complex subunit 1 OS=Caenorhabditis elegans OX=6239 GN=mat-2 PE=1 SV=3	1	2	2	2	0	0	1	1	0	0	1	1	0	0	1	1	1.7	1.7	1.7	169.62	1505	1505	0	11.852	0	0	0.9	0.7	10759000	0	0	7037500	3721800	0	0	0	3590200	0	0	1	0	1
O18211;Q21643	O18211	6;2	6;2	6;2	MO25-like protein 2	mop-25.2	sp|O18211|MO25M_CAEEL MO25-like protein 2 OS=Caenorhabditis elegans OX=6239 GN=mop-25.2 PE=3 SV=1	2	6	6	6	3	4	2	4	3	4	2	4	3	4	2	4	19.5	19.5	19.5	39.431	338	338;636	0	47.48	8.9	13.9	5.9	11.2	406920000	108690000	120960000	56901000	120370000	114890000	127970000	0	117720000	4	5	2	4	15
O18215	O18215	2	2	2			tr|O18215|O18215_CAEEL WD_REPEATS_REGION domain-containing protein OS=Caenorhabditis elegans OX=6239 GN=CELE_Y53C12B.1 PE=1 SV=1	1	2	2	2	0	1	1	1	0	1	1	1	0	1	1	1	3.2	3.2	3.2	88.06	793	793	0	11.728	0	1	2.1	2.1	21246000	0	0	10305000	10942000	0	0	0	10555000	0	1	1	1	3
O18229	O18229	12	12	12	Putative 6-phosphogluconolactonase	Y57G11C.3	sp|O18229|6PGL_CAEEL Putative 6-phosphogluconolactonase OS=Caenorhabditis elegans OX=6239 GN=Y57G11C.3 PE=3 SV=2	1	12	12	12	8	8	10	9	8	8	10	9	8	8	10	9	52.8	52.8	52.8	30.413	269	269	0	143.5	41.6	39.4	50.2	44.2	1527900000	452760000	371360000	401690000	302060000	413200000	430920000	352780000	338350000	7	9	11	8	35
O18240	O18240	11	11	11		rps-18	tr|O18240|O18240_CAEEL 40S ribosomal protein S18 OS=Caenorhabditis elegans OX=6239 GN=rps-18 PE=1 SV=1	1	11	11	11	9	9	10	11	9	9	10	11	9	9	10	11	50.6	50.6	50.6	17.77	154	154	0	323.31	50	50	50.6	50.6	17525000000	4440400000	4288800000	4413600000	4381800000	4701300000	4995700000	3779700000	4095500000	16	15	18	17	66
O18282	O18282	2	2	2	Protein FRG1 homolog	frg-1	sp|O18282|FRG1_CAEEL Protein FRG1 homolog OS=Caenorhabditis elegans OX=6239 GN=frg-1 PE=3 SV=2	1	2	2	2	1	1	1	2	1	1	1	2	1	1	1	2	15	15	15	30.268	274	274	0	15.302	8.4	8.4	8.4	15	42330000	6482000	7093000	10466000	18289000	0	0	0	17642000	1	1	1	2	5
O18650	O18650	9	9	9	40S ribosomal protein S19	rps-19	sp|O18650|RS19_CAEEL 40S ribosomal protein S19 OS=Caenorhabditis elegans OX=6239 GN=rps-19 PE=2 SV=1	1	9	9	9	9	9	8	9	9	9	8	9	9	9	8	9	51.4	51.4	51.4	16.322	146	146	0	126.26	51.4	51.4	46.6	51.4	19387000000	5609000000	3760100000	4847900000	5169800000	5085500000	5227400000	4412800000	4597300000	20	22	21	24	87
O44144	O44144	4	4	4		perm-4	tr|O44144|O44144_CAEEL PERMeable eggshell OS=Caenorhabditis elegans OX=6239 GN=perm-4 PE=1 SV=2	1	4	4	4	3	1	3	3	3	1	3	3	3	1	3	3	19	19	19	34.966	331	331	0	51.815	19	6.3	18.7	18.7	125580000	40913000	9742000	36592000	38331000	38333000	0	37299000	36348000	3	2	4	4	13
O44145	O44145	2	2	2		perm-2	tr|O44145|O44145_CAEEL PERMeable eggshell OS=Caenorhabditis elegans OX=6239 GN=perm-2 PE=1 SV=2	1	2	2	2	1	0	2	0	1	0	2	0	1	0	2	0	14.8	14.8	14.8	22.454	203	203	0	14.529	5.4	0	14.8	0	21201000	7689300	0	13511000	0	0	0	12588000	0	1	0	2	0	3
O44156	O44156	13	13	13	Proteasome subunit alpha type-1	pas-6	sp|O44156|PSA1_CAEEL Proteasome subunit alpha type-1 OS=Caenorhabditis elegans OX=6239 GN=pas-6 PE=1 SV=1	1	13	13	13	12	12	11	11	12	12	11	11	12	12	11	11	71.9	71.9	71.9	28.311	260	260	0	190.12	68.8	68.8	59.2	59.2	6652000000	1632100000	1392500000	1969200000	1658100000	1564300000	1699200000	1732700000	1633200000	24	22	19	20	85
O44167	O44167	3	3	3			tr|O44167|O44167_CAEEL Uncharacterized protein OS=Caenorhabditis elegans OX=6239 GN=CELE_F15B10.3 PE=1 SV=2	1	3	3	3	1	1	2	2	1	1	2	2	1	1	2	2	22.5	22.5	22.5	21.787	191	191	0	20.082	6.8	6.8	16.8	12.6	48182000	4130300	4138100	17643000	22271000	0	0	0	21484000	1	1	2	2	6
O44175	O44175	5	5	5		rfc-2	tr|O44175|O44175_CAEEL AAA domain-containing protein OS=Caenorhabditis elegans OX=6239 GN=rfc-2 PE=1 SV=1	1	5	5	5	5	3	4	4	5	3	4	4	5	3	4	4	19.2	19.2	19.2	37.562	334	334	0	39.754	19.2	9.6	13.8	13.8	308770000	87891000	69440000	81445000	69991000	78787000	84527000	80980000	64943000	5	3	4	4	16
O44199	O44199	2	2	2	DNA repair protein rad-50	rad-50	sp|O44199|RAD50_CAEEL DNA repair protein rad-50 OS=Caenorhabditis elegans OX=6239 GN=rad-50 PE=2 SV=1	1	2	2	2	0	0	2	1	0	0	2	1	0	0	2	1	2.6	2.6	2.6	150.39	1298	1298	0	14.181	0	0	2.6	1.1	17565000	0	0	10997000	6568000	0	0	10245000	0	0	0	2	1	3
O44326	O44326	4	4	4	Protein humpback-2	hmp-2	sp|O44326|HMP2_CAEEL Beta-catenin-like protein hmp-2 OS=Caenorhabditis elegans OX=6239 GN=hmp-2 PE=1 SV=1	1	4	4	4	2	2	3	2	2	2	3	2	2	2	3	2	7.8	7.8	7.8	74.51	678	678	0	33.948	3.5	3.5	6.2	2.8	116970000	25608000	20519000	31061000	39779000	28946000	24934000	23700000	0	3	3	3	1	10
O44400	O44400	11	11	11	Protein F37C4.5	F37C4.5	sp|O44400|F37C4_CAEEL Protein F37C4.5 OS=Caenorhabditis elegans OX=6239 GN=F37C4.5 PE=1 SV=3	1	11	11	11	8	8	5	7	8	8	5	7	8	8	5	7	33.6	33.6	33.6	61.443	556	556	0	114.82	23	25.4	16.4	22.5	657050000	154610000	162270000	101020000	239160000	159870000	165770000	166140000	169800000	8	8	4	7	27
O44411	O44411	4	4	4	Probable nucleolar GTP-binding protein 1	T07A9.9	sp|O44411|NOG1_CAEEL Nucleolar GTP-binding protein 1 OS=Caenorhabditis elegans OX=6239 GN=nog-1 PE=1 SV=1	1	4	4	4	2	2	3	2	2	2	3	2	2	2	3	2	8.7	8.7	8.7	78.486	681	681	0	27.245	5.7	5.3	7.3	5.7	115040000	30660000	3008200	53864000	27504000	21727000	0	57359000	28289000	2	2	3	2	9
O44441	O44441	4	4	4	ATPase inhibitor mai-2, mitochondrial	mai-2	sp|O44441|ATIF2_CAEEL ATPase inhibitor mai-2, mitochondrial OS=Caenorhabditis elegans OX=6239 GN=mai-2 PE=3 SV=1	1	4	4	4	3	0	2	2	3	0	2	2	3	0	2	2	44	44	44	12.031	109	109	0	25.854	32.1	0	23.9	29.4	147080000	77982000	0	54482000	14615000	57797000	0	70944000	0	4	0	2	2	8
O44444	O44444	2	2	2			tr|O44444|O44444_CAEEL RRM domain-containing protein OS=Caenorhabditis elegans OX=6239 GN=C02B10.4 PE=1 SV=1	1	2	2	2	2	1	1	1	2	1	1	1	2	1	1	1	15.6	15.6	15.6	23.246	211	211	0	45.411	15.6	10	10	10	125380000	38100000	25529000	34800000	26950000	27034000	31814000	37765000	28563000	3	2	2	2	9
O44451	O44451	6	6	6	Pyruvate dehydrogenase E1 component subunit beta, mitochondrial	pdhb-1	sp|O44451|ODPB_CAEEL Pyruvate dehydrogenase E1 component subunit beta, mitochondrial OS=Caenorhabditis elegans OX=6239 GN=pdhb-1 PE=1 SV=2	1	6	6	6	5	4	5	5	5	4	5	5	5	4	5	5	23.9	23.9	23.9	38.14	352	352	0	54.131	16.2	13.1	16.2	20.7	1070800000	223060000	246060000	295040000	306590000	258480000	270120000	257820000	283480000	5	6	7	6	24
O44476	O44476	4	4	4	Ribonuclease Z	hoe-1	sp|O44476|RNZ_CAEEL Ribonuclease Z OS=Caenorhabditis elegans OX=6239 GN=hoe-1 PE=2 SV=2	1	4	4	4	1	1	3	1	1	1	3	1	1	1	3	1	10.7	10.7	10.7	93.863	833	833	0	24.767	3.8	2.3	8.4	3.8	85817000	15966000	15969000	37730000	16151000	0	0	35152000	0	1	0	2	1	4
O44480	O44480	14	14	14	60S ribosomal protein L18a	rpl-20	sp|O44480|RL18A_CAEEL 60S ribosomal protein L18a OS=Caenorhabditis elegans OX=6239 GN=rpl-20 PE=3 SV=2	1	14	14	14	13	12	12	13	13	12	12	13	13	12	12	13	58.3	58.3	58.3	20.959	180	180	0	220.99	58.3	57.2	57.2	52.8	24266000000	6629300000	6152500000	5622800000	5861600000	6556200000	7072100000	5270000000	5470900000	27	27	25	27	106
O44501	O44501	9	9	9		fnta-1	tr|O44501|O44501_CAEEL FarNesylTransferase, Alpha subunit OS=Caenorhabditis elegans OX=6239 GN=fnta-1 PE=1 SV=1	1	9	9	9	8	7	7	6	8	7	7	6	8	7	7	6	35.4	35.4	35.4	38.469	328	328	0	98.458	31.1	32.3	32.3	28	1046100000	371030000	199840000	242030000	233180000	266220000	275480000	240820000	263260000	9	8	6	6	29
O44502	O44502	2	2	2	Conserved oligomeric Golgi complex subunit 8	cogc-8	sp|O44502|COG8_CAEEL Conserved oligomeric Golgi complex subunit 8 OS=Caenorhabditis elegans OX=6239 GN=cogc-8 PE=3 SV=1	1	2	2	2	1	1	2	1	1	1	2	1	1	1	2	1	5.1	5.1	5.1	83.843	743	743	0	16.651	3.4	1.7	5.1	3.4	18128000	4324200	2385800	6100600	5317200	0	0	5683700	0	2	1	3	1	7
O44512	O44512	3	3	3	Cytochrome b-c1 complex subunit Rieske, mitochondrial	isp-1	tr|O44512|O44512_CAEEL Cytochrome b-c1 complex subunit Rieske, mitochondrial OS=Caenorhabditis elegans OX=6239 GN=isp-1 PE=1 SV=1	1	3	3	3	2	2	3	3	2	2	3	3	2	2	3	3	19.9	19.9	19.9	29.709	276	276	0	35.703	16.3	16.3	19.9	19.9	131460000	21902000	26341000	39452000	43764000	25820000	35820000	30645000	38159000	3	3	4	3	13
O44518	O44518	4	4	4	Cytoplasmic FMR1-interacting protein homolog	gex-2	sp|O44518|CYFIP_CAEEL Cytoplasmic FMR1-interacting protein homolog OS=Caenorhabditis elegans OX=6239 GN=gex-2 PE=1 SV=4	1	4	4	4	3	3	2	3	3	3	2	3	3	3	2	3	4.1	4.1	4.1	145.01	1262	1262	0	29.739	3.2	3.2	1.9	2.9	42191000	10752000	10971000	9914800	10553000	9925600	10081000	12394000	10085000	3	3	2	2	10
O44549;A0A0K3AQR2	O44549	9;1	9;1	7;0		acdh-3	tr|O44549|O44549_CAEEL Acyl CoA DeHydrogenase OS=Caenorhabditis elegans OX=6239 GN=acdh-3 PE=1 SV=1	2	9	9	7	7	7	8	9	7	7	8	9	5	5	6	7	28.6	28.6	24.3	45.776	419	419;385	0	74.327	22.7	22.7	25.5	28.6	1979100000	377080000	346830000	607410000	647820000	518420000	473080000	468730000	497010000	10	9	12	13	44
O44565	O44565	17	17	17		lam-1	tr|O44565|O44565_CAEEL LAMinin related. See also lmb OS=Caenorhabditis elegans OX=6239 GN=lam-1 PE=1 SV=3	1	17	17	17	10	11	13	14	10	11	13	14	10	11	13	14	19.2	19.2	19.2	197.95	1790	1790	0	159.37	12.7	12.7	15.8	16.6	799240000	190270000	142910000	219520000	246540000	187220000	208600000	201360000	195860000	12	11	15	14	52
O44566	O44566	3	3	3			tr|O44566|O44566_CAEEL Uncharacterized protein OS=Caenorhabditis elegans OX=6239 GN=CELE_W03F8.4 PE=1 SV=1	1	3	3	3	2	2	2	3	2	2	2	3	2	2	2	3	27.9	27.9	27.9	20.186	183	183	0	24.162	16.4	20.2	16.4	27.9	117590000	12070000	46133000	12262000	47130000	28441000	32645000	27414000	32244000	2	2	2	2	8
O44729;A5A8P6	O44729	8;1	8;1	8;1		prp-17	tr|O44729|O44729_CAEEL WD_REPEATS_REGION domain-containing protein OS=Caenorhabditis elegans OX=6239 GN=prp-17 PE=1 SV=2	2	8	8	8	5	6	4	4	5	6	4	4	5	6	4	4	21.3	21.3	21.3	65.277	567	567;274	0	52.646	15	16.6	11.8	10.4	414840000	118100000	124740000	111390000	60601000	107650000	112650000	99436000	100640000	5	5	5	4	19
O44739	O44739	5	5	5	BAG family molecular chaperone regulator 1	bag-1	sp|O44739|BAG1_CAEEL BAG family molecular chaperone regulator 1 OS=Caenorhabditis elegans OX=6239 GN=bag-1 PE=1 SV=1	1	5	5	5	4	3	5	4	4	3	5	4	4	3	5	4	46.2	46.2	46.2	24.01	210	210	0	90.582	36.2	31.4	46.2	41.4	318000000	94022000	60561000	85019000	78397000	79053000	81761000	74996000	81030000	5	3	5	6	19
O44750	O44750	19	19	19		app-1	sp|O44750|XPP_CAEEL Xaa-Pro aminopeptidase app-1 OS=Caenorhabditis elegans OX=6239 GN=app-1 PE=1 SV=1	1	19	19	19	18	17	17	17	18	17	17	17	18	17	17	17	54.7	54.7	54.7	69.339	616	616	0	256.53	50	47.6	50.8	51.8	4114300000	1044500000	929350000	1121200000	1019300000	1071800000	1060000000	992360000	987400000	21	19	20	21	81
Q9BL61;O44781	Q9BL61;O44781	17;17	16;16	16;16			tr|Q9BL61|Q9BL61_CAEEL RNA helicase OS=Caenorhabditis elegans OX=6239 GN=CELE_Y65B4A.6 PE=1 SV=2;tr|O44781|O44781_CAEEL RNA helicase OS=Caenorhabditis elegans OX=6239 GN=CELE_F33D11.10 PE=1 SV=1	2	17	16	16	11	12	12	12	10	11	11	11	10	11	11	11	46.6	46.6	46.6	45.582	399	399;399	0	151.63	33.6	36.6	40.6	34.1	3646900000	891700000	945520000	902360000	907360000	893820000	1025900000	843840000	900520000	13	13	14	17	57
O44782	O44782	6	6	6	Major sperm protein	vpr-1	tr|O44782|O44782_CAEEL Major sperm protein OS=Caenorhabditis elegans OX=6239 GN=vpr-1 PE=1 SV=1	1	6	6	6	4	2	4	3	4	2	4	3	4	2	4	3	33.9	33.9	33.9	26.851	245	245	0	111.36	25.3	13.5	25.3	18	319000000	90399000	48401000	91201000	89001000	90045000	77755000	78875000	68881000	4	2	3	2	11
O44787	O44787	6	6	6		usp-39	tr|O44787|O44787_CAEEL Ubiquitin Specific Protease OS=Caenorhabditis elegans OX=6239 GN=usp-39 PE=1 SV=2	1	6	6	6	5	4	5	3	5	4	5	3	5	4	5	3	17.1	17.1	17.1	71	602	602	0	46.229	13.8	10.8	13.8	7.5	176710000	50191000	39180000	52204000	35138000	42091000	44219000	44417000	45980000	6	5	5	3	19
O44906	O44906	11	9	9		pck-1	tr|O44906|O44906_CAEEL Phosphoenolpyruvate carboxykinase (GTP) OS=Caenorhabditis elegans OX=6239 GN=pck-1 PE=1 SV=2	1	11	9	9	7	8	7	8	5	6	5	6	5	6	5	6	24.6	21	21	73.199	651	651	0	115.34	16.9	17.5	16.9	16.1	1604100000	396940000	398830000	454930000	353370000	377940000	374020000	335100000	305980000	7	7	7	9	30
O44952	O44952	4	4	4	Lon protease homolog, mitochondrial	C34B2.6	sp|O44952|LONM_CAEEL Lon protease homolog, mitochondrial OS=Caenorhabditis elegans OX=6239 GN=lonp-1 PE=3 SV=1	1	4	4	4	3	2	4	2	3	2	4	2	3	2	4	2	4.3	4.3	4.3	108.21	971	971	0	23.754	3.5	2.6	4.3	2	151300000	29355000	16439000	83719000	21784000	41519000	0	47003000	39846000	3	2	4	2	11
O44954	O44954	5	5	4		sdha-2	tr|O44954|O44954_CAEEL Succinate dehydrogenase [ubiquinone] flavoprotein subunit, mitochondrial OS=Caenorhabditis elegans OX=6239 GN=sdha-2 PE=1 SV=1	1	5	5	4	3	3	4	4	3	3	4	4	2	2	3	3	14.1	14.1	11.9	70.425	640	640	0	77.965	7.7	7.7	11.7	10	292670000	64919000	54227000	101910000	71618000	67700000	75126000	77703000	69294000	3	3	4	5	15
O44985	O44985	17	17	17		teg-4	tr|O44985|O44985_CAEEL CPSF_A domain-containing protein OS=Caenorhabditis elegans OX=6239 GN=teg-4 PE=1 SV=1	1	17	17	17	14	9	11	11	14	9	11	11	14	9	11	11	20.2	20.2	20.2	135.1	1220	1220	0	161.22	17	11.1	12	12.9	1439200000	386730000	277980000	394900000	379560000	359880000	385100000	326100000	361760000	13	8	9	11	41
O44995	O44995	5	5	5			tr|O44995|O44995_CAEEL AMP_N domain-containing protein OS=Caenorhabditis elegans OX=6239 GN=CELE_K12C11.1 PE=1 SV=2	1	5	5	5	3	2	1	1	3	2	1	1	3	2	1	1	13.3	13.3	13.3	55.681	498	498	0	37.586	7.6	5.2	3.4	2.2	125090000	46260000	18751000	30427000	29655000	46260000	0	0	0	2	2	1	1	6
O45012	O45012	13	13	13		nol-5	tr|O45012|O45012_CAEEL Nop domain-containing protein OS=Caenorhabditis elegans OX=6239 GN=nol-58 PE=1 SV=1	1	13	13	13	5	8	10	7	5	8	10	7	5	8	10	7	35.7	35.7	35.7	54.63	487	487	0	130.49	14	24.2	27.5	18.9	499840000	94122000	155470000	144380000	105860000	120100000	145170000	124050000	115970000	5	7	10	7	29
O45060	O45060	5	5	5			tr|O45060|O45060_CAEEL Thioredoxin domain-containing protein OS=Caenorhabditis elegans OX=6239 GN=C35B1.5 PE=1 SV=1	1	5	5	5	3	4	3	3	3	4	3	3	3	4	3	3	55.6	55.6	55.6	16.965	151	151	0	48.676	37.1	48.3	39.7	39.7	303420000	35347000	121070000	84186000	62818000	64149000	75658000	94585000	75895000	2	5	4	3	14
O45069	O45069	6	6	6			tr|O45069|O45069_CAEEL Queuosine salvage protein OS=Caenorhabditis elegans OX=6239 GN=C11D2.4 PE=1 SV=2	1	6	6	6	2	3	5	3	2	3	5	3	2	3	5	3	23.3	23.3	23.3	38.274	344	344	0	57.198	11	14	20.3	14	246780000	33649000	62864000	79803000	70462000	58952000	62907000	69038000	55641000	3	3	5	3	14
O45087	O45087	7	7	7		dyci-1	tr|O45087|O45087_CAEEL WD_REPEATS_REGION domain-containing protein OS=Caenorhabditis elegans OX=6239 GN=dyci-1 PE=1 SV=1	1	7	7	7	5	3	3	6	5	3	3	6	5	3	3	6	18.7	18.7	18.7	72.048	643	643	0	72.571	12.4	7.5	7.5	17	376800000	76179000	48152000	88683000	163790000	101830000	100130000	81318000	87577000	4	3	4	7	18
O45146	O45146	4	4	4		era-1	tr|O45146|O45146_CAEEL Embryonic mRna (mRNA) Anterior OS=Caenorhabditis elegans OX=6239 GN=era-1 PE=1 SV=1	1	4	4	4	1	1	3	2	1	1	3	2	1	1	3	2	22.7	22.7	22.7	41.655	388	388	0	78.527	7.5	7.5	17	13.1	79751000	14471000	17293000	35463000	12524000	0	0	33040000	0	1	2	4	2	9
O45148	O45148	6	6	6		dlst-1	tr|O45148|O45148_CAEEL Dihydrolipoyllysine-residue succinyltransferase component of 2-oxoglutarate dehydrogenase complex, mitochondrial OS=Caenorhabditis elegans OX=6239 GN=dlst-1 PE=1 SV=2	1	6	6	6	4	4	4	5	4	4	4	5	4	4	4	5	24	24	24	49.813	463	463	0	49.117	16.4	14	16.4	21.2	712550000	217340000	160460000	172040000	162720000	200040000	173480000	170840000	170350000	5	4	5	7	21
O45149	O45149	2	2	2		sna-1	tr|O45149|O45149_CAEEL Small Nuclear RNA (snRNA) Associated protein OS=Caenorhabditis elegans OX=6239 GN=sna-1 PE=1 SV=2	1	2	2	2	2	2	1	1	2	2	1	1	2	2	1	1	20.4	20.4	20.4	20.61	186	186	0	25.737	20.4	20.4	20.4	20.4	93143000	25983000	19211000	25577000	22372000	21558000	22245000	26574000	22581000	3	1	2	2	8
O45181	O45181	4	4	4			tr|O45181|O45181_CAEEL RRM domain-containing protein OS=Caenorhabditis elegans OX=6239 GN=nucl-1 PE=1 SV=1	1	4	4	4	1	2	2	3	1	2	2	3	1	2	2	3	7.6	7.6	7.6	86.818	798	798	0	25.138	3.4	5.5	3.4	5.5	77607000	15443000	26908000	15166000	20090000	0	0	0	19380000	1	2	2	3	8
O45244	O45244	4	4	4	Probable pre-mRNA-splicing factor ATP-dependent RNA helicase mog-4	mog-4	sp|O45244|DHX16_CAEEL Probable pre-mRNA-splicing factor ATP-dependent RNA helicase mog-4 OS=Caenorhabditis elegans OX=6239 GN=mog-4 PE=1 SV=2	1	4	4	4	1	2	0	2	1	2	0	2	1	2	0	2	6.9	6.9	6.9	114.29	1008	1008	0	29.556	1.9	3.5	0	3	26024000	4262800	14154000	0	7607000	4262800	0	0	0	1	2	0	2	5
O45319	O45319	2	2	2	Mitochondrial import inner membrane translocase subunit tim-13	tin-13	sp|O45319|TIM13_CAEEL Mitochondrial import inner membrane translocase subunit tim-13 OS=Caenorhabditis elegans OX=6239 GN=tin-13 PE=3 SV=1	1	2	2	2	2	1	2	2	2	1	2	2	2	1	2	2	29.6	29.6	29.6	11.685	108	108	0	59.665	29.6	13	29.6	29.6	155880000	36420000	25448000	46492000	47517000	35489000	0	43546000	46536000	2	1	2	2	7
O45366	O45366	2	2	2			tr|O45366|O45366_CAEEL Uncharacterized protein OS=Caenorhabditis elegans OX=6239 GN=CELE_F14H3.4 PE=1 SV=2	1	2	2	2	1	1	1	1	1	1	1	1	1	1	1	1	10.8	10.8	10.8	27.619	232	232	0	15.211	6.5	6.5	4.3	4.3	16796000	0	7522400	9273400	0	0	8444300	0	0	1	1	1	1	4
O45367	O45367	4	4	4			tr|O45367|O45367_CAEEL Uncharacterized protein OS=Caenorhabditis elegans OX=6239 GN=CELE_F14H3.6 PE=1 SV=2	1	4	4	4	4	4	3	3	4	4	3	3	4	4	3	3	28.6	28.6	28.6	28.364	245	245	0	96.746	28.6	28.6	20.4	22	523490000	147030000	124750000	123560000	128160000	135410000	124230000	143010000	123150000	5	4	3	4	16
O45398	O45398	7	7	7			tr|O45398|O45398_CAEEL Uncharacterized protein OS=Caenorhabditis elegans OX=6239 GN=CELE_F22G12.4 PE=1 SV=3	1	7	7	7	3	4	6	5	3	4	6	5	3	4	6	5	9.2	9.2	9.2	121.69	1107	1107	0	53.233	3.4	4.7	7.9	6	82037000	9027200	11040000	40698000	21271000	14520000	22584000	23419000	19334000	3	4	6	5	18
O45406	O45406	2	2	2	Kinetochore-binding protein 3	kbp-3	sp|O45406|KBP3_CAEEL Kinetochore-binding protein 3 OS=Caenorhabditis elegans OX=6239 GN=kbp-3 PE=2 SV=3	1	2	2	2	2	1	0	1	2	1	0	1	2	1	0	1	16.4	16.4	16.4	15.93	134	134	0	11.49	16.4	6.7	0	9.7	31395000	15531000	3547500	0	12316000	0	3982300	0	0	2	1	0	1	4
O45417	O45417	4	4	4			tr|O45417|O45417_CAEEL Sugar phosphate phosphatase OS=Caenorhabditis elegans OX=6239 GN=CELE_F31D4.2 PE=1 SV=1	1	4	4	4	2	3	2	3	2	3	2	3	2	3	2	3	12.4	12.4	12.4	51.4	450	450	0	28.794	8.2	10	8.2	10.7	143390000	33384000	37044000	32913000	40046000	35054000	33536000	35238000	40435000	3	2	2	2	9
O45418	O45418	18	18	18		fkb-6	tr|O45418|O45418_CAEEL Peptidylprolyl isomerase OS=Caenorhabditis elegans OX=6239 GN=fkb-6 PE=1 SV=1	1	18	18	18	14	14	15	15	14	14	15	15	14	14	15	15	54.3	54.3	54.3	48.059	431	431	0	313.57	46.6	46.9	49.4	49.4	6932300000	1711900000	1633000000	1805900000	1781500000	1917200000	1811100000	1534700000	1658200000	23	19	20	21	83
O45430	O45430	5	5	5		mccc-1	tr|O45430|O45430_CAEEL MethylCrotonoyl-Coenzyme A Carboxylase (Alpha) OS=Caenorhabditis elegans OX=6239 GN=mccc-1 PE=1 SV=2	1	5	5	5	1	4	4	2	1	4	4	2	1	4	4	2	14.6	14.6	14.6	73.753	671	671	0	56.457	3.9	13	11.3	6.4	159990000	3704400	80923000	62496000	12869000	0	59835000	54049000	47597000	1	4	3	2	10
O45495	O45495	2	2	2		uev-1	sp|O45495|UB2V1_CAEEL Ubiquitin-conjugating enzyme E2 variant 1 OS=Caenorhabditis elegans OX=6239 GN=uev-1 PE=1 SV=1	1	2	2	2	2	2	2	2	2	2	2	2	2	2	2	2	17.3	17.3	17.3	15.921	139	139	0	15.262	17.3	17.3	17.3	17.3	696060000	170410000	153360000	161330000	210960000	189490000	190540000	158660000	157680000	2	2	2	2	8
O45496	O45496	2	2	2			tr|O45496|O45496_CAEEL PKS_ER domain-containing protein OS=Caenorhabditis elegans OX=6239 GN=CELE_F39B2.3 PE=1 SV=1	1	2	2	2	1	0	2	2	1	0	2	2	1	0	2	2	8.8	8.8	8.8	35.419	328	328	0	18.193	4.6	0	8.8	8.8	48865000	0	0	22840000	26026000	0	0	20384000	26001000	1	0	1	2	4
O45499	O45499	5	5	5	40S ribosomal protein S26	rps-26	sp|O45499|RS26_CAEEL 40S ribosomal protein S26 OS=Caenorhabditis elegans OX=6239 GN=rps-26 PE=3 SV=1	1	5	5	5	4	5	5	5	4	5	5	5	4	5	5	5	47.9	47.9	47.9	13.249	117	117	0	77.94	40.2	47.9	47.9	47.9	8025500000	2171400000	1998800000	2062700000	1792600000	2131500000	2186300000	1879300000	1869000000	7	8	9	8	32
O45502	O45502	8	8	8		dnj-12	tr|O45502|O45502_CAEEL DNaJ domain (Prokaryotic heat shock protein) OS=Caenorhabditis elegans OX=6239 GN=dnj-12 PE=1 SV=1	1	8	8	8	5	5	7	4	5	5	7	4	5	5	7	4	34.1	34.1	34.1	44.308	402	402	0	94.925	23.1	23.4	30.8	16.7	1162700000	219670000	244670000	462560000	235750000	280240000	269870000	320000000	282590000	5	5	7	4	21
O45551;P56570	O45551	8;1	8;1	7;1	Eukaryotic translation initiation factor 4E-1	ife-1	sp|O45551|IF4E1_CAEEL Eukaryotic translation initiation factor 4E-1 OS=Caenorhabditis elegans OX=6239 GN=ife-1 PE=1 SV=2	2	8	8	7	7	6	7	6	7	6	7	6	6	5	6	5	49.1	49.1	43.9	24.313	212	212;201	0	114.19	45.8	39.6	42.9	26.9	1434700000	504990000	275690000	319010000	335050000	402840000	389810000	321690000	320550000	7	6	7	6	26
O45552	O45552	12	12	12		acaa-2	tr|O45552|O45552_CAEEL ACetyl-CoA Acyltransferase 2 homolog OS=Caenorhabditis elegans OX=6239 GN=acaa-2 PE=1 SV=2	1	12	12	12	9	9	11	12	9	9	11	12	9	9	11	12	47.5	47.5	47.5	41.29	394	394	0	273.83	41.9	41.9	47	47.5	1934300000	436590000	353670000	511850000	632170000	473500000	441360000	489110000	516340000	14	12	15	17	58
O45577	O45577	3	3	3		cpf-2	tr|O45577|O45577_CAEEL RRM domain-containing protein OS=Caenorhabditis elegans OX=6239 GN=cpf-2 PE=1 SV=1	1	3	3	3	2	1	2	3	2	1	2	3	2	1	2	3	15.2	15.2	15.2	37.035	336	336	0	39.136	9.2	3.9	9.2	15.2	196200000	54696000	42445000	51609000	47452000	48246000	0	51881000	48425000	3	1	2	2	8
O45595	O45595	2	2	2		pot-2	sp|O45595|POT2_CAEEL Protection of telomeres homolog 2 OS=Caenorhabditis elegans OX=6239 GN=pot-2 PE=3 SV=1	1	2	2	2	0	1	0	1	0	1	0	1	0	1	0	1	11.6	11.6	11.6	28.987	251	251	0.0004852	10.867	0	7.6	0	4	47216000	0	36487000	0	10729000	0	40958000	0	0	0	1	0	1	2
O45622	O45622	11	11	11		erfa-3	tr|O45622|O45622_CAEEL Tr-type G domain-containing protein OS=Caenorhabditis elegans OX=6239 GN=erfa-3 PE=1 SV=2	1	11	11	11	10	9	10	10	10	9	10	10	10	9	10	10	33.6	33.6	33.6	59.162	532	532	0	196.48	32.1	24.6	32.1	32.1	3912200000	912100000	720190000	1144700000	1135200000	1008000000	1012600000	931150000	930370000	12	11	12	12	47
O45679	O45679	11	10	10	Bifunctional L-3-cyanoalanine synthase/cysteine synthase	cysl-2	sp|O45679|CYSK2_CAEEL Bifunctional L-3-cyanoalanine synthase/cysteine synthase OS=Caenorhabditis elegans OX=6239 GN=cysl-2 PE=1 SV=1	1	11	10	10	10	9	9	11	9	8	8	10	9	8	8	10	40.9	38.6	38.6	36.153	337	337	0	109.51	37.7	32	32.6	40.9	1428200000	357970000	313710000	379090000	377390000	370900000	361450000	337690000	357320000	9	8	7	10	34
O45712	O45712	3	3	3			tr|O45712|O45712_CAEEL RRM domain-containing protein OS=Caenorhabditis elegans OX=6239 GN=rbm-3.1 PE=1 SV=1	1	3	3	3	2	2	1	3	2	2	1	3	2	2	1	3	78.3	78.3	78.3	9.1891	83	83	0	64.618	37.3	59	18.1	78.3	1437200000	349620000	354030000	362370000	371210000	282660000	351400000	336470000	322950000	20	14	13	14	61
O45713	O45713	3	3	3			tr|O45713|O45713_CAEEL RRM domain-containing protein OS=Caenorhabditis elegans OX=6239 GN=rbm-3.2 PE=1 SV=1	1	3	3	3	3	3	3	3	3	3	3	3	3	3	3	3	71.8	71.8	71.8	9.3961	85	85	0	74.753	71.8	71.8	71.8	71.8	8769900000	2216800000	2157400000	2360000000	2035700000	1972400000	2135500000	1953700000	1812100000	46	41	46	46	179
O45718	O45718	3	3	3		apb-3	tr|O45718|O45718_CAEEL AP-3 complex subunit beta OS=Caenorhabditis elegans OX=6239 GN=apb-3 PE=1 SV=3	1	3	3	3	3	1	1	0	3	1	1	0	3	1	1	0	4.7	4.7	4.7	106.61	945	945	0	17.177	4.7	0.7	0.7	0	94414000	45093000	23480000	25841000	0	45093000	0	0	0	2	1	1	0	4
O45722	O45722	4	4	4			tr|O45722|O45722_CAEEL Uncharacterized protein OS=Caenorhabditis elegans OX=6239 GN=CELE_R74.8 PE=1 SV=2	1	4	4	4	3	3	1	2	3	3	1	2	3	3	1	2	14.8	14.8	14.8	57.394	506	506	0	43.568	12.5	10.5	4.3	8.9	124430000	36920000	29181000	23194000	35136000	31400000	0	0	39413000	3	2	1	2	8
O45734	O45734	15	15	15		cpl-1	sp|O45734|CPL1_CAEEL Cathepsin L-like OS=Caenorhabditis elegans OX=6239 GN=cpl-1 PE=1 SV=1	1	15	15	15	12	12	14	14	12	12	14	14	12	12	14	14	58.2	58.2	58.2	38.117	337	337	0	323.31	49.9	49.9	57.9	55.5	7063800000	1741000000	1447200000	1939200000	1936400000	1690500000	1563800000	1827700000	1820700000	18	22	20	20	80
O45748	O45748	3	3	3			tr|O45748|O45748_CAEEL FBA_2 domain-containing protein OS=Caenorhabditis elegans OX=6239 GN=CELE_T05D4.2 PE=1 SV=1	1	3	3	3	3	2	3	2	3	2	3	2	3	2	3	2	15.6	15.6	15.6	36.587	314	314	0	45.992	15.6	11.5	15.6	11.5	49305000	21896000	13900000	7989100	5520900	16589000	15409000	12943000	0	3	1	3	2	9
O45781	O45781	2	2	2		drr-2	tr|O45781|O45781_CAEEL RRM domain-containing protein OS=Caenorhabditis elegans OX=6239 GN=drr-2 PE=1 SV=1	1	2	2	2	2	2	2	1	2	2	2	1	2	2	2	1	15.5	15.5	15.5	23.046	207	207	0	14.469	15.5	15.5	15.5	4.3	112470000	35687000	37484000	26686000	12613000	35430000	42616000	24581000	0	2	2	2	1	7
O45815	O45815	14	3	3		act-5	tr|O45815|O45815_CAEEL ACTin OS=Caenorhabditis elegans OX=6239 GN=act-5 PE=1 SV=1	1	14	3	3	11	9	12	13	2	1	2	2	2	1	2	2	38.7	15.2	15.2	41.872	375	375	0	25.01	28	20.3	29.6	32.5	128000000	50169000	7131900	27843000	42859000	0	0	25940000	0	1	1	2	1	5
O45819	O45819	10	10	10		gyg-2	tr|O45819|O45819_CAEEL GlYcoGenin like OS=Caenorhabditis elegans OX=6239 GN=gyg-2 PE=1 SV=1	1	10	10	10	8	9	10	8	8	9	10	8	8	9	10	8	56.7	56.7	56.7	33.59	300	300	0	304.41	49.3	52.7	56.7	52.7	5477600000	1461900000	1555000000	1276000000	1184800000	1334300000	1561500000	1251600000	1367100000	13	12	17	13	55
O45865;G5EFW8;G5EFU2	O45865	11;5;5	11;5;5	11;5;5		ant-1.1	tr|O45865|O45865_CAEEL ADP/ATP translocase OS=Caenorhabditis elegans OX=6239 GN=ant-1.1 PE=1 SV=1	3	11	11	11	7	7	9	10	7	7	9	10	7	7	9	10	39	39	39	33.044	300	300;313;313	0	112.63	23	29	35	39	1802300000	394210000	376190000	493160000	538720000	409030000	422010000	471560000	487710000	9	9	12	13	43
O45924;O45930	O45924	6;1	6;1	6;1	2-oxoisovalerate dehydrogenase subunit alpha, mitochondrial	Y39E4A.3	sp|O45924|ODBA_CAEEL 2-oxoisovalerate dehydrogenase subunit alpha, mitochondrial OS=Caenorhabditis elegans OX=6239 GN=bckd-1A PE=1 SV=2	2	6	6	6	3	1	5	4	3	1	5	4	3	1	5	4	22.7	22.7	22.7	49.02	431	431;105	0	57.089	13.2	3.9	17.2	17.2	193690000	21853000	2263500	107890000	61679000	62704000	0	57058000	62110000	3	1	6	3	13
O45933	O45933	2	2	2	Nucleoporin SEH1	npp-18	sp|O45933|SEH1_CAEEL Nucleoporin SEH1 OS=Caenorhabditis elegans OX=6239 GN=npp-18 PE=3 SV=1	1	2	2	2	2	2	2	2	2	2	2	2	2	2	2	2	7.2	7.2	7.2	41.725	363	363	0	12.367	7.2	7.2	7.2	7.2	136600000	35429000	27140000	37481000	36549000	35549000	30286000	35052000	35185000	2	2	2	2	8
O45934	O45934	15	15	15			tr|O45934|O45934_CAEEL Uncharacterized protein OS=Caenorhabditis elegans OX=6239 GN=CELE_Y43F4B.5 PE=1 SV=1	1	15	15	15	12	10	12	12	12	10	12	12	12	10	12	12	44.4	44.4	44.4	66.586	595	595	0	151.71	35.1	26.1	37.8	38	3635300000	943540000	877630000	883290000	930790000	900780000	982210000	854730000	911830000	12	12	13	13	50
O45935	O45935	5	5	5	Kinesin-like protein	klp-19	tr|O45935|O45935_CAEEL Kinesin motor domain-containing protein OS=Caenorhabditis elegans OX=6239 GN=klp-19 PE=1 SV=1	1	5	5	5	3	2	4	3	3	2	4	3	3	2	4	3	7.7	7.7	7.7	123.14	1083	1083	0	34.243	5.9	2.9	4.6	3.5	174570000	37227000	27401000	65877000	44061000	40819000	40018000	50015000	41012000	2	2	3	4	11
O45946	O45946	11	11	11	60S ribosomal protein L18	rpl-18	sp|O45946|RL18_CAEEL 60S ribosomal protein L18 OS=Caenorhabditis elegans OX=6239 GN=rpl-18 PE=3 SV=1	1	11	11	11	11	11	10	11	11	11	10	11	11	11	10	11	58	58	58	20.996	188	188	0	133.49	58	58	52.7	58	32494000000	8576800000	7363200000	8447100000	8107300000	8453100000	7667500000	7642200000	8355500000	64	62	58	62	246
O45952	O45952	2	2	2	Chromosome segregation and cytokinesis defective protein 1	csc-1	sp|O45952|CSC1_CAEEL Chromosome segregation and cytokinesis defective protein 1 OS=Caenorhabditis elegans OX=6239 GN=csc-1 PE=1 SV=1	1	2	2	2	2	2	2	2	2	2	2	2	2	2	2	2	17.3	17.3	17.3	26.782	249	249	0	17.556	17.3	17.3	17.3	17.3	87593000	21876000	18510000	22210000	24997000	21827000	21064000	20779000	23791000	2	2	3	2	9
O45995	O45995	2	2	2			tr|O45995|O45995_CAEEL Uncharacterized protein OS=Caenorhabditis elegans OX=6239 GN=CELE_ZK1053.4 PE=1 SV=2	1	2	2	2	1	1	1	1	1	1	1	1	1	1	1	1	4.7	4.7	4.7	80.109	701	701	0	13.803	1.7	1.7	3	1.7	15089000	4699600	3947900	1992900	4448400	0	0	0	4291200	1	1	1	1	4
O61199	O61199	13	13	13	2-oxoglutarate dehydrogenase, mitochondrial	ogdh-1	sp|O61199|ODO1_CAEEL 2-oxoglutarate dehydrogenase, mitochondrial OS=Caenorhabditis elegans OX=6239 GN=ogdh-1 PE=1 SV=2	1	13	13	13	9	8	7	10	9	8	7	10	9	8	7	10	25.2	25.2	25.2	115.66	1029	1029	0	132.97	19.9	15.8	13.4	19.3	333970000	74442000	60815000	83014000	115700000	72703000	87697000	77321000	93939000	7	9	7	10	33
O61206	O61206	3	3	3		fbxc-52	tr|O61206|O61206_CAEEL F-box C protein OS=Caenorhabditis elegans OX=6239 GN=fbxc-52 PE=1 SV=2	1	3	3	3	2	2	3	3	2	2	3	3	2	2	3	3	8.4	8.4	8.4	46.275	394	394	0	22.347	6.3	4.3	8.4	8.4	127510000	42876000	12607000	37609000	34416000	41687000	24014000	29023000	30543000	2	2	2	2	8
O61219	O61219	2	2	2	N-alpha-acetyltransferase daf-31	daf-31	sp|O61219|DAF31_CAEEL N-alpha-acetyltransferase daf-31 OS=Caenorhabditis elegans OX=6239 GN=daf-31 PE=2 SV=1	1	2	2	2	2	0	0	0	2	0	0	0	2	0	0	0	24.2	24.2	24.2	21.163	182	182	0	14.188	24.2	0	0	0	30715000	30715000	0	0	0	30715000	0	0	0	2	0	0	0	2
Q8MYL7;O61235	Q8MYL7;O61235	11;11	11;11	8;8	Catalase;Catalase-2	ctl-3;ctl-1	tr|Q8MYL7|Q8MYL7_CAEEL Catalase OS=Caenorhabditis elegans OX=6239 GN=ctl-3 PE=1 SV=1;sp|O61235|CATA2_CAEEL Catalase-2 OS=Caenorhabditis elegans OX=6239 GN=ctl-1 PE=1 SV=3	2	11	11	8	7	7	7	9	7	7	7	9	4	4	4	6	27.1	27.1	18.2	58.999	512	512;497	0	191.42	21.9	19.7	21.1	25.8	1141000000	275540000	216710000	268940000	379840000	285010000	305340000	258850000	286570000	8	8	8	10	34
O61708	O61708	5	5	5		pqn-59	tr|O61708|O61708_CAEEL Prion-like-(Q/N-rich)-domain-bearing protein OS=Caenorhabditis elegans OX=6239 GN=pqn-59 PE=1 SV=2	1	5	5	5	4	4	5	5	4	4	5	5	4	4	5	5	16.4	16.4	16.4	77.131	712	712	0	138.5	14.6	14.6	16.4	16.4	2154400000	449550000	427030000	663270000	614550000	502540000	530220000	555290000	551650000	10	9	9	9	37
O61741	O61741	2	2	2			tr|O61741|O61741_CAEEL Cysteine desulfurase, mitochondrial OS=Caenorhabditis elegans OX=6239 GN=nfs-1 PE=1 SV=2	1	2	2	2	2	0	1	1	2	0	1	1	2	0	1	1	6.8	6.8	6.8	45.324	412	412	0	13.463	6.8	0	4.1	4.1	65764000	32164000	0	0	33600000	32164000	0	0	0	1	0	1	1	3
O61742	O61742	5	5	5		rpn-10	sp|O61742|PSMD4_CAEEL 26S proteasome non-ATPase regulatory subunit 4 OS=Caenorhabditis elegans OX=6239 GN=rpn-10 PE=2 SV=2	1	5	5	5	4	4	4	5	4	4	4	5	4	4	4	5	25.4	25.4	25.4	37.348	346	346	0	131.76	22.8	22.8	22.8	25.4	1495300000	354780000	304410000	406730000	429350000	345860000	354400000	379220000	394670000	7	6	7	7	27
O61749	O61749	6	6	6	Probable signal recognition particle 19 kDa protein	F37F2.2	sp|O61749|SRP19_CAEEL Probable signal recognition particle 19 kDa protein OS=Caenorhabditis elegans OX=6239 GN=F37F2.2 PE=3 SV=4	1	6	6	6	5	5	6	5	5	5	6	5	5	5	6	5	45.1	45.1	45.1	15.87	142	142	0	63.567	44.4	44.4	45.1	44.4	432500000	105100000	102040000	124330000	101030000	103260000	126190000	106800000	96696000	4	5	6	5	20
O61771	O61771	3	3	3			tr|O61771|O61771_CAEEL Uncharacterized protein OS=Caenorhabditis elegans OX=6239 GN=C35E7.5 PE=1 SV=1	1	3	3	3	1	3	1	2	1	3	1	2	1	3	1	2	3.9	3.9	3.9	144.42	1262	1262	0	17.926	1.5	3.9	1.8	2.4	48512000	12631000	27333000	4824200	3723900	0	30683000	0	0	0	1	1	2	4
O61790	O61790	4	4	4			sp|O61790|PYRE_CAEEL Orotate phosphoribosyltransferase OS=Caenorhabditis elegans OX=6239 GN=R12E2.11 PE=1 SV=1	1	4	4	4	1	3	3	4	1	3	3	4	1	3	3	4	32.2	32.2	32.2	25.192	227	227	0	40.322	3.5	22	22	32.2	208890000	36882000	53262000	62644000	56098000	0	58084000	61435000	52750000	1	3	4	5	13
O61792	O61792	15	15	15		rpn-8	tr|O61792|O61792_CAEEL MPN domain-containing protein OS=Caenorhabditis elegans OX=6239 GN=rpn-8 PE=1 SV=1	1	15	15	15	14	11	12	14	14	11	12	14	14	11	12	14	56.1	56.1	56.1	40.687	362	362	0	192.81	53.3	43.6	48.9	54.1	9518900000	2438700000	1996700000	2726100000	2357300000	2465400000	2527700000	2161400000	2339500000	17	14	16	18	65
O61793	O61793	3	3	3			tr|O61793|O61793_CAEEL Uncharacterized protein OS=Caenorhabditis elegans OX=6239 GN=CELE_R12E2.13 PE=1 SV=1	1	3	3	3	2	1	1	3	2	1	1	3	2	1	1	3	22.3	22.3	22.3	22.786	206	206	0	20.739	14.1	7.3	7.3	22.3	106860000	16548000	15004000	14695000	60615000	0	0	0	58473000	2	1	1	3	7
O61815	O61815	2	2	2			tr|O61815|O61815_CAEEL RNA helicase OS=Caenorhabditis elegans OX=6239 GN=B0511.6 PE=1 SV=2	1	2	2	2	1	1	2	2	1	1	2	2	1	1	2	2	5.1	5.1	5.1	61.275	544	544	0	15.084	2.6	2.6	5.1	5.1	32777000	2259600	2019700	14435000	14063000	0	0	13433000	13581000	1	1	2	2	6
O61817	O61817	2	2	2			tr|O61817|O61817_CAEEL FHA domain-containing protein OS=Caenorhabditis elegans OX=6239 GN=B0511.7 PE=1 SV=2	1	2	2	2	1	0	2	0	1	0	2	0	1	0	2	0	14.6	14.6	14.6	33.951	302	302	0	16.108	10.6	0	14.6	0	31192000	12634000	0	18559000	0	0	0	17291000	0	1	0	1	0	2
O61820	O61820	13	13	13	Eukaryotic translation initiation factor 3 subunit E	eif-3.E	sp|O61820|EIF3E_CAEEL Eukaryotic translation initiation factor 3 subunit E OS=Caenorhabditis elegans OX=6239 GN=eif-3.E PE=3 SV=1	1	13	13	13	12	12	13	12	12	12	13	12	12	12	13	12	40.7	40.7	40.7	50.719	432	432	0	193.29	40.3	40.3	40.7	35.9	2533300000	532180000	452240000	824390000	724500000	601690000	588760000	626030000	689080000	12	13	16	14	55
O61845	O61845	8	8	8		chd-7	tr|O61845|O61845_CAEEL Chromodomain and Helicase Domain protein OS=Caenorhabditis elegans OX=6239 GN=chd-7 PE=1 SV=3	1	8	8	8	5	4	5	6	5	4	5	6	5	4	5	6	4.5	4.5	4.5	326.88	2967	2967	0	59.73	3.1	2.7	3	3.6	312870000	45121000	39137000	172500000	56110000	74853000	72483000	81976000	74583000	5	3	6	4	18
O61856	O61856	5	5	5	Acetolactate synthase-like protein	T26C12.1	sp|O61856|HACL2_CAEEL 2-hydroxyacyl-CoA lyase 2 OS=Caenorhabditis elegans OX=6239 GN=T26C12.1 PE=3 SV=2	1	5	5	5	2	3	2	2	2	3	2	2	2	3	2	2	16.2	16.2	16.2	69.262	640	640	0	35.937	7.3	9.2	7.8	7	76224000	14371000	20374000	23044000	18435000	0	22871000	0	0	2	3	2	2	9
O61861	O61861	5	5	5	Actin-related protein 2/3 complex subunit 5	arx-7	tr|O61861|O61861_CAEEL Actin-related protein 2/3 complex subunit 5 OS=Caenorhabditis elegans OX=6239 GN=arx-7 PE=1 SV=1	1	5	5	5	5	3	4	3	5	3	4	3	5	3	4	3	42.1	42.1	42.1	17.004	152	152	0	68.555	42.1	35.5	35.5	35.5	413510000	116570000	59818000	131530000	105600000	100950000	107580000	103080000	96525000	2	3	4	3	12
O61887	O61887	4	4	4			sp|O61887|RNST2_CAEEL Ribonuclease T2 protein rnst-2 OS=Caenorhabditis elegans OX=6239 GN=rnst-2 PE=1 SV=2	1	4	4	4	3	4	2	4	3	4	2	4	3	4	2	4	17.2	17.2	17.2	31.477	279	279	0	28.102	11.8	17.2	6.8	17.2	262130000	69609000	66483000	59121000	66919000	70626000	69819000	57705000	65726000	3	4	2	4	13
O61907	O61907	16	16	16		lin-40	tr|O61907|O61907_CAEEL Uncharacterized protein OS=Caenorhabditis elegans OX=6239 GN=lin-40 PE=1 SV=2	1	16	16	16	13	9	8	6	13	9	8	6	13	9	8	6	24.2	24.2	24.2	113.62	1022	1022	0	230.4	20.2	15.1	14.1	10.4	578600000	229860000	185100000	75222000	88415000	160310000	158790000	134330000	139580000	13	10	10	7	40
O61931	O61931	7	7	7	Piwi-like protein	ergo-1	sp|O61931|ERGO1_CAEEL Piwi-like protein ergo-1 OS=Caenorhabditis elegans OX=6239 GN=ergo-1 PE=1 SV=2	1	7	7	7	4	4	5	7	4	4	5	7	4	4	5	7	11.5	11.5	11.5	126.67	1121	1121	0	100.27	7.1	6.4	7.8	11.5	335970000	66223000	24150000	98277000	147310000	98927000	56522000	79237000	92316000	4	4	5	7	20
O61955	O61955	6	6	6	Eukaryotic translation initiation factor 4E-3	ife-3	sp|O61955|IF4E3_CAEEL Eukaryotic translation initiation factor 4E-3 OS=Caenorhabditis elegans OX=6239 GN=ife-3 PE=1 SV=2	1	6	6	6	6	4	4	6	6	4	4	6	6	4	4	6	33.9	33.9	33.9	28.178	251	251	0	133.21	33.9	19.9	19.9	33.9	870270000	253970000	262720000	226660000	126930000	223260000	248100000	181230000	229900000	8	6	7	8	29
O61967	O61967	2	2	2	Protein lap1	let-413	sp|O61967|LAP1_CAEEL Protein lap1 OS=Caenorhabditis elegans OX=6239 GN=let-413 PE=1 SV=3	1	2	2	2	2	1	0	0	2	1	0	0	2	1	0	0	3.7	3.7	3.7	77.349	699	699	0	12.051	3.7	2	0	0	22564000	11342000	11222000	0	0	0	12597000	0	0	2	1	0	0	3
O62020	O62020	4	4	4		lin-66	tr|O62020|O62020_CAEEL Uncharacterized protein OS=Caenorhabditis elegans OX=6239 GN=lin-66 PE=1 SV=1	1	4	4	4	3	4	3	3	3	4	3	3	3	4	3	3	10.7	10.7	10.7	68.732	627	627	0	85.773	9.1	10.7	9.1	9.1	355810000	102820000	94219000	65733000	93037000	85349000	87763000	101750000	84711000	5	6	4	5	20
O62055	O62055	3	3	3			tr|O62055|O62055_CAEEL Uncharacterized protein OS=Caenorhabditis elegans OX=6239 GN=C09F9.2 PE=1 SV=1	1	3	3	3	1	1	2	3	1	1	2	3	1	1	2	3	2.4	2.4	2.4	181.3	1642	1642	0	22.852	1	0.7	1.6	2.4	51155000	0	6658900	15656000	28840000	0	0	17891000	24516000	1	1	2	3	7
O62102	O62102	7	7	7	Proteasome subunit beta type	pbs-2	tr|O62102|O62102_CAEEL Proteasome subunit beta OS=Caenorhabditis elegans OX=6239 GN=pbs-2 PE=1 SV=1	1	7	7	7	6	6	6	7	6	6	6	7	6	6	6	7	36.8	36.8	36.8	29.861	277	277	0	104.95	32.9	32.9	32.9	36.8	4192000000	867960000	2001000000	662210000	660880000	1241300000	1253300000	922500000	929820000	8	10	9	8	35
O62106	O62106	6	6	6	Eukaryotic translation initiation factor 6	eif-6	sp|O62106|IF6_CAEEL Eukaryotic translation initiation factor 6 OS=Caenorhabditis elegans OX=6239 GN=eif-6 PE=3 SV=1	1	6	6	6	5	6	4	4	5	6	4	4	5	6	4	4	48.4	48.4	48.4	26.308	246	246	0	106.58	44.3	48.4	30.5	30.5	1777900000	511950000	373770000	464320000	427860000	513000000	234670000	547170000	482010000	7	7	6	6	26
O62193	O62193	5	5	5	Probable DNA replication complex GINS protein PSF2	psf-2	sp|O62193|PSF2_CAEEL Probable DNA replication complex GINS protein PSF2 OS=Caenorhabditis elegans OX=6239 GN=psf-2 PE=3 SV=1	1	5	5	5	1	2	3	3	1	2	3	3	1	2	3	3	53.9	53.9	53.9	20.321	180	180	0	41.896	11.7	18.9	25	41.1	133230000	17631000	31605000	50676000	33319000	0	0	36968000	42386000	1	2	3	3	9
O62213	O62213	3	3	3		cey-1	tr|O62213|O62213_CAEEL CSD_1 domain-containing protein OS=Caenorhabditis elegans OX=6239 GN=cey-1 PE=1 SV=1	1	3	3	3	3	3	3	3	3	3	3	3	3	3	3	3	26.9	26.9	26.9	21.349	208	208	0	234.95	26.9	26.9	26.9	26.9	1322300000	360300000	326550000	343020000	292450000	362690000	351880000	313810000	300180000	4	5	5	5	19
O62216	O62216	2	2	2			tr|O62216|O62216_CAEEL TPR_REGION domain-containing protein OS=Caenorhabditis elegans OX=6239 GN=CELE_F33H2.6 PE=1 SV=2	1	2	2	2	1	1	2	1	1	1	2	1	1	1	2	1	9	9	9	34.391	301	301	0	12.487	6.6	6.6	9	2.3	59281000	6682300	7541800	27017000	18039000	0	0	25171000	0	1	1	2	1	5
O62218	O62218	9	9	9	DNA polymerase		tr|O62218|O62218_CAEEL DNA polymerase epsilon catalytic subunit OS=Caenorhabditis elegans OX=6239 GN=pole-1 PE=1 SV=1	1	9	9	9	5	6	6	5	5	6	6	5	5	6	6	5	8.7	8.7	8.7	244.71	2144	2144	0	78.948	5.3	6	6	4.8	176370000	30903000	30906000	66199000	48360000	41792000	42067000	48942000	41122000	4	5	6	5	20
O62220	O62220	3	3	3	Acidic leucine-rich nuclear phosphoprotein 32-related protein 1	F33H2.3	sp|O62220|AN321_CAEEL Acidic leucine-rich nuclear phosphoprotein 32-related protein 1 OS=Caenorhabditis elegans OX=6239 GN=F33H2.3 PE=3 SV=1	1	3	3	3	3	3	3	3	3	3	3	3	3	3	3	3	14	14	14	24.851	229	229	0	96.049	14	14	14	14	1556700000	378120000	366590000	461680000	350290000	373480000	393440000	427310000	363450000	7	6	8	7	28
O62246	O62246	7	7	7	Coatomer subunit epsilon	cope-1	sp|O62246|COPE_CAEEL Coatomer subunit epsilon OS=Caenorhabditis elegans OX=6239 GN=cope-1 PE=3 SV=1	1	7	7	7	5	5	7	7	5	5	7	7	5	5	7	7	40.8	40.8	40.8	32.803	292	292	0	99.656	26.4	26.4	40.8	40.8	954800000	199250000	206480000	291170000	257900000	221790000	243620000	256620000	229050000	4	6	7	8	25
O62252	O62252	4	4	4	MIP18 family protein F45G2.10	F45G2.10	sp|O62252|U195_CAEEL MIP18 family protein F45G2.10 OS=Caenorhabditis elegans OX=6239 GN=F45G2.10 PE=1 SV=1	1	4	4	4	3	4	3	3	3	4	3	3	3	4	3	3	41.2	41.2	41.2	18.165	160	160	0	36.683	30	41.2	30	30	234040000	49589000	73873000	62016000	48564000	52613000	58714000	66546000	59267000	3	4	4	3	14
O62255	O62255	2	2	2	mRNA-decapping enzyme 2	dcap-2	sp|O62255|DCP2_CAEEL m7GpppN-mRNA hydrolase dcap-2 OS=Caenorhabditis elegans OX=6239 GN=dcap-2 PE=1 SV=4	1	2	2	2	1	2	1	1	1	2	1	1	1	2	1	1	3.6	3.6	3.6	87.368	786	786	0	15.075	1.4	3.6	1.4	1.4	16934000	7999200	3446000	0	5489200	0	0	0	5295200	1	2	1	2	6
O62258	O62258	3	3	3			tr|O62258|O62258_CAEEL SAM domain-containing protein OS=Caenorhabditis elegans OX=6239 GN=CELE_F53F8.5 PE=1 SV=1	1	3	3	3	2	2	1	2	2	2	1	2	2	2	1	2	13.3	13.3	13.3	40.392	368	368	0	19.48	8.4	8.4	3.5	8.4	42888000	8252600	20598000	5973600	8063600	0	23123000	0	0	2	1	1	2	6
O62265	O62265	2	2	2			tr|O62265|O62265_CAEEL Str_synth domain-containing protein OS=Caenorhabditis elegans OX=6239 GN=CELE_F57C2.5 PE=1 SV=2	1	2	2	2	1	2	1	2	1	2	1	2	1	2	1	2	6.9	6.9	6.9	43.515	391	391	0	15.293	4.9	6.9	4.9	6.9	31549000	3260700	9979200	3608900	14700000	0	11383000	0	14000000	1	2	1	1	5
O62275	O62275	5	5	5	Piwi-like protein	wago-4	sp|O62275|WAGO4_CAEEL Argonaute protein wago-4 OS=Caenorhabditis elegans OX=6239 GN=wago-4 PE=1 SV=1	1	5	5	5	3	4	4	3	3	4	4	3	3	4	4	3	10.8	10.8	10.8	106.51	965	965	0	41.164	8.1	9.3	8.1	6.6	95150000	23155000	34889000	22141000	14965000	24334000	26497000	23114000	23439000	3	4	4	3	14
O62277	O62277	3	3	3		dct-18	tr|O62277|O62277_CAEEL DAF-16/FOXO Controlled, germline Tumor affecting OS=Caenorhabditis elegans OX=6239 GN=dct-18 PE=1 SV=1	1	3	3	3	1	1	2	1	1	1	2	1	1	1	2	1	22.9	22.9	22.9	24.399	223	223	0	21.822	9	9	17	13.9	41884000	0	17153000	23229000	1501700	0	0	21642000	0	1	1	2	1	5
O62289	O62289	4	4	4		ttr-51	tr|O62289|O62289_CAEEL TransThyretin-Related family domain OS=Caenorhabditis elegans OX=6239 GN=ttr-51 PE=1 SV=2	1	4	4	4	2	1	3	3	2	1	3	3	2	1	3	3	47.1	47.1	47.1	15.419	138	138	0	39.472	18.1	7.2	28.3	39.9	257950000	66843000	50706000	66326000	74074000	0	0	0	71456000	1	1	2	3	7
O62301	O62301	2	2	2	Protein smg-8	smg-8	sp|O62301|SMG8_CAEEL Protein smg-8 OS=Caenorhabditis elegans OX=6239 GN=smg-8 PE=1 SV=3	1	2	2	2	1	2	1	0	1	2	1	0	1	2	1	0	4	4	4	99.969	873	873	0.0038517	10.362	0.8	4	3.2	0	17038000	4965200	9146100	2926200	0	0	10267000	0	0	0	1	1	0	2
O62327	O62327	6	6	4	Glutathione peroxidase 2	gpx-2	sp|O62327|GPX2_CAEEL Glutathione peroxidase 2 OS=Caenorhabditis elegans OX=6239 GN=gpx-2 PE=3 SV=1	1	6	6	4	6	5	3	4	6	5	3	4	4	3	2	3	39.9	39.9	35	18.152	163	163	0	94.689	39.9	39.9	34.4	39.9	783730000	273400000	229040000	92897000	188390000	216570000	229940000	182250000	170040000	10	5	5	6	26
O62334	O62334	15	15	15		agl-1	tr|O62334|O62334_CAEEL 4-alpha-glucanotransferase OS=Caenorhabditis elegans OX=6239 GN=agl-1 PE=1 SV=1	1	15	15	15	6	10	7	9	6	10	7	9	6	10	7	9	17.2	17.2	17.2	165.93	1467	1467	0	102.37	5.7	12.2	9.4	9.3	451560000	81140000	150310000	86348000	133760000	111890000	120600000	123510000	103340000	6	10	5	9	30
O62337	O62337	3	3	3			tr|O62337|O62337_CAEEL RRM domain-containing protein OS=Caenorhabditis elegans OX=6239 GN=CELE_R06C1.4 PE=1 SV=1	1	3	3	3	3	2	2	2	3	2	2	2	3	2	2	2	75	75	75	9.3051	84	84	0	62.779	75	59.5	59.5	59.5	285760000	63915000	90856000	59844000	71143000	69622000	78859000	65399000	61494000	3	4	3	3	13
O62349	O62349	5	5	5			tr|O62349|O62349_CAEEL DZF domain-containing protein OS=Caenorhabditis elegans OX=6239 GN=CELE_R11H6.5 PE=1 SV=2	1	5	5	5	3	0	2	2	3	0	2	2	3	0	2	2	21.2	21.2	21.2	43.94	391	391	0	31.637	9.2	0	12	6.4	104150000	35291000	0	43884000	24975000	35291000	0	0	0	2	0	2	1	5
O62388;P49622	O62388;P49622	2;2	2;2	2;2	Ribosomal protein L37;60S ribosomal protein L37	rpl-37	tr|O62388|O62388_CAEEL Ribosomal protein L37 OS=Caenorhabditis elegans OX=6239 GN=CELE_W01D2.1 PE=1 SV=1;sp|P49622|RL37_CAEEL 60S ribosomal protein L37 OS=Caenorhabditis elegans OX=6239 GN=rpl-37 PE=3 SV=2	2	2	2	2	2	2	2	2	2	2	2	2	2	2	2	2	15.2	15.2	15.2	10.507	92	92;91	0	17.616	15.2	15.2	15.2	15.2	413260000	138460000	95280000	101760000	77757000	139780000	86107000	101480000	70113000	5	6	3	3	17
O62415	O62415	3	3	3		lys-1	sp|O62415|LYS1_CAEEL Lysozyme-like protein 1 OS=Caenorhabditis elegans OX=6239 GN=lys-1 PE=2 SV=1	1	3	3	3	2	2	2	3	2	2	2	3	2	2	2	3	16.1	16.1	16.1	32.379	298	298	0	47.302	9.7	9.7	11.4	16.1	115090000	21985000	20752000	37606000	34746000	0	0	36620000	31934000	1	1	3	2	7
O62431	O62431	26	26	26	Probable glutamine--tRNA ligase	ers-1	sp|O62431|SYQ_CAEEL Probable glutamine--tRNA ligase OS=Caenorhabditis elegans OX=6239 GN=qars-1 PE=3 SV=1	1	26	26	26	19	17	20	19	19	17	20	19	19	17	20	19	43.3	43.3	43.3	88.261	786	786	0	310.93	33.2	29.6	34.5	34.6	3474700000	949540000	792080000	842180000	890940000	924310000	1011800000	728840000	817780000	20	18	19	21	78
O62477	O62477	2	2	2			tr|O62477|O62477_CAEEL Uncharacterized protein OS=Caenorhabditis elegans OX=6239 GN=CELE_Y45F10D.7 PE=1 SV=6	1	2	2	2	2	2	1	1	2	2	1	1	2	2	1	1	2.7	2.7	2.7	102.44	924	924	0	11.763	2.7	2.7	1.5	1.5	11695000	5045200	4351800	1066300	1231700	0	4885200	0	0	1	1	1	1	4
O76258	O76258	4	4	4		tsg-101	tr|O76258|O76258_CAEEL Tumor Susceptibility Gene homolog OS=Caenorhabditis elegans OX=6239 GN=tsg-101 PE=1 SV=2	1	4	4	4	3	1	3	3	3	1	3	3	3	1	3	3	11.5	11.5	11.5	46.232	425	425	0	28.791	9.2	2.4	7.8	8.5	74505000	14684000	11430000	14882000	33509000	17615000	0	14322000	28937000	2	1	3	3	9
O76360	O76360	5	5	5	cGMP-dependent protein kinase egl-4	egl-4	sp|O76360|EGL4_CAEEL cGMP-dependent protein kinase egl-4 OS=Caenorhabditis elegans OX=6239 GN=egl-4 PE=1 SV=2	1	5	5	5	2	3	3	2	2	3	3	2	2	3	3	2	12.1	12.1	12.1	86.741	780	780	0	47.222	6.7	8.7	7.7	4.2	125110000	15969000	40891000	43139000	25111000	0	45902000	0	0	2	2	3	2	9
O76371	O76371	13	13	13		rpt-5	sp|O76371|PRS6A_CAEEL 26S protease regulatory subunit 6A OS=Caenorhabditis elegans OX=6239 GN=rpt-5 PE=1 SV=1	1	13	13	13	12	12	11	11	12	12	11	11	12	12	11	11	34.4	34.4	34.4	48.126	430	430	0	192.43	32.3	32.3	32.1	29.5	3040500000	786550000	763450000	789760000	700780000	766270000	801240000	757960000	729890000	15	16	16	16	63
O76384	O76384	4	4	4		mms-19	tr|O76384|O76384_CAEEL MMS19 nucleotide excision repair protein OS=Caenorhabditis elegans OX=6239 GN=mms-19 PE=1 SV=2	1	4	4	4	2	3	0	2	2	3	0	2	2	3	0	2	5.5	5.5	5.5	105.39	922	922	0	26.675	2.7	4	0	2.6	56953000	19842000	27616000	0	9496300	0	31000000	0	0	1	1	0	1	3
O76387	O76387	4	4	4	Probable peptidyl-tRNA hydrolase 2	C24G6.8	sp|O76387|PTH2_CAEEL Probable peptidyl-tRNA hydrolase 2 OS=Caenorhabditis elegans OX=6239 GN=C24G6.8 PE=3 SV=1	1	4	4	4	2	4	2	2	2	4	2	2	2	4	2	2	22.8	22.8	22.8	33.689	316	316	0	32.01	9.5	22.8	9.5	9.5	329970000	90645000	91846000	80188000	67293000	92435000	86040000	77486000	77409000	4	4	4	3	15
O76406	O76406	3	3	3		knl-3	tr|O76406|O76406_CAEEL Kinetochore NuLl OS=Caenorhabditis elegans OX=6239 GN=knl-3 PE=1 SV=1	1	3	3	3	1	0	2	2	1	0	2	2	1	0	2	2	13.4	13.4	13.4	38.407	343	343	0	17.26	2.6	0	10.8	7.3	62386000	14163000	0	15559000	32664000	0	0	0	31509000	1	0	2	2	5
O76447	O76447	23	23	23		hcp-1	tr|O76447|O76447_CAEEL HoloCentric chromosome binding Protein OS=Caenorhabditis elegans OX=6239 GN=hcp-1 PE=1 SV=1	1	23	23	23	17	16	15	18	17	16	15	18	17	16	15	18	23.9	23.9	23.9	166.76	1475	1475	0	286.93	18.9	16.6	14.9	19.6	1368600000	349590000	329090000	343570000	346390000	368470000	355940000	314130000	334710000	15	13	15	18	61
O76463	O76463	4	4	4	Nitrilase and fragile histidine triad fusion protein NitFhit;Bis(5-adenosyl)-triphosphatase;Nitrilase homolog	nft-1	sp|O76463|NFT1_CAEEL Nitrilase and fragile histidine triad fusion protein NitFhit OS=Caenorhabditis elegans OX=6239 GN=nft-1 PE=1 SV=1	1	4	4	4	3	3	2	2	3	3	2	2	3	3	2	2	14.8	14.8	14.8	49.935	440	440	0	48.486	12.7	9.1	7	7	177450000	48424000	50327000	42523000	36175000	42119000	52607000	47067000	37640000	3	3	2	2	10
O76512	O76512	9	9	9	Regulator of nonsense transcripts 1	smg-2	sp|O76512|RENT1_CAEEL Regulator of nonsense transcripts 1 OS=Caenorhabditis elegans OX=6239 GN=smg-2 PE=1 SV=1	1	9	9	9	6	5	7	7	6	5	7	7	6	5	7	7	11.8	11.8	11.8	120.02	1069	1069	0	73.596	6.5	7.8	9.4	10.7	451660000	92357000	119800000	112210000	127290000	101580000	127730000	115310000	109560000	6	5	6	6	23
O76561	O76561	3	3	3			tr|O76561|O76561_CAEEL Bromo domain-containing protein OS=Caenorhabditis elegans OX=6239 GN=CELE_F13C5.2 PE=1 SV=1	1	3	3	3	3	2	3	3	3	2	3	3	3	2	3	3	11	11	11	40.88	374	374	0	23.465	11	7.8	11	11	735050000	189290000	165910000	222410000	157440000	191540000	187730000	201320000	154020000	4	3	5	4	16
O76577;P41883	O76577	11;1	11;1	11;1	26S proteasome non-ATPase regulatory subunit 14	rpn-11	sp|O76577|PSDE_CAEEL 26S proteasome non-ATPase regulatory subunit 14 OS=Caenorhabditis elegans OX=6239 GN=rpn-11 PE=1 SV=1	2	11	11	11	6	7	9	9	6	7	9	9	6	7	9	9	57.4	57.4	57.4	34.595	312	312;319	0	135.23	33	35.3	48.4	53.2	3209500000	540110000	916520000	1053600000	699310000	789180000	882420000	733690000	819860000	9	9	13	12	43
O76616	O76616	11	11	11			sp|O76616|PID3_CAEEL Protein pid-3 OS=Caenorhabditis elegans OX=6239 GN=pid-3 PE=1 SV=1	1	11	11	11	8	9	10	11	8	9	10	11	8	9	10	11	56.7	56.7	56.7	34.798	307	307	0	166.99	38.8	48.5	48.9	56.7	1908100000	481820000	387280000	528020000	510960000	474050000	544750000	446220000	436370000	13	13	13	17	56
O76618	O76618	23	23	23		cars-1	tr|O76618|O76618_CAEEL Cysteinyl-tRNA synthetase OS=Caenorhabditis elegans OX=6239 GN=cars-1 PE=1 SV=1	1	23	23	23	19	19	18	18	19	19	18	18	19	19	18	18	32.6	32.6	32.6	105.32	909	909	0	199.33	28.8	28.6	27.1	25.4	4055000000	1094400000	1029700000	1009300000	921560000	1056600000	1114200000	894300000	1014600000	20	21	24	22	87
O76630	O76630	8	8	8		emc-2	tr|O76630|O76630_CAEEL ER membrane protein complex subunit 2 OS=Caenorhabditis elegans OX=6239 GN=emc-2 PE=1 SV=1	1	8	8	8	4	5	4	5	4	5	4	5	4	5	4	5	33.3	33.3	33.3	33.341	294	294	0	68.79	22.8	23.8	18.4	20.4	303330000	63395000	78792000	48744000	112400000	75080000	76533000	67044000	87028000	3	5	3	4	15
O76657	O76657	2	2	2			tr|O76657|O76657_CAEEL Uncharacterized protein OS=Caenorhabditis elegans OX=6239 GN=CELE_F25E5.1 PE=1 SV=1	1	2	2	2	0	2	1	0	0	2	1	0	0	2	1	0	2.4	2.4	2.4	125.13	1062	1062	0	11.237	0	2.4	1.7	0	39805000	0	16749000	23056000	0	0	18801000	0	0	0	2	1	0	3
O76743	O76743	4	4	4	ATP-dependent RNA helicase glh-4	glh-4	sp|O76743|GLH4_CAEEL ATP-dependent RNA helicase glh-4 OS=Caenorhabditis elegans OX=6239 GN=glh-4 PE=1 SV=2	1	4	4	4	1	2	2	3	1	2	2	3	1	2	2	3	8	8	8	120.64	1156	1156	0	28.508	2.2	4.6	3.3	5.7	80497000	13916000	23479000	12087000	31015000	0	0	17844000	23335000	1	2	2	3	8
O76840	O76840	24	24	24	Papilin	mig-6	sp|O76840|PPN1_CAEEL Papilin OS=Caenorhabditis elegans OX=6239 GN=mig-6 PE=1 SV=1	1	24	24	24	20	21	22	18	20	21	22	18	20	21	22	18	19.4	19.4	19.4	237.6	2167	2167	0	323.31	17.3	17.8	17.7	15	2113000000	568520000	466840000	558210000	519470000	532120000	568910000	472160000	534080000	21	24	21	20	86
P02566;P12845;P02567	P02566	26;3;1	26;3;1	26;3;1	Myosin-4	unc-54	sp|P02566|MYO4_CAEEL Myosin-4 OS=Caenorhabditis elegans OX=6239 GN=unc-54 PE=1 SV=2	3	26	26	26	18	16	18	15	18	16	18	15	18	16	18	15	19.8	19.8	19.8	224.75	1963	1963;1947;1938	0	259.59	13.2	10.6	14.7	11.4	1226900000	307030000	287520000	365890000	266440000	303080000	338960000	308840000	276810000	16	15	18	14	63
P04255;Q27894;Q27876;Q27484;Q22979	P04255;Q27894;Q27876;Q27484	4;4;4;4;1	4;4;4;4;1	4;4;4;4;1	Histone H2B 1;Histone H2B 2;Probable histone H2B 4;Probable histone H2B 3	his-11;his-4;his-48;his-41	sp|P04255|H2B1_CAEEL Histone H2B 1 OS=Caenorhabditis elegans OX=6239 GN=his-44 PE=1 SV=4;sp|Q27894|H2B2_CAEEL Histone H2B 2 OS=Caenorhabditis elegans OX=6239 GN=his-54 PE=1 SV=3;sp|Q27876|H2B4_CAEEL Probable histone H2B 4 OS=Caenorhabditis elegans OX=6239	5	4	4	4	4	4	4	3	4	4	4	3	4	4	4	3	27.9	27.9	27.9	13.5	122	122;123;123;123;67	0	35.857	27.9	27.9	27.9	27.9	6911300000	1992000000	1758600000	1549800000	1611000000	1864800000	1900500000	1481700000	1703500000	4	4	6	6	20
P04970	P04970	17	17	2	Glyceraldehyde-3-phosphate dehydrogenase 1	gpd-1	sp|P04970|G3P1_CAEEL Glyceraldehyde-3-phosphate dehydrogenase 1 OS=Caenorhabditis elegans OX=6239 GN=gpd-1 PE=3 SV=1	1	17	17	2	15	15	16	16	15	15	16	16	2	2	2	2	69.5	69.5	18.2	36.382	341	341	0	323.31	66.9	66.9	66	69.2	35521000000	9181300000	8771400000	8763600000	8804400000	9279900000	9973800000	7686100000	8080200000	45	60	61	63	229
P05690	P05690	120	120	46	Vitellogenin-2	vit-2	sp|P05690|VIT2_CAEEL Vitellogenin-2 OS=Caenorhabditis elegans OX=6239 GN=vit-2 PE=1 SV=5	1	120	120	46	117	111	115	116	117	111	115	116	44	42	41	43	71.5	71.5	34	187.72	1613	1613	0	323.31	70.9	69.2	70.9	71.5	374870000000	89487000000	79168000000	105740000000	100470000000	87429000000	88543000000	93436000000	94045000000	420	400	444	461	1725
P06125	P06125	121	121	21	Vitellogenin-5	vit-5	sp|P06125|VIT5_CAEEL Vitellogenin-5 OS=Caenorhabditis elegans OX=6239 GN=vit-5 PE=2 SV=2	1	121	121	21	114	109	116	118	114	109	116	118	17	17	20	19	69.7	69.7	16.2	186.44	1603	1603	0	323.31	67.3	62.8	67.7	67.9	396220000000	95162000000	80923000000	110900000000	109240000000	90019000000	90065000000	102140000000	100830000000	435	422	492	524	1873
P09446	P09446	35	35	30	Heat shock 70 kDa protein A	hsp-1	sp|P09446|HSP1_CAEEL Heat shock protein hsp-1 OS=Caenorhabditis elegans OX=6239 GN=hsp-1 PE=1 SV=2	1	35	35	30	33	30	33	32	33	30	33	32	28	25	28	27	68.4	68.4	60.2	69.722	640	640	0	323.31	68.4	65	66.9	66.9	111200000000	30057000000	26940000000	27196000000	27004000000	28425000000	29412000000	25543000000	27487000000	102	96	99	91	388
Q27485;P09588	Q27485;P09588	5;5	4;4	4;4	Histone H2A	his-35;his-3	tr|Q27485|Q27485_CAEEL Histone H2A OS=Caenorhabditis elegans OX=6239 GN=his-35 PE=3 SV=1;sp|P09588|H2A_CAEEL Histone H2A OS=Caenorhabditis elegans OX=6239 GN=his-68 PE=1 SV=2	2	5	4	4	5	5	5	5	4	4	4	4	4	4	4	4	59.1	52	52	13.418	127	127;127	0	116.21	59.1	59.1	59.1	59.1	3344900000	868490000	871160000	831580000	773660000	846140000	932540000	846120000	732770000	11	11	12	11	45
P49632;P0CG71	P49632;P0CG71	3;3	3;3	3;3	Ubiquitin-60S ribosomal protein L40;Ubiquitin;60S ribosomal protein L40;Polyubiquitin-A;Ubiquitin;Ubiquitin-related	ubq-2;ubq-1	sp|P49632|RL40_CAEEL Ubiquitin-60S ribosomal protein L40 OS=Caenorhabditis elegans OX=6239 GN=ubq-2 PE=3 SV=2;sp|P0CG71|UBIQ1_CAEEL Polyubiquitin-A OS=Caenorhabditis elegans OX=6239 GN=ubq-1 PE=3 SV=1	2	3	3	3	3	3	3	3	3	3	3	3	3	3	3	3	29.7	29.7	29.7	14.651	128	128;838	0	21.37	29.7	29.7	29.7	29.7	986960000	270200000	237930000	231780000	247050000	290300000	258130000	210060000	217220000	9	6	6	8	29
P10299	P10299	5	5	5	Glutathione S-transferase P	gst-1	sp|P10299|GSTP1_CAEEL Glutathione S-transferase P OS=Caenorhabditis elegans OX=6239 GN=gst-1 PE=1 SV=1	1	5	5	5	5	4	4	4	5	4	4	4	5	4	4	4	50	50	50	23.901	208	208	0	92.995	50	30.8	30.8	30.8	6033000000	1714200000	1651500000	1564200000	1103000000	1546600000	1638300000	1228400000	1567700000	10	9	9	9	37
P10771	P10771	2	2	2	Histone H1.1	his-24	sp|P10771|H24_CAEEL Histone 24 OS=Caenorhabditis elegans OX=6239 GN=his-24 PE=1 SV=4	1	2	2	2	0	1	1	1	0	1	1	1	0	1	1	1	12.5	12.5	12.5	21.366	208	208	0	14.624	0	6.2	6.2	6.2	242720000	0	112830000	115140000	14753000	0	0	107270000	0	0	1	1	0	2
P10986;P0DM42;P0DM41	P10986;P0DM42;P0DM41	22;21;21	22;21;21	1;1;1	Actin-4;Actin-3;Actin-1	act-4;act-3;act-1	sp|P10986|ACT4_CAEEL Actin-4 OS=Caenorhabditis elegans OX=6239 GN=act-4 PE=3 SV=2;sp|P0DM42|ACT3_CAEEL Actin-3 OS=Caenorhabditis elegans OX=6239 GN=act-3 PE=3 SV=1;sp|P0DM41|ACT1_CAEEL Actin-1 OS=Caenorhabditis elegans OX=6239 GN=act-1 PE=1 SV=1	3	22	22	1	20	19	20	22	20	19	20	22	1	1	1	1	68.1	68.1	8	41.777	376	376;376;376	0	323.31	63.6	60.6	60.9	68.1	78375000000	21856000000	18872000000	19141000000	18507000000	20999000000	21201000000	17356000000	18446000000	56	49	54	62	221
P11141	P11141	21	21	21	Heat shock 70 kDa protein F, mitochondrial	hsp-6	sp|P11141|HSP6_CAEEL Heat shock protein hsp-6 OS=Caenorhabditis elegans OX=6239 GN=hsp-6 PE=1 SV=2	1	21	21	21	17	17	19	17	17	17	19	17	17	17	19	17	47.8	47.8	47.8	70.844	657	657	0	225.44	40.5	37.9	43.8	40.2	4933100000	1135700000	985960000	1490600000	1320900000	1141200000	1163100000	1278000000	1217100000	22	20	28	29	99
P12456;CON__ENSEMBL:ENSBTAP00000025008	P12456	12;4	2;0	2;0	Tubulin beta-1 chain	mec-7	sp|P12456|TBB1_CAEEL Tubulin beta-1 chain OS=Caenorhabditis elegans OX=6239 GN=mec-7 PE=2 SV=1	2	12	2	2	10	10	10	12	1	2	1	2	1	2	1	2	25.4	8.6	8.6	49.26	441	441;536	0.00048614	10.949	19.5	25.2	19.5	25.4	96216000	35574000	22029000	15096000	23517000	0	24432000	0	22983000	2	0	1	2	5
P12844	P12844	13	13	13	Myosin-3	myo-3	sp|P12844|MYO3_CAEEL Myosin-3 OS=Caenorhabditis elegans OX=6239 GN=myo-3 PE=2 SV=1	1	13	13	13	5	4	7	4	5	4	7	4	5	4	7	4	9.6	9.6	9.6	225.51	1969	1969	0	96.394	3.6	2.7	5.1	3.1	247610000	50804000	62942000	83289000	50574000	59841000	0	53540000	63806000	4	3	5	4	16
P16356	P16356	18	18	18	DNA-directed RNA polymerase II subunit RPB1	ama-1	sp|P16356|RPB1_CAEEL DNA-directed RNA polymerase II subunit RPB1 OS=Caenorhabditis elegans OX=6239 GN=ama-1 PE=1 SV=3	1	18	18	18	12	13	14	14	12	13	14	14	12	13	14	14	14.3	14.3	14.3	204.52	1856	1856	0	164.44	9.2	10.2	11.2	11.5	904330000	277550000	213060000	243690000	170040000	210160000	224620000	231540000	241460000	15	11	14	13	53
P17140	P17140	2	2	2	Collagen alpha-2(IV) chain	let-2	sp|P17140|CO4A2_CAEEL Collagen alpha-2(IV) chain OS=Caenorhabditis elegans OX=6239 GN=let-2 PE=1 SV=2	1	2	2	2	1	0	1	0	1	0	1	0	1	0	1	0	1.3	1.3	1.3	167.75	1758	1758	0	13.16	0.9	0	0.4	0	9300200	1933200	0	7367000	0	1933200	0	0	0	1	0	1	0	2
P17330;P17329	P17330;P17329	14;14	11;11	11;11	Glyceraldehyde-3-phosphate dehydrogenase 3;Glyceraldehyde-3-phosphate dehydrogenase 2	gpd-3;gpd-2	sp|P17330|G3P3_CAEEL Glyceraldehyde-3-phosphate dehydrogenase 3 OS=Caenorhabditis elegans OX=6239 GN=gpd-3 PE=3 SV=1;sp|P17329|G3P2_CAEEL Glyceraldehyde-3-phosphate dehydrogenase 2 OS=Caenorhabditis elegans OX=6239 GN=gpd-2 PE=3 SV=2	2	14	11	11	10	10	11	13	8	8	8	10	8	8	8	10	76.5	62.8	62.8	36.459	341	341;341	0	134.36	63.6	53.1	56.3	73	3999700000	864540000	988910000	1022500000	1123800000	998320000	1082000000	953560000	967430000	11	13	14	16	54
P17331	P17331	17	2	2	Glyceraldehyde-3-phosphate dehydrogenase 4	gpd-4	sp|P17331|G3P4_CAEEL Glyceraldehyde-3-phosphate dehydrogenase 4 OS=Caenorhabditis elegans OX=6239 GN=gpd-4 PE=3 SV=1	1	17	2	2	15	15	16	16	2	2	2	2	2	2	2	2	69.5	18.2	18.2	36.426	341	341	0	126.21	66.9	66.9	66	69.2	1658600000	395030000	377490000	436270000	449800000	387080000	431200000	387250000	374310000	7	7	9	11	34
P17343	P17343	6	6	6	Guanine nucleotide-binding protein subunit beta-1	gpb-1	sp|P17343|GBB1_CAEEL Guanine nucleotide-binding protein subunit beta-1 OS=Caenorhabditis elegans OX=6239 GN=gpb-1 PE=1 SV=2	1	6	6	6	3	3	4	2	3	3	4	2	3	3	4	2	33.5	33.5	33.5	37.406	340	340	0	67.807	16.8	17.4	22.4	16.5	315690000	101660000	129870000	51662000	32501000	125130000	93449000	76997000	0	3	3	2	1	9
P18334	P18334	13	13	13	Casein kinase II subunit alpha	kin-3	sp|P18334|CSK2A_CAEEL Casein kinase II subunit alpha OS=Caenorhabditis elegans OX=6239 GN=kin-3 PE=1 SV=1	1	13	13	13	11	9	12	11	11	9	12	11	11	9	12	11	40	40	40	42.257	360	360	0	129.59	35	30.6	35.8	30.3	2966400000	693970000	686240000	873680000	712480000	697830000	723800000	770230000	773720000	12	14	13	12	51
P18947	P18947	119	12	12	Vitellogenin-4	vit-4	sp|P18947|VIT4_CAEEL Vitellogenin-4 OS=Caenorhabditis elegans OX=6239 GN=vit-4 PE=1 SV=3	1	119	12	12	114	110	113	117	9	11	11	11	9	11	11	11	69.9	8	8	186.31	1603	1603	0	271.79	67	63.3	67.5	69.9	6022400000	1561700000	1370500000	1588100000	1502100000	1397400000	1389500000	1601800000	1640000000	13	14	18	16	61
P18948	P18948	119	119	119	Vitellogenin-6	vit-6	sp|P18948|VIT6_CAEEL Vitellogenin-6 OS=Caenorhabditis elegans OX=6239 GN=vit-6 PE=1 SV=5	1	119	119	119	112	108	113	109	112	108	113	109	112	108	113	109	68.6	68.6	68.6	193.32	1651	1651	0	323.31	67.5	64.6	66.6	65.4	557800000000	135450000000	120410000000	153610000000	148330000000	128370000000	134030000000	138540000000	142420000000	425	399	417	458	1699
P19626;P19625	P19626;P19625	2;1	2;1	2;1	Myosin regulatory light chain 2;Myosin regulatory light chain 1	mlc-2;mlc-1	sp|P19626|MLR2_CAEEL Myosin regulatory light chain 2 OS=Caenorhabditis elegans OX=6239 GN=mlc-2 PE=4 SV=1;sp|P19625|MLR1_CAEEL Myosin regulatory light chain 1 OS=Caenorhabditis elegans OX=6239 GN=mlc-1 PE=4 SV=1	2	2	2	2	2	1	1	2	2	1	1	2	2	1	1	2	21.8	21.8	21.8	18.603	170	170;170	0	21.131	21.8	10	10	21.8	280150000	71914000	61607000	76194000	70439000	63098000	0	0	76765000	2	1	1	2	6
P19826	P19826	2	2	2	Vinculin	deb-1	sp|P19826|VINC_CAEEL Vinculin OS=Caenorhabditis elegans OX=6239 GN=deb-1 PE=1 SV=2	1	2	2	2	1	1	2	1	1	1	2	1	1	1	2	1	2.8	2.8	2.8	120.78	1090	1090	0	12.509	1.5	1.5	2.8	1.5	28400000	6794300	5276100	10752000	5577900	0	0	10017000	0	1	1	1	1	4
P19974;Q23240	P19974	5;1	5;1	5;1	Cytochrome c 2.1	cyc-2.1	sp|P19974|CYC21_CAEEL Cytochrome c 2.1 OS=Caenorhabditis elegans OX=6239 GN=cyc-2.1 PE=1 SV=2	2	5	5	5	3	3	4	5	3	3	4	5	3	3	4	5	46.8	46.8	46.8	12.233	111	111;123	0	62.083	30.6	30.6	40.5	46.8	915800000	196900000	159280000	262300000	297320000	247920000	224520000	224370000	210070000	4	4	5	7	20
P20163	P20163	20	18	15	Heat shock 70 kDa protein D	hsp-4	sp|P20163|BIBH_CAEEL Endoplasmic reticulum chaperone BiP homolog OS=Caenorhabditis elegans OX=6239 GN=hsp-4 PE=1 SV=2	1	20	18	15	18	18	19	19	16	16	17	17	13	13	14	14	40.2	35.9	30.6	72.288	657	657	0	250.33	38.4	36.2	38.4	38.4	4111300000	987730000	955110000	1105200000	1063200000	995780000	1059200000	1047300000	1013000000	21	18	25	25	89
P22981	P22981	2	2	2	Ras protein let-60	let-60	sp|P22981|LET60_CAEEL Ras protein let-60 OS=Caenorhabditis elegans OX=6239 GN=let-60 PE=1 SV=1	1	2	2	2	0	2	1	1	0	2	1	1	0	2	1	1	20.1	20.1	20.1	20.983	184	184	0	11.231	0	20.1	13.6	13.6	26009000	0	4040300	10031000	11938000	0	0	0	11516000	0	2	0	0	2
P27420	P27420	19	14	14	Heat shock 70 kDa protein C	hsp-3	sp|P27420|HSP7C_CAEEL Heat shock 70 kDa protein C OS=Caenorhabditis elegans OX=6239 GN=hsp-3 PE=1 SV=2	1	19	14	14	13	16	15	16	8	11	10	11	8	11	10	11	41.6	32.1	32.1	73.022	661	661	0	223.52	27.8	38.1	32.8	39.9	3798700000	914250000	932040000	1128700000	823720000	910290000	995330000	956240000	944830000	11	13	15	15	54
P27604	P27604	25	25	25	Adenosylhomocysteinase	ahcy-1	sp|P27604|SAHH_CAEEL Adenosylhomocysteinase OS=Caenorhabditis elegans OX=6239 GN=ahcy-1 PE=3 SV=1	1	25	25	25	24	23	23	23	24	23	23	23	24	23	23	23	69.1	69.1	69.1	47.535	437	437	0	323.31	69.1	66.6	66.6	66.6	57935000000	12319000000	13123000000	17388000000	15105000000	15813000000	14893000000	12467000000	13575000000	70	71	75	76	292
P27639;Q20935	P27639	23;7	23;7	22;7	Eukaryotic initiation factor 4A	inf-1	sp|P27639|IF4A_CAEEL Eukaryotic initiation factor 4A OS=Caenorhabditis elegans OX=6239 GN=inf-1 PE=2 SV=1	2	23	23	22	18	16	19	18	18	16	19	18	17	15	18	17	75.9	75.9	75.9	45.407	402	402;394	0	323.31	51.5	59.5	68.2	59.5	15207000000	4435000000	2891500000	4078700000	3802000000	4044100000	3933800000	3426200000	3699500000	30	26	29	26	111
P27798	P27798	17	17	17	Calreticulin	crt-1	sp|P27798|CALR_CAEEL Calreticulin OS=Caenorhabditis elegans OX=6239 GN=crt-1 PE=1 SV=1	1	17	17	17	13	13	16	15	13	13	16	15	13	13	16	15	60.3	60.3	60.3	45.616	395	395	0	323.31	53.2	50.6	58.5	55.7	5409400000	1179000000	1154500000	1736100000	1339800000	1241600000	1308600000	1475600000	1304700000	27	27	31	30	115
P28548	P28548	3	3	3	Casein kinase II subunit beta	kin-10	sp|P28548|CSK2B_CAEEL Casein kinase II subunit beta OS=Caenorhabditis elegans OX=6239 GN=kin-10 PE=1 SV=2	1	3	3	3	3	3	2	3	3	3	2	3	3	3	2	3	30.8	30.8	30.8	26.435	234	234	0	73.994	30.8	30.8	12	30.8	566220000	167100000	151970000	106360000	140800000	147230000	167290000	129840000	128240000	3	3	2	3	11
P29691	P29691	54	54	54	Elongation factor 2	eef-2	sp|P29691|EF2_CAEEL Elongation factor 2 OS=Caenorhabditis elegans OX=6239 GN=eef-2 PE=1 SV=4	1	54	54	54	51	48	50	54	51	48	50	54	51	48	50	54	69.1	69.1	69.1	94.795	852	852	0	323.31	65.5	62.9	65.4	69.1	88170000000	23587000000	20993000000	20791000000	22800000000	22424000000	23231000000	19962000000	20970000000	195	186	178	205	764
P30625	P30625	3	3	3	cAMP-dependent protein kinase regulatory subunit	kin-2	sp|P30625|KAPR_CAEEL cAMP-dependent protein kinase regulatory subunit OS=Caenorhabditis elegans OX=6239 GN=kin-2 PE=1 SV=3	1	3	3	3	2	2	2	1	2	2	2	1	2	2	2	1	11.5	11.5	11.5	41.467	366	366	0	21.179	9.3	9.3	8.2	3.3	137050000	36618000	34216000	24626000	41595000	36908000	38119000	0	0	2	2	2	1	7
P30627	P30627	3	3	3	Globin-like protein	glb-1	sp|P30627|GLBH_CAEEL Globin-like protein OS=Caenorhabditis elegans OX=6239 GN=glb-1 PE=1 SV=2	1	3	3	3	0	1	1	2	0	1	1	2	0	1	1	2	25.2	25.2	25.2	18.501	159	159	0	21.699	0	6.3	11.9	18.9	146720000	0	35512000	69710000	41500000	0	0	0	40033000	0	0	1	1	2
P30628	P30628	7	7	7	Probable V-type proton ATPase 116 kDa subunit a	unc-32	sp|P30628|VPP1_CAEEL Probable V-type proton ATPase 116 kDa subunit a OS=Caenorhabditis elegans OX=6239 GN=unc-32 PE=2 SV=3	1	7	7	7	4	3	6	5	4	3	6	5	4	3	6	5	13	13	13	103.4	905	905	0	65.589	7.7	6.7	11.6	9.9	338960000	88085000	40114000	131550000	79206000	92982000	77717000	86529000	74855000	6	3	7	5	21
P30632	P30632	8	8	8	ATPase asna-1	asna-1	sp|P30632|ASNA_CAEEL ATPase asna-1 OS=Caenorhabditis elegans OX=6239 GN=asna-1 PE=1 SV=1	1	8	8	8	7	8	7	5	7	8	7	5	7	8	7	5	30.7	30.7	30.7	37.554	342	342	0	69.541	27.5	30.7	28.7	18.1	1089700000	254240000	290730000	294900000	249860000	287030000	318570000	244510000	246280000	7	7	7	5	26
P30641	P30641	4	4	4	Putative RNA polymerase II subunit B1 CTD phosphatase R08D7.2	R08D7.2	sp|P30641|RPAP2_CAEEL Putative RNA polymerase II subunit B1 CTD phosphatase rpap-2 OS=Caenorhabditis elegans OX=6239 GN=rpap-2 PE=3 SV=1	1	4	4	4	3	1	2	3	3	1	2	3	3	1	2	3	12.3	12.3	12.3	52.437	455	455	0	33.22	8.8	2	5.5	9.2	90692000	18477000	1419000	31979000	38817000	0	0	39303000	27935000	3	1	2	3	9
P30642	P30642	12	12	12	Eukaryotic translation initiation factor 3 subunit D	eif-3.D	sp|P30642|EIF3D_CAEEL Eukaryotic translation initiation factor 3 subunit D OS=Caenorhabditis elegans OX=6239 GN=eif-3.D PE=1 SV=1	1	12	12	12	9	8	9	11	9	8	9	11	9	8	9	11	42.1	42.1	42.1	64.288	570	570	0	255.59	33.3	30.5	35.1	36.8	2417900000	584170000	540840000	514150000	778730000	578400000	660150000	584170000	593120000	11	7	12	12	42
P31161;P41977	P31161	6;2	6;2	6;2	Superoxide dismutase [Mn] 1, mitochondrial	sod-2	sp|P31161|SODM1_CAEEL Superoxide dismutase [Mn] 1, mitochondrial OS=Caenorhabditis elegans OX=6239 GN=sod-2 PE=1 SV=1	2	6	6	6	4	5	4	5	4	5	4	5	4	5	4	5	38	38	38	24.537	221	221;218	0	86.838	23.1	28.1	23.1	33	1098600000	249690000	267830000	295460000	285590000	265810000	276530000	269840000	288940000	4	5	6	8	23
P32744	P32744	9	9	9	Protein CLASP-2	cls-2	sp|P32744|CLAS2_CAEEL Protein CLASP-2 OS=Caenorhabditis elegans OX=6239 GN=cls-2 PE=1 SV=3	1	9	9	9	2	4	8	4	2	4	8	4	2	4	8	4	14.9	14.9	14.9	112.28	1020	1020	0	90.345	3.2	7.4	13	7.1	111420000	32865000	7163600	56291000	15102000	26661000	22182000	29722000	29352000	2	4	7	4	17
P34183	P34183	17	17	17	Histidine--tRNA ligase	hrs-1	sp|P34183|SYH_CAEEL Histidine--tRNA ligase OS=Caenorhabditis elegans OX=6239 GN=hars-1 PE=2 SV=3	1	17	17	17	15	14	15	14	15	14	15	14	15	14	15	14	43.8	43.8	43.8	58.559	521	521	0	291.66	40.7	37.8	39.2	38	3171100000	782750000	885670000	829860000	672820000	821030000	889570000	767720000	720840000	18	17	15	13	63
P34213;Q22782;Q9BL44	P34213;Q22782	4;2;1	4;2;1	4;2;1	Ras-related protein Rab-6.1;Ras-related protein Rab-6.2	rab-6.1;rab-6.2	sp|P34213|RAB6A_CAEEL Ras-related protein Rab-6.1 OS=Caenorhabditis elegans OX=6239 GN=rab-6.1 PE=3 SV=1;sp|Q22782|RAB6B_CAEEL Ras-related protein Rab-6.2 OS=Caenorhabditis elegans OX=6239 GN=rab-6.2 PE=3 SV=1	3	4	4	4	2	1	3	3	2	1	3	3	2	1	3	3	20	20	20	23.259	205	205;205;195	0	40.08	11.2	5.4	15.1	14.1	1172200000	298760000	294550000	302410000	276480000	0	0	233120000	257340000	3	2	4	3	12
P34255	P34255	7	7	7	Uncharacterized protein B0303.3	B0303.3	sp|P34255|ECHH_CAEEL Probable 3-ketoacyl-CoA thiolase OS=Caenorhabditis elegans OX=6239 GN=B0303.3 PE=3 SV=1	1	7	7	7	5	4	6	5	5	4	6	5	5	4	6	5	21	21	21	47.874	448	448	0	54.107	14.5	12.5	19	14.7	1010600000	256350000	197490000	286880000	269890000	264150000	228440000	255860000	257220000	4	3	5	4	16
P34260	P34260	2	2	2	Vacuolar protein sorting-associated protein 33A	vps-33.1	sp|P34260|VP33A_CAEEL Vacuolar protein sorting-associated protein 33A OS=Caenorhabditis elegans OX=6239 GN=vps-33.1 PE=1 SV=4	1	2	2	2	2	1	1	0	2	1	1	0	2	1	1	0	3.8	3.8	3.8	68.165	603	603	0	13.494	3.8	2.3	2.3	0	5197600	2824400	0	2373100	0	0	0	2210900	0	2	1	1	0	4
P34274	P34274	8	8	8	TIP41-like protein		sp|P34274|TIPRL_CAEEL TIP41-like protein OS=Caenorhabditis elegans OX=6239 GN=C02C2.6 PE=3 SV=3	1	8	8	8	6	3	6	6	6	3	6	6	6	3	6	6	39.1	39.1	39.1	32.908	281	281	0	59.979	26.3	13.5	30.2	28.8	442580000	135620000	56572000	152200000	98196000	119480000	109390000	109250000	97528000	6	3	5	6	20
P34278	P34278	2	2	2	Kinetochore null protein 1	knl-1	sp|P34278|KNL1_CAEEL Kinetochore null protein 1 OS=Caenorhabditis elegans OX=6239 GN=knl-1 PE=1 SV=3	1	2	2	2	1	0	0	1	1	0	0	1	1	0	0	1	3	3	3	113.23	1010	1010	0	13.023	1.2	0	0	1.8	21796000	9470700	0	0	12326000	9470700	0	0	0	1	0	0	0	1
P34280	P34280	11	11	11	Uncharacterized GTP-binding protein C02F5.3	C02F5.3	sp|P34280|YKK3_CAEEL Uncharacterized GTP-binding protein C02F5.3 OS=Caenorhabditis elegans OX=6239 GN=C02F5.3 PE=3 SV=2	1	11	11	11	5	10	4	7	5	10	4	7	5	10	4	7	33.9	33.9	33.9	40.822	366	366	0	74.894	15.8	30.9	12.8	20.8	629080000	118420000	261630000	80226000	168810000	164590000	178650000	129200000	177250000	6	9	5	7	27
P34283	P34283	3	3	3	Uncharacterized protein C02F5.6	C02F5.6	sp|P34283|HENMT_CAEEL Small RNA 2-O-methyltransferase OS=Caenorhabditis elegans OX=6239 GN=henn-1 PE=1 SV=3	1	3	3	3	3	2	2	2	3	2	2	2	3	2	2	2	8.1	8.1	8.1	50.852	442	442	0	29.349	8.1	6.1	5.4	6.1	74173000	27392000	16556000	21249000	8976200	21775000	23575000	20423000	0	3	1	2	2	8
P34286	P34286	11	11	11	Proteasome subunit beta type-1	pbs-6	sp|P34286|PSB1_CAEEL Proteasome subunit beta type-1 OS=Caenorhabditis elegans OX=6239 GN=pbs-6 PE=1 SV=2	1	11	11	11	8	10	8	7	8	10	8	7	8	10	8	7	63.2	63.2	63.2	28.93	258	258	0	173	49.6	57.8	46.9	46.9	5801600000	1541500000	1249100000	1397100000	1613900000	1305400000	1487400000	1317400000	1656200000	16	16	13	14	59
P34304	P34304	2	2	2	Uncharacterized protein C06E1.9	C06E1.9	sp|P34304|YKQ9_CAEEL Uncharacterized protein C06E1.9 OS=Caenorhabditis elegans OX=6239 GN=C06E1.9 PE=4 SV=2	1	2	2	2	0	1	1	0	0	1	1	0	0	1	1	0	4.7	4.7	4.7	72.354	643	643	0	12.73	0	2.2	2.5	0	21948000	0	10221000	11727000	0	0	0	10926000	0	0	1	1	0	2
P34308	P34308	3	3	3	Calpain clp-1	clp-1	sp|P34308|CAN_CAEEL Calpain clp-1 OS=Caenorhabditis elegans OX=6239 GN=clp-1 PE=2 SV=4	1	3	3	3	1	1	3	1	1	1	3	1	1	1	3	1	6.8	6.8	6.8	83.642	780	780	0	26.288	2.3	2.3	6.8	1.4	29404000	4167200	2467000	15128000	7642400	4167200	0	0	0	2	1	2	0	5
P34313	P34313	2	2	2	Protein BUD31 homolog	C07A9.2	sp|P34313|BUD31_CAEEL Protein BUD31 homolog OS=Caenorhabditis elegans OX=6239 GN=bud-31 PE=2 SV=1	1	2	2	2	2	2	2	0	2	2	2	0	2	2	2	0	17	17	17	17.123	147	147	0	14.126	17	17	17	0	37853000	19843000	7602700	10407000	0	20385000	7879300	9809100	0	3	2	2	0	7
P34328	P34328	2	2	2	Heat shock protein Hsp-12.2	hsp-12.2	sp|P34328|HSP10_CAEEL Heat shock protein Hsp-12.2 OS=Caenorhabditis elegans OX=6239 GN=hsp-12.2 PE=3 SV=1	1	2	2	2	1	2	2	1	1	2	2	1	1	2	2	1	35.5	35.5	35.5	12.265	110	110	0	19.054	22.7	35.5	35.5	22.7	92195000	6441400	37525000	39961000	8267500	0	0	37230000	0	1	1	2	2	6
P34329	P34329	4	4	4	Probable protein disulfide-isomerase A4	C14B9.2	sp|P34329|PDIA4_CAEEL Probable protein disulfide-isomerase A4 OS=Caenorhabditis elegans OX=6239 GN=C14B9.2 PE=3 SV=2	1	4	4	4	4	4	4	3	4	4	4	3	4	4	4	3	14.7	14.7	14.7	69.797	618	618	0	62.863	14.7	14.7	14.7	10.8	331900000	72637000	66496000	111060000	81707000	68320000	73429000	98767000	89052000	4	4	4	3	15
P34331;Q9N2L7	P34331	10;1	10;1	10;1	Serine/threonine-protein kinase plk-1	plk-1	sp|P34331|PLK1_CAEEL Serine/threonine-protein kinase plk-1 OS=Caenorhabditis elegans OX=6239 GN=plk-1 PE=1 SV=3	2	10	10	10	8	7	8	8	8	7	8	8	8	7	8	8	27	27	27	73.633	649	649;632	0	77.201	24	19.1	24.8	21.7	1135100000	297400000	253680000	261050000	322910000	276670000	274910000	321000000	264310000	10	7	7	10	34
P34334	P34334	11	11	11	60S ribosomal protein L21	rpl-21	sp|P34334|RL21_CAEEL 60S ribosomal protein L21 OS=Caenorhabditis elegans OX=6239 GN=rpl-21 PE=3 SV=3	1	11	11	11	9	10	9	9	9	10	9	9	9	10	9	9	46	46	46	18.31	161	161	0	323.31	42.9	46	46	41	18178000000	4502600000	4093500000	4876700000	4705500000	4640400000	4551800000	4313000000	4675400000	15	15	18	16	64
P34339	P34339	35	35	35	Eukaryotic translation initiation factor 3 subunit A	egl-45	sp|P34339|EIF3A_CAEEL Eukaryotic translation initiation factor 3 subunit A OS=Caenorhabditis elegans OX=6239 GN=egl-45 PE=3 SV=1	1	35	35	35	28	26	28	29	28	26	28	29	28	26	28	29	38	38	38	124.41	1076	1076	0	323.31	31.6	30.4	31.9	32.8	7301300000	1884000000	1512500000	1993300000	1911500000	1846700000	1900100000	1766700000	1769400000	34	33	41	38	146
P34341	P34341	3	3	3	Kleisin, abnormal closure, protein 2	kle-2	sp|P34341|KLE2_CAEEL Condensin-2 complex subunit kle-2 OS=Caenorhabditis elegans OX=6239 GN=kle-2 PE=1 SV=2	1	3	3	3	0	3	0	1	0	3	0	1	0	3	0	1	5.7	5.7	5.7	94.491	821	821	0	25.025	0	5.7	0	1.3	37548000	0	37548000	0	0	0	42150000	0	0	0	3	0	1	4
P34342	P34342	17	17	17	Ran GTPase-activating protein 2	ran-2	sp|P34342|RGP2_CAEEL Ran GTPase-activating protein 2 OS=Caenorhabditis elegans OX=6239 GN=ran-2 PE=4 SV=3	1	17	17	17	9	7	13	17	9	7	13	17	9	7	13	17	25.3	25.3	25.3	105.65	960	960	0	121.2	10.9	10.1	19.2	25.3	959190000	214620000	185610000	265430000	293520000	242330000	255190000	225210000	230700000	9	7	11	14	41
P34343	P34343	3	3	3	Nuclear pore complex protein 15	npp-15	sp|P34343|NU133_CAEEL Nuclear pore complex protein 15 OS=Caenorhabditis elegans OX=6239 GN=npp-15 PE=3 SV=4	1	3	3	3	1	2	2	1	1	2	2	1	1	2	2	1	3.4	3.4	3.4	128.19	1129	1129	0	19.444	1.3	2.7	2	1.3	24193000	3044000	4603600	13397000	3148300	0	0	12482000	0	1	1	2	1	5
P34346	P34346	10	10	10	Adenylate kinase	let-754	sp|P34346|KAD2_CAEEL Adenylate kinase OS=Caenorhabditis elegans OX=6239 GN=let-754 PE=3 SV=2	1	10	10	10	7	5	4	4	7	5	4	4	7	5	4	4	48.2	48.2	48.2	27.925	251	251	0	121.02	31.1	28.7	25.1	25.1	515010000	208510000	146770000	89758000	69970000	138840000	148080000	120450000	117020000	6	6	7	5	24
P34349	P34349	4	4	4	Uncharacterized protein C30A5.3	C30A5.3	sp|P34349|PHOCN_CAEEL MOB-like protein phocein OS=Caenorhabditis elegans OX=6239 GN=mob-4 PE=3 SV=2	1	4	4	4	2	1	2	2	2	1	2	2	2	1	2	2	17.9	17.9	17.9	25.895	223	223	0	26.336	11.2	5.4	11.7	11.7	63141000	19200000	7222600	29792000	6926200	0	0	27756000	0	2	1	2	1	6
P34369	P34369	42	42	42	Pre-mRNA-splicing factor 8 homolog	prp-8	sp|P34369|PRP8_CAEEL Pre-mRNA-splicing factor 8 homolog OS=Caenorhabditis elegans OX=6239 GN=prp-8 PE=1 SV=1	1	42	42	42	28	33	29	26	28	33	29	26	28	33	29	26	22.2	22.2	22.2	272.02	2329	2329	0	323.31	16.4	18.9	16.5	15.7	2994500000	714680000	795130000	887340000	597370000	762100000	790390000	719170000	738570000	25	29	26	23	103
P34384	P34384	2	2	2	Uncharacterized protein F02A9.4b	F02A9.4	sp|P34384|RM44_CAEEL Ribosomal protein L44, mitochondrial OS=Caenorhabditis elegans OX=6239 GN=mrpl-44 PE=3 SV=3	1	2	2	2	1	1	0	1	1	1	0	1	1	1	0	1	12.9	12.9	12.9	44.38	394	394	0	17.356	8.4	4.6	0	8.4	16123000	4040500	5058300	0	7023900	0	0	0	6775700	1	0	0	1	2
P34385	P34385	7	7	7	Probable methylcrotonoyl-CoA carboxylase beta chain, mitochondrial	F02A9.4	sp|P34385|MCCB_CAEEL Probable methylcrotonoyl-CoA carboxylase beta chain, mitochondrial OS=Caenorhabditis elegans OX=6239 GN=F02A9.10 PE=3 SV=1	1	7	7	7	3	5	3	4	3	5	3	4	3	5	3	4	18.3	18.3	18.3	66.523	608	608	0	64.755	9.5	15.3	9.5	11.2	254730000	43919000	82685000	52314000	75812000	56668000	68690000	67976000	65275000	2	4	3	4	13
P34388	P34388	2	2	2	Probable 40S ribosomal protein S9, mitochondrial	mrps-9	sp|P34388|RT09_CAEEL Probable 40S ribosomal protein S9, mitochondrial OS=Caenorhabditis elegans OX=6239 GN=mrps-9 PE=3 SV=2	1	2	2	2	2	2	2	2	2	2	2	2	2	2	2	2	9.7	9.7	9.7	43.693	392	392	0	15.847	9.7	9.7	9.7	9.7	65329000	11191000	12984000	16561000	24593000	11968000	14644000	16653000	21654000	2	2	2	3	9
P34397	P34397	2	2	2	Uncharacterized protein F10E9.3	F10E9.3	sp|P34397|YLU3_CAEEL Uncharacterized protein F10E9.3 OS=Caenorhabditis elegans OX=6239 GN=F10E9.3 PE=4 SV=2	1	2	2	2	1	0	0	1	1	0	0	1	1	0	0	1	9.7	9.7	9.7	38.747	362	362	0.0014472	10.62	3.9	0	0	5.8	409520000	409520000	0	0	0	409520000	0	0	0	1	0	0	1	2
P34419	P34419	2	2	2	Putative esterase F42H10.6	F42H10.6	sp|P34419|YLZ6_CAEEL Putative esterase F42H10.6 OS=Caenorhabditis elegans OX=6239 GN=F42H10.6 PE=1 SV=2	1	2	2	2	1	1	0	0	1	1	0	0	1	1	0	0	22.5	22.5	22.5	18.301	169	169	0	12.939	7.7	14.8	0	0	13648000	0	13648000	0	0	0	15320000	0	0	1	1	0	0	2
P34429	P34429	4	4	4	Probable replication factor C subunit 5	F44B9.8	sp|P34429|RFC5_CAEEL Probable replication factor C subunit 5 OS=Caenorhabditis elegans OX=6239 GN=F44B9.8 PE=3 SV=3	1	4	4	4	3	2	4	4	3	2	4	4	3	2	4	4	16.6	16.6	16.6	41.175	368	368	0	36.586	12.5	7.6	16.6	16.6	320680000	62859000	51057000	105220000	101540000	78598000	79431000	79067000	79059000	3	2	4	3	12
P34441	P34441	2	2	2	Abnormal embryogenesis protein 30	emb-30	sp|P34441|EMB30_CAEEL Abnormal embryogenesis protein 30 OS=Caenorhabditis elegans OX=6239 GN=emb-30 PE=1 SV=4	1	2	2	2	0	2	0	1	0	2	0	1	0	2	0	1	2.7	2.7	2.7	117.05	1027	1027	0	11.722	0	2.7	0	1.2	10582000	0	5140900	0	5441100	0	0	0	5248700	0	2	0	1	3
P34453	P34453	4	4	4	Putative peroxisomal biogenesis factor 19	prx-19	sp|P34453|PEX19_CAEEL Putative peroxisomal biogenesis factor 19 OS=Caenorhabditis elegans OX=6239 GN=prx-19 PE=1 SV=1	1	4	4	4	3	3	3	4	3	3	3	4	3	3	3	4	29.4	29.4	29.4	30.988	282	282	0	54.238	29.4	29.4	19.9	29.4	230230000	61637000	40070000	65448000	63073000	60690000	46602000	68687000	52457000	3	3	4	4	14
P34455	P34455	21	21	21	Probable aconitate hydratase, mitochondrial	aco-2	sp|P34455|ACON_CAEEL Probable aconitate hydratase, mitochondrial OS=Caenorhabditis elegans OX=6239 GN=aco-2 PE=3 SV=2	1	21	21	21	15	15	19	17	15	15	19	17	15	15	19	17	41.2	41.2	41.2	84.046	777	777	0	323.31	29.5	31.5	40.3	36	5917800000	1195200000	1154800000	1657800000	1909900000	1309700000	1408200000	1439900000	1695700000	20	22	26	25	93
P34462	P34462	5	5	5	V-type proton ATPase subunit D	vha-14	sp|P34462|VATD_CAEEL V-type proton ATPase subunit D OS=Caenorhabditis elegans OX=6239 GN=vha-14 PE=3 SV=1	1	5	5	5	4	2	3	4	4	2	3	4	4	2	3	4	24.1	24.1	24.1	28.786	257	257	0	61.728	23.7	12.1	12.5	20.2	656120000	208220000	100880000	120090000	226930000	163630000	172890000	158840000	156900000	5	2	2	3	12
P34466	P34466	35	35	35	Clustered mitochondria protein homolog	clu-1	sp|P34466|CLU_CAEEL Clustered mitochondria protein homolog OS=Caenorhabditis elegans OX=6239 GN=clu-1 PE=3 SV=1	1	35	35	35	22	21	29	22	22	21	29	22	22	21	29	22	38.9	38.9	38.9	139.92	1247	1247	0	323.31	23.7	23.5	34.1	23.7	2177500000	524390000	486700000	642160000	524250000	538780000	576260000	510830000	548860000	23	24	29	24	100
P34471;Q9TZ34	P34471	7;2	7;2	7;2	DNA primase small subunit	pri-1	sp|P34471|PRI1_CAEEL DNA primase small subunit OS=Caenorhabditis elegans OX=6239 GN=pri-1 PE=3 SV=1	2	7	7	7	4	4	5	4	4	4	5	4	4	4	5	4	19.8	19.8	19.8	48.096	410	410;318	0	48.947	12.4	12.4	13.7	12.7	281240000	70396000	54523000	89648000	66675000	79771000	67603000	61976000	70090000	4	4	5	4	17
P34475	P34475	3	3	3	Tubulin gamma chain	tbg-1	sp|P34475|TBG_CAEEL Tubulin gamma chain OS=Caenorhabditis elegans OX=6239 GN=tbg-1 PE=2 SV=1	1	3	3	3	2	1	2	2	2	1	2	2	2	1	2	2	17.8	17.8	17.8	49.928	444	444	0	73.996	13.7	7.2	11.3	13.7	106590000	12919000	14597000	61391000	17678000	13166000	0	0	16806000	3	1	1	2	7
P34477	P34477	6	6	6	Probable ubiquitin-conjugating enzyme E2 7	ubc-7	sp|P34477|UBC7_CAEEL Probable ubiquitin-conjugating enzyme E2 7 OS=Caenorhabditis elegans OX=6239 GN=ubc-7 PE=1 SV=1	1	6	6	6	4	5	5	5	4	5	5	5	4	5	5	5	50	50	50	18.938	164	164	0	73.229	38.4	45.7	45.7	50	738650000	214120000	162710000	144030000	217790000	171580000	203890000	178820000	186760000	6	5	6	6	23
P34498	P34498	3	3	3	Probable pre-mRNA-splicing factor ATP-dependent RNA helicase mog-1	mog-1	sp|P34498|MOG1_CAEEL Probable pre-mRNA-splicing factor ATP-dependent RNA helicase mog-1 OS=Caenorhabditis elegans OX=6239 GN=mog-1 PE=1 SV=2	1	3	3	3	2	2	3	2	2	2	3	2	2	2	3	2	4.2	4.2	4.2	129.42	1131	1131	0	23.207	3.1	3.3	4.2	3.1	27625000	4769600	7079300	6576000	9200100	0	0	0	8874800	2	1	2	2	7
P34504	P34504	3	3	3	Uncharacterized protein K04H4.2	K04H4.2	sp|P34504|YMV2_CAEEL Uncharacterized protein K04H4.2 OS=Caenorhabditis elegans OX=6239 GN=K04H4.2 PE=3 SV=8	1	3	3	3	2	2	2	1	2	2	2	1	2	2	2	1	3.3	3.3	3.3	153.11	1463	1463	0	20.376	2.6	2.3	2.6	1.6	76016000	17221000	31584000	17834000	9376100	17567000	0	16270000	0	3	2	2	2	9
P34511	P34511	4	4	4	Protein vms-1	vms-1	sp|P34511|VMS1_CAEEL Protein vms-1 OS=Caenorhabditis elegans OX=6239 GN=vms-1 PE=2 SV=2	1	4	4	4	2	1	2	4	2	1	2	4	2	1	2	4	7.4	7.4	7.4	71.319	618	618	0	25.312	3.2	1.1	3.4	7.4	81692000	24334000	6449500	14826000	36082000	25936000	0	20926000	26092000	2	1	2	3	8
P34512	P34512	3	3	3	GTP exchange factor for ARFs 1	grp-1	sp|P34512|GRP1_CAEEL GTP exchange factor for ARFs 1 OS=Caenorhabditis elegans OX=6239 GN=grp-1 PE=3 SV=2	1	3	3	3	1	1	2	2	1	1	2	2	1	1	2	2	11.7	11.7	11.7	45.081	393	393	0	22.011	5.1	5.1	6.6	6.6	74958000	20557000	15347000	21897000	17156000	0	0	20407000	16544000	1	1	2	1	5
P34517	P34517	13	13	13	Probable glycerol-3-phosphate dehydrogenase 2	gpdh-2	sp|P34517|GPDH2_CAEEL Probable glycerol-3-phosphate dehydrogenase 2 OS=Caenorhabditis elegans OX=6239 GN=gpdh-2 PE=3 SV=2	1	13	13	13	11	10	10	10	11	10	10	10	11	10	10	10	54.8	54.8	54.8	42.792	392	392	0	254.01	43.6	40.6	44.1	42.3	4129800000	1173800000	971510000	960590000	1023900000	1063700000	1189200000	925550000	968660000	17	15	16	15	63
P34525	P34525	3	3	3	Probable signal peptidase complex subunit 3	K12H4.4	sp|P34525|SPCS3_CAEEL Probable signal peptidase complex subunit 3 OS=Caenorhabditis elegans OX=6239 GN=spcs-3 PE=1 SV=1	1	3	3	3	2	1	3	2	2	1	3	2	2	1	3	2	20.6	20.6	20.6	20.687	180	180	0	20.346	14.4	7.8	20.6	14.4	143600000	28661000	18035000	63976000	32930000	38269000	0	39297000	42465000	2	1	3	2	8
P34529	P34529	17	17	17	Endoribonuclease dcr-1	dcr-1	sp|P34529|DCR1_CAEEL Endoribonuclease dcr-1 OS=Caenorhabditis elegans OX=6239 GN=dcr-1 PE=1 SV=3	1	17	17	17	14	10	11	10	14	10	11	10	14	10	11	10	13.5	13.5	13.5	218.42	1910	1910	0	125.34	10.3	7.4	8.7	7.7	577570000	167530000	117530000	161890000	130610000	139290000	150530000	143660000	142810000	14	10	11	10	45
P34540;E9P841	P34540	13;1	13;1	13;1	Kinesin heavy chain	unc-116	sp|P34540|KINH_CAEEL Kinesin heavy chain OS=Caenorhabditis elegans OX=6239 GN=unc-116 PE=2 SV=2	2	13	13	13	8	8	10	11	8	8	10	11	8	8	10	11	23.7	23.7	23.7	91.893	815	815;171	0	155.13	13.9	13.7	19.9	20.9	898960000	237740000	217160000	220580000	223480000	228170000	236450000	239800000	198180000	10	9	10	14	43
P34544	P34544	5	5	5	Histone-lysine N-methyltransferase met-2	met-2	sp|P34544|MET2_CAEEL Histone-lysine N-methyltransferase met-2 OS=Caenorhabditis elegans OX=6239 GN=met-2 PE=3 SV=5	1	5	5	5	3	3	4	4	3	3	4	4	3	3	4	4	7.4	7.4	7.4	148.15	1304	1304	0	46.772	4.1	3.8	5.4	5.1	88733000	7868900	11515000	28649000	40701000	16232000	14734000	25795000	29986000	3	3	3	3	12
P34545	P34545	2	2	2	Protein cbp-1	cbp-1	sp|P34545|CBP1_CAEEL Protein cbp-1 OS=Caenorhabditis elegans OX=6239 GN=cbp-1 PE=1 SV=6	1	2	2	2	1	1	1	0	1	1	1	0	1	1	1	0	1.2	1.2	1.2	222.41	2017	2017	0	11.9	0.4	0.4	0.8	0	19623000	6996200	8492400	4134400	0	0	0	3851900	0	1	1	1	0	3
P34552	P34552	12	12	12	Apoptosis-linked gene 2-interacting protein X 1	alx-1	sp|P34552|ALXA_CAEEL Apoptosis-linked gene 2-interacting protein X 1 OS=Caenorhabditis elegans OX=6239 GN=alx-1 PE=2 SV=3	1	12	12	12	8	10	7	7	8	10	7	7	8	10	7	7	19.3	19.3	19.3	98.263	882	882	0	111.55	13.7	16.7	12.5	12.2	795340000	185810000	255490000	167840000	186190000	201140000	221820000	195730000	189910000	7	10	6	6	29
P34556;G5ECH7;H2L0S7;Q8I7M8;Q11179	P34556	9;1;1;1;1	9;1;1;1;1	8;0;0;0;0	Cyclin-dependent kinase 1	cdk-1	sp|P34556|CDK1_CAEEL Cyclin-dependent kinase 1 OS=Caenorhabditis elegans OX=6239 GN=cdk-1 PE=1 SV=1	5	9	9	8	8	7	7	7	8	7	7	7	7	7	7	7	37	37	34.6	38.295	332	332;292;536;667;470	0	103.24	31.9	29.5	29.5	28.9	1093500000	325430000	268480000	231410000	268210000	286180000	295660000	239640000	271480000	8	9	8	8	33
P34560	P34560	6	6	6	Regulator of microtubule dynamics protein 1	rmd-1	sp|P34560|RMD1_CAEEL Regulator of microtubule dynamics protein 1 OS=Caenorhabditis elegans OX=6239 GN=rmd-1 PE=1 SV=2	1	6	6	6	5	5	6	5	5	5	6	5	5	5	6	5	40.7	40.7	40.7	25.893	226	226	0	124.96	35.8	32.3	40.7	35.8	902890000	99557000	145520000	372500000	285310000	164330000	221370000	277250000	222230000	5	7	6	6	24
P34562	P34562	2	2	2	GRIP and coiled-coil domain-containing protein T05G5.9	T05G5.9	sp|P34562|GCC2_CAEEL GRIP and coiled-coil domain-containing protein 2 OS=Caenorhabditis elegans OX=6239 GN=gcc-2 PE=4 SV=3	1	2	2	2	0	0	1	1	0	0	1	1	0	0	1	1	4.2	4.2	4.2	75.038	660	660	0	11.296	0	0	2	2.3	10340000	0	0	7866500	2473400	0	0	0	2385900	0	0	0	0	0
P34563	P34563	9	9	7	Eukaryotic translation initiation factor 5A-1	iff-1	sp|P34563|IF5A1_CAEEL Eukaryotic translation initiation factor 5A-1 OS=Caenorhabditis elegans OX=6239 GN=iff-1 PE=1 SV=1	1	9	9	7	8	9	7	9	8	9	7	9	7	7	6	7	73.3	73.3	62.1	17.867	161	161	0	267.91	73.3	73.3	73.3	73.3	11073000000	2703400000	2397700000	3051300000	2920400000	2577400000	2693500000	2613700000	2674400000	44	35	42	43	164
P34574	P34574	74	74	74	Probable clathrin heavy chain 1	chc-1	sp|P34574|CLH_CAEEL Probable clathrin heavy chain 1 OS=Caenorhabditis elegans OX=6239 GN=chc-1 PE=1 SV=1	1	74	74	74	57	56	61	59	57	56	61	59	57	56	61	59	56.9	56.9	56.9	191.54	1681	1681	0	323.31	44.5	47.1	50.4	48.8	18709000000	4864200000	3942000000	5221000000	4681900000	4748100000	4912900000	4363100000	4581100000	74	73	78	87	312
P34575	P34575	15	15	15	Probable citrate synthase, mitochondrial	cts-1	sp|P34575|CISY_CAEEL Probable citrate synthase, mitochondrial OS=Caenorhabditis elegans OX=6239 GN=cts-1 PE=3 SV=1	1	15	15	15	12	12	13	13	12	12	13	13	12	12	13	13	44.9	44.9	44.9	51.54	468	468	0	147.45	30.8	30.8	36.5	37.2	4576100000	1091600000	1003400000	1170200000	1310900000	1073000000	1119600000	1134900000	1245400000	14	14	14	14	56
P34600	P34600	2	2	2	WW domain-containing protein ZK1098.1	ZK1098.1	sp|P34600|YO61_CAEEL WW domain-containing protein ZK1098.1 OS=Caenorhabditis elegans OX=6239 GN=ZK1098.1 PE=1 SV=2	1	2	2	2	0	2	0	0	0	2	0	0	0	2	0	0	3.2	3.2	3.2	84.664	724	724	0	13.615	0	3.2	0	0	10085000	0	10085000	0	0	0	11321000	0	0	0	2	0	0	2
P34603	P34603	3	3	3	Uncharacterized protein ZK1098.3	ZK1098.3	sp|P34603|YO63_CAEEL Uncharacterized protein ZK1098.3 OS=Caenorhabditis elegans OX=6239 GN=ZK1098.3 PE=4 SV=2	1	3	3	3	2	1	2	2	2	1	2	2	2	1	2	2	4.7	4.7	4.7	92.134	784	784	0	24.436	2.4	1.1	3.4	3.4	18620000	7364200	2471500	4525000	4259400	0	0	4215100	4109400	1	1	2	2	6
P34604	P34604	7	7	7	Probable translation initiation factor eIF-2B subunit alpha	ZK1098.4	sp|P34604|EI2BA_CAEEL Probable translation initiation factor eIF-2B subunit alpha OS=Caenorhabditis elegans OX=6239 GN=ZK1098.4 PE=1 SV=1	1	7	7	7	6	5	5	6	6	5	5	6	6	5	5	6	34.8	34.8	34.8	34.117	305	305	0	59.034	31.5	27.5	26.2	30.2	274750000	50828000	57462000	94876000	71583000	55269000	62239000	93929000	61342000	7	5	6	7	25
P34607	P34607	2	2	2	Exonuclease mut-7	mut-7	sp|P34607|MUT7_CAEEL Exonuclease mut-7 OS=Caenorhabditis elegans OX=6239 GN=mut-7 PE=1 SV=1	1	2	2	2	1	1	2	1	1	1	2	1	1	1	2	1	2.5	2.5	2.5	105.57	910	910	0	12.534	1.3	1.3	2.5	1.3	12923000	844970	1018400	10392000	667450	0	0	9681600	0	1	1	2	1	5
P34618	P34618	3	3	3	Chromo domain-containing protein cec-1	cec-1	sp|P34618|CEC1_CAEEL Chromo domain-containing protein cec-1 OS=Caenorhabditis elegans OX=6239 GN=cec-1 PE=2 SV=1	1	3	3	3	2	2	3	2	2	2	3	2	2	2	3	2	14.8	14.8	14.8	33.783	304	304	0	64.919	10.2	10.2	14.8	10.2	206620000	36932000	43493000	82533000	43657000	42182000	55159000	59438000	47984000	4	4	5	4	17
P34629	P34629	18	18	18	Leucine aminopeptidase 1	lap-1	sp|P34629|AMPL_CAEEL Leucine aminopeptidase 1 OS=Caenorhabditis elegans OX=6239 GN=lap-1 PE=1 SV=1	1	18	18	18	15	12	16	14	15	12	16	14	15	12	16	14	55.8	55.8	55.8	52.449	491	491	0	201.72	49.3	39.7	51.1	47.7	2547200000	609840000	413940000	812430000	710980000	668640000	547110000	666250000	635280000	17	14	20	17	68
P34631	P34631	2	2	2	UBX domain-containing protein 4	ubxn-4	sp|P34631|UBXN4_CAEEL UBX domain-containing protein 4 OS=Caenorhabditis elegans OX=6239 GN=ubxn-4 PE=1 SV=1	1	2	2	2	0	0	1	2	0	0	1	2	0	0	1	2	12.4	12.4	12.4	51.631	469	469	0.006238	10.178	0	0	3.8	12.4	41428000	0	0	21400000	20028000	0	0	0	19320000	0	0	1	1	2
P34640	P34640	4	4	4	Probable ATP-dependent RNA helicase DDX55 homolog	ZK512.2	sp|P34640|DDX55_CAEEL Probable ATP-dependent RNA helicase DDX55 homolog OS=Caenorhabditis elegans OX=6239 GN=ZK512.2 PE=3 SV=2	1	4	4	4	2	0	2	1	2	0	2	1	2	0	2	1	13.1	13.1	13.1	65.828	578	578	0	66.031	4	0	9.2	2.1	24868000	9555400	0	6805700	8507100	0	0	6340600	0	1	0	2	1	4
P34642	P34642	2	2	2	Signal recognition particle 9 kDa protein	ZK512.4	sp|P34642|SRP09_CAEEL Signal recognition particle 9 kDa protein OS=Caenorhabditis elegans OX=6239 GN=ZK512.4 PE=3 SV=1	1	2	2	2	2	0	2	2	2	0	2	2	2	0	2	2	39.5	39.5	39.5	8.78	76	76	0	55.951	39.5	0	39.5	39.5	128430000	22546000	0	40205000	65676000	0	0	51238000	49574000	2	0	2	3	7
P34643	P34643	2	2	2	Protein transport protein Sec16	sec-16	sp|P34643|SC161_CAEEL Protein transport protein sec-16A.1 OS=Caenorhabditis elegans OX=6239 GN=sec-16A.1 PE=1 SV=1	1	2	2	2	0	1	2	1	0	1	2	1	0	1	2	1	3	3	3	134.92	1232	1232	0	11.953	0	0.9	3	0.9	31782000	0	7896400	14184000	9700900	0	0	13215000	0	0	1	2	1	4
P34647	P34647	15	15	15	DNA replication licensing factor mcm-6	mcm-6	sp|P34647|MCM6_CAEEL DNA replication licensing factor mcm-6 OS=Caenorhabditis elegans OX=6239 GN=mcm-6 PE=1 SV=1	1	15	15	15	14	10	13	12	14	10	13	12	14	10	13	12	25.8	25.8	25.8	91.129	810	810	0	124.32	24.2	18.3	21.6	20.4	1627600000	473800000	362230000	413190000	378410000	416290000	447820000	375630000	390670000	13	10	14	14	51
P34648	P34648	6	6	6	Uncharacterized protein ZK632.2	ZK632.2	sp|P34648|YOT2_CAEEL Uncharacterized protein ZK632.2 OS=Caenorhabditis elegans OX=6239 GN=ZK632.2 PE=4 SV=1	1	6	6	6	3	6	4	5	3	6	4	5	3	6	4	5	14.1	14.1	14.1	80.514	710	710	0	51.773	8.5	14.1	9.9	11.7	254620000	61372000	73254000	56949000	63050000	74196000	59719000	72729000	50838000	2	5	3	5	15
P34650	P34650	8	8	8	Probable mannose-6-phosphate isomerase	ZK632.4	sp|P34650|MPI_CAEEL Probable mannose-6-phosphate isomerase OS=Caenorhabditis elegans OX=6239 GN=ZK632.4 PE=3 SV=3	1	8	8	8	2	5	5	6	2	5	5	6	2	5	5	6	28.4	28.4	28.4	46.383	416	416	0	59.696	6.5	20	16.1	21.2	452990000	54687000	107750000	171960000	118600000	108900000	124170000	120370000	96809000	2	5	4	7	18
P34652	P34652	4	4	4	Calnexin	cnx-1	sp|P34652|CALX_CAEEL Calnexin OS=Caenorhabditis elegans OX=6239 GN=cnx-1 PE=1 SV=1	1	4	4	4	3	4	4	3	3	4	4	3	3	4	4	3	8.6	8.6	8.6	69.207	619	619	0	36.471	7.4	8.6	8.6	7.4	213480000	37980000	52452000	75082000	47968000	44738000	58345000	49607000	60395000	3	4	4	5	16
P34653	P34653	3	3	3	PAB-dependent poly(A)-specific ribonuclease subunit PAN3	panl-3	sp|P34653|PAN3_CAEEL PAN2-PAN3 deadenylation complex subunit PAN3 OS=Caenorhabditis elegans OX=6239 GN=panl-3 PE=1 SV=3	1	3	3	3	2	1	1	2	2	1	1	2	2	1	1	2	10.9	10.9	10.9	71.2	632	632	0	21.569	8.7	5.4	5.4	7.6	64070000	24543000	8695800	13527000	17305000	0	0	0	16693000	2	1	1	2	6
P34659	P34659	3	3	3	Probable small nuclear ribonucleoprotein F	snr-5	sp|P34659|RUXF_CAEEL Probable small nuclear ribonucleoprotein F OS=Caenorhabditis elegans OX=6239 GN=snr-5 PE=1 SV=1	1	3	3	3	2	2	3	3	2	2	3	3	2	2	3	3	83.5	83.5	83.5	9.2495	85	85	0	103.36	42.4	42.4	83.5	83.5	830280000	215660000	192760000	181420000	240450000	232100000	231600000	175120000	194180000	3	2	4	4	13
P34661	P34661	3	3	3	Ubiquitin-fold modifier 1	tag-277	sp|P34661|UFM1_CAEEL Ubiquitin-fold modifier 1 OS=Caenorhabditis elegans OX=6239 GN=ufm-1 PE=1 SV=1	1	3	3	3	3	3	3	2	3	3	3	2	3	3	3	2	53.2	53.2	53.2	9.7912	94	94	0	46.655	53.2	53.2	53.2	37.2	516350000	145770000	143730000	152440000	74409000	129340000	139880000	122670000	129030000	4	4	3	3	14
P34662	P34662	5	5	5	60S ribosomal protein L35	rpl-35	sp|P34662|RL35_CAEEL 60S ribosomal protein L35 OS=Caenorhabditis elegans OX=6239 GN=rpl-35 PE=3 SV=1	1	5	5	5	5	5	5	5	5	5	5	5	5	5	5	5	26	26	26	14.195	123	123	0	39.345	26	26	26	26	9590100000	2982900000	2868000000	1794500000	1944800000	2590100000	2822400000	2026100000	2270400000	10	9	8	8	35
P34675	P34675	7	7	7	Uncharacterized protein ZK688.5	ZK688.5	sp|P34675|YO25_CAEEL Uncharacterized protein ZK688.5 OS=Caenorhabditis elegans OX=6239 GN=ZK688.5 PE=4 SV=2	1	7	7	7	4	2	6	3	4	2	6	3	4	2	6	3	7.4	7.4	7.4	181.56	1620	1620	0	53.723	5.4	3	6.8	3.8	160990000	59659000	26956000	61102000	13269000	49115000	38646000	34608000	37275000	4	3	4	3	14
P34676	P34676	2	2	2	Prolyl carboxy peptidase like protein 5	pcp-5	sp|P34676|PCP5_CAEEL Prolyl carboxy peptidase like protein 5 OS=Caenorhabditis elegans OX=6239 GN=pcp-5 PE=1 SV=1	1	2	2	2	1	1	2	1	1	1	2	1	1	1	2	1	5.3	5.3	5.3	56.933	507	507	0	16.177	3.4	3.4	5.3	3.4	55614000	6301100	9558800	26687000	13067000	0	13715000	18302000	16181000	1	2	2	2	7
P34685	P34685	8	8	8	F-actin-capping protein subunit alpha	cap-1	sp|P34685|CAPZA_CAEEL F-actin-capping protein subunit alpha OS=Caenorhabditis elegans OX=6239 GN=cap-1 PE=2 SV=1	1	8	8	8	5	5	5	7	5	5	5	7	5	5	5	7	46.5	46.5	46.5	32.181	282	282	0	113.95	26.6	26.6	30.5	43.3	1052500000	249540000	283180000	174310000	345520000	241990000	308860000	249080000	263210000	5	7	6	9	27
P34686	P34686	6	6	6	F-actin-capping protein subunit beta	cap-2	sp|P34686|CAPZB_CAEEL F-actin-capping protein subunit beta OS=Caenorhabditis elegans OX=6239 GN=cap-2 PE=2 SV=1	1	6	6	6	4	3	3	5	4	3	3	5	4	3	3	5	28.9	28.9	28.9	30.785	270	270	0	87.021	20.4	16.3	15.6	24.1	539980000	176380000	98364000	109020000	156220000	136010000	134380000	130020000	138660000	5	3	2	3	13
P34690	P34690	23	23	5	Tubulin alpha-2 chain	tba-2	sp|P34690|TBA2_CAEEL Tubulin alpha-2 chain OS=Caenorhabditis elegans OX=6239 GN=tba-2 PE=1 SV=1	1	23	23	5	21	21	22	23	21	21	22	23	5	5	5	5	62.9	62.9	18.5	49.913	448	448	0	323.31	60.9	60.9	62.9	62.9	60562000000	14641000000	12935000000	17451000000	15535000000	14316000000	15168000000	14454000000	14724000000	75	74	76	79	304
P34692	P34692	6	6	6	UPF0183 protein T01G9.2	T01G9.2	sp|P34692|PHAF1_CAEEL PHAF1 protein T01G9.2 OS=Caenorhabditis elegans OX=6239 GN=T01G9.2 PE=1 SV=3	1	6	6	6	5	1	2	4	5	1	2	4	5	1	2	4	23.2	23.2	23.2	48.21	422	422	0	64.759	19.2	3.6	6.2	17.5	208550000	106010000	20330000	53083000	29129000	80306000	0	61164000	42092000	6	1	1	2	10
P34697;Q27538	P34697	8;1	8;1	8;1	Superoxide dismutase [Cu-Zn]	sod-1	sp|P34697|SODC_CAEEL Superoxide dismutase [Cu-Zn] OS=Caenorhabditis elegans OX=6239 GN=sod-1 PE=1 SV=2	2	8	8	8	7	7	8	8	7	7	8	8	7	7	8	8	72.8	72.8	72.8	18.7	180	180;178	0	114.11	65.6	65.6	72.8	72.8	4630200000	1349500000	1225200000	1037400000	1018100000	1227100000	1188500000	1111800000	1122100000	10	8	9	9	36
P34703	P34703	14	14	14	Suppressor of Ty 6 homolog	emb-5	sp|P34703|SPT6H_CAEEL Suppressor of Ty 6 homolog OS=Caenorhabditis elegans OX=6239 GN=emb-5 PE=1 SV=1	1	14	14	14	9	6	8	10	9	6	8	10	9	6	8	10	13	13	13	175.81	1521	1521	0	93.757	7.8	5.1	7.4	9.8	412610000	136270000	61564000	75473000	139300000	100610000	116120000	101110000	92231000	7	5	8	8	28
P34714	P34714	6	6	6	SPARC	ost-1	sp|P34714|SPRC_CAEEL SPARC OS=Caenorhabditis elegans OX=6239 GN=ost-1 PE=1 SV=1	1	6	6	6	1	1	4	5	1	1	4	5	1	1	4	5	31.8	31.8	31.8	30.172	264	264	0	40.246	4.2	4.2	21.2	25.4	294830000	0	12225000	149220000	133390000	0	0	182100000	85593000	1	1	5	4	11
P34748	P34748	2	2	2	Probable 28S ribosomal protein S23, mitochondrial	mrps-23	sp|P34748|RT23_CAEEL Probable 28S ribosomal protein S23, mitochondrial OS=Caenorhabditis elegans OX=6239 GN=mrps-23 PE=3 SV=1	1	2	2	2	1	1	2	2	1	1	2	2	1	1	2	2	31.6	31.6	31.6	15.392	133	133	0	19.325	9	22.6	31.6	31.6	36738000	8172100	2398700	12874000	13294000	0	0	11452000	13365000	1	1	2	2	6
P34808	P34808	4	4	4	Meiotic spindle formation protein mei-1	mei-1	sp|P34808|KTNA1_CAEEL Meiotic spindle formation protein mei-1 OS=Caenorhabditis elegans OX=6239 GN=mei-1 PE=1 SV=1	1	4	4	4	2	3	1	3	2	3	1	3	2	3	1	3	12.3	12.3	12.3	51.739	472	472	0	27.419	5.5	10.8	4	7.8	37689000	8740700	11449000	4046200	13452000	10851000	0	0	10866000	2	1	1	2	6
P35129	P35129	3	3	3	Ubiquitin-conjugating enzyme E2 2	let-70	sp|P35129|UBC2_CAEEL Ubiquitin-conjugating enzyme E2 2 OS=Caenorhabditis elegans OX=6239 GN=let-70 PE=1 SV=1	1	3	3	3	2	3	3	2	2	3	3	2	2	3	3	2	36.1	36.1	36.1	16.705	147	147	0	68.494	23.8	36.1	36.1	23.8	2452900000	541170000	655610000	762880000	493220000	566120000	639320000	707210000	551020000	4	6	7	5	22
P35602	P35602	5	5	5	AP-1 complex subunit mu-1-I	unc-101	sp|P35602|AP1M_CAEEL AP-1 complex subunit mu-1-I OS=Caenorhabditis elegans OX=6239 GN=unc-101 PE=1 SV=2	1	5	5	5	1	4	4	4	1	4	4	4	1	4	4	4	15.9	15.9	15.9	48.228	422	422	0	38.444	3.1	11.8	12.6	12.6	217590000	31252000	35636000	78916000	71790000	0	61929000	55426000	65423000	1	3	4	4	12
P35603	P35603	2	2	2	AP-2 complex subunit mu	dpy-23	sp|P35603|AP2M_CAEEL AP-2 complex subunit mu OS=Caenorhabditis elegans OX=6239 GN=dpy-23 PE=2 SV=2	1	2	2	2	1	0	1	1	1	0	1	1	1	0	1	1	5	5	5	50.3	441	441	0	13.248	1.6	0	3.4	3.4	57566000	9011400	0	25678000	22876000	0	0	0	22068000	1	0	1	1	3
P36573	P36573	9	9	9	32 kDa beta-galactoside-binding lectin	lec-1	sp|P36573|LEC1_CAEEL 32 kDa beta-galactoside-binding lectin OS=Caenorhabditis elegans OX=6239 GN=lec-1 PE=1 SV=1	1	9	9	9	8	8	8	7	8	8	8	7	8	8	8	7	40.9	40.9	40.9	31.809	279	279	0	96.048	40.9	39.8	37.3	36.2	2319800000	644760000	559320000	570560000	545110000	567190000	630980000	540100000	591780000	9	9	9	8	35
P36609	P36609	3	3	3	Neuronal calcium sensor 2	ncs-2	sp|P36609|NCS2_CAEEL Neuronal calcium sensor 2 OS=Caenorhabditis elegans OX=6239 GN=ncs-2 PE=2 SV=2	1	3	3	3	1	2	3	2	1	2	3	2	1	2	3	2	28.9	28.9	28.9	21.985	190	190	0	27.71	11.1	18.4	28.9	21.6	98275000	8503000	25198000	38030000	26544000	0	32684000	27770000	28869000	1	2	3	2	8
P37165	P37165	3	3	3	Ubiquitin-like protein 1-40S ribosomal protein S27a;Ubiquitin-like protein 1;40S ribosomal protein S27a	ubl-1	sp|P37165|RS27A_CAEEL Ubiquitin-like protein 1-40S ribosomal protein S27a OS=Caenorhabditis elegans OX=6239 GN=ubl-1 PE=1 SV=2	1	3	3	3	2	2	2	3	2	2	2	3	2	2	2	3	23.9	23.9	23.9	18.098	163	163	0	219.53	23.3	23.3	23.3	23.9	5027300000	1169900000	1118400000	1386000000	1353000000	1174000000	1164500000	1134700000	1548700000	4	5	5	5	19
P39055	P39055	11	11	11	Dynamin	dyn-1	sp|P39055|DYN1_CAEEL Dynamin OS=Caenorhabditis elegans OX=6239 GN=dyn-1 PE=1 SV=3	1	11	11	11	7	5	6	8	7	5	6	8	7	5	6	8	20.2	20.2	20.2	93.406	830	830	0	125.4	12.2	9.5	11.1	16.7	635100000	162570000	153910000	124400000	194220000	139400000	147380000	189230000	162590000	7	6	7	9	29
P40614	P40614	8	8	8	Phosphate carrier protein, mitochondrial	F01G4.6	sp|P40614|MPCP_CAEEL Phosphate carrier protein, mitochondrial OS=Caenorhabditis elegans OX=6239 GN=F01G4.6 PE=2 SV=1	1	8	8	8	7	2	8	6	7	2	8	6	7	2	8	6	28.5	28.5	28.5	36.673	340	340	0	60.739	25.9	7.1	28.5	21.8	492710000	132030000	55780000	161260000	143630000	110190000	103480000	129900000	139870000	6	2	7	6	21
P41842	P41842	6	6	6	TPR repeat-containing protein T20B12.1	T20B12.1	sp|P41842|TTC27_CAEEL Tetratricopeptide repeat-containing protein trd-1 OS=Caenorhabditis elegans OX=6239 GN=trd-1 PE=2 SV=2	1	6	6	6	2	4	5	2	2	4	5	2	2	4	5	2	10.1	10.1	10.1	87.972	771	771	0	36.443	3.2	7	8.2	3.2	120970000	15485000	45730000	44044000	15715000	30140000	36477000	23075000	33321000	2	4	5	2	13
P41843	P41843	2	2	2	Uncharacterized protein T20B12.3	T20B12.3	sp|P41843|YO93_CAEEL Uncharacterized protein T20B12.3 OS=Caenorhabditis elegans OX=6239 GN=T20B12.3 PE=3 SV=1	1	2	2	2	0	1	0	1	0	1	0	1	0	1	0	1	6.2	6.2	6.2	58.514	504	504	0.00048709	11.022	0	3.6	0	2.6	6396600	0	1037200	0	5359400	0	1164400	0	0	0	0	0	1	1
P41847	P41847	8	8	8	Anamorsin homolog	T20B12.7	sp|P41847|DRE2_CAEEL Anamorsin homolog OS=Caenorhabditis elegans OX=6239 GN=T20B12.7 PE=3 SV=1	1	8	8	8	7	6	8	7	7	6	8	7	7	6	8	7	55.9	55.9	55.9	25.551	238	238	0	95.288	46.2	40.8	55.9	46.2	1229900000	350590000	262550000	318580000	298200000	307130000	308050000	292640000	284630000	9	7	10	9	35
P41877	P41877	2	2	2	Chromatin-remodeling complex ATPase chain isw-1	isw-1	sp|P41877|ISW1_CAEEL Chromatin-remodeling complex ATPase chain isw-1 OS=Caenorhabditis elegans OX=6239 GN=isw-1 PE=1 SV=2	1	2	2	2	0	1	1	1	0	1	1	1	0	1	1	1	2.4	2.4	2.4	116.67	1009	1009	0	13.827	0	1.2	1.2	1.2	24759000	0	9480900	7953200	7324700	0	0	7409700	0	0	1	1	1	3
P41932;Q21539	P41932	17;1	17;1	11;0	14-3-3-like protein 1	par-5	sp|P41932|14331_CAEEL 14-3-3-like protein 1 OS=Caenorhabditis elegans OX=6239 GN=par-5 PE=1 SV=2	2	17	17	11	16	15	14	14	16	15	14	14	11	11	11	11	70.6	70.6	49.2	28.19	248	248;125	0	323.31	70.6	64.1	64.1	64.1	31871000000	7895700000	7775500000	8096000000	8103800000	7829300000	8865400000	7587000000	6999700000	56	59	51	51	217
P41938	P41938	6	6	6	Probable 3-hydroxyacyl-CoA dehydrogenase B0272.3	B0272.3	sp|P41938|HCDH2_CAEEL Probable 3-hydroxyacyl-CoA dehydrogenase B0272.3 OS=Caenorhabditis elegans OX=6239 GN=B0272.3 PE=3 SV=1	1	6	6	6	1	3	4	4	1	3	4	4	1	3	4	4	35.3	35.3	35.3	33.38	309	309	0	53.701	4.9	14.2	22	25.9	228830000	17059000	61641000	97812000	52321000	0	69515000	71409000	69871000	1	3	3	4	11
P41988	P41988	25	25	25	T-complex protein 1 subunit alpha	cct-1	sp|P41988|TCPA_CAEEL T-complex protein 1 subunit alpha OS=Caenorhabditis elegans OX=6239 GN=cct-1 PE=3 SV=2	1	25	25	25	23	22	23	18	23	22	23	18	23	22	23	18	61.7	61.7	61.7	58.802	549	549	0	323.31	56.5	55	58.1	47.5	10703000000	2747000000	2850300000	2687000000	2418700000	2691600000	3004200000	2493100000	2526100000	42	36	40	32	150
P41992	P41992	4	4	4	Probable geranylgeranyl transferase type-2 subunit beta	ggtb-1	sp|P41992|GGTB2_CAEEL Probable geranylgeranyl transferase type-2 subunit beta OS=Caenorhabditis elegans OX=6239 GN=ggtb-1 PE=3 SV=2	1	4	4	4	3	3	2	4	3	3	2	4	3	3	2	4	14	14	14	37.226	335	335	0	28.011	9.6	9.6	7.2	14	185450000	43438000	48093000	33203000	60714000	44605000	55224000	42800000	44299000	2	4	2	4	12
P41994	P41994	6	6	6	Probable-ribose 5-phosphate isomerase	rpia-1	sp|P41994|RPIA_CAEEL Probable-ribose 5-phosphate isomerase OS=Caenorhabditis elegans OX=6239 GN=rpia-1 PE=3 SV=1	1	6	6	6	2	3	6	5	2	3	6	5	2	3	6	5	30.7	30.7	30.7	27.221	251	251	0	43.833	15.9	20.7	30.7	27.9	478920000	69295000	74796000	188890000	145930000	0	144700000	131680000	124340000	2	3	5	5	15
P42168;Q20471	P42168	9;1	9;1	9;1	Casein kinase I isoform alpha	kin-19	sp|P42168|KC1A_CAEEL Casein kinase I isoform alpha OS=Caenorhabditis elegans OX=6239 GN=kin-19 PE=3 SV=1	2	9	9	9	5	5	4	8	5	5	4	8	5	5	4	8	37.2	37.2	37.2	39.037	341	341;497	0	64.586	23.5	23.5	20.5	33.1	784930000	204330000	181580000	145360000	253660000	210990000	196020000	194700000	186570000	5	5	4	8	22
P42170	P42170	19	19	19	Ribonucleoside-diphosphate reductase small chain	rnr-2	sp|P42170|RIR2_CAEEL Ribonucleoside-diphosphate reductase small chain OS=Caenorhabditis elegans OX=6239 GN=rnr-2 PE=3 SV=1	1	19	19	19	14	15	12	17	14	15	12	17	14	15	12	17	62.2	62.2	62.2	44.289	381	381	0	265.27	47.2	44.9	37.3	49.6	4764200000	1053900000	1124900000	1154900000	1430600000	1277100000	1214100000	1092900000	1134300000	18	18	19	22	77
P43510	P43510	20	20	20	Cathepsin B-like cysteine proteinase 6	cpr-6	sp|P43510|CPR6_CAEEL Cathepsin B-like cysteine proteinase 6 OS=Caenorhabditis elegans OX=6239 GN=cpr-6 PE=1 SV=1	1	20	20	20	16	13	16	19	16	13	16	19	16	13	16	19	50.7	50.7	50.7	42.404	379	379	0	323.31	48	50.1	43.3	48.5	7335300000	1625000000	1799200000	1789100000	2122000000	1869500000	1718200000	1855100000	1867800000	26	18	23	35	102
P45969	P45969	10	10	10	Protein phosphatase 1 regulatory subunit SDS22 homolog	sds-22	sp|P45969|SDS22_CAEEL Protein phosphatase 1 regulatory subunit SDS22 homolog OS=Caenorhabditis elegans OX=6239 GN=sds-22 PE=3 SV=1	1	10	10	10	8	6	7	7	8	6	7	7	8	6	7	7	46.3	46.3	46.3	37.359	326	326	0	99.842	35.9	28.5	39	34.7	854370000	226160000	131770000	267710000	228730000	202830000	193550000	242390000	198250000	8	6	6	6	26
P45971	P45971	7	7	7	Probable dolichyl-diphosphooligosaccharide--protein glycosyltransferase 48 kDa subunit	T09A5.11	sp|P45971|OST48_CAEEL Dolichyl-diphosphooligosaccharide--protein glycosyltransferase 48 kDa subunit OS=Caenorhabditis elegans OX=6239 GN=ostb-1 PE=3 SV=1	1	7	7	7	6	4	2	2	6	4	2	2	6	4	2	2	24.5	24.5	24.5	48.759	445	445	0	50.954	17.8	16.4	3.6	3.8	245960000	83227000	80704000	38383000	43647000	67848000	74021000	0	74057000	5	3	2	2	12
P46502	P46502	19	19	19	Probable 26S protease regulatory subunit 6B	rpt-3	sp|P46502|PRS6B_CAEEL Probable 26S proteasome regulatory subunit 6B OS=Caenorhabditis elegans OX=6239 GN=rpt-3 PE=3 SV=1	1	19	19	19	14	18	17	16	14	18	17	16	14	18	17	16	73.9	73.9	73.9	46.357	414	414	0	309.23	54.3	71	61.4	59.7	5944100000	1347700000	1609600000	1573800000	1413100000	1406900000	1549600000	1535700000	1491800000	27	29	29	32	117
P46548	P46548	15	15	15	Probable glycylpeptide N-tetradecanoyltransferase	nmt-1	sp|P46548|NMT_CAEEL Probable glycylpeptide N-tetradecanoyltransferase OS=Caenorhabditis elegans OX=6239 GN=nmt-1 PE=3 SV=1	1	15	15	15	11	11	11	13	11	11	11	13	11	11	11	13	50.4	50.4	50.4	50.888	450	450	0	249.18	39.6	37.8	31.6	45.8	3482200000	946460000	751960000	803220000	980540000	846900000	909800000	830350000	897740000	13	14	14	18	59
P46550	P46550	22	22	22	T-complex protein 1 subunit zeta	cct-6	sp|P46550|TCPZ_CAEEL T-complex protein 1 subunit zeta OS=Caenorhabditis elegans OX=6239 GN=cct-6 PE=1 SV=1	1	22	22	22	21	18	19	17	21	18	19	17	21	18	19	17	59	59	59	58.904	539	539	0	323.31	55.1	50.1	53.4	50.5	7079800000	1965200000	1653800000	1792000000	1668800000	1760600000	1854100000	1695400000	1771100000	39	30	31	33	133
P46551	P46551	2	2	2	Cyclin-dependent kinase 12	cdk-12	sp|P46551|CDK12_CAEEL Cyclin-dependent kinase 12 OS=Caenorhabditis elegans OX=6239 GN=cdk-12 PE=1 SV=4	1	2	2	2	1	1	1	2	1	1	1	2	1	1	1	2	4.7	4.7	4.7	82.428	730	730	0.00048685	10.977	2.3	2.3	2.3	4.7	40131000	5187200	7225800	7593600	20125000	0	0	0	19413000	1	1	1	1	4
P46554	P46554	6	6	6	Probable leucine carboxyl methyltransferase 1	B0285.4	sp|P46554|LCMT1_CAEEL Leucine carboxyl methyltransferase 1 OS=Caenorhabditis elegans OX=6239 GN=lcmt-1 PE=3 SV=1	1	6	6	6	6	3	4	4	6	3	4	4	6	3	4	4	25.8	25.8	25.8	37.815	333	333	0	43.834	25.8	14.7	18	18	783590000	259570000	90509000	213270000	220240000	214510000	220370000	156350000	181090000	4	3	4	4	15
P46561	P46561	17	17	17	ATP synthase subunit beta, mitochondrial	atp-2	sp|P46561|ATPB_CAEEL ATP synthase subunit beta, mitochondrial OS=Caenorhabditis elegans OX=6239 GN=atp-2 PE=1 SV=2	1	17	17	17	12	15	12	15	12	15	12	15	12	15	12	15	48.7	48.7	48.7	57.526	538	538	0	158.61	36.2	43.3	38.7	43.1	3582600000	650600000	916810000	975040000	1040200000	805940000	710180000	1038400000	1037000000	13	15	12	17	57
P46562	P46562	4	4	4	Putative aldehyde dehydrogenase family 7 member A1 homolog	alh-9	sp|P46562|AL7A1_CAEEL Putative aldehyde dehydrogenase family 7 member A1 homolog OS=Caenorhabditis elegans OX=6239 GN=alh-9 PE=3 SV=2	1	4	4	4	2	3	3	3	2	3	3	3	2	3	3	3	14.3	14.3	14.3	57.012	531	531	0	35.656	6.2	8.5	12.1	8.5	256800000	43949000	45647000	91374000	75827000	38213000	47639000	93535000	74080000	2	3	4	3	12
P46563	P46563	23	23	23	Fructose-bisphosphate aldolase 2	aldo-2	sp|P46563|ALF2_CAEEL Fructose-bisphosphate aldolase 2 OS=Caenorhabditis elegans OX=6239 GN=aldo-2 PE=2 SV=1	1	23	23	23	19	22	18	21	19	22	18	21	19	22	18	21	83.9	83.9	83.9	38.846	366	366	0	323.31	79.5	83.9	73	83.9	30984000000	8072300000	6169400000	8220600000	8521900000	7874400000	8279700000	7234100000	7476200000	40	42	36	44	162
P46577	P46577	5	5	5	GPN-loop GTPase 1	gop-2	sp|P46577|GPN1_CAEEL GPN-loop GTPase 1 OS=Caenorhabditis elegans OX=6239 GN=gop-2 PE=1 SV=1	1	5	5	5	2	3	4	2	2	3	4	2	2	3	4	2	19.4	19.4	19.4	39.657	355	355	0	43.379	7	9.9	16.6	7	271980000	46263000	103920000	71065000	50732000	65263000	78063000	67102000	67639000	3	3	5	3	14
P46580	P46580	5	5	5	Protein arginine N-methyltransferase 5	prmt-5	sp|P46580|ANM5_CAEEL Protein arginine N-methyltransferase 5 OS=Caenorhabditis elegans OX=6239 GN=prmt-5 PE=1 SV=2	1	5	5	5	1	2	3	4	1	2	3	4	1	2	3	4	12.5	12.5	12.5	83.291	734	734	0	34.692	1.8	3.5	8.3	9.3	205220000	17526000	43153000	73054000	71484000	0	56827000	0	60571000	1	2	3	3	9
P46769	P46769	18	18	18	40S ribosomal protein SA	rps-0	sp|P46769|RSSA_CAEEL 40S ribosomal protein SA OS=Caenorhabditis elegans OX=6239 GN=rps-0 PE=1 SV=3	1	18	18	18	16	16	18	16	16	16	18	16	16	16	18	16	84.4	84.4	84.4	30.702	276	276	0	323.31	84.1	84.1	84.4	84.1	42428000000	10787000000	9673100000	11555000000	10413000000	10699000000	11472000000	9804700000	9888300000	40	44	42	38	164
P46822	P46822	4	4	4	Kinesin light chain	klc-2	sp|P46822|KLC_CAEEL Kinesin light chain OS=Caenorhabditis elegans OX=6239 GN=klc-2 PE=1 SV=2	1	4	4	4	0	2	2	2	0	2	2	2	0	2	2	2	13.5	13.5	13.5	60.224	540	540	0	27.47	0	6.3	7	6.5	102770000	0	19192000	56948000	26631000	0	0	53056000	0	0	2	2	2	6
P47207	P47207	25	25	25	T-complex protein 1 subunit beta	cct-2	sp|P47207|TCPB_CAEEL T-complex protein 1 subunit beta OS=Caenorhabditis elegans OX=6239 GN=cct-2 PE=1 SV=2	1	25	25	25	21	20	19	22	21	20	19	22	21	20	19	22	51.2	51.2	51.2	56.974	529	529	0	278.63	49.7	47.4	47.6	49	13942000000	3618100000	3074000000	3465900000	3784000000	3654700000	3598500000	3335100000	3359800000	29	28	25	31	113
P47208	P47208	25	25	25	T-complex protein 1 subunit delta	cct-4	sp|P47208|TCPD_CAEEL T-complex protein 1 subunit delta OS=Caenorhabditis elegans OX=6239 GN=cct-4 PE=2 SV=1	1	25	25	25	21	18	20	18	21	18	20	18	21	18	20	18	60.7	60.7	60.7	58.391	540	540	0	323.31	55.4	48.3	56.1	47.6	11155000000	3155600000	2682300000	2660400000	2656900000	3036400000	3044700000	2483200000	2622200000	29	25	30	26	110
P47209	P47209	25	25	25	T-complex protein 1 subunit epsilon	cct-5	sp|P47209|TCPE_CAEEL T-complex protein 1 subunit epsilon OS=Caenorhabditis elegans OX=6239 GN=cct-5 PE=2 SV=1	1	25	25	25	19	19	21	23	19	19	21	23	19	19	21	23	59	59	59	59.406	542	542	0	323.31	48.7	46.9	47.8	55.7	9983800000	2720000000	2278700000	2659300000	2325800000	2758000000	2698200000	2199100000	2318100000	29	35	36	36	136
P47991	P47991	15	15	15	60S ribosomal protein L6	rpl-6	sp|P47991|RL6_CAEEL 60S ribosomal protein L6 OS=Caenorhabditis elegans OX=6239 GN=rpl-6 PE=1 SV=1	1	15	15	15	13	11	13	12	13	11	13	12	13	11	13	12	53.5	53.5	53.5	24.312	217	217	0	121.49	45.6	41	46.1	45.6	35173000000	7829900000	7394300000	10194000000	9754300000	8794600000	9541900000	8404300000	8287500000	27	28	28	26	109
P48053	P48053	18	18	18	Uncharacterized protein C05D11.1	C05D11.1	sp|P48053|YPD1_CAEEL Uncharacterized protein C05D11.1 OS=Caenorhabditis elegans OX=6239 GN=C05D11.1 PE=4 SV=2	1	18	18	18	15	11	11	14	15	11	11	14	15	11	11	14	34.9	34.9	34.9	111.25	995	995	0	219.46	29	24.3	20.7	30.4	1112200000	319120000	166300000	270790000	356010000	253220000	256110000	292350000	299820000	16	12	14	16	58
P48150	P48150	10	10	10	40S ribosomal protein S14	rps-14	sp|P48150|RS14_CAEEL 40S ribosomal protein S14 OS=Caenorhabditis elegans OX=6239 GN=rps-14 PE=3 SV=1	1	10	10	10	9	10	9	10	9	10	9	10	9	10	9	10	67.8	67.8	67.8	16.249	152	152	0	268.74	67.8	67.8	67.8	67.8	12073000000	2552500000	3839900000	3295400000	2384900000	3122900000	3464400000	2705800000	2878200000	28	20	23	24	95
P48152	P48152	22	22	22	40S ribosomal protein S3	rps-3	sp|P48152|RS3_CAEEL 40S ribosomal protein S3 OS=Caenorhabditis elegans OX=6239 GN=rps-3 PE=3 SV=1	1	22	22	22	19	19	21	21	19	19	21	21	19	19	21	21	77.3	77.3	77.3	27.313	247	247	0	254.79	73.7	73.7	77.3	76.5	29356000000	7642300000	7149200000	7201700000	7362500000	7669700000	7868700000	6386500000	7462200000	36	32	36	40	144
P48154	P48154	17	17	17	40S ribosomal protein S3a	rps-1	sp|P48154|RS3A_CAEEL 40S ribosomal protein S3a OS=Caenorhabditis elegans OX=6239 GN=rps-1 PE=3 SV=2	1	17	17	17	15	13	16	17	15	13	16	17	15	13	16	17	56	56	56	28.96	257	257	0	323.31	55.3	45.5	56	56	34268000000	8830400000	8032500000	8608200000	8797200000	8652700000	9226700000	7916900000	8495000000	35	33	34	35	137
P48156	P48156	11	11	11	40S ribosomal protein S8	rps-8	sp|P48156|RS8_CAEEL 40S ribosomal protein S8 OS=Caenorhabditis elegans OX=6239 GN=rps-8 PE=3 SV=1	1	11	11	11	11	10	10	10	11	10	10	10	11	10	10	10	63.5	63.5	63.5	23.75	208	208	0	323.31	63.5	57.7	57.7	57.7	29434000000	7838500000	7358700000	7010900000	7225400000	7745000000	7854500000	6737000000	7107000000	31	31	30	29	121
P48158	P48158	10	10	10	60S ribosomal protein L23	rpl-23	sp|P48158|RL23_CAEEL 60S ribosomal protein L23 OS=Caenorhabditis elegans OX=6239 GN=rpl-23 PE=3 SV=1	1	10	10	10	9	8	9	8	9	8	9	8	9	8	9	8	73.6	73.6	73.6	14.954	140	140	0	132.39	72.9	65.7	66.4	65.7	13146000000	3542700000	2991200000	3334700000	3277600000	3327000000	3235800000	2895100000	3535300000	27	20	28	31	106
P48162	P48162	3	2	2	60S ribosomal protein L23a 1	rpl-25.1	sp|P48162|R23A1_CAEEL 60S ribosomal protein L23a 1 OS=Caenorhabditis elegans OX=6239 GN=rpl-25.1 PE=3 SV=1	1	3	2	2	3	3	2	2	2	2	1	1	2	2	1	1	21.8	14.3	14.3	16.696	147	147	0	17.832	21.8	21.8	16.3	12.9	186620000	86870000	35245000	38475000	26033000	86870000	0	0	0	1	2	1	0	4
P48166	P48166	6	6	6	60S ribosomal protein L44	rpl-41	sp|P48166|RL36A_CAEEL Ribosomal protein rpl-36.A OS=Caenorhabditis elegans OX=6239 GN=rpl-36.A PE=3 SV=2	1	6	6	6	6	5	5	5	6	5	5	5	6	5	5	5	23.8	23.8	23.8	12.367	105	105	0	68.12	23.8	23.8	23.8	23.8	6458700000	1791500000	1694000000	1543000000	1430200000	1873800000	1618200000	1508200000	1464200000	11	10	8	10	39
P48727;G5EC18	P48727	16;1	16;1	9;0	Serine/threonine-protein phosphatase PP1-beta	gsp-2	sp|P48727|GLC7B_CAEEL Serine/threonine-protein phosphatase PP1-beta OS=Caenorhabditis elegans OX=6239 GN=gsp-2 PE=1 SV=1	2	16	16	9	13	13	13	15	13	13	13	15	7	6	7	8	61.6	61.6	44.4	37.791	333	333;349	0	223.5	55.9	45.9	55	58.6	3335700000	873480000	760990000	836930000	864300000	829000000	844200000	827210000	818310000	19	18	18	23	78
P49029	P49029	8	8	8	Protein mago nashi homolog	mag-1	sp|P49029|MGN_CAEEL Protein mago nashi homolog OS=Caenorhabditis elegans OX=6239 GN=mag-1 PE=1 SV=2	1	8	8	8	6	6	7	8	6	6	7	8	6	6	7	8	71.1	71.1	71.1	17.637	152	152	0	91.235	54.6	54.6	55.9	71.1	2232700000	551580000	467480000	648210000	565480000	575440000	533450000	571400000	545460000	8	8	9	11	36
P49041	P49041	13	13	13	40S ribosomal protein S5	rps-5	sp|P49041|RS5_CAEEL 40S ribosomal protein S5 OS=Caenorhabditis elegans OX=6239 GN=rps-5 PE=3 SV=1	1	13	13	13	11	10	11	9	11	10	11	9	11	10	11	9	63.8	63.8	63.8	23.154	210	210	0	323.31	59	60	60	55.2	16692000000	4043500000	4072900000	4536000000	4039500000	4555800000	4442700000	3944200000	3638800000	30	31	29	32	122
P49180	P49180	10	10	10	60S ribosomal protein L35a	rpl-33	sp|P49180|RL35A_CAEEL 60S ribosomal protein L35a OS=Caenorhabditis elegans OX=6239 GN=rpl-33 PE=1 SV=3	1	10	10	10	9	10	9	10	9	10	9	10	9	10	9	10	58.9	58.9	58.9	13.768	124	124	0	78.264	58.1	58.9	58.1	58.9	10482000000	3218600000	2792100000	1860300000	2611000000	2880900000	2895000000	2326600000	2319400000	18	20	16	20	74
P49181	P49181	6	6	6	60S ribosomal protein L36	rpl-36	sp|P49181|RL36_CAEEL 60S ribosomal protein L36 OS=Caenorhabditis elegans OX=6239 GN=rpl-36 PE=1 SV=3	1	6	6	6	6	6	5	6	6	6	5	6	6	6	5	6	46.2	46.2	46.2	11.884	104	104	0	85.4	46.2	46.2	44.2	46.2	14477000000	3665400000	3719200000	3398100000	3693800000	3430400000	3442800000	2634700000	2792300000	11	13	12	14	50
P49196	P49196	10	10	10	40S ribosomal protein S12	rps-12	sp|P49196|RS12_CAEEL 40S ribosomal protein S12 OS=Caenorhabditis elegans OX=6239 GN=rps-12 PE=3 SV=2	1	10	10	10	8	8	10	10	8	8	10	10	8	8	10	10	72.1	72.1	72.1	15.069	140	140	0	323.31	53.6	53.6	72.1	72.1	35827000000	9097200000	8732700000	8675900000	9320900000	9151800000	9502600000	8247500000	9055300000	17	17	20	20	74
P49197	P49197	5	5	5	40S ribosomal protein S21	rps-21	sp|P49197|RS21_CAEEL 40S ribosomal protein S21 OS=Caenorhabditis elegans OX=6239 GN=rps-21 PE=1 SV=1	1	5	5	5	5	5	5	5	5	5	5	5	5	5	5	5	59.1	59.1	59.1	9.6748	88	88	0	161.02	59.1	59.1	59.1	59.1	4620800000	1107200000	1122000000	1149500000	1242100000	1051600000	1035400000	1057900000	1315000000	17	14	18	22	71
P49405	P49405	16	16	16	60S ribosomal protein L5	rpl-5	sp|P49405|RL5_CAEEL 60S ribosomal protein L5 OS=Caenorhabditis elegans OX=6239 GN=rpl-5 PE=3 SV=1	1	16	16	16	15	16	16	16	15	16	16	16	15	16	16	16	52.9	52.9	52.9	33.386	293	293	0	323.31	52.2	52.9	52.9	52.9	51370000000	13161000000	12567000000	12868000000	12774000000	12775000000	14125000000	12041000000	12428000000	44	47	48	50	189
P49583	P49583	2	2	2	Putative choline-phosphate cytidylyltransferase	F08C6.2	sp|P49583|PCY1_CAEEL Putative choline-phosphate cytidylyltransferase OS=Caenorhabditis elegans OX=6239 GN=F08C6.2 PE=3 SV=2	1	2	2	2	2	2	1	1	2	2	1	1	2	2	1	1	11.6	11.6	11.6	41.769	362	362	0	15.401	11.6	11.6	5.5	6.1	76729000	24490000	25406000	6508600	20324000	24449000	28561000	0	0	1	2	1	1	5
P49594	P49594	8	8	8	Ca(2+)/calmodulin-dependent protein kinase phosphatase	fem-2	sp|P49594|FEM2_CAEEL Protein phosphatase fem-2 OS=Caenorhabditis elegans OX=6239 GN=fem-2 PE=1 SV=2	1	8	8	8	7	7	4	5	7	7	4	5	7	7	4	5	33.2	33.2	33.2	50.897	449	449	0	115.95	29.2	27.8	16.5	25.4	386850000	116680000	105500000	93565000	71106000	92888000	104540000	97559000	95888000	7	7	4	5	23
P49595	P49595	5	5	5	Probable protein phosphatase 2C F42G9.1	F42G9.1	sp|P49595|PPM1G_CAEEL Protein phosphatase ppm-1.G OS=Caenorhabditis elegans OX=6239 GN=ppm-1.G PE=3 SV=2	1	5	5	5	5	5	5	5	5	5	5	5	5	5	5	5	16.5	16.5	16.5	53.141	491	491	0	75.971	16.5	16.5	16.5	16.5	987140000	265410000	152070000	312890000	256760000	265770000	201750000	261120000	246680000	6	5	6	5	22
P49596	P49596	4	4	4	Probable protein phosphatase 2C T23F11.1	ppm-2	sp|P49596|PP2C2_CAEEL Probable protein phosphatase 2C T23F11.1 OS=Caenorhabditis elegans OX=6239 GN=ppm-2 PE=3 SV=2	1	4	4	4	2	2	4	2	2	2	4	2	2	2	4	2	17.7	17.7	17.7	39.064	356	356	0	33.107	8.4	8.4	17.7	8.7	221630000	50400000	43868000	87987000	39378000	56778000	55395000	58864000	48567000	2	2	4	2	10
P49958	P49958	3	3	3	Diphthamide biosynthesis protein 1	dph-1	sp|P49958|DPH1_CAEEL 2-(3-amino-3-carboxypropyl)histidine synthase subunit 1 OS=Caenorhabditis elegans OX=6239 GN=dph-1 PE=3 SV=2	1	3	3	3	3	3	3	3	3	3	3	3	3	3	3	3	12.4	12.4	12.4	45.011	396	396	0	23.222	12.4	12.4	12.4	12.4	107440000	23540000	19819000	38531000	25549000	28244000	24375000	29940000	23773000	3	3	3	3	12
P50093	P50093	2	2	2	Mitochondrial prohibitin complex protein 2	phb-2	sp|P50093|PHB2_CAEEL Mitochondrial prohibitin complex protein 2 OS=Caenorhabditis elegans OX=6239 GN=phb-2 PE=1 SV=2	1	2	2	2	1	1	2	1	1	1	2	1	1	1	2	1	8.2	8.2	8.2	32.667	294	294	0	25.121	4.4	4.4	8.2	4.4	68514000	9331200	4870900	40149000	14163000	14480000	0	24877000	21042000	2	1	3	2	8
P50140	P50140	33	33	33	Chaperonin homolog Hsp-60, mitochondrial	hsp-60	sp|P50140|CH60_CAEEL Chaperonin homolog Hsp-60, mitochondrial OS=Caenorhabditis elegans OX=6239 GN=hsp-60 PE=2 SV=2	1	33	33	33	23	20	29	25	23	20	29	25	23	20	29	25	61.1	61.1	61.1	60.1	568	568	0	323.31	43.5	37.3	52.3	51.4	9106900000	2218900000	1983800000	2577000000	2327200000	2231600000	2283300000	2232300000	2256400000	27	24	39	33	123
P50306;P50305;Q27522	P50306;P50305;Q27522	10;9;5	10;9;5	7;6;2	Probable S-adenosylmethionine synthase 4;Probable S-adenosylmethionine synthase 3;Probable S-adenosylmethionine synthase 5	sams-4;sams-3;sams-5	sp|P50306|METK4_CAEEL Probable S-adenosylmethionine synthase 4 OS=Caenorhabditis elegans OX=6239 GN=sams-4 PE=1 SV=1;sp|P50305|METK3_CAEEL Probable S-adenosylmethionine synthase 3 OS=Caenorhabditis elegans OX=6239 GN=sams-3 PE=1 SV=1;sp|Q27522|METK5_CAEEL	3	10	10	7	7	8	8	8	7	8	8	8	5	5	5	5	36.9	36.9	25.7	43.96	404	404;404;404	0	74.766	28.2	25.5	30.7	33.9	2201200000	433570000	604630000	606760000	556260000	569580000	620790000	488820000	535000000	9	9	9	9	36
P50432	P50432	24	24	24	Serine hydroxymethyltransferase	mel-32	sp|P50432|GLYC_CAEEL Serine hydroxymethyltransferase OS=Caenorhabditis elegans OX=6239 GN=mel-32 PE=1 SV=2	1	24	24	24	22	17	24	20	22	17	24	20	22	17	24	20	70.2	70.2	70.2	55.764	507	507	0	323.31	68	51.7	70.2	60.9	14632000000	3683800000	3170600000	4140300000	3637400000	3751800000	3872400000	3323200000	3546600000	33	27	33	34	127
P50880	P50880	19	19	19	60S ribosomal protein L3	rpl-3	sp|P50880|RL3_CAEEL 60S ribosomal protein L3 OS=Caenorhabditis elegans OX=6239 GN=rpl-3 PE=2 SV=1	1	19	19	19	18	18	15	15	18	18	15	15	18	18	15	15	46.4	46.4	46.4	45.659	401	401	0	323.31	46.1	46.1	42.6	41.1	26605000000	7260900000	6653400000	6401600000	6288700000	6721600000	6965700000	6427700000	6414400000	35	39	32	34	140
P51403	P51403	19	19	19	40S ribosomal protein S2	rps-2	sp|P51403|RS2_CAEEL 40S ribosomal protein S2 OS=Caenorhabditis elegans OX=6239 GN=rps-2 PE=3 SV=1	1	19	19	19	16	17	17	17	16	17	17	17	16	17	17	17	55.9	55.9	55.9	28.96	272	272	0	313.06	49.6	53.3	53.3	52.2	28830000000	7274600000	6837600000	7025400000	7692600000	7341600000	7835000000	6457800000	7239000000	32	32	34	36	134
P51404	P51404	10	10	10	40S ribosomal protein S13	rps-13	sp|P51404|RS13_CAEEL 40S ribosomal protein S13 OS=Caenorhabditis elegans OX=6239 GN=rps-13 PE=3 SV=2	1	10	10	10	8	5	8	6	8	5	8	6	8	5	8	6	42.4	42.4	42.4	17.316	151	151	0	87.451	33.1	27.8	41.7	36.4	8555600000	2364700000	2151800000	1944500000	2094500000	2357500000	2323800000	1806400000	2124800000	12	9	12	9	42
P51485	P51485	3	3	3	Probable beta-arrestin	arr-1	sp|P51485|ARRB_CAEEL Beta-arrestin arr-1 OS=Caenorhabditis elegans OX=6239 GN=arr-1 PE=1 SV=2	1	3	3	3	3	2	3	3	3	2	3	3	3	2	3	3	9.4	9.4	9.4	48.458	435	435	0	18.832	9.4	6.7	9.4	9.4	120720000	27574000	22962000	37682000	32504000	24376000	33130000	32401000	29904000	3	2	3	3	11
P51875;Q7KPV0;Q21917;P28051;Q9BIG5	P51875	6;1;1;1;1	6;1;1;1;1	5;0;0;0;0	Guanine nucleotide-binding protein G(o) subunit alpha	goa-1	sp|P51875|GNAO_CAEEL Guanine nucleotide-binding protein G(o) subunit alpha OS=Caenorhabditis elegans OX=6239 GN=goa-1 PE=1 SV=3	5	6	6	5	4	5	6	5	4	5	6	5	3	4	5	4	23.7	23.7	20.6	40.451	354	354;378;352;357;359	0	56.226	16.4	20.1	23.7	20.1	743630000	158650000	104550000	307620000	172810000	202680000	169060000	179850000	177710000	3	5	6	5	19
P52009	P52009	3	2	2	Peptidyl-prolyl cis-trans isomerase 1	cyn-1	sp|P52009|CYP1_CAEEL Peptidyl-prolyl cis-trans isomerase 1 OS=Caenorhabditis elegans OX=6239 GN=cyn-1 PE=2 SV=1	1	3	2	2	1	2	3	3	0	1	2	2	0	1	2	2	19.3	12	12	20.71	192	192	0	13.135	7.3	14.6	19.3	19.3	286350000	0	52825000	123850000	109680000	0	0	115620000	105570000	0	1	2	2	5
P52011	P52011	14	14	7	Peptidyl-prolyl cis-trans isomerase 3	cyn-3	sp|P52011|CYP3_CAEEL Peptidyl-prolyl cis-trans isomerase 3 OS=Caenorhabditis elegans OX=6239 GN=cyn-3 PE=1 SV=1	1	14	14	7	14	10	11	12	14	10	11	12	7	4	5	6	72.8	72.8	44.5	18.55	173	173	0	171.12	72.8	60.7	67.6	71.7	6457900000	1551100000	1423600000	1691100000	1792100000	1601200000	1580500000	1479400000	1589900000	25	15	18	21	79
P52012	P52012	7	7	7	Peptidyl-prolyl cis-trans isomerase 4	cyn-4	sp|P52012|PPIL2_CAEEL Peptidyl-prolyl cis-trans isomerase 4 OS=Caenorhabditis elegans OX=6239 GN=cyn-4 PE=1 SV=3	1	7	7	7	5	2	3	4	5	2	3	4	5	2	3	4	18.9	18.9	18.9	58.533	523	523	0	42.356	17	5	9.6	9.6	180720000	65036000	17502000	40362000	57821000	55754000	0	51808000	50855000	5	1	3	4	13
P52013	P52013	6	6	6	Peptidyl-prolyl cis-trans isomerase 5	cyn-5	sp|P52013|CYP5_CAEEL Peptidyl-prolyl cis-trans isomerase 5 OS=Caenorhabditis elegans OX=6239 GN=cyn-5 PE=1 SV=2	1	6	6	6	4	5	3	4	4	5	3	4	4	5	3	4	39.2	39.2	39.2	21.927	204	204	0	46.161	19.1	26	22.1	19.1	2150700000	606090000	544810000	474880000	524900000	594040000	565070000	492870000	514460000	4	6	4	5	19
P52014	P52014	5	5	5	Peptidyl-prolyl cis-trans isomerase 6	cyn-6	sp|P52014|CYP6_CAEEL Peptidyl-prolyl cis-trans isomerase 6 OS=Caenorhabditis elegans OX=6239 GN=cyn-6 PE=2 SV=1	1	5	5	5	4	3	4	5	4	3	4	5	4	3	4	5	37.8	37.8	37.8	21.864	201	201	0	45.335	30.8	26.9	30.8	37.8	1691300000	433080000	258380000	497910000	501930000	402280000	434120000	416260000	418540000	5	5	5	6	21
P52015	P52015	13	7	5	Peptidyl-prolyl cis-trans isomerase 7	cyn-7	sp|P52015|CYP7_CAEEL Peptidyl-prolyl cis-trans isomerase 7 OS=Caenorhabditis elegans OX=6239 GN=cyn-7 PE=1 SV=2	1	13	7	5	13	12	12	12	7	7	7	7	5	5	5	5	68.4	39.8	24.6	18.401	171	171	0	54.917	68.4	68.4	68.4	68.4	33285000000	8787200000	7527700000	8310800000	8658900000	8229900000	7735300000	7648900000	8612600000	46	44	28	36	154
P52016	P52016	2	2	2	Peptidyl-prolyl cis-trans isomerase 8	cyn-8	sp|P52016|CYP8_CAEEL Peptidyl-prolyl cis-trans isomerase 8 OS=Caenorhabditis elegans OX=6239 GN=cyn-8 PE=2 SV=2	1	2	2	2	2	2	2	2	2	2	2	2	2	2	2	2	8.3	8.3	8.3	51.442	447	447	0	15.038	8.3	8.3	8.3	8.3	164100000	45590000	43244000	35168000	40100000	46123000	48288000	32589000	38582000	2	2	2	2	8
P52017	P52017	4	4	4	Peptidyl-prolyl cis-trans isomerase 10	cyn-10	sp|P52017|CYP10_CAEEL Peptidyl-prolyl cis-trans isomerase 10 OS=Caenorhabditis elegans OX=6239 GN=cyn-10 PE=2 SV=2	1	4	4	4	2	2	2	0	2	2	2	0	2	2	2	0	37.9	37.9	37.9	17.96	161	161	0	31.518	13	19.3	20.5	0	107210000	44981000	27576000	34650000	0	44981000	0	0	0	2	2	2	0	6
P52018	P52018	2	2	2	Peptidyl-prolyl cis-trans isomerase 11	cyn-11	sp|P52018|CYP11_CAEEL Peptidyl-prolyl cis-trans isomerase 11 OS=Caenorhabditis elegans OX=6239 GN=cyn-11 PE=2 SV=1	1	2	2	2	2	1	2	2	2	1	2	2	2	1	2	2	12	12	12	20.193	183	183	0	14.52	12	6	12	12	215960000	68214000	26411000	61729000	59604000	68675000	0	57001000	57546000	2	1	2	2	7
P52275	P52275	28	3	2	Tubulin beta-2 chain	tbb-2	sp|P52275|TBB2_CAEEL Tubulin beta-2 chain OS=Caenorhabditis elegans OX=6239 GN=tbb-2 PE=1 SV=1	1	28	3	2	27	26	27	28	3	3	3	3	2	2	2	2	68.7	8.7	6	50.344	450	450	0	125.54	68.7	68.4	68.7	68.7	2759600000	641830000	652430000	810780000	654540000	632170000	704760000	694840000	639360000	11	11	10	12	44
P52478	P52478	2	2	2	Ubiquitin-conjugating enzyme E2 1	ubc-1	sp|P52478|UBC1_CAEEL Ubiquitin-conjugating enzyme E2 1 OS=Caenorhabditis elegans OX=6239 GN=ubc-1 PE=1 SV=1	1	2	2	2	1	1	2	1	1	1	2	1	1	1	2	1	29.7	29.7	29.7	21.512	192	192	0	14.971	8.9	8.9	29.7	8.9	161230000	43370000	37159000	45444000	35255000	0	0	42338000	0	1	1	2	1	5
P52554	P52554	5	5	5	Probable prefoldin subunit 6	pfd-6	sp|P52554|PFD6_CAEEL Probable prefoldin subunit 6 OS=Caenorhabditis elegans OX=6239 GN=pfd-6 PE=2 SV=1	1	5	5	5	5	3	4	4	5	3	4	4	5	3	4	4	32.5	32.5	32.5	14.737	126	126	0	35.765	32.5	23	23.8	23.8	875310000	255740000	194990000	216490000	208080000	230340000	264880000	169420000	212420000	3	2	4	2	11
P52709	P52709	25	25	25	Threonine--tRNA ligase, cytoplasmic	trs-1	sp|P52709|SYTC_CAEEL Threonine--tRNA ligase, cytoplasmic OS=Caenorhabditis elegans OX=6239 GN=tars-1 PE=3 SV=1	1	25	25	25	20	20	19	20	20	20	19	20	20	20	19	20	34.6	34.6	34.6	84.416	725	725	0	313.01	29.8	28.6	30.9	30.6	4870600000	1257900000	1121200000	1198000000	1293500000	1250400000	1323300000	1128600000	1178200000	23	21	22	23	89
P52713	P52713	9	9	9	Probable methylmalonate-semialdehyde dehydrogenase [acylating], mitochondrial	alh-8	sp|P52713|MMSA_CAEEL Probable methylmalonate-semialdehyde dehydrogenase [acylating], mitochondrial OS=Caenorhabditis elegans OX=6239 GN=alh-8 PE=3 SV=1	1	9	9	9	6	6	6	9	6	6	6	9	6	6	6	9	32.1	32.1	32.1	56.461	523	523	0	86.009	17.2	17.2	22.9	32.1	1099600000	233650000	264580000	271120000	330300000	266390000	254590000	296320000	284580000	6	7	7	10	30
P52717	P52717	11	11	11	Uncharacterized serine carboxypeptidase F41C3.5	F41C3.5	sp|P52717|CTS11_CAEEL Serine carboxypeptidase ctsa-1.1 OS=Caenorhabditis elegans OX=6239 GN=ctsa-1.1 PE=1 SV=1	1	11	11	11	7	9	9	9	7	9	9	9	7	9	9	9	26.9	26.9	26.9	53.646	469	469	0	83.163	19.2	23.2	23	23.2	2893000000	536690000	626560000	852190000	877550000	735740000	723430000	648010000	745960000	9	11	10	11	41
P52819	P52819	7	7	7	60S ribosomal protein L22	rpl-22	sp|P52819|RL22_CAEEL 60S ribosomal protein L22 OS=Caenorhabditis elegans OX=6239 GN=rpl-22 PE=1 SV=3	1	7	7	7	6	4	6	5	6	4	6	5	6	4	6	5	30.8	30.8	30.8	14.946	130	130	0	55.836	26.2	26.2	30.8	25.4	10383000000	3748400000	1666000000	1731000000	3237500000	2868400000	2937100000	2264500000	2284300000	8	7	9	7	31
P52821	P52821	5	5	5	40S ribosomal protein S25	rps-25	sp|P52821|RS25_CAEEL 40S ribosomal protein S25 OS=Caenorhabditis elegans OX=6239 GN=rps-25 PE=3 SV=1	1	5	5	5	4	3	4	5	4	3	4	5	4	3	4	5	35.9	35.9	35.9	12.912	117	117	0	107.79	35.9	33.3	33.3	35.9	10383000000	3064400000	2370200000	2506600000	2442100000	2757500000	2301600000	2556600000	2635800000	7	9	14	17	47
P52874	P52874	2	2	2	Protein clpf-1	clpf-1	sp|P52874|CLP1_CAEEL Protein clpf-1 OS=Caenorhabditis elegans OX=6239 GN=clpf-1 PE=1 SV=2	1	2	2	2	1	1	1	1	1	1	1	1	1	1	1	1	7.2	7.2	7.2	47.598	428	428	0	14.074	3.5	3.7	3.7	3.7	74135000	11094000	17469000	22112000	23460000	0	0	0	22630000	1	1	1	1	4
P52899	P52899	7	7	7	Probable pyruvate dehydrogenase E1 component subunit alpha, mitochondrial	T05H10.6	sp|P52899|ODPA_CAEEL Probable pyruvate dehydrogenase E1 component subunit alpha, mitochondrial OS=Caenorhabditis elegans OX=6239 GN=T05H10.6 PE=3 SV=1	1	7	7	7	3	4	5	4	3	4	5	4	3	4	5	4	25.9	25.9	25.9	43.791	397	397	0	64.686	7.8	11.1	19.1	11.3	420110000	79320000	69614000	190550000	80628000	99314000	102560000	95187000	115710000	3	4	5	3	15
P53013	P53013	24	24	24	Elongation factor 1-alpha	eft-3	sp|P53013|EF1A_CAEEL Elongation factor 1-alpha OS=Caenorhabditis elegans OX=6239 GN=eft-4 PE=3 SV=1	1	24	24	24	23	21	21	22	23	21	21	22	23	21	21	22	61.8	61.8	61.8	50.668	463	463	0	323.31	61.8	60.3	60.3	60.3	207180000000	53927000000	48792000000	53381000000	51079000000	50682000000	50059000000	48538000000	50055000000	204	207	186	205	802
P53014	P53014	2	2	2	Myosin, essential light chain	mlc-3	sp|P53014|MLE_CAEEL Myosin, essential light chain OS=Caenorhabditis elegans OX=6239 GN=mlc-3 PE=4 SV=1	1	2	2	2	1	1	1	1	1	1	1	1	1	1	1	1	25.5	25.5	25.5	17.144	153	153	0	18.16	15.7	9.8	15.7	15.7	132410000	38695000	11440000	51235000	31042000	0	12842000	0	0	0	1	0	0	1
P53015	P53015	2	2	2	Uncharacterized protein F31E3.4	F31E3.4	sp|P53015|YPO4_CAEEL Uncharacterized protein F31E3.4 OS=Caenorhabditis elegans OX=6239 GN=F31E3.4 PE=4 SV=1	1	2	2	2	1	0	2	0	1	0	2	0	1	0	2	0	2.9	2.9	2.9	127.17	1131	1131	0	13.917	1.5	0	2.9	0	37929000	11840000	0	26089000	0	0	0	24306000	0	1	0	2	0	3
P53016	P53016	5	5	5	Replication factor C subunit 4	rfc-4	sp|P53016|RFC4_CAEEL Replication factor C subunit 4 OS=Caenorhabditis elegans OX=6239 GN=rfc-4 PE=1 SV=1	1	5	5	5	5	4	4	3	5	4	4	3	5	4	4	3	19.2	19.2	19.2	37.705	334	334	0	37.198	19.2	14.7	14.7	10.8	330780000	115030000	88095000	74650000	53007000	88457000	104350000	70273000	71526000	7	5	4	4	20
P53489	P53489	6	6	6	Actin-related protein 2	arx-2	sp|P53489|ARP2_CAEEL Actin-related protein 2 OS=Caenorhabditis elegans OX=6239 GN=arx-2 PE=3 SV=1	1	6	6	6	5	6	5	6	5	6	5	6	5	6	5	6	22.5	22.5	22.5	44.84	395	395	0	121.79	19.2	22.5	19	22.5	909580000	249810000	240560000	173110000	246090000	239470000	251890000	210460000	216710000	7	7	7	8	29
P53585	P53585	29	13	13	Probable ATP-citrate synthase	D1005.1	sp|P53585|ACLY_CAEEL Probable ATP-citrate synthase OS=Caenorhabditis elegans OX=6239 GN=acly-1 PE=3 SV=1	1	29	13	13	25	20	22	25	11	10	9	13	11	10	9	13	34.4	17	17	121.61	1106	1106	0	122.57	31.1	26.8	29.6	30.5	2323900000	620800000	554060000	486760000	662240000	589780000	638310000	535800000	571190000	14	12	11	14	51
P53588	P53588	8	8	8	Probable succinyl-CoA ligase [ADP-forming] subunit beta, mitochondrial	F47B10.1	sp|P53588|SUCB1_CAEEL Succinate--CoA ligase [ADP-forming] subunit beta, mitochondrial OS=Caenorhabditis elegans OX=6239 GN=suca-1 PE=3 SV=1	1	8	8	8	6	7	7	7	6	7	7	7	6	7	7	7	24.8	24.8	24.8	47.419	435	435	0	71.206	19.3	21.6	21.6	22.5	1024300000	240580000	260510000	330090000	193150000	263550000	264500000	259200000	239630000	6	6	8	6	26
P53589	P53589	7	7	7	Probable succinyl-CoA ligase [GDP-forming] subunit beta, mitochondrial	C50F7.4	sp|P53589|SUCB2_CAEEL Succinate--CoA ligase [GDP-forming] subunit beta, mitochondrial OS=Caenorhabditis elegans OX=6239 GN=sucg-1 PE=3 SV=1	1	7	7	7	4	4	7	7	4	4	7	7	4	4	7	7	21.7	21.7	21.7	45.091	415	415	0	56.483	15.4	15.4	21.7	21.7	666410000	110150000	111460000	221510000	223290000	154730000	182450000	155560000	164290000	4	4	8	8	24
P53596	P53596	2	2	2	Probable succinyl-CoA ligase [ADP/GDP-forming] subunit alpha, mitochondrial	C05G5.4	sp|P53596|SUCA_CAEEL Succinate--CoA ligase [ADP/GDP-forming] subunit alpha, mitochondrial OS=Caenorhabditis elegans OX=6239 GN=sucl-1 PE=3 SV=1	1	2	2	2	2	1	2	2	2	1	2	2	2	1	2	2	8.7	8.7	8.7	33.797	322	322	0	14.248	8.7	5	8.7	8.7	173740000	48633000	20739000	48493000	55874000	49838000	0	46528000	51345000	2	1	1	1	5
P53795	P53795	5	5	5	Histidine triad nucleotide-binding protein 1	hint-1	sp|P53795|HINT_CAEEL Histidine triad nucleotide-binding protein 1 OS=Caenorhabditis elegans OX=6239 GN=hint-1 PE=4 SV=1	1	5	5	5	4	4	4	4	4	4	4	4	4	4	4	4	52.3	52.3	52.3	14.242	130	130	0	45.266	39.2	52.3	52.3	52.3	998390000	179770000	216530000	315370000	286720000	271720000	277860000	225240000	218420000	3	4	7	4	18
P54216	P54216	6	6	6	Fructose-bisphosphate aldolase 1	aldo-1	sp|P54216|ALF1_CAEEL Fructose-bisphosphate aldolase 1 OS=Caenorhabditis elegans OX=6239 GN=aldo-1 PE=1 SV=1	1	6	6	6	5	3	6	5	5	3	6	5	5	3	6	5	29.8	29.8	29.8	39.24	366	366	0	41.758	26	17.2	29.8	24.9	375120000	116520000	69380000	115660000	73564000	95540000	123460000	77019000	77097000	6	3	6	5	20
P54412	P54412	11	11	11	Probable elongation factor 1-gamma	eef-1G	sp|P54412|EF1G_CAEEL Probable elongation factor 1-gamma OS=Caenorhabditis elegans OX=6239 GN=eef-1G PE=1 SV=1	1	11	11	11	10	6	7	6	10	6	7	6	10	6	7	6	35.4	35.4	35.4	44.387	398	398	0	222.78	30.9	21.4	24.4	21.9	1814900000	470990000	397820000	499330000	446760000	449570000	454060000	442020000	468090000	12	7	9	8	36
P54811	P54811	40	18	18	Transitional endoplasmic reticulum ATPase homolog 1	cdc-48.1	sp|P54811|TERA1_CAEEL Transitional endoplasmic reticulum ATPase homolog 1 OS=Caenorhabditis elegans OX=6239 GN=cdc-48.1 PE=1 SV=1	1	40	18	18	31	29	33	29	12	14	16	13	12	14	16	13	63.7	33.3	33.3	89.784	809	809	0	323.31	55.9	49.1	60.7	55	8709300000	1948700000	2103000000	2685000000	1972600000	2021500000	2235600000	2320200000	2111100000	24	26	29	24	103
P54812	P54812	40	40	18	Transitional endoplasmic reticulum ATPase homolog 2	cdc-48.2	sp|P54812|TERA2_CAEEL Transitional endoplasmic reticulum ATPase homolog 2 OS=Caenorhabditis elegans OX=6239 GN=cdc-48.2 PE=1 SV=2	1	40	40	18	34	30	34	30	34	30	34	30	15	15	17	14	64.1	64.1	33.7	89.639	810	810	0	323.31	56.9	52.7	60.4	55.8	29210000000	8083700000	6581800000	7204800000	7339300000	7327300000	7470400000	6872200000	7562800000	61	57	57	57	232
P54816	P54816	7	7	7	Tat-binding homolog 7	lex-1	sp|P54816|TBP7_CAEEL Tat-binding homolog 7 OS=Caenorhabditis elegans OX=6239 GN=lex-1 PE=1 SV=3	1	7	7	7	7	4	3	6	7	4	3	6	7	4	3	6	8.5	8.5	8.5	146.42	1291	1291	0	55.137	8.5	6	4	7.6	198640000	70355000	43895000	15540000	68845000	48489000	49261000	56655000	46115000	7	4	3	5	19
P54871	P54871	3	3	3	Hydroxymethylglutaryl-CoA synthase	F25B4.6	sp|P54871|HMCS_CAEEL Hydroxymethylglutaryl-CoA synthase OS=Caenorhabditis elegans OX=6239 GN=hmgs-1 PE=1 SV=2	1	3	3	3	2	1	2	1	2	1	2	1	2	1	2	1	15.2	15.2	15.2	51.415	462	462	0	28.167	9.5	4.8	10.4	4.8	47570000	13281000	7588400	23581000	3119700	0	0	21970000	0	2	1	2	0	5
P54889	P54889	4	4	4	Probable delta-1-pyrroline-5-carboxylate synthase;Glutamate 5-kinase;Gamma-glutamyl phosphate reductase	alh-13	sp|P54889|ALH13_CAEEL Probable delta-1-pyrroline-5-carboxylate synthase OS=Caenorhabditis elegans OX=6239 GN=alh-13 PE=3 SV=2	1	4	4	4	3	3	2	4	3	3	2	4	3	3	2	4	7.2	7.2	7.2	86.693	802	802	0	34.467	5.5	5.5	2.9	7.2	74048000	9119300	24050000	12565000	28314000	9180500	0	11645000	0	3	3	2	4	12
P55155	P55155	108	33	33	Vitellogenin-1	vit-1	sp|P55155|VIT1_CAEEL Vitellogenin-1 OS=Caenorhabditis elegans OX=6239 GN=vit-1 PE=1 SV=2	1	108	33	33	100	97	104	105	26	27	29	31	26	27	29	31	66.8	27.2	27.2	188.06	1616	1616	0	323.31	61.7	61.4	63.7	66.1	21153000000	3946200000	4509400000	6851900000	5845900000	4499000000	4878600000	5992000000	5622100000	42	50	60	59	211
P55216	P55216	2	2	2	Putative cystathionine gamma-lyase 2	cth-2	sp|P55216|CGL2_CAEEL Putative cystathionine gamma-lyase 2 OS=Caenorhabditis elegans OX=6239 GN=cth-2 PE=3 SV=1	1	2	2	2	1	1	2	0	1	1	2	0	1	1	2	0	7.1	7.1	7.1	43.094	392	392	0	13.34	2.8	2.8	7.1	0	54115000	14778000	15579000	23757000	0	0	0	22134000	0	1	1	2	0	4
P55326	P55326	6	6	6	Uncharacterized protein F13E6.1	F13E6.1	sp|P55326|YZG1_CAEEL Uncharacterized protein F13E6.1 OS=Caenorhabditis elegans OX=6239 GN=F13E6.1 PE=3 SV=2	1	6	6	6	5	5	6	5	5	5	6	5	5	5	6	5	36.9	36.9	36.9	21.287	195	195	0	61.24	29.7	29.7	36.9	29.7	928600000	231540000	213100000	277600000	206360000	234180000	262540000	229050000	202690000	6	6	7	6	25
P55853	P55853	4	4	4	Small ubiquitin-related modifier	smo-1	sp|P55853|SUMO_CAEEL Small ubiquitin-related modifier OS=Caenorhabditis elegans OX=6239 GN=smo-1 PE=1 SV=1	1	4	4	4	4	3	3	3	4	3	3	3	4	3	3	3	41.8	41.8	41.8	10.222	91	91	0	52.772	41.8	39.6	39.6	39.6	4866500000	1387800000	1300300000	1086100000	1092400000	1326500000	1505500000	1028800000	1052200000	7	7	7	6	27
P55954	P55954	3	3	3	Cytochrome c oxidase subunit 5A, mitochondrial	cco-2	sp|P55954|COX5A_CAEEL Cytochrome c oxidase subunit 5A, mitochondrial OS=Caenorhabditis elegans OX=6239 GN=cox-5A PE=1 SV=2	1	3	3	3	2	1	3	2	2	1	3	2	2	1	3	2	28.2	28.2	28.2	20.111	174	174	0	29.405	16.7	16.1	28.2	28.2	52576000	9330500	5191500	25262000	12792000	13089000	0	18950000	13167000	2	1	3	3	9
P58798	P58798	4	4	4	Probable actin-related protein 2/3 complex subunit 4	arx-6	sp|P58798|ARPC4_CAEEL Probable actin-related protein 2/3 complex subunit 4 OS=Caenorhabditis elegans OX=6239 GN=arx-6 PE=3 SV=1	1	4	4	4	3	3	3	3	3	3	3	3	3	3	3	3	29.6	29.6	29.6	19.663	169	169	0	36.165	22.5	22.5	18.3	18.3	554360000	151380000	149380000	128070000	125530000	150560000	169200000	119000000	120710000	3	3	3	3	12
P61866	P61866	6	6	6	60S ribosomal protein L12	rpl-12	sp|P61866|RL12_CAEEL 60S ribosomal protein L12 OS=Caenorhabditis elegans OX=6239 GN=rpl-12 PE=3 SV=1	1	6	6	6	6	5	5	5	6	5	5	5	6	5	5	5	56.4	56.4	56.4	17.831	165	165	0	65.322	56.4	50.9	50.9	50.9	15072000000	4074800000	3750100000	3668100000	3578600000	4047800000	4054700000	3525300000	3524800000	11	10	10	10	41
P62784	P62784	6	6	6	Histone H4	his-1	sp|P62784|H4_CAEEL Histone H4 OS=Caenorhabditis elegans OX=6239 GN=his-67 PE=1 SV=2	1	6	6	6	5	5	5	6	5	5	5	6	5	5	5	6	48.5	48.5	48.5	11.369	103	103	0	48.333	41.7	41.7	41.7	48.5	11543000000	3061800000	2782600000	2576500000	3122100000	3067800000	3052100000	2400800000	3077000000	9	8	10	10	37
P90731	P90731	37	37	21		acly-2	tr|P90731|P90731_CAEEL ATP-citrate synthase OS=Caenorhabditis elegans OX=6239 GN=acly-2 PE=1 SV=1	1	37	37	21	29	27	33	31	29	27	33	31	15	17	20	19	42.5	42.5	25	120.6	1099	1099	0	323.31	32.4	31.4	40.2	35.5	9805600000	2604200000	2418200000	2271800000	2511400000	2543400000	2788700000	2179700000	2346200000	41	35	40	38	154
P90735	P90735	12	12	12		eat-6	tr|P90735|P90735_CAEEL Sodium/potassium-transporting ATPase subunit alpha OS=Caenorhabditis elegans OX=6239 GN=eat-6 PE=1 SV=1	1	12	12	12	6	8	4	9	6	8	4	9	6	8	4	9	15.3	15.3	15.3	111	996	996	0	144.7	7.7	11.1	5.6	11.7	480720000	128930000	152080000	45074000	154640000	133710000	166860000	76383000	113860000	6	9	4	8	27
P90783	P90783	2	2	2	RNA polymerase II-associated factor 1 homolog	pafo-1	sp|P90783|PAF1_CAEEL RNA polymerase II-associated factor 1 homolog OS=Caenorhabditis elegans OX=6239 GN=pafo-1 PE=2 SV=2	1	2	2	2	2	2	2	2	2	2	2	2	2	2	2	2	6.1	6.1	6.1	49.897	425	425	0	19.172	6.1	6.1	6.1	6.1	170820000	43828000	41373000	42278000	43340000	43727000	46581000	39467000	41694000	3	2	2	2	9
P90786	P90786	5	5	5	Piwi-like protein	prg-1	tr|P90786|P90786_CAEEL Piwi-like protein OS=Caenorhabditis elegans OX=6239 GN=prg-1 PE=1 SV=1	1	5	5	5	3	2	3	3	3	2	3	3	3	2	3	3	12.3	12.3	12.3	93.843	824	824	0	44.352	8.1	6.7	7.6	6.2	104270000	31079000	16091000	33394000	23706000	29504000	0	24311000	31244000	2	2	3	3	10
P90787	P90787	7	7	7	alpha-1,2-Mannosidase	mans-1	tr|P90787|P90787_CAEEL alpha-1,2-Mannosidase OS=Caenorhabditis elegans OX=6239 GN=mans-1 PE=1 SV=1	1	7	7	7	3	4	5	6	3	4	5	6	3	4	5	6	23.7	23.7	23.7	62.289	540	540	0	55.309	11.1	12.8	17.4	18.3	208170000	35697000	29421000	65803000	77251000	40802000	51806000	57241000	54702000	3	2	4	3	12
P90829	P90829	26	26	26	DNA polymerase delta catalytic subunit	F10C2.4	sp|P90829|DPOD1_CAEEL DNA polymerase delta catalytic subunit OS=Caenorhabditis elegans OX=6239 GN=F10C2.4 PE=3 SV=1	1	26	26	26	20	16	19	16	20	16	19	16	20	16	19	16	35.4	35.4	35.4	120.83	1081	1081	0	206.64	27.8	21.6	27.2	21.8	1113500000	280970000	262440000	277360000	292710000	281330000	296550000	261250000	277210000	20	15	18	15	68
P90861	P90861	2	2	2		phip-1	tr|P90861|P90861_CAEEL Protein HIstidine Phosphatase OS=Caenorhabditis elegans OX=6239 GN=phip-1 PE=1 SV=2	1	2	2	2	2	2	0	1	2	2	0	1	2	2	0	1	19.8	19.8	19.8	13.197	116	116	0	13.189	19.8	19.8	0	10.3	83985000	35697000	35830000	0	12458000	35502000	40416000	0	0	3	2	0	1	6
P90867	P90867	2	2	2			tr|P90867|P90867_CAEEL Bucentaur OS=Caenorhabditis elegans OX=6239 GN=CELE_F39H11.1 PE=1 SV=2	1	2	2	2	1	0	2	0	1	0	2	0	1	0	2	0	21.9	21.9	21.9	25.11	224	224	0	17.341	14.3	0	21.9	0	22938000	3742400	0	19196000	0	0	0	17884000	0	1	0	3	0	4
P90868	P90868	14	14	14		pbs-7	tr|P90868|P90868_CAEEL Proteasome subunit beta OS=Caenorhabditis elegans OX=6239 GN=pbs-7 PE=1 SV=2	1	14	14	14	13	12	12	14	13	12	12	14	13	12	12	14	81.4	81.4	81.4	26.682	236	236	0	192.41	75.8	66.9	69.1	81.4	6776100000	1802100000	1567500000	1771800000	1634600000	1842900000	1832300000	1493500000	1568700000	19	16	22	20	77
P90879	P90879	9	9	9			tr|P90879|P90879_CAEEL UBA domain-containing protein OS=Caenorhabditis elegans OX=6239 GN=CELE_F49C12.9 PE=1 SV=1	1	9	9	9	8	7	7	7	8	7	7	7	8	7	7	7	48.9	48.9	48.9	34.734	305	305	0	88.282	38.7	38	32.1	32.1	674850000	187830000	161160000	180200000	145660000	168220000	188580000	150690000	169640000	11	8	10	10	39
P90897	P90897	12	12	12		rde-12	sp|P90897|RDE12_CAEEL DEAD-box ATP-dependent RNA helicase rde-12 OS=Caenorhabditis elegans OX=6239 GN=rde-12 PE=1 SV=4	1	12	12	12	9	7	8	9	9	7	8	9	9	7	8	9	20	20	20	103.83	959	959	0	146.1	15.1	12.3	13.5	16.7	662680000	185410000	148970000	179850000	148450000	171770000	181150000	160230000	150250000	9	6	8	8	31
P90904	P90904	2	2	2			tr|P90904|P90904_CAEEL Arf-GAP domain-containing protein OS=Caenorhabditis elegans OX=6239 GN=CELE_K02B12.7 PE=1 SV=1	1	2	2	2	1	1	0	0	1	1	0	0	1	1	0	0	8.5	8.5	8.5	45.713	423	423	0	18.165	2.4	6.1	0	0	15026000	15026000	0	0	0	15026000	0	0	0	1	1	0	0	2
P90914	P90914	3	3	3			tr|P90914|P90914_CAEEL Arginyl-tRNA--protein transferase 1 OS=Caenorhabditis elegans OX=6239 GN=ate-1 PE=1 SV=2	1	3	3	3	3	2	1	2	3	2	1	2	3	2	1	2	7.8	7.8	7.8	55.66	485	485	0	18.647	7.8	5.2	2.5	5.2	67189000	33683000	8792400	10216000	14498000	26167000	12482000	0	18890000	3	2	1	2	8
P90916	P90916	11	11	11	Probable histone-binding protein lin-53	lin-53	sp|P90916|LIN53_CAEEL Probable histone-binding protein lin-53 OS=Caenorhabditis elegans OX=6239 GN=lin-53 PE=1 SV=2	1	11	11	11	10	8	9	11	10	8	9	11	10	8	9	11	40.3	40.3	40.3	47.166	417	417	0	174.63	36.9	30	35	40.3	5260500000	1219900000	977870000	1590700000	1471900000	1383900000	1281700000	1215100000	1338900000	12	10	11	13	46
P90919	P90919	2	2	2			tr|P90919|P90919_CAEEL Uncharacterized protein OS=Caenorhabditis elegans OX=6239 GN=CELE_K07A12.1 PE=1 SV=3	1	2	2	2	2	1	0	1	2	1	0	1	2	1	0	1	3.9	3.9	3.9	74.956	647	647	0	12.886	3.9	2.3	0	1.5	34197000	16201000	10801000	0	7194700	16201000	0	0	0	2	1	0	0	3
P90947	P90947	10	10	10	Protein humpback-1	hmp-1	sp|P90947|HMP1_CAEEL Alpha-catenin-like protein hmp-1 OS=Caenorhabditis elegans OX=6239 GN=hmp-1 PE=1 SV=2	1	10	10	10	7	6	6	9	7	6	6	9	7	6	6	9	15.1	15.1	15.1	103.99	927	927	0	84.91	11.3	10.5	10.5	14.2	444920000	125200000	94145000	103250000	122330000	112740000	122840000	106250000	103250000	7	6	6	7	26
P90961	P90961	8	8	8		clic-1	tr|P90961|P90961_CAEEL Clathrin light chain OS=Caenorhabditis elegans OX=6239 GN=clic-1 PE=1 SV=1	1	8	8	8	7	6	6	5	7	6	6	5	7	6	6	5	31.9	31.9	31.9	24.443	226	226	0	89.027	28.3	23.5	27	23.5	1279400000	414430000	252610000	302400000	309940000	336250000	318320000	294050000	330110000	8	6	7	6	27
P90978	P90978	9	9	9	Splicing factor U2AF 65 kDa subunit	uaf-1	sp|P90978|U2AF2_CAEEL Splicing factor U2AF 65 kDa subunit OS=Caenorhabditis elegans OX=6239 GN=uaf-1 PE=2 SV=2	1	9	9	9	8	8	6	6	8	8	6	6	8	8	6	6	27.8	27.8	27.8	55.43	496	496	0	101.83	26.2	26.2	19	20.4	996540000	249880000	308800000	165420000	272440000	264640000	267110000	236960000	244730000	7	8	6	6	27
P90983	P90983	3	3	3		rps-29	tr|P90983|P90983_CAEEL 40S ribosomal protein S29 OS=Caenorhabditis elegans OX=6239 GN=rps-29 PE=1 SV=2	1	3	3	3	2	2	3	3	2	2	3	3	2	2	3	3	50	50	50	6.5536	56	56	0	37.251	32.1	32.1	50	50	2161400000	486070000	386390000	600100000	688820000	528630000	436100000	571390000	607260000	2	2	4	4	12
P90994;O16228	P90994	8;1	8;1	8;1	Glutathione-independent glyoxalase DJR-1.1	djr-1.1	sp|P90994|DJ11_CAEEL Glutathione-independent glyoxalase DJR-1.1 OS=Caenorhabditis elegans OX=6239 GN=djr-1.1 PE=1 SV=1	2	8	8	8	7	7	4	6	7	7	4	6	7	7	4	6	54	54	54	19.669	187	187;186	0	74.23	54	54	34.8	48.1	1702800000	590030000	365950000	353440000	393360000	473090000	436420000	398770000	401290000	6	6	5	7	24
P91001	P91001	11	11	11	COP9 signalosome complex subunit 5	csn-5	sp|P91001|CSN5_CAEEL COP9 signalosome complex subunit 5 OS=Caenorhabditis elegans OX=6239 GN=csn-5 PE=1 SV=1	1	11	11	11	7	5	6	10	7	5	6	10	7	5	6	10	38.6	38.6	38.6	41.008	368	368	0	108.51	21.5	15.2	26.1	31	629200000	159100000	103730000	202670000	163700000	174750000	151240000	141720000	154570000	7	6	7	9	29
P91013	P91013	3	3	3		dhs-1	tr|P91013|P91013_CAEEL DeHydrogenases, Short chain OS=Caenorhabditis elegans OX=6239 GN=dhs-1 PE=1 SV=1	1	3	3	3	2	2	3	2	2	2	3	2	2	2	3	2	13	13	13	36.612	323	323	0	28.229	5.9	5.9	13	5.9	100520000	22816000	20349000	33906000	23450000	23831000	23702000	26605000	25732000	2	2	3	2	9
P91020	P91020	20	20	20			tr|P91020|P91020_CAEEL Aldo_ket_red domain-containing protein OS=Caenorhabditis elegans OX=6239 GN=C07D8.6 PE=1 SV=1	1	20	20	20	16	15	18	17	16	15	18	17	16	15	18	17	73.2	73.2	73.2	35.19	317	317	0	278.07	71	61.8	72.9	72.9	11308000000	2692300000	2561300000	3037100000	3017500000	2953800000	3056700000	2585700000	2652600000	24	22	25	26	97
P91027	P91027	20	20	20		chdp-1	tr|P91027|P91027_CAEEL Calponin-homology (CH) domain-containing protein OS=Caenorhabditis elegans OX=6239 GN=chdp-1 PE=1 SV=1	1	20	20	20	19	18	19	18	19	18	19	18	19	18	19	18	77.8	77.8	77.8	35.916	338	338	0	323.31	77.8	74	77.8	74	9472100000	2388400000	2397300000	2611700000	2074700000	2387500000	2495000000	2298800000	2302700000	35	38	38	38	149
P91040	P91040	2	2	2			tr|P91040|P91040_CAEEL Target of rapamycin complex subunit LST8 OS=Caenorhabditis elegans OX=6239 GN=mlst-8 PE=1 SV=1	1	2	2	2	1	1	0	2	1	1	0	2	1	1	0	2	6.3	6.3	6.3	43.209	382	382	0.00096618	10.686	3.1	3.1	0	6.3	31601000	9150200	6934000	0	15517000	0	0	0	14968000	0	0	0	1	1
P91127	P91127	5	5	5	TPPP family protein C32E8.3	C32E8.3	sp|P91127|TPPP_CAEEL Tubulin polymerization-promoting protein homolog OS=Caenorhabditis elegans OX=6239 GN=tppp-1 PE=1 SV=1	1	5	5	5	5	4	3	3	5	4	3	3	5	4	3	3	36.1	36.1	36.1	19.406	180	180	0	36.879	36.1	30	22.8	22.8	199860000	69861000	61916000	19497000	48591000	52510000	48908000	49125000	53861000	4	3	3	1	11
P91128	P91128	9	9	9	60S ribosomal protein L13	rpl-13	sp|P91128|RL13_CAEEL 60S ribosomal protein L13 OS=Caenorhabditis elegans OX=6239 GN=rpl-13 PE=3 SV=1	1	9	9	9	8	7	7	7	8	7	7	7	8	7	7	7	40.6	40.6	40.6	23.752	207	207	0	80.95	32.9	39.6	32.9	32.9	18409000000	5060300000	4345600000	4732800000	4270200000	5088600000	4820100000	4084700000	3803800000	16	16	15	14	61
P91133	P91133	7	7	7	E3 ubiquitin-protein ligase ubr-1	ubr-1	sp|P91133|UBR1_CAEEL E3 ubiquitin-protein ligase ubr-1 OS=Caenorhabditis elegans OX=6239 GN=ubr-1 PE=1 SV=2	1	7	7	7	4	2	2	5	4	2	2	5	4	2	2	5	7.5	7.5	7.5	232.81	2058	2058	0	54.429	3.8	1.7	2.9	4.6	123580000	41746000	7269700	22954000	51608000	54979000	0	0	36550000	3	2	2	4	11
P91134	P91134	14	14	14	Adenylosuccinate synthetase	adss-1	sp|P91134|PURA_CAEEL Adenylosuccinate synthetase OS=Caenorhabditis elegans OX=6239 GN=adss-1 PE=3 SV=3	1	14	14	14	11	10	11	12	11	10	11	12	11	10	11	12	30.2	30.2	30.2	50.16	457	457	0	120.99	26.7	24.9	25.6	26.9	4120100000	1117300000	836630000	1017500000	1148700000	1086500000	1041900000	971100000	1012900000	12	11	12	13	48
P91154	P91154	3	3	3	60S ribosome subunit biogenesis protein NIP7 homolog		tr|P91154|P91154_CAEEL 60S ribosome subunit biogenesis protein NIP7 homolog OS=Caenorhabditis elegans OX=6239 GN=C43E11.9 PE=1 SV=1	1	3	3	3	2	2	3	2	2	2	3	2	2	2	3	2	21.7	21.7	21.7	20.136	180	180	0	19.688	21.7	21.7	21.7	21.7	221820000	42661000	36030000	82524000	60605000	0	0	76884000	0	1	1	1	1	4
P91156	P91156	7	7	7		acin-1	tr|P91156|P91156_CAEEL ACINus (Mammalian Apoptotic Chromatin condensation Inducer in the Nucleus) homolog OS=Caenorhabditis elegans OX=6239 GN=acin-1 PE=1 SV=2	1	7	7	7	3	4	3	5	3	4	3	5	3	4	3	5	16	16	16	65.494	580	580	0	47.775	7.8	10	8.1	13.8	346090000	87985000	97782000	60253000	100070000	72151000	81279000	100640000	96349000	3	4	3	4	14
P91175	P91175	19	19	19			tr|P91175|P91175_CAEEL SYF pre-mRNA splicing factor homolog OS=Caenorhabditis elegans OX=6239 GN=syf-1 PE=1 SV=1	1	19	19	19	12	7	9	10	12	7	9	10	12	7	9	10	26.7	26.7	26.7	99.546	855	855	0	150.05	14.9	9.9	11.8	14.4	441750000	177080000	113050000	75689000	75929000	110480000	123080000	104890000	109300000	9	7	9	12	37
P91198	P91198	3	3	3		ppfr-2	tr|P91198|P91198_CAEEL Protein Phosphatase Four Regulatory subunit OS=Caenorhabditis elegans OX=6239 GN=ppfr-2 PE=1 SV=1	1	3	3	3	2	2	2	3	2	2	2	3	2	2	2	3	10.8	10.8	10.8	42.222	378	378	0	22.207	6.6	7.1	6.6	10.8	81300000	23387000	15433000	19008000	23471000	24947000	0	18666000	20125000	2	1	2	2	7
P91240	P91240	16	16	16	Signal recognition particle subunit SRP72	F08D12.1	sp|P91240|SRP72_CAEEL Signal recognition particle subunit SRP72 OS=Caenorhabditis elegans OX=6239 GN=srpa-72 PE=3 SV=2	1	16	16	16	13	14	13	11	13	14	13	11	13	14	13	11	40.6	40.6	40.6	71.413	635	635	0	323.31	35.1	37.5	32.8	30.6	1062500000	303390000	273240000	270070000	215780000	264800000	276360000	255850000	272870000	14	14	12	13	53
P91253;P91254	P91253	14;1	14;1	14;1	Probable glutathione S-transferase 7	gst-7	sp|P91253|GST7_CAEEL Probable glutathione S-transferase 7 OS=Caenorhabditis elegans OX=6239 GN=gst-7 PE=3 SV=1	2	14	14	14	11	13	12	11	11	13	12	11	11	13	12	11	77.7	77.7	77.7	23.085	206	206;206	0	294.48	51.9	57.8	70.4	50.5	5569900000	1186900000	1325800000	1443100000	1614000000	1246000000	1280700000	1477000000	1486600000	18	18	18	18	72
P91276	P91276	17	17	17	Importin subunit alpha-2	ima-2	sp|P91276|IMA2_CAEEL Importin subunit alpha-2 OS=Caenorhabditis elegans OX=6239 GN=ima-2 PE=1 SV=1	1	17	17	17	14	15	14	16	14	15	14	16	14	15	14	16	50.3	50.3	50.3	59.175	531	531	0	323.31	43.1	44.6	41.1	46.7	6607500000	1558600000	1620800000	1715900000	1712100000	1614400000	1704900000	1672100000	1633000000	27	23	21	24	95
P91277	P91277	8	8	8			sp|P91277|HRPK1_CAEEL Heterogeneous nuclear ribonucleoprotein K homolog OS=Caenorhabditis elegans OX=6239 GN=hrpk-1 PE=1 SV=1	1	8	8	8	6	4	6	6	6	4	6	6	6	4	6	6	26.7	26.7	26.7	42.211	397	397	0	153.77	19.6	11.6	22.2	21.4	1059400000	287380000	155110000	292460000	324480000	284570000	293760000	229480000	239170000	6	4	6	8	24
P91303	P91303	4	4	4	Probable V-type proton ATPase subunit G	vha-10	sp|P91303|VATG_CAEEL Probable V-type proton ATPase subunit G OS=Caenorhabditis elegans OX=6239 GN=vha-10 PE=3 SV=1	1	4	4	4	4	4	4	4	4	4	4	4	4	4	4	4	41.3	41.3	41.3	14.485	126	126	0	76.228	41.3	41.3	41.3	41.3	2011200000	493340000	421150000	541090000	555580000	517000000	480880000	517020000	491250000	6	6	7	6	25
P91341	P91341	4	4	4	Periodic tryptophan protein 2 homolog	F55F8.3	sp|P91341|PWP2_CAEEL Periodic tryptophan protein 2 homolog OS=Caenorhabditis elegans OX=6239 GN=F55F8.3 PE=3 SV=2	1	4	4	4	0	0	4	3	0	0	4	3	0	0	4	3	7.7	7.7	7.7	102.2	910	910	0	29.389	0	0	7.7	6.3	34494000	0	0	22063000	12432000	0	0	16225000	16323000	0	0	3	2	5
P91343	P91343	3	3	3	Ribosome biogenesis protein WDR12 homolog	tag-345	sp|P91343|WDR12_CAEEL Ribosome biogenesis protein WDR12 homolog OS=Caenorhabditis elegans OX=6239 GN=wdr-12 PE=3 SV=1	1	3	3	3	2	1	2	2	2	1	2	2	2	1	2	2	14.4	14.4	14.4	49.002	439	439	0	34.363	10.7	5.5	8.9	8.9	74165000	12078000	2758900	34358000	24971000	0	0	32464000	23634000	2	1	2	3	8
P91349	P91349	14	14	14	Spindle-defective protein 5	spd-5	sp|P91349|SPD5_CAEEL Spindle-defective protein 5 OS=Caenorhabditis elegans OX=6239 GN=spd-5 PE=1 SV=2	1	14	14	14	10	9	9	8	10	9	9	8	10	9	9	8	17	17	17	135.15	1198	1198	0	159	12.1	11	10.8	9.4	849000000	229240000	151370000	287810000	180570000	238830000	215120000	192810000	194740000	9	9	8	7	33
P91374	P91374	7	7	7	60S ribosomal protein L15	rpl-15	sp|P91374|RL15_CAEEL 60S ribosomal protein L15 OS=Caenorhabditis elegans OX=6239 GN=rpl-15 PE=3 SV=1	1	7	7	7	7	6	5	6	7	6	5	6	7	6	5	6	26.5	26.5	26.5	24.125	204	204	0	110.94	26.5	23	23	23	18764000000	4772600000	4663500000	4562900000	4765100000	4706700000	5320700000	4183200000	4643000000	16	15	11	12	54
P91390	P91390	3	3	3		ostd-1	sp|P91390|RPN2_CAEEL Dolichyl-diphosphooligosaccharide--protein glycosyltransferase subunit 2 OS=Caenorhabditis elegans OX=6239 GN=ostd-1 PE=3 SV=1	1	3	3	3	3	2	2	2	3	2	2	2	3	2	2	2	18.2	18.2	18.2	31.148	280	280	0	22.045	18.2	10	10	10	250830000	64126000	53464000	69664000	63578000	56576000	65451000	63342000	65007000	3	2	2	2	9
P91401	P91401	6	6	6			tr|P91401|P91401_CAEEL DUF1716 domain-containing protein OS=Caenorhabditis elegans OX=6239 GN=ctnb-1 PE=1 SV=1	1	6	6	6	4	4	3	4	4	4	3	4	4	4	3	4	18.4	18.4	18.4	61.6	544	544	0	51.721	13.6	15.3	11.9	9.7	168120000	28441000	42883000	44270000	52523000	38394000	45526000	42073000	42497000	4	3	3	4	14
P91425	P91425	6	6	6		guk-1	tr|P91425|P91425_CAEEL Guanylate kinase OS=Caenorhabditis elegans OX=6239 GN=guk-1 PE=1 SV=2	1	6	6	6	5	5	6	5	5	5	6	5	5	5	6	5	33.8	33.8	33.8	24.889	216	216	0	73.874	30.6	30.6	33.8	32.4	533570000	120810000	119870000	172020000	120860000	121820000	134210000	146040000	130160000	5	6	5	5	21
P91427	P91427	24	24	24	Probable phosphoglycerate kinase	pgk-1	sp|P91427|PGK_CAEEL Probable phosphoglycerate kinase OS=Caenorhabditis elegans OX=6239 GN=pgk-1 PE=3 SV=1	1	24	24	24	21	18	18	20	21	18	18	20	21	18	18	20	74.1	74.1	74.1	44.112	417	417	0	242.3	72.2	61.9	60	65.7	7375500000	2098000000	1684600000	1775000000	1818000000	1984000000	2056500000	1589300000	1766600000	22	24	23	24	93
Q19306;P91437	Q19306;P91437	4;4	4;4	4;4			tr|Q19306|Q19306_CAEEL ELM2 domain-containing protein OS=Caenorhabditis elegans OX=6239 GN=CELE_F10E7.11 PE=4 SV=2;tr|P91437|P91437_CAEEL ELM2 domain-containing protein OS=Caenorhabditis elegans OX=6239 GN=CELE_T07F8.4 PE=1 SV=1	2	4	4	4	1	3	1	2	1	3	1	2	1	3	1	2	31	31	31	27.298	239	239;345	0	23.763	5.4	20.5	10.5	15.9	70308000	15383000	30135000	3783800	21006000	0	33829000	0	0	1	3	1	2	7
P91455	P91455	9	9	9	Adenine phosphoribosyltransferase	T19B4.3	sp|P91455|APT_CAEEL Adenine phosphoribosyltransferase OS=Caenorhabditis elegans OX=6239 GN=T19B4.3 PE=2 SV=1	1	9	9	9	5	1	7	7	5	1	7	7	5	1	7	7	69.7	69.7	69.7	20.21	185	185	0	67.778	38.4	8.6	54.6	57.3	288330000	70518000	1469600	117400000	98941000	94878000	0	96110000	84354000	3	1	7	7	18
P91457	P91457	5	5	5		npp-7	tr|P91457|P91457_CAEEL Nuclear Pore complex Protein OS=Caenorhabditis elegans OX=6239 GN=npp-7 PE=1 SV=1	1	5	5	5	3	3	5	4	3	3	5	4	3	3	5	4	10.4	10.4	10.4	124.11	1217	1217	0	82.391	6.8	6.8	10.4	8.3	151390000	37331000	37652000	44059000	32349000	36955000	41882000	34604000	38409000	3	3	6	4	16
P91477	P91477	9	9	9	Proteasome subunit beta type-2	pbs-4	sp|P91477|PSB2_CAEEL Proteasome subunit beta type-2 OS=Caenorhabditis elegans OX=6239 GN=pbs-4 PE=3 SV=2	1	9	9	9	6	5	8	7	6	5	8	7	6	5	8	7	56.8	56.8	56.8	22.549	199	199	0	323.31	36.2	36.2	50.3	49.2	3868100000	1017700000	749720000	1078000000	1022700000	995050000	995270000	875690000	984200000	11	8	12	11	42
P91482	P91482	9	9	9			tr|P91482|P91482_CAEEL RING-type domain-containing protein OS=Caenorhabditis elegans OX=6239 GN=CELE_T20F5.6 PE=1 SV=2	1	9	9	9	8	5	8	5	8	5	8	5	8	5	8	5	21.7	21.7	21.7	88.021	794	794	0	100.75	20.5	12.1	18.6	12.1	540800000	156440000	85670000	187460000	111230000	122520000	141520000	138460000	132060000	7	5	7	4	23
P91495	P91495	6	6	6		npp-12	tr|P91495|P91495_CAEEL Nuclear Pore complex Protein OS=Caenorhabditis elegans OX=6239 GN=npp-12 PE=1 SV=1	1	6	6	6	2	2	2	3	2	2	2	3	2	2	2	3	5.8	5.8	5.8	199.64	1847	1847	0	37.105	2.8	1.6	1.4	3.6	48560000	5961500	9545300	18260000	14793000	0	0	0	14270000	2	2	1	3	8
P91502	P91502	22	22	22	Ubiquitin carboxyl-terminal hydrolase	usp-5	tr|P91502|P91502_CAEEL Ubiquitin carboxyl-terminal hydrolase OS=Caenorhabditis elegans OX=6239 GN=usp-5 PE=1 SV=2	1	22	22	22	16	16	15	17	16	16	15	17	16	16	15	17	40.1	40.1	40.1	88.831	789	789	0	276.31	31.8	30.8	30.2	34.9	2474000000	708040000	590230000	592350000	583340000	643770000	683470000	549140000	598930000	21	23	16	22	82
P91856	P91856	11	11	11	Probable phosphoserine aminotransferase	F26H9.5	sp|P91856|SERC_CAEEL Probable phosphoserine aminotransferase OS=Caenorhabditis elegans OX=6239 GN=F26H9.5 PE=3 SV=1	1	11	11	11	7	6	7	5	7	6	7	5	7	6	7	5	33.5	33.5	33.5	41.001	370	370	0	70.482	21.4	19.2	21.4	18.4	833180000	245230000	165140000	239280000	183530000	198190000	185890000	231810000	214690000	6	5	6	5	22
P91857	P91857	3	3	3		rab-5	tr|P91857|P91857_CAEEL RAB family OS=Caenorhabditis elegans OX=6239 GN=rab-5 PE=1 SV=1	1	3	3	3	2	3	2	3	2	3	2	3	2	3	2	3	26.4	26.4	26.4	22.836	208	208	0	65.696	14.4	26.4	14.4	26.4	434150000	115800000	128620000	106310000	83412000	101200000	121880000	95296000	121320000	2	4	2	4	12
P91859	P91859	6	2	2			sp|P91859|MAP11_CAEEL Microtubule-associated protein homolog maph-1.1 OS=Caenorhabditis elegans OX=6239 GN=maph-1.1 PE=1 SV=1	1	6	2	2	6	6	5	6	2	2	1	2	2	2	1	2	13.6	5.9	5.9	92.237	878	878	0	14.013	13.6	13.6	10.3	13.6	86473000	25367000	24064000	16976000	20066000	25730000	26380000	0	19628000	2	1	1	2	6
P91867	P91867	5	5	5		thoc-3	tr|P91867|P91867_CAEEL WD_REPEATS_REGION domain-containing protein OS=Caenorhabditis elegans OX=6239 GN=thoc-3 PE=1 SV=3	1	5	5	5	2	4	2	2	2	4	2	2	2	4	2	2	24.5	24.5	24.5	36.773	331	331	0	46.636	13	24.2	13	13	120170000	27029000	34260000	30085000	28798000	0	35191000	30676000	28401000	2	4	2	2	10
P91871	P91871	82	82	82		fasn-1	tr|P91871|P91871_CAEEL 3-oxoacyl-[acyl-carrier-protein] reductase OS=Caenorhabditis elegans OX=6239 GN=fasn-1 PE=1 SV=2	1	82	82	82	72	69	71	66	72	69	71	66	72	69	71	66	43.2	43.2	43.2	289.22	2613	2613	0	323.31	39.6	39.2	39.2	37.8	10499000000	2640600000	2269000000	2890400000	2698700000	2664200000	2816000000	2440500000	2551600000	75	78	82	78	313
P91913	P91913	6	5	5	60S acidic ribosomal protein P1	rla-1	sp|P91913|RLA1_CAEEL 60S acidic ribosomal protein P1 OS=Caenorhabditis elegans OX=6239 GN=rla-1 PE=3 SV=2	1	6	5	5	5	5	6	6	5	5	5	5	5	5	5	5	93.7	77.5	77.5	11.284	111	111	0	222.68	77.5	77.5	93.7	93.7	26207000000	6767100000	6584800000	6281500000	6573600000	6684400000	7255900000	5923300000	6366700000	20	19	18	19	76
P91914	P91914	5	5	5	60S ribosomal protein L27	rpl-27	sp|P91914|RL27_CAEEL 60S ribosomal protein L27 OS=Caenorhabditis elegans OX=6239 GN=rpl-27 PE=2 SV=1	1	5	5	5	5	5	5	5	5	5	5	5	5	5	5	5	30.1	30.1	30.1	15.728	136	136	0	95.89	30.1	30.1	30.1	30.1	19880000000	5114100000	4670600000	4952900000	5142600000	5413700000	5358400000	4337500000	4822600000	10	9	10	10	39
P91917	P91917	23	23	23	Obg-like ATPase 1	ola-1	sp|P91917|OLA1_CAEEL Obg-like ATPase 1 OS=Caenorhabditis elegans OX=6239 GN=ola-1 PE=3 SV=1	1	23	23	23	20	22	21	21	20	22	21	21	20	22	21	21	67.8	67.8	67.8	44.35	395	395	0	323.31	67.8	67.8	67.8	67.8	13861000000	3411000000	3334200000	3809900000	3305900000	3446700000	3449500000	3597800000	3392200000	31	38	36	32	137
P91918	P91918	5	5	5	Probable small nuclear ribonucleoprotein-associated protein B	snr-2	sp|P91918|RSMB_CAEEL Probable small nuclear ribonucleoprotein-associated protein B OS=Caenorhabditis elegans OX=6239 GN=snr-2 PE=3 SV=1	1	5	5	5	4	4	3	3	4	4	3	3	4	4	3	3	31.2	31.2	31.2	16.741	160	160	0	38.244	30.6	18.1	17.5	17.5	1712400000	422490000	445810000	441360000	402700000	466620000	482100000	369350000	404530000	4	4	4	3	15
P91997	P91997	11	11	11			tr|P91997|P91997_CAEEL Aldo_ket_red domain-containing protein OS=Caenorhabditis elegans OX=6239 GN=CELE_F53F1.2 PE=1 SV=1	1	11	11	11	10	8	10	9	10	8	10	9	10	8	10	9	45.1	45.1	45.1	33.475	297	297	0	115.33	39.7	35	40.7	35.4	932750000	202610000	170160000	356680000	203300000	187640000	204620000	273150000	256640000	13	10	13	10	46
P91998	P91998	2	2	2			tr|P91998|P91998_CAEEL Aldo_ket_red domain-containing protein OS=Caenorhabditis elegans OX=6239 GN=CELE_F53F1.3 PE=1 SV=1	1	2	2	2	0	0	1	2	0	0	1	2	0	0	1	2	10.6	10.6	10.6	32.463	283	283	0	15.78	0	0	6.7	10.6	16028000	0	0	5763100	10265000	0	0	0	9902200	0	0	1	1	2
P92022	P92022	4	4	4		gut-2	tr|P92022|P92022_CAEEL U6 snRNA-associated Sm-like protein LSm2 OS=Caenorhabditis elegans OX=6239 GN=gut-2 PE=1 SV=3	1	4	4	4	3	3	3	3	3	3	3	3	3	3	3	3	59.8	59.8	59.8	11.028	97	97	0	65.873	47.4	40.2	47.4	47.4	418960000	112130000	96817000	103020000	106990000	104210000	130580000	89582000	95629000	4	3	4	4	15
[truncated: 1,192 more rows]
[truncated: 12 more columns]
